# Supplementary material for: Fusobacterium nucleatum interacts with cancer-associated fibroblasts to promote colorectal cancer
Source: EMBO J. 2025 Aug 22;44(19):5375–93. doi: 10.1038/s44318-025-00542-w (PMC12488894; doi:10.1038/s44318-025-00542-w)
Supplement: Supplementary file 3 — Source data Fig. 1 [file 44318_2025_542_MOESM3_ESM.zip]

Archive with 88 entries (76 files):
- Figure 1/
- __MACOSX/._Figure 1
- Figure 1/.DS_Store
- __MACOSX/Figure 1/._.DS_Store
- Figure 1/1H/
- __MACOSX/Figure 1/._1H
- Figure 1/1F/
- __MACOSX/Figure 1/._1F
- Figure 1/1A/
- __MACOSX/Figure 1/._1A
- Figure 1/1G/
- __MACOSX/Figure 1/._1G
- Figure 1/1I/
- __MACOSX/Figure 1/._1I
- Figure 1/1B/
- __MACOSX/Figure 1/._1B
- Figure 1/1E/
- __MACOSX/Figure 1/._1E
- Figure 1/1C/
- __MACOSX/Figure 1/._1C
- Figure 1/1J/
- __MACOSX/Figure 1/._1J
- Figure 1/1H/README
- __MACOSX/Figure 1/1H/._README
- Figure 1/1H/figure_1h.csv
- __MACOSX/Figure 1/1H/._figure_1h.csv
- Figure 1/1F/Fn_DAPI.tif
- __MACOSX/Figure 1/1F/._Fn_DAPI.tif
- Figure 1/1F/Fn_CY5.tif
- __MACOSX/Figure 1/1F/._Fn_CY5.tif
- Figure 1/1F/Ec_DAPI.tif
- __MACOSX/Figure 1/1F/._Ec_DAPI.tif
- Figure 1/1F/README.txt
- __MACOSX/Figure 1/1F/._README.txt
- Figure 1/1F/Ec_CY5.tif
- __MACOSX/Figure 1/1F/._Ec_CY5.tif
- Figure 1/1A/figure_1a.csv
- __MACOSX/Figure 1/1A/._figure_1a.csv
- Figure 1/1A/README
- __MACOSX/Figure 1/1A/._README
- Figure 1/1G/.DS_Store
- __MACOSX/Figure 1/1G/._.DS_Store
- Figure 1/1G/CT5.3/
- __MACOSX/Figure 1/1G/._CT5.3
- Figure 1/1G/CAF05/
- __MACOSX/Figure 1/1G/._CAF05
- Figure 1/1I/README
- __MACOSX/Figure 1/1I/._README
- Figure 1/1I/figure_1i.csv
- __MACOSX/Figure 1/1I/._figure_1i.csv
- Figure 1/1B/README.txt
- __MACOSX/Figure 1/1B/._README.txt
- Figure 1/1B/N23_100_03_SMA_8-120A7_8-120B1_cropped-tiff.tif
- __MACOSX/Figure 1/1B/._N23_100_03_SMA_8-120A7_8-120B1_cropped-tiff.tif
- Figure 1/1E/GF-CDX_colon_DAPI-PDPN-OMP.tif
- __MACOSX/Figure 1/1E/._GF-CDX_colon_DAPI-PDPN-OMP.tif
- Figure 1/1E/README.txt
- __MACOSX/Figure 1/1E/._README.txt
- Figure 1/1C/README.txt
- __MACOSX/Figure 1/1C/._README.txt
- Figure 1/1C/N25_015_01_FUSO_8-106A1+C24-07.8+C24-76.1_cropped-tiff.tif
- __MACOSX/Figure 1/1C/._N25_015_01_FUSO_8-106A1+C24-07.8+C24-76.1_cropped-tiff.tif
- Figure 1/1J/README.txt
- __MACOSX/Figure 1/1J/._README.txt
- Figure 1/1J/electron-microscopy_CT53_Fn71-MOI50_4hrs_1.tif
- __MACOSX/Figure 1/1J/._electron-microscopy_CT53_Fn71-MOI50_4hrs_1.tif
- Figure 1/1J/electron-microscopy_CT53_Fn71-MOI50_4hrs_2.tif
- __MACOSX/Figure 1/1J/._electron-microscopy_CT53_Fn71-MOI50_4hrs_2.tif
- Figure 1/1G/CT5.3/CT5.3_25586_S2_6_GOOD_merged.jpg
- __MACOSX/Figure 1/1G/CT5.3/._CT5.3_25586_S2_6_GOOD_merged.jpg
- Figure 1/1G/CT5.3/CT5.3_25586_S2_6_GOOD_green.jpg
- __MACOSX/Figure 1/1G/CT5.3/._CT5.3_25586_S2_6_GOOD_green.jpg
- Figure 1/1G/CT5.3/CT5.3_25586_S2_6_GOOD.vsi
- __MACOSX/Figure 1/1G/CT5.3/._CT5.3_25586_S2_6_GOOD.vsi
- Figure 1/1G/CT5.3/CT5.3_25586_S2_6_GOOD_blue.jpg
- __MACOSX/Figure 1/1G/CT5.3/._CT5.3_25586_S2_6_GOOD_blue.jpg
- Figure 1/1G/CT5.3/CT5.3_25586_S2_6_GOOD_red.jpg
- __MACOSX/Figure 1/1G/CT5.3/._CT5.3_25586_S2_6_GOOD_red.jpg
- Figure 1/1G/CAF05/CAF05_delta galkt-treated_good_1_merged.jpg
- __MACOSX/Figure 1/1G/CAF05/._CAF05_delta galkt-treated_good_1_merged.jpg
- Figure 1/1G/CAF05/CAF05_delta galkt-treated_good_1_red.jpg
- __MACOSX/Figure 1/1G/CAF05/._CAF05_delta galkt-treated_good_1_red.jpg
- Figure 1/1G/CAF05/CAF05_delta galkt-treated_good_1.vsi
- __MACOSX/Figure 1/1G/CAF05/._CAF05_delta galkt-treated_good_1.vsi
- Figure 1/1G/CAF05/CAF05_delta galkt-treated_good_1_green.jpg
- __MACOSX/Figure 1/1G/CAF05/._CAF05_delta galkt-treated_good_1_green.jpg
- Figure 1/1G/CAF05/CAF05_delta galkt-treated_good_1_blue.jpg
- __MACOSX/Figure 1/1G/CAF05/._CAF05_delta galkt-treated_good_1_blue.jpg
