# Supplementary material for: Fusobacterium nucleatum interacts with cancer-associated fibroblasts to promote colorectal cancer
Source: EMBO J. 2025 Aug 22;44(19):5375–93. doi: 10.1038/s44318-025-00542-w (PMC12488894; doi:10.1038/s44318-025-00542-w)
Supplement: Supplementary file 3 — Source data Fig. 1 [file 44318_2025_542_MOESM3_ESM.zip › Figure 1/1H/README]

# Source data for Figure 1H: Binding and invasion of Fn and Ec on CAFs (CAF05 or CT5.3) and HCT116 tumor cells.

The csv file contains the MFI (median fluorescence intensity) values and normalized MFI values (non-centered scaling by experiment performed using the scale function in R).
