# Supplementary material for: Fusobacterium nucleatum interacts with cancer-associated fibroblasts to promote colorectal cancer
Source: EMBO J. 2025 Aug 22;44(19):5375–93. doi: 10.1038/s44318-025-00542-w (PMC12488894; doi:10.1038/s44318-025-00542-w)
Supplement: Supplementary file 3 — Source data Fig. 1 [file 44318_2025_542_MOESM3_ESM.zip › Figure 1/1H/figure_1h.csv]

condition	experiment	cell_line	moi	mfi	mfi_norm
Ctrl	2	CAF05		482.3333333333333	0.02454682188954514
Ctrl	5	CAF05		666	0.03350563355698205
Ctrl	1	CT5.3		193.33333333333334	0.007024397971205656
Ctrl	2	CT5.3		159.66666666666666	0.008125727494880526
Ctrl	3	CT5.3		195.33333333333334	0.019765847625171133
Ctrl	6	CT5.3		41.43333333333334	0.003714163933363872
Ctrl	4	CT5.3		180.66666666666666	0.011879055117215615
Fn	2	CAF05	50	6028.333333333333	0.30679286376808834
Fn	2	CT5.3	50	6321.333333333333	0.3217041674591113
Fn	3	CT5.3	50	1867	0.1889223763627705
Fn	4	CT5.3	50	3842.6666666666665	0.25266005053738305
Fn	2	CAF05	500	41596.666666666664	2.116930133791526
Fn	5	CAF05	500	28043.666666666668	1.4108420704616902
Fn	1	CT5.3	500	37615.333333333336	1.3666814025149543
Fn	2	CT5.3	500	47312	2.4077938574391697
Fn	3	CT5.3	500	25158.666666666668	2.545814190029721
Fn	6	CT5.3	500	15760.166666666666	1.4127717445809373
Fn	4	CT5.3	500	32240	2.1198195773747126
Ec	2	CAF05	500	1211.6666666666667	0.06166392368244408
Ec	5	CAF05	500	1822	0.09166255907030224
Ec	1	CT5.3	500	10004.666666666666	0.3635004839789078
Ec	2	CT5.3	500	671	0.034148412207086636
Ec	3	CT5.3	500	785.6666666666666	0.07950188200090164
Ec	6	CT5.3	500	711	0.06373541166424085
Ec	4	CT5.3	500	387.3333333333333	0.025467642151668902
Ctrl	2	HCT116		118.6	0.006035770026468666
Ctrl	3	HCT116		98.16666666666667	0.00993351898568754
Ctrl	4	HCT116		118.33333333333333	0.007780561931017608
Fn	2	HCT116	50	1080	0.05496316718875346
Fn	3	HCT116	50	425.3333333333333	0.04303962725207912
Fn	4	HCT116	50	1643.3333333333333	0.10805118399976564
Fn	2	HCT116	500	14093.666666666666	0.7172523678727423
Fn	3	HCT116	500	6798	0.687891973494437
Fn	4	HCT116	500	23706.666666666668	1.558742435306964
Ec	2	HCT116	500	380.3333333333333	0.0193558560994962
Ec	3	HCT116	500	353.6666666666667	0.0357876524407962
Ec	4	HCT116	500	274	0.018015836358581616
