# Supplementary material for: Fusobacterium nucleatum interacts with cancer-associated fibroblasts to promote colorectal cancer
Source: EMBO J. 2025 Aug 22;44(19):5375–93. doi: 10.1038/s44318-025-00542-w (PMC12488894; doi:10.1038/s44318-025-00542-w)
Supplement: Supplementary file 3 — Source data Fig. 1 [file 44318_2025_542_MOESM3_ESM.zip › Figure 1/1F/README.txt]

# Source data for Figure 1F: Immunofluorescent images of bacterial binding to human CRC tissue

The tif files contains the uncropped, unzoomed immunofluorescent images of bacterial binding, Ec (Escherichia coli) and Fn (Fusobacterium nucleatum) in the CY5 channel and DAPI to visualize the human CRC tissue.
