# Supplementary material for: Fusobacterium nucleatum interacts with cancer-associated fibroblasts to promote colorectal cancer
Source: EMBO J. 2025 Aug 22;44(19):5375–93. doi: 10.1038/s44318-025-00542-w (PMC12488894; doi:10.1038/s44318-025-00542-w)
Supplement: Supplementary file 3 — Source data Fig. 1 [file 44318_2025_542_MOESM3_ESM.zip › Figure 1/1A/figure_1a.csv]

cell_type	n_infected	n_total	per_mille
B cells	3	3500	0.8571428571428571
Plasma cells	6	9296	0.6454388984509466
Epithelial cells	53	35831	1.4791660852334572
DC	3	1175	2.5531914893617023
Granulocytes	5	1274	3.924646781789639
Macrophages	13	6478	2.0067922198209325
Mast cells	1	611	1.6366612111292962
Monocytes	10	4159	2.40442414041837
Endothelial cells	5	1928	2.5933609958506225
Fibroblasts	7	1628	4.2997542997543
Pericytes	1	533	1.876172607879925
NK cells	4	1001	3.996003996003996
CD4<sup>+</sup> T cells	16	8466	1.8899125915426411
CD8<sup>+</sup> T cells	15	6786	2.2104332449160036
ZBTB16<sup>+</sup> blasts	8	1000	8
γδ T cells	1	1323	0.7558578987150416
