# Supplementary material for: Fusobacterium nucleatum interacts with cancer-associated fibroblasts to promote colorectal cancer
Source: EMBO J. 2025 Aug 22;44(19):5375–93. doi: 10.1038/s44318-025-00542-w (PMC12488894; doi:10.1038/s44318-025-00542-w)
Supplement: Supplementary file 3 — Source data Fig. 1 [file 44318_2025_542_MOESM3_ESM.zip › Figure 1/1A/README]

# Source data for Figure 1A: CSI-Microbes analysis

The raw file was obtained from the [zenodo link](https://zenodo.org/records/10455337) published in https://doi.org/10.1126/sciadv.adj7402.

The tsv file located at `CSI-Microbes-analysis >  Pelka2021-human > data > metadata_for_host_transcriptome_analysis.tsv` was used to calculate the number of Fusobacterium infected cells by annotated cell-type.
