# Supplementary material for: Fusobacterium nucleatum interacts with cancer-associated fibroblasts to promote colorectal cancer
Source: EMBO J. 2025 Aug 22;44(19):5375–93. doi: 10.1038/s44318-025-00542-w (PMC12488894; doi:10.1038/s44318-025-00542-w)
Supplement: Supplementary file 3 — Source data Fig. 1 [file 44318_2025_542_MOESM3_ESM.zip › Figure 1/1I/figure_1i.csv]

condition	cell_line	experiment	mfi	mfi_norm
Ctrl	CT5.3	1	178	0.08867803475874729
Ec	CT5.3	1	515	0.2565684713525554
Fn 23726	CT5.3	1	2044	1.0183028261060645
Fn 25586	CT5.3	1	1410	0.7024496011788409
Fn 71	CT5.3	1	3107	1.5478800786259992
Ctrl	CT5.3	2	181	0.1155051574244096
Ec	CT5.3	2	399	0.2546218663665162
Fn 23726	CT5.3	2	1570	1.001895564399575
Fn 25586	CT5.3	2	1552	0.9904088636612359
Fn 71	CT5.3	2	2181	1.3918052394620848
Ctrl	CT5.3	3	188	0.1124224281279062
Ec	CT5.3	3	363	0.21707096494909547
Fn 23726	CT5.3	3	1615	0.9657564969498326
Fn 25586	CT5.3	3	1256	0.75107749855665
Fn 71	CT5.3	3	2614	1.5631501442890787
