# Supplementary material for: Fusobacterium nucleatum interacts with cancer-associated fibroblasts to promote colorectal cancer
Source: EMBO J. 2025 Aug 22;44(19):5375–93. doi: 10.1038/s44318-025-00542-w (PMC12488894; doi:10.1038/s44318-025-00542-w)
Supplement: Supplementary file 3 — Source data Fig. 1 [file 44318_2025_542_MOESM3_ESM.zip › Figure 1/1E/README.txt]

# Source data for Figure 1E: Immunofluorescent image of the colon from the mouse germ free CDX2-CreERT2Apcfl/fl experiment.

The tif file contains the uncropped, unzoomed immunofluorescent image of a dysplastic regiong from the colon of the mouse germ free CDX2-CreERT2Apcfl/fl experiment. 
