# Supplementary material for: Fusobacterium nucleatum interacts with cancer-associated fibroblasts to promote colorectal cancer
Source: EMBO J. 2025 Aug 22;44(19):5375–93. doi: 10.1038/s44318-025-00542-w (PMC12488894; doi:10.1038/s44318-025-00542-w)
Supplement: Supplementary file 4 — Source data Fig. 2 [file 44318_2025_542_MOESM4_ESM.zip]

Archive with 28 entries (23 files):
- Figure 2/
- __MACOSX/._Figure 2
- Figure 2/.DS_Store
- __MACOSX/Figure 2/._.DS_Store
- Figure 2/2C/
- __MACOSX/Figure 2/._2C
- Figure 2/2D/
- __MACOSX/Figure 2/._2D
- Figure 2/2E/
- __MACOSX/Figure 2/._2E
- Figure 2/2B/
- __MACOSX/Figure 2/._2B
- Figure 2/2C/README
- __MACOSX/Figure 2/2C/._README
- Figure 2/2C/figure_2c.csv
- __MACOSX/Figure 2/2C/._figure_2c.csv
- Figure 2/2D/README
- __MACOSX/Figure 2/2D/._README
- Figure 2/2D/figure_2d.csv
- __MACOSX/Figure 2/2D/._figure_2d.csv
- Figure 2/2E/README
- __MACOSX/Figure 2/2E/._README
- Figure 2/2E/figure_2e.csv
- __MACOSX/Figure 2/2E/._figure_2e.csv
- Figure 2/2B/README
- __MACOSX/Figure 2/2B/._README
- Figure 2/2B/figure_2b.csv
- __MACOSX/Figure 2/2B/._figure_2b.csv
