# Supplementary material for: Fusobacterium nucleatum interacts with cancer-associated fibroblasts to promote colorectal cancer
Source: EMBO J. 2025 Aug 22;44(19):5375–93. doi: 10.1038/s44318-025-00542-w (PMC12488894; doi:10.1038/s44318-025-00542-w)
Supplement: Supplementary file 4 — Source data Fig. 2 [file 44318_2025_542_MOESM4_ESM.zip › Figure 2/2C/README]

# Source data for Figure 2C: Expression of cadherin genes in tumor cells and CAFs.

The csv file contains the DESeq2 normalized count values of cadherin family genes (CDH) in our tumor (T4 and HT-29) and CAF (CAF4, CAF12, CAF16, CAF19, CAF20, CAF22, CAF32, CAF41, CAF42) RNA-Seq dataset. 
