# Supplementary material for: Fusobacterium nucleatum interacts with cancer-associated fibroblasts to promote colorectal cancer
Source: EMBO J. 2025 Aug 22;44(19):5375–93. doi: 10.1038/s44318-025-00542-w (PMC12488894; doi:10.1038/s44318-025-00542-w)
Supplement: Supplementary file 4 — Source data Fig. 2 [file 44318_2025_542_MOESM4_ESM.zip › Figure 2/2C/figure_2c.csv]

ensgid	gene_symbol	CAF12	CAF16	CAF19	CAF20	CAF22	CAF32	CAF4	CAF41	CAF42	HT-29	T4
ENSG00000039068	CDH1	1.8314944543755745	1.310302329154943	1.4926072636802583	0	3.512452455320227	3.3275409342978497	2.709632107307626	0.9481293624750774	0	13.58297264905814	13.386391341594726
ENSG00000040731	CDH10	1.5456183591088588	6.464605657248224	3.7758716966128443	0.5932518055601812	3.2217885213337207	0	3.271824388546264	0.9481293624750774	3.36530808390418	0	0
ENSG00000062038	CDH3	3.1172240417276105	0	1.4926072636802583	1.6014937544357883	0	1.1961556607529884	3.509746855367246	0.9481293624750774	1.2199100405161891	9.029600836712378	8.78784842809488
ENSG00000071991	CDH19	0	0	0	0	0	0	0	0	0	0.5824227130174723	0
ENSG00000079112	CDH17	1.8314944543755745	0	1.4926072636802583	1.6014937544357883	0	4.999584807428913	2.1581649487452363	0	1.2199100405161891	14.849248956183823	13.222790884470868
ENSG00000081138	CDH7	0	0	0	1.336814721346986	0	0	2.4600893011027596	0	1.8713089821834936	2.3243616660304127	2.6756906338650075
ENSG00000101542	CDH20	0.7134880955767143	0	0	0	0	0	0	0.9481293624750774	0	0.5716236458093336	0
ENSG00000107736	CDH23	2.0699837529427927	3.0703335401542393	0	0	3.512452455320227	1.8409932848371193	2.631151178559643	1.921477496495211	1.8713089821834936	5.418675000368005	1.5371256070486299
ENSG00000113100	CDH9	0	0	2.210370544367586	0	0	0	0	0	0	0	0
ENSG00000113361	CDH6	10.237156091398969	11.060065170991619	8.306658186159314	7.759320903099952	10.812236632230086	10.154706242915955	11.601484856315121	10.703349281098996	5.040179064932963	0.2287530167588406	0.9642718537835606
ENSG00000124215	CDH26	3.786102603385835	3.0703335401542393	3.9552909402615573	1.336814721346986	4.4478151022188115	3.502109574358421	2.265981207790486	4.5989745810608635	4.293554924025763	2.69943925237046	2.2643304928696257
ENSG00000129910	CDH15	3.4055102483646134	4.229527971653023	4.7222249333565784	2.828574806407875	0	2.898482160360699	3.509746855367246	0	1.2199100405161891	1.328760567770734	0.7084542121341381
ENSG00000139880	CDH24	5.88797638280488	7.670664038511297	8.670052201497075	5.467106191134633	8.816308738357908	7.354925126272317	8.092134509748094	8.142612126004977	7.774844999431832	8.611474209778478	6.452004739748227
ENSG00000140937	CDH11	12.919589793492714	13.996466657913588	13.229988659645398	11.44283356703571	13.803572348163298	13.341744529932958	13.899005406123425	13.845797774122985	13.086151935883725	0.628656138453801	0.9642718537835606
ENSG00000140945	CDH13	10.006271100700003	11.381458018362169	12.23720273194238	12.019957550001271	10.562997021840129	11.266480102734754	11.324356292500799	8.299788847576389	11.682008963649798	0.9094897966279764	8.486253928831314
ENSG00000145526	CDH18	0	4.339077186992618	3.9552909402615573	3.1093021393839453	0	1.1961556607529884	2.0416357885735588	0	1.8713089821834936	0.7971688271797986	1.1814872514630184
ENSG00000149654	CDH22	0	0	0	0	0	0	0.42905003131606884	0	1.2199100405161891	0	0.3972840236788809
ENSG00000150394	CDH8	2.7565696669776965	2.790717862517461	0	1.336814721346986	0	0	2.709632107307626	0	0	0.20304755207620967	3.705645637946305
ENSG00000154162	CDH12	2.8870648796215796	0	0	2.0185844048139243	0	0	2.366297340829671	0	0	0	1.5371256070486299
ENSG00000166589	CDH16	0	0	0	0	0	1.1961556607529884	0	0	0	4.2645009520906685	2.6022713114646243
ENSG00000170558	CDH2	9.111438883114003	9.495312141899927	9.918634203537687	9.021857888850679	9.0721274058986765	6.534203155800154	9.375591292554788	4.358730775880101	8.554085287529103	1.017548695889711	0.3972840236788809
ENSG00000179242	CDH4	6.44903512607082	7.561874067977017	11.045947846046936	7.133073180495963	8.906716468421267	7.410731792833623	6.183760001374401	7.960822237827765	6.882402530072173	0	0
ENSG00000179776	CDH5	1.5456183591088588	0	0	0	0	1.1961556607529884	0	1.921477496495211	0	1.2899506397886853	1.370237333647305
