# Supplementary material for: Fusobacterium nucleatum interacts with cancer-associated fibroblasts to promote colorectal cancer
Source: EMBO J. 2025 Aug 22;44(19):5375–93. doi: 10.1038/s44318-025-00542-w (PMC12488894; doi:10.1038/s44318-025-00542-w)
Supplement: Supplementary file 4 — Source data Fig. 2 [file 44318_2025_542_MOESM4_ESM.zip › Figure 2/2D/figure_2d.csv]

condition	experiment	mfi	mfi_norm
Ctrl	1	2	6.552313069604332e-4
Ctrl	2	16	0.009364938401703271
Ctrl	3	0	0
Fn	1	3470	1.1368263175763518
Fn	2	2052	1.2010533500184446
Fn	3	5476	1.4922378763516095
FnΔFadA	1	3953	1.2950646782072963
FnΔFadA	2	2262	1.3239681665408
FnΔFadA	3	4635	1.2630610951222991
FnΔFap2	1	2680	0.8780099513269806
FnΔFap2	2	1383	0.8094818630972265
FnΔFap2	3	1441	0.392679835614074
Ec	1	1555	0.5094423411617368
Ec	2	660	0.38630370907025996
Ec	3	565	0.1539653762123191
