# Supplementary material for: Fusobacterium nucleatum interacts with cancer-associated fibroblasts to promote colorectal cancer
Source: EMBO J. 2025 Aug 22;44(19):5375–93. doi: 10.1038/s44318-025-00542-w (PMC12488894; doi:10.1038/s44318-025-00542-w)
Supplement: Supplementary file 4 — Source data Fig. 2 [file 44318_2025_542_MOESM4_ESM.zip › Figure 2/2E/README]

# Source data for Figure 2E: Binding and invasion of Fn in presence of GalNAc on CT5.3 CAFs.

The csv file contains the MFI (median fluorescence intensity) values and normalized MFI values (non-centered scaling by experiment performed using the scale function in R).
