# Supplementary material for: Fusobacterium nucleatum interacts with cancer-associated fibroblasts to promote colorectal cancer
Source: EMBO J. 2025 Aug 22;44(19):5375–93. doi: 10.1038/s44318-025-00542-w (PMC12488894; doi:10.1038/s44318-025-00542-w)
Supplement: Supplementary file 4 — Source data Fig. 2 [file 44318_2025_542_MOESM4_ESM.zip › Figure 2/2E/figure_2e.csv]

condition	experiment	mfi	mfi_norm
Ctrl	1	292	0.08686677138579679
Ctrl	2	283	0.07449392645498983
Ctrl	3	284	0.10530478631517266
Fn	1	4537	1.3497073348539728
Fn	2	4997	1.3153574222458804
Fn	3	3490	1.2940623388730725
Fn + GalNAc	1	1389	0.41321214196873884
Fn + GalNAc	2	1953	0.5140870613660605
Fn + GalNAc	3	1512	0.5606367496779615
