# Supplementary material for: Fusobacterium nucleatum interacts with cancer-associated fibroblasts to promote colorectal cancer
Source: EMBO J. 2025 Aug 22;44(19):5375–93. doi: 10.1038/s44318-025-00542-w (PMC12488894; doi:10.1038/s44318-025-00542-w)
Supplement: Supplementary file 4 — Source data Fig. 2 [file 44318_2025_542_MOESM4_ESM.zip › Figure 2/2B/figure_2b.csv]

gs_name	ensgid	gene_symbol	CAF12	CAF16	CAF19	CAF20	CAF22	CAF32	CAF4	CAF41	CAF42	HT-29	T4
KEGG_N_GLYCAN_BIOSYNTHESIS	ENSG00000000419	DPM1	11.198575800909866	10.357796585474846	9.14710017216706	11.265209475928813	8.676457612448514	10.22176290944122	10.091831505523185	9.914020344396684	10.191644035956505	10.432926592691526	10.973658611516797
KEGG_O_GLYCAN_BIOSYNTHESIS	ENSG00000008513	ST3GAL1	12.3572946431411	11.330136530661028	12.747723604795508	13.221018517717292	12.760597903123	12.652117726156648	13.312928523427084	13.642105362233307	13.423969970600318	11.735933888742029	4.368462679408697
KEGG_N_GLYCAN_BIOSYNTHESIS	ENSG00000033011	ALG1	10.550714847324379	10.030438350569122	11.246685178110317	11.067400135239279	11.164754367484042	9.447688331214257	9.946471901930007	9.99113927243883	9.8343364753223	10.117188368932988	10.135120265554932
KEGG_N_GLYCAN_BIOSYNTHESIS	ENSG00000033170	FUT8	10.476214237074737	10.829596026536857	9.961261376533985	9.910396842627955	8.802918132352136	10.786419823799733	10.422625293313116	10.111161983088794	10.542228905198131	10.23148833946698	11.323198068981426
KEGG_O_GLYCAN_BIOSYNTHESIS	ENSG00000070526	ST6GALNAC1	0.7134880955767143	0	0	0.5932518055601812	0	1.1961556607529884	0	0	0	10.978269611930065	11.301435798608523
KEGG_N_GLYCAN_BIOSYNTHESIS	ENSG00000071073	MGAT4A	8.293906309750861	3.0703335401542393	6.628692146163728	6.825406396076731	6.286275016297456	7.211462598083705	7.617207163849753	7.472326750069227	5.759498804070143	11.223818865681771	11.579906903413466
KEGG_N_GLYCAN_BIOSYNTHESIS	ENSG00000073849	ST6GAL1	5.475861306552026	6.917368952496908	6.705927117681784	4.415875920687203	5.548801880204407	4.2538351614207714	5.618890524034103	3.076380354909683	3.8372589830791393	10.510607889732015	10.639921002348876
KEGG_N_GLYCAN_BIOSYNTHESIS	ENSG00000086062	B4GALT1	12.608507933151406	13.356630729015967	14.261703707175188	12.181120159135197	13.278740808516249	12.785807061388825	12.319878635332424	12.061452313912346	12.930757228939486	11.186683731285457	11.12119343408228
KEGG_N_GLYCAN_BIOSYNTHESIS	ENSG00000086848	ALG9	10.943652882604214	8.743828731865078	9.304378188536619	9.88578692942447	8.446064256007787	8.794123625517011	10.103233069907489	8.527595339736859	9.61709996684749	7.860036218439176	9.455865375944672
KEGG_N_GLYCAN_BIOSYNTHESIS	ENSG00000088035	ALG6	9.069106378887554	8.69829423162233	7.952450080220124	8.80930563797126	7.091204680142055	9.646730530080855	9.332839094967676	9.163628362155691	8.579373991015899	9.339475226012649	9.231534550662289
KEGG_N_GLYCAN_BIOSYNTHESIS	ENSG00000089597	GANAB	13.775806137315332	14.66658010880366	16.070033616960327	13.72884433621405	15.23466165193512	14.370193572272825	13.63997483330529	13.977061502688198	14.32971697574924	13.663853833187408	12.950302090744602
KEGG_O_GLYCAN_BIOSYNTHESIS	ENSG00000100626	GALNT16	3.645672843080504	5.838889546527762	5.072597668984638	3.4819275803061447	5.2661277281549435	4.87814785633064	5.953196071320404	3.9882220234065695	4.639683346910598	4.613256017937297	3.1057833791052802
KEGG_N_GLYCAN_BIOSYNTHESIS	ENSG00000101901	ALG13	10.125914500596826	9.193708524753033	9.080986014741656	10.065677712550238	8.931539751915196	9.241555269754596	9.288781206609572	9.942914395562738	9.745527510235867	10.593950697903598	10.199937364644835
KEGG_N_GLYCAN_BIOSYNTHESIS	ENSG00000104723	TUSC3	12.086201135191518	11.655431638866641	11.761941670743417	11.943024284333346	10.039728147352115	11.481097730127676	10.645491565311467	11.629489037667044	12.001629441464518	1.1443689076688057	0
KEGG_O_GLYCAN_BIOSYNTHESIS	ENSG00000106392	C1GALT1	10.949265464320106	9.805551654384614	8.528399547198983	10.345507765525545	8.140155782743419	10.037290349686788	8.862485496750342	9.471896323350228	9.700138319415325	11.597271072072752	10.57903325369113
KEGG_O_GLYCAN_BIOSYNTHESIS	ENSG00000109586	GALNT7	11.277289937041562	10.37558438937261	11.026006191072739	9.210798536528713	9.969550040095294	10.948851207998922	10.285627249497894	9.46242451603252	9.92983976369821	11.528137605549116	11.907199047378704
KEGG_O_GLYCAN_BIOSYNTHESIS	ENSG00000110328	GALNT18	7.821435278369598	7.261467901180059	9.357207547144753	6.586709360163032	10.26151691070682	7.284976378756463	10.024344147509991	6.917534962385887	7.607929468424054	1.7468920590565746	8.49388621513471
KEGG_N_GLYCAN_BIOSYNTHESIS	ENSG00000111885	MAN1A1	13.265557329804231	12.976694105510655	12.648094196195588	13.237600114271157	11.857078057981802	12.760525268669317	13.442231655241544	13.434461234134147	13.584797324974158	10.346780098187402	10.035792419552305
KEGG_N_GLYCAN_BIOSYNTHESIS	ENSG00000112893	MAN2A1	13.684395988672907	11.704877802559633	12.717346322974704	11.57305848674576	11.71149253486061	12.572084215918515	12.014515470098159	12.628202806295755	11.59231009988289	11.199049314427157	11.410974262530646
KEGG_N_GLYCAN_BIOSYNTHESIS	ENSG00000115275	MOGS	11.3427202155197	11.634765890293268	13.614988232911742	10.820752205042272	12.41328215961743	11.400695525843203	10.723807835495867	10.75546984362336	11.676746319874264	11.018560914632198	10.760567086133795
KEGG_O_GLYCAN_BIOSYNTHESIS	ENSG00000115339	GALNT3	5.125464560654623	6.170663828414891	1.4926072636802583	3.1093021393839453	3.754261230638617	3.6578168470798365	4.3003232684332655	6.403322992259207	4.560621585471589	12.067676516521239	11.862697580344674
KEGG_N_GLYCAN_BIOSYNTHESIS	ENSG00000117411	B4GALT2	9.998171425982033	11.797160478930886	11.730710833810491	10.378405857835153	11.508892690237344	10.497797639843112	10.643306319495522	9.95377120618726	10.65713693079462	10.355878726962711	9.251182334264051
KEGG_N_GLYCAN_BIOSYNTHESIS	ENSG00000117643	MAN1C1	6.769773026584508	8.45230166045568	8.68919895753184	3.7777967653633877	10.606037694505087	8.465649085690432	9.44318795460965	10.282423097057872	7.484856219456991	3.7211773660465566	3.1057833791052802
KEGG_N_GLYCAN_BIOSYNTHESIS	ENSG00000118705	RPN2	14.647054270603793	14.17178586622512	15.140758880757346	13.580631551330603	14.183708303610828	14.271724299306014	13.347567806826792	13.28866288290849	13.85139780446635	13.274663479182355	13.52359912493202
KEGG_O_GLYCAN_BIOSYNTHESIS	ENSG00000119514	GALNT12	6.104650586177145	9.410006458056223	7.898632527359783	6.759205792155841	7.779046048843392	6.722383001533811	8.808899877863904	4.148010657222668	7.277997232197583	10.69488027202072	10.399025172822283
KEGG_N_GLYCAN_BIOSYNTHESIS	ENSG00000119523	ALG2	11.764355985834381	11.100493922836979	11.068057582338144	11.547299582861427	10.742054486357192	11.140108501943851	11.128028946046058	10.95169031930684	11.134140095367275	10.401375993916668	11.126522215358744
KEGG_N_GLYCAN_BIOSYNTHESIS	ENSG00000120697	ALG5	11.163193033542985	10.543780548505131	9.838008171764322	11.568958182213931	9.469644503560243	10.54220056608885	9.931199150703144	10.596562486946869	10.324705238749038	11.15696194047425	11.414497265875788
KEGG_N_GLYCAN_BIOSYNTHESIS	ENSG00000128268	MGAT3	5.151666051439174	1.310302329154943	2.210370544367586	0	7.197363930759821	3.7983440048627153	8.221644468167666	2.238015621776521	3.9655572355125686	9.081486108825967	7.163345304064489
KEGG_N_GLYCAN_BIOSYNTHESIS	ENSG00000129562	DAD1	13.097980182744958	12.247069074627973	11.667754362679148	12.615894092958012	11.093676571523272	11.783371244623762	11.63502119795329	11.305875229236324	11.699413743690341	11.154185099613814	11.594474968051948
KEGG_O_GLYCAN_BIOSYNTHESIS	ENSG00000130035	GALNT8	0	0	0	0	0	0	0.42905003131606884	0	0	3.924176230855627	7.537810601804442
KEGG_O_GLYCAN_BIOSYNTHESIS	ENSG00000131386	GALNT15	7.114254948288136	11.803147579635782	9.373081066915107	8.016151898625768	6.8521190398942275	11.728430941952483	9.110432116565546	5.651240484376775	10.750264724035134	0.9393136721182244	1.5371256070486299
KEGG_N_GLYCAN_BIOSYNTHESIS	ENSG00000131446	MGAT1	12.852909852728304	13.73337152376701	14.403940636673292	12.548529179851377	13.730527770643363	13.313658987835113	13.137671613263917	12.633698732851641	13.289843403507515	11.22589857426086	11.039022988867087
KEGG_N_GLYCAN_BIOSYNTHESIS	ENSG00000134910	STT3A	13.230262745521118	12.966860244912118	13.998630697956338	13.233796332204763	13.137195397320626	12.566259812039679	12.707415909772545	12.461822855260282	12.762665585628639	12.833424025794494	12.539672002107908
KEGG_O_GLYCAN_BIOSYNTHESIS	ENSG00000136542	GALNT5	12.720917302123171	13.594419914000827	13.912831172281134	8.33526194943394	10.17060526672339	13.981762897130254	12.564274964186756	12.035816814338228	12.325356792811665	10.567183407673358	11.555345706350261
KEGG_N_GLYCAN_BIOSYNTHESIS	ENSG00000136908	DPM2	9.53248656376001	10.4073744528711	11.288088301869701	9.660413686663976	11.35568413586562	9.678905411634672	9.42003357033615	9.67744664718913	9.830128844838569	10.100517746642495	9.907849437884614
KEGG_N_GLYCAN_BIOSYNTHESIS	ENSG00000139133	ALG10	6.144337326962463	5.722403897081843	4.389131512962114	7.536344699561269	4.579296328220111	5.916453191216255	6.844838602990861	6.450078782216931	6.0180878153275765	7.277166597185948	8.151886231746056
KEGG_O_GLYCAN_BIOSYNTHESIS	ENSG00000139629	GALNT6	5.125464560654623	8.586101083924689	8.306658186159314	4.483043222821287	6.286275016297456	6.317742960345875	3.5529610050899345	0	5.957654826671748	10.78202823702961	11.95267837249081
KEGG_O_GLYCAN_BIOSYNTHESIS	ENSG00000140297	GCNT3	2.7565696669776965	3.3044541247440975	3.331970729225028	4.345428173634743	3.2217885213337207	4.043991510136151	3.7515154921360763	1.5153787707202881	3.36530808390418	12.69358942580111	7.918504883475976
KEGG_O_GLYCAN_BIOSYNTHESIS	ENSG00000141429	GALNT1	12.982525449984221	12.289483007365021	11.739156420669133	12.157702544910743	10.436469290575044	12.085527995991958	12.338136063000071	11.953694141250914	11.753183194229125	10.967795336033713	11.572417155901602
KEGG_O_GLYCAN_BIOSYNTHESIS	ENSG00000143641	GALNT2	13.126230259817152	13.852477890705678	15.130435464163822	12.083727034406445	14.114936333590842	13.369117682109351	13.083208661633497	12.204390262374485	13.207288333187439	11.475012471818648	11.80774974227792
KEGG_O_GLYCAN_BIOSYNTHESIS	ENSG00000144278	GALNT13	5.368248894265815	5.06860937089143	0	6.524301354602877	0	2.898482160360699	2.0416357885735588	0	6.3355567756396	0.7961390388798759	0
KEGG_N_GLYCAN_BIOSYNTHESIS	ENSG00000152127	MGAT5	13.009303337979798	14.087217180690816	15.140469089142444	12.055904789471033	15.110656313563824	14.030224206735843	13.92872412060443	12.844164559652057	12.721516930666597	12.02465456699626	14.730929263186141
KEGG_O_GLYCAN_BIOSYNTHESIS	ENSG00000157350	ST3GAL2	10.529640228925274	10.766034898651636	11.059499568718099	10.7112120357112	11.041895319496392	10.14486712556437	10.76229063495993	10.62570751642817	11.140950283504518	8.773883169007942	8.985767332943768
KEGG_O_GLYCAN_BIOSYNTHESIS	ENSG00000158089	GALNT14	1.1887349907457665	1.310302329154943	3.7758716966128443	1.6014937544357883	0	2.2850615568338273	1.0278902720463183	0	1.8713089821834936	8.829670174396842	0
KEGG_O_GLYCAN_BIOSYNTHESIS	ENSG00000158470	B4GALT5	10.783742906169573	12.276631075874338	11.600239885875961	10.924070472056966	12.325284993641262	12.0808052687319	11.866878777992959	11.584791721977707	11.894381504119503	11.328874719280929	11.389142150045455
KEGG_N_GLYCAN_BIOSYNTHESIS	ENSG00000158850	B4GALT3	9.387055020235204	9.863999044023407	11.168117207366809	9.600233500446684	10.553033346554402	9.37379648417849	9.18529634215659	9.664287422256944	9.808904626268616	10.389531734924198	10.39970246991585
KEGG_N_GLYCAN_BIOSYNTHESIS	ENSG00000159063	ALG8	11.155121004746162	10.212408793077323	10.753288677902013	10.606381745931694	9.948421455150074	10.348622547617378	9.947484359587772	10.344582608356287	10.33067449128228	10.734444916837752	10.27050899050494
KEGG_N_GLYCAN_BIOSYNTHESIS	ENSG00000161013	MGAT4B	12.151156655082177	13.160482546125841	13.876925363016724	12.149488431038233	14.106615662981236	12.657894551479146	12.856143881073573	12.98940382333467	12.835054269486681	13.291006728342747	12.957220079519702
KEGG_N_GLYCAN_BIOSYNTHESIS	ENSG00000163527	STT3B	13.502781652888315	12.840399915717928	12.69896555810005	13.38213859487138	11.781434728688172	12.88838605157414	12.669722737590039	13.018134365907596	12.744056187570802	12.649269860186925	13.895917808228884
KEGG_N_GLYCAN_BIOSYNTHESIS	ENSG00000163902	RPN1	13.984829362436958	13.478923646567994	14.13113216515713	13.719952827840585	13.28326811665418	13.298946441968207	12.935274261378282	13.01506017956594	13.414164914490796	13.218722022126846	13.378768248460421
KEGG_N_GLYCAN_BIOSYNTHESIS	ENSG00000163933	RFT1	9.71048130485575	9.5418851835018	10.34809838902316	9.906579108220274	9.551993613377636	9.792497723963496	9.414918628618269	9.282504912930987	9.264786761579245	8.83393697740739	9.934268372861014
KEGG_O_GLYCAN_BIOSYNTHESIS	ENSG00000164574	GALNT10	11.098157998957797	13.453644582824339	13.900391206224041	10.47746492109065	12.877789786218182	11.099932806008347	12.584184820401447	11.843083967306235	12.226374924012129	10.648231807165507	11.511370182517652
KEGG_N_GLYCAN_BIOSYNTHESIS	ENSG00000167130	DOLPP1	7.983375425291312	8.894997018923393	9.508591503051793	8.679301578884823	9.148225025760837	8.03253710480235	8.431575651692768	8.577585320528303	8.102449837577211	10.013268922905525	9.582960970882915
KEGG_N_GLYCAN_BIOSYNTHESIS	ENSG00000167889	MGAT5B	3.4055102483646134	2.4435549658514333	4.619507974478115	5.233517011659294	3.754261230638617	3.6578168470798365	2.1581649487452363	1.5153787707202881	4.476974637187562	0.43988038871417556	0.7084542121341381
KEGG_N_GLYCAN_BIOSYNTHESIS	ENSG00000168282	MGAT2	11.476355781733837	11.264824941003393	10.894708023392338	11.51306012900664	10.342417296692933	10.675749150935058	10.926871245053006	10.74535150349281	10.89928613218894	10.373187374678674	11.138541935046343
KEGG_O_GLYCAN_BIOSYNTHESIS	ENSG00000171155	C1GALT1C1	12.343330796386178	10.001570112982996	9.547580721921728	10.718198537892924	9.164022254795343	10.539699738591443	9.735838069346418	11.191283775559304	10.602677830440953	10.980851715577568	10.80929955763498
KEGG_N_GLYCAN_BIOSYNTHESIS	ENSG00000172269	DPAGT1	10.328277616151048	10.49874604196454	11.680567360387668	10.298502181049608	11.72486759363807	10.32267343238893	10.234699296013458	10.674105712797388	10.415967359309034	10.728963677044801	10.07490675133394
KEGG_N_GLYCAN_BIOSYNTHESIS	ENSG00000172339	ALG14	9.060488752744726	8.494352459210889	7.525215655234821	9.220671882062515	6.928094263252517	7.750559466482076	7.860215656565759	8.013659407853561	8.203495544438985	9.645647066510424	8.930596053297082
KEGG_O_GLYCAN_BIOSYNTHESIS	ENSG00000174473	GALNTL6	0	0	0	0	0	0	0.7593207792062103	4.148010657222668	0	0.38101182684542373	1.8222037233585648
KEGG_N_GLYCAN_BIOSYNTHESIS	ENSG00000175548	ALG10B	8.626054157694446	6.311731188149886	6.20082652258197	8.744057041421883	6.034591255541262	8.053725087322976	8.680823181173329	7.669611615078379	7.656264748476277	7.246045052852167	9.104353355367603
KEGG_O_GLYCAN_BIOSYNTHESIS	ENSG00000176928	GCNT4	5.824244906374145	9.35889559548907	6.303794197700142	3.6076444627313884	6.771919306788892	7.260885616791618	9.209130599684734	3.6031731980428887	3.69642759261077	0.7726631285179869	2.3565214360735207
KEGG_N_GLYCAN_BIOSYNTHESIS	ENSG00000177239	MAN1B1	11.707534319101928	12.54520043993757	14.078251717952194	10.56870841424885	13.326607314862772	12.135654777036553	11.710169088970133	11.639610070640977	11.363251434426878	10.440230850591943	10.018257990440464
KEGG_O_GLYCAN_BIOSYNTHESIS	ENSG00000178234	GALNT11	10.316021149330064	11.026681443789748	11.11954291881996	10.100182813186343	10.528835967328016	10.668899679745078	10.325892361648881	10.49987388148374	10.34696371599411	9.906499816751234	10.31031600058799
KEGG_N_GLYCAN_BIOSYNTHESIS	ENSG00000179085	DPM3	9.764538840841286	9.15303275618333	9.605837636437984	8.174387178679792	9.148225025760837	8.694220527018736	8.70017410151328	8.370365374118874	8.584378969889855	7.733856425250748	8.516543761488297
KEGG_N_GLYCAN_BIOSYNTHESIS	ENSG00000182858	ALG12	9.055293360077192	9.8617060512515	10.677016174368793	9.823980491082521	10.498007108752846	9.611442078909553	9.919895472846147	10.237594109564709	10.199820262657566	8.867250019455772	8.749042941653101
KEGG_O_GLYCAN_BIOSYNTHESIS	ENSG00000182870	GALNT9	1.8314944543755745	1.310302329154943	4.818112219483965	3.270070987636531	5.342155746749779	0	3.271824388546264	4.148010657222668	1.2199100405161891	3.1382323704835144	1.5371256070486299
KEGG_O_GLYCAN_BIOSYNTHESIS	ENSG00000185274	GALNT17	0	0	0	0	0	0	0.42905003131606884	0	0	0	7.579057231486418
KEGG_O_GLYCAN_BIOSYNTHESIS	ENSG00000187210	GCNT1	9.39255853956582	9.167956971865653	8.49976678597451	8.323856573312938	7.2962441242234375	8.522480991030298	8.390474098974309	8.018838233732598	8.852606619625723	10.678188054177873	11.001366109168915
KEGG_N_GLYCAN_BIOSYNTHESIS	ENSG00000196547	MAN2A2	9.750677565538682	11.056059561783838	12.067721552537876	9.410552139523494	12.699582797614998	11.589047148245337	10.872738211518481	10.413051884266817	10.714188486247988	10.829423303862255	10.062556491297313
KEGG_N_GLYCAN_BIOSYNTHESIS	ENSG00000198162	MAN1A2	12.180483335093003	11.294879031379796	11.753628803745176	11.646312643339943	11.287613227696859	12.088097527651012	11.833860894235384	11.395203704144718	11.56977488934809	10.913129212772725	11.072114986309778
KEGG_O_GLYCAN_BIOSYNTHESIS	ENSG00000198488	B3GNT6	1.1887349907457665	0	0	0	0	0	0.42905003131606884	0	0	0.9409293104335221	3.8394657980426254
KEGG_N_GLYCAN_BIOSYNTHESIS	ENSG00000214160	ALG3	10.436803993784178	10.326545973534115	12.313733788946633	10.833274745334537	11.952641170806341	10.014057307361085	10.073863164694036	10.054291166225335	10.054099885582374	10.750993679118105	10.957649223642962
KEGG_N_GLYCAN_BIOSYNTHESIS	ENSG00000244038	DDOST	13.911672186223596	13.692669856964626	14.864736276143853	13.254819344726862	13.857798489512886	13.650123048782595	13.271284361980834	12.519593566845964	12.99112630093367	12.548176581277849	12.972892901275863
KEGG_N_GLYCAN_BIOSYNTHESIS	ENSG00000253710	ALG11	9.73017616397111	7.819860549037385	7.854084616930792	9.726869639091143	7.277002831946702	8.537599787456761	9.15844082438076	8.128307883100284	7.955672442498741	9.404018503347535	9.925829217024997
KEGG_O_GLYCAN_BIOSYNTHESIS	ENSG00000257594	GALNT4	9.868907847235247	4.229527971653023	5.072597668984638	9.138424297844299	4.142319863259793	4.520536090707102	8.70017410151328	2.238015621776521	4.192287684965772	4.812385925290491	11.351654674311687
