# Supplementary material for: Fusobacterium nucleatum interacts with cancer-associated fibroblasts to promote colorectal cancer
Source: EMBO J. 2025 Aug 22;44(19):5375–93. doi: 10.1038/s44318-025-00542-w (PMC12488894; doi:10.1038/s44318-025-00542-w)
Supplement: Supplementary file 5 — Source data Fig. 3 [file 44318_2025_542_MOESM5_ESM.zip]

Archive with 46 entries (38 files):
- Figure 3/
- __MACOSX/._Figure 3
- Figure 3/3B/
- __MACOSX/Figure 3/._3B
- Figure 3/3C/
- __MACOSX/Figure 3/._3C
- Figure 3/3D/
- __MACOSX/Figure 3/._3D
- Figure 3/.DS_Store
- __MACOSX/Figure 3/._.DS_Store
- Figure 3/3H/
- __MACOSX/Figure 3/._3H
- Figure 3/3A/
- __MACOSX/Figure 3/._3A
- Figure 3/3F/
- __MACOSX/Figure 3/._3F
- Figure 3/3G/
- __MACOSX/Figure 3/._3G
- Figure 3/3B/README
- __MACOSX/Figure 3/3B/._README
- Figure 3/3B/figure_3b.csv
- __MACOSX/Figure 3/3B/._figure_3b.csv
- Figure 3/3C/README
- __MACOSX/Figure 3/3C/._README
- Figure 3/3C/figure_3c.csv
- __MACOSX/Figure 3/3C/._figure_3c.csv
- Figure 3/3D/README
- __MACOSX/Figure 3/3D/._README
- Figure 3/3D/figure_3d.csv
- __MACOSX/Figure 3/3D/._figure_3d.csv
- Figure 3/3H/figure_3h.csv
- __MACOSX/Figure 3/3H/._figure_3h.csv
- Figure 3/3H/README
- __MACOSX/Figure 3/3H/._README
- Figure 3/3A/README
- __MACOSX/Figure 3/3A/._README
- Figure 3/3A/figure_3a.csv
- __MACOSX/Figure 3/3A/._figure_3a.csv
- Figure 3/3F/README
- __MACOSX/Figure 3/3F/._README
- Figure 3/3F/figure_3f.csv
- __MACOSX/Figure 3/3F/._figure_3f.csv
- Figure 3/3G/README
- __MACOSX/Figure 3/3G/._README
- Figure 3/3G/figure_3g.csv
- __MACOSX/Figure 3/3G/._figure_3g.csv
