# Supplementary material for: Fusobacterium nucleatum interacts with cancer-associated fibroblasts to promote colorectal cancer
Source: EMBO J. 2025 Aug 22;44(19):5375–93. doi: 10.1038/s44318-025-00542-w (PMC12488894; doi:10.1038/s44318-025-00542-w)
Supplement: Supplementary file 5 — Source data Fig. 3 [file 44318_2025_542_MOESM5_ESM.zip › Figure 3/3B/README]

# Source data for Figure 3B: Expression of selected iCAF and myCAF markers in Fn low and Fn high TCGA CRC patients.

The csv file contains the following columns:
- patient_id: TCGA patient barcode.
- score_cb: ComBat corrected pathseq scores (cf README in Figure 3A raw data).
- fn_load: Fn low and Fn high loads according to the 75th percentile (cf README in Figure 3A raw data).
- DESeq2 normalized (MRN) gene expression values.
