# Supplementary material for: Fusobacterium nucleatum interacts with cancer-associated fibroblasts to promote colorectal cancer
Source: EMBO J. 2025 Aug 22;44(19):5375–93. doi: 10.1038/s44318-025-00542-w (PMC12488894; doi:10.1038/s44318-025-00542-w)
Supplement: Supplementary file 5 — Source data Fig. 3 [file 44318_2025_542_MOESM5_ESM.zip › Figure 3/3B/figure_3b.csv]

patient_id	score_cb	fn_load	CXCL2_iCAF	IL6_iCAF	CXCL3_iCAF	CXCL1_iCAF	MMP1_iCAF	MMP11_myCAF	MYL9_myCAF	MYH11_myCAF	RGS5_myCAF	TPM2_myCAF
TCGA-3L-AA1B	0	low	297.00898061482553	20.280348896607027	522.7096376899682	594.0179612296511	136.72880385131836	4490.461768590666	5279.432761148991	9132.699051504325	2213.1748489426313	4620.648524410821
TCGA-4N-A93T	0	low	510.2717498614489	3.6710197831758915	2849.445555701127	2425.809872722629	97.64912623247871	2135.0651058950984	1248.146726279803	806.8901483420609	1040.3670065520475	3296.5757652919506
TCGA-4T-AA8H	0	low	123.19791666100411	1.151382398700973	419.10319312715416	773.7289719270539	145.0741822363226	466.3098714738941	1115.689544341243	1588.9077102073427	544.6038745855602	1755.8581580189839
TCGA-5M-AAT6	0	low	984.9129453628367	232.88128521196046	1122.9848535912718	2853.4861033876577	3692.963305416543	2299.3575116975385	5560.6159840531745	725.3377578933788	1713.9326208089738	4491.939414365087
TCGA-5M-AATA	0	low	1365.7461031422645	63.18604636778728	1907.1751610093593	6100.062072736014	1085.7565582281245	1787.179641760442	3712.3251462321996	1799.932788733757	4948.800714144954	3434.654355313208
TCGA-5M-AATE	0	low	894.1553802091751	39.64749643867987	1560.8593334806603	1294.8037652737296	121.0291996549175	3830.1568270103635	2470.6650412314193	1942.7273254953138	1929.1637082926075	2757.587712827129
TCGA-A6-2671	0	low	412.39990808892117	192.79376508181764	526.0333192960852	1073.77189691264	2425.8818122877715	10478.532649181969	12165.158898672573	12595.43372537835	1326.5743173510498	9323.046838592267
TCGA-A6-2672	0	low	1102.4443777833974	324.3358628296635	2240.5954560618034	2057.5986160248835	11147.929450379212	6690.543005252278	4107.7583361133065	1017.6409641077514	1350.903502061167	2727.099250306299
TCGA-A6-2679	0	low	739.7273096291806	102.73990411516397	3719.184528968936	7006.861460654183	1671.2357736066672	10637.004739389977	7198.642615002489	1472.6052923173502	260.2744237584154	5321.927033165493
TCGA-A6-2683	0	low	95.97274847681723	0	306.5796131898328	415.881910066208	146.62503239513742	8232.32909156699	1794.1572145804998	1596.879898267042	458.5364649447934	1863.470866258201
TCGA-A6-2684	0	low	158.80070126408046	83.57931645477917	461.3578268303811	844.1510961932697	1109.9333225194675	31288.752908011134	19739.762960289747	22705.15710810531	1425.8631387185328	9332.466475340643
TCGA-A6-3807	0	low	505.36396612704635	24.160827065834887	2130.1795863044426	1006.7011277431202	3680.499323028848	21156.830900649416	4938.875732707748	1622.80221792191	1113.411447283891	3155.0013343469386
TCGA-A6-3808	0	low	1787.2024542006375	277.65466699188477	5186.078550135779	4632.364932628974	4874.913837127632	5414.2660063417525	21333.133580543144	25746.885355827933	2897.8211221681763	12132.232374363792
TCGA-A6-4107	0	low	611.0841752691483	18.72030296229338	1256.93462746827	1703.5475695686978	502.773850987308	17704.057944340315	6819.538936264018	1830.5781968128315	3286.7503343797953	3949.9839250439036
TCGA-A6-5656	0	low	1581.5111288027058	38.47361441704305	1990.8048991967808	1631.444968790783	642.5912195186978	3409.4171073826446	9458.779033807074	17633.19421611754	1075.6240285956292	5134.999643364065
TCGA-A6-5657	0	low	263.02305611039884	177.63710477929055	1394.9232551629798	1640.7833059806935	1341.717938755656	13528.309846826694	19774.356547967112	29491.621069553086	3322.757824663831	11332.732394759956
TCGA-A6-5662	0	low	115.43900380136188	3.8912023753268046	174.45557316048507	325.56393206900935	123.86994228123662	11276.055949967858	10729.342016234443	11424.570173959499	2585.703978404662	5521.616170588736
TCGA-A6-5667	0	low	726.770309222731	88.77071439539509	958.5959878236549	1563.38639453185	1184.6739223270351	8401.285955909514	16314.013663527823	38066.03188156492	2794.042269639234	12019.171546196658
TCGA-A6-6138	0	low	763.8929975470396	404.60999084734124	1382.4730165031067	4048.099628362279	4418.714381098888	1573.112979241722	4942.640991981936	5023.962934129178	4873.317369167894	2798.2746978206565
TCGA-A6-6648	0	low	506.63607272412116	8.183548898627507	800.8718535793192	1101.803265351576	510.7278471734349	880.4754655932413	1452.9519090017748	1708.8738018315803	3016.753707630413	1070.1850082432427
TCGA-A6-6650	0	low	635.6309956321356	13.035401277612156	1954.0687248534794	2770.953871583841	105.52467700924126	1148.3567792182137	2563.008184536219	2034.7640660958405	3745.505300433893	1279.3315253885073
TCGA-A6-6651	0	low	146.10290718398187	76.67383972051941	301.26177968928494	514.9825612724651	944.8390485245109	7124.629783794092	50965.76536635282	112540.2922411227	9090.377989542212	23473.062112864525
TCGA-A6-6652	0	low	1375.8078970127908	23.885553767583172	1900.607635506261	4517.099439646658	1342.3681217381743	5376.979375279652	2697.7026869501797	1781.8623110617048	1564.8449939733775	2253.4313868731324
TCGA-A6-6653	0	low	317.494283512898	122.92727387294255	964.6941691353439	3880.7570500153456	5386.00558902906	2516.3457188163275	2527.742949506534	729.422764173222	1683.5337905248027	1948.9264480253278
TCGA-A6-6782	0	low	1894.1439840675162	865.7530452806146	1002.418347428483	1989.995214080727	472.45380471027823	7170.290400020519	8645.780947191623	2143.975577134208	3116.0925679778693	3986.79277351723
TCGA-A6-A565	0	low	200.55726102610444	134.20373934333853	540.3072479882366	494.90746999476517	3665.4084496487294	1865.3820870064787	4332.435957091271	2882.6364532557996	3309.194806930723	3836.530689777968
TCGA-A6-A56B	0	low	585.0067010506297	26.116370582617396	611.123071633247	396.9688328557844	1095.1464730977561	19193.79128685161	6262.705665711651	8538.312089143714	2098.015103470264	5308.587593760029
TCGA-A6-A5ZU	0	low	304.4486717262954	8.173118704061622	531.2527157640054	308.5352310783262	61.29839028046216	7361.936672683505	6201.353816706755	1295.439314593767	1317.9153910299365	3438.839694733927
TCGA-AA-3511	0	low	204.88525633097328	18.912485199782147	638.6115835793105	1328.917293371359	1690.776176860524	5129.065986180918	6865.23212752092	4023.946434340315	2869.024004806952	3738.9983239969306
TCGA-AA-3516	0	low	552.1567976714414	477.4032619866924	1534.1464255301896	3088.6801789744013	13161.719112494327	716.9543649764562	1175.6692430419614	421.3381102231307	739.0406368833139	1097.517819371542
TCGA-AA-3518	0	low	450.3034538814235	94.24956011471654	1802.7098402894196	2454.9766372738072	917.0631801638292	1469.0963179785974	1756.333072613924	345.58172042062733	1283.5892472766157	1359.8865102266243
TCGA-AA-3520	0	low	245.2389108528263	92.13395545852038	547.3840883123858	1753.2549759312553	3455.0233296945144	10756.639299782255	5912.832082661514	2334.5118419857445	2186.826531030175	4660.894217313384
TCGA-AA-3522	0	low	540.0108552528776	15.126354488876123	1833.314164051786	1902.8953947006164	642.8700657772353	2727.281714344365	1223.7220781500785	874.3032894570399	1548.938699660915	1447.592124585445
TCGA-AA-3530	0	low	418.1239538323948	18.425801355325873	1112.6349279946776	867.4300330353411	189.927490893359	1573.2799618778245	1499.576756456521	992.158534517547	1700.8432020300806	3668.1518390448737
TCGA-AA-3531	0	low	179.00553108050505	8.626772582193015	159.59529277057078	211.35592826372886	392.51815248978215	4505.331981050302	3789.309856728282	968.3552223511659	836.7969404727224	1212.0615477981187
TCGA-AA-3532	0	low	626.5564236343852	103.60381808127629	1607.0925590464642	2633.2637095657724	6360.534402918354	9138.103430525905	4670.805465164206	1526.9229379121434	1147.0422716141302	2977.376391050011
TCGA-AA-3543	0	low	455.1815806636257	38.063964933543616	2654.9615541146673	5251.241162290121	3979.2703340942053	5671.530775097998	2930.9252998828583	350.5056770963808	632.8134170201625	1888.9242598271019
TCGA-AA-3561	0	low	805.9284411118904	35.11670767372071	2178.99171115437	2814.6041200487152	3214.934587529131	1539.8676314926533	4665.254614453796	521.4831089547525	3578.3925119521405	2231.666772664951
TCGA-AA-3562	0	low	337.8879199901821	52.475017877263134	460.7562545320665	1281.1583632961072	1101.9753754225258	12688.715298419187	4571.725947745949	1803.348785099116	2145.076340543732	3133.1425308180524
TCGA-AA-3812	0	low	396.2655103479579	71.1245787804027	731.5670960269993	836.5605218456889	1229.4391474898182	23413.533957567804	21049.48843429537	13578.020777649259	477.5507432398467	5517.235182536952
TCGA-AA-3818	0	low	229.89730592660993	42.80003035867738	613.8747211444585	695.8062078310694	690.9147757900778	2734.3105109143607	3174.539394603614	2813.796281580476	2050.732883185771	1637.4068757219718
TCGA-AA-3833	0	low	794.6610296113263	109.32708210258494	2454.1482310789215	4307.81338434066	3470.7269198835543	10591.67298399819	8468.769494215161	6071.732425428635	1313.5567327250876	4740.226470268794
TCGA-AA-3842	0	low	101.94893153463906	55.40702800795601	503.0958143122406	1110.3568412794384	3754.380217819099	9288.434175253746	5070.851203288134	3116.091255167446	1491.5571939741758	4093.47122922779
TCGA-AA-3858	0	low	1866.197320874631	35.859676301834384	2982.329745769226	6699.782855726057	1211.7582283661536	12984.191127622533	5262.407497294196	1861.7148613369018	2320.419887364533	4306.149462578613
TCGA-AA-3860	0	low	1908.2901749753942	229.74148080967876	4675.239134476963	9186.78746387703	2036.083873675778	20312.018672085724	5021.287239946541	1000.8113257771631	2350.5425255340256	3005.30574584161
TCGA-AA-3866	0	low	513.0788704768194	257.2127670894291	1168.9040933697618	2107.5286936908724	10351.803877572993	4404.936969369229	7382.410414577228	8281.98176753921	1559.4365669610415	4423.790261197773
TCGA-AA-3867	0	low	75.49620836082738	14.45672074994567	351.78020491534465	557.3869000256831	997.5137317462512	19153.548691372464	12195.047103731948	11176.651442013552	4096.070879151273	6519.981058225497
TCGA-AA-3872	0	low	465.0791772389358	265.26738257331897	751.0167454673186	1085.1847468908502	3490.9646884107774	11955.40571415941	19466.7215124801	20540.422822895915	2772.101565073558	9226.941207690987
TCGA-AA-3939	0	low	1600.54634050892	97.68592688552093	6531.807072710697	6777.900465441529	2113.3974566579045	5936.298633812426	3291.2643058352437	510.9725406319556	1628.7249732643586	2256.1691959521277
TCGA-AA-3952	0	low	1389.6796346710569	69.28021639122571	5441.893075750004	3530.5741647214827	665.6334516019725	12648.394016052991	8287.815690252315	1999.617226036946	3067.3476198311305	7245.8955731529
TCGA-AA-3955	0	low	573.7722987787379	22.7032204552738	912.2566764755474	1292.019636818309	1902.9426599784042	2047.4176992392374	2980.3136670377608	668.7130388644283	2823.4550529831417	1461.2618256667138
TCGA-AA-3956	0	low	758.7044632393176	139.65164570613814	1348.5763398786773	2632.5377392067535	1955.123039885934	2970.2029124066694	4329.2010168902825	2692.9839739153804	3633.027141280579	3401.6639670510067
TCGA-AA-3970	0	low	1471.678227386869	53.287603547554355	1988.8814382896023	3728.564965871524	681.7678689172395	1272.6333553121806	1843.1241697624682	927.8312147103582	3661.1718202084403	1159.7890183879476
TCGA-AA-3971	0	low	343.5872200636505	31.813631487375044	470.8417460131506	816.0196476511699	2533.955747969422	2179.2337568851904	4317.1097928367935	3851.040091546749	1698.8479214258273	5521.255744633939
TCGA-AA-3976	0	low	356.3476515959602	42.639889934559335	1312.6994686996482	3194.946038668053	670.055413257361	5527.957159373228	3697.487598611074	1242.648220950015	3469.0596168187917	3295.4543506566574
TCGA-AA-3980	0	low	2690.539608739473	51.02509765420835	7166.957635376238	19126.13728016799	398.54738438016795	1212.1908334607876	1845.1778557116427	664.7053261980656	4265.422352553147	1169.4400759667212
TCGA-AA-3982	0	low	220.7261343690584	12.177993620361843	672.8341475249919	1056.4409465663898	278.57160406577714	5522.7201068340955	2446.254468490185	1861.7107747128168	3731.0327954383597	2529.978174630173
TCGA-AA-3986	0	low	1235.5925636978359	76.31988146376409	1342.1772257420582	2865.9431349668657	3738.3583316992035	1942.2093972502726	2106.6919004049364	1713.2497528589802	1590.8747705119104	1054.0038802150868
TCGA-AA-A00D	0	low	630.2580221012479	28.150482376730675	1079.1018244413424	2338.053952956242	3718.9915051036414	627.1301907260556	2231.707686199704	892.9958576174008	1870.4431623649937	2671.1679944142215
TCGA-AA-A00F	0	low	719.5612710467773	441.4266151558783	873.8811446378568	1643.6860954584738	2388.3692063921712	13576.56004174543	3613.9561094469063	1916.4374999450329	1284.8026685024752	3109.7248945737283
TCGA-AA-A017	0	low	1106.5962889417683	75.41678509170636	1717.1821836265447	3131.246904096039	2936.9036502058725	5841.9001990267925	6143.567339393618	2948.5062325276735	1055.834991283889	3234.2198222020224
TCGA-AA-A01D	0	low	520.9829493115359	248.46879121011713	541.0207550542873	1335.8537161834254	5809.6278116817175	4850.484843462018	13309.110574335467	27059.052875011464	1683.175682391116	11365.443417288583
TCGA-AA-A01F	0	low	1745.9715160131332	31.282804318264425	2879.9731725502184	5797.094675228376	275.67971305470525	1521.1263599756076	733.1907262093224	410.5868066772206	625.6560863652885	582.6422304276749
TCGA-AA-A01G	0	low	554.2298611094358	18.25307925809519	1670.9864375365325	774.9261830482232	1393.8715069818147	2361.2847076608596	1508.3680950553207	909.3352212214695	1060.3379678111662	1136.669026526837
TCGA-AA-A01I	0	low	326.5569534796631	29.686995770878465	843.7957644107379	1712.7112944737576	1617.9412695128763	924.8640990158291	1420.4085668835696	723.9059737975748	1766.3762483672685	1325.6385419226883
TCGA-AA-A01S	0	low	686.1211066905973	9.992054951804816	1512.130982706462	1833.5420836561836	128.23137188149514	4060.10499541669	1841.868796116021	424.6623354517047	244.805346319218	857.6513833632466
TCGA-AA-A01V	0	low	2447.9088971236097	78.81226326862878	3730.972543136886	6536.68911550007	824.376273789857	993.0345171847226	859.0536696280536	387.7563352816536	1179.0314584986866	682.5141999063252
TCGA-AA-A01X	0	low	430.8037711248558	21.979784241064074	612.5033208509855	504.0697185950694	150.92785178863997	3956.361163391533	12616.396154370777	21264.70859375479	1011.0700750889473	7350.039850211826
TCGA-AA-A01Z	0	low	2087.29762781822	118.03171109686363	5205.819678903776	5340.417244189673	1095.4171082498397	4936.624548331981	2567.7073993001914	993.9512513420096	840.7171000934497	1830.526887888201
TCGA-AA-A02E	0	low	655.8119722969934	26.101969046646502	1478.0239972663583	2093.0516429279664	210.44712543858745	3244.8010271112435	2370.3850640485857	747.1688639602562	1031.0277773425369	8076.928046871678
TCGA-AA-A02H	0	low	2331.574450471739	46.63148900943479	3665.2350361415743	3986.992310306674	666.8302928349174	10799.852854585097	4173.518266344413	1725.3650933490871	1790.6491779622957	8053.258151929387
TCGA-AA-A02J	0	low	2374.5886294764978	18.658370582581178	1905.6415821676242	1522.523039538624	323.4117567647404	2454.197677295511	1450.3773399526435	419.19139242199043	727.6764527206659	2605.9524247005043
TCGA-AA-A02R	0	low	102.34506802606573	69.15207299058495	94.04681926719553	159.0497678783454	59.47078277190306	3446.5393178507543	3454.8375666096244	1929.3428364373203	266.9270017436579	1945.9393339550606
TCGA-AA-A02W	0	low	472.1356417024459	46.615924117456686	640.6701365886355	892.8742388651319	659.7946182778485	4567.165283405179	2296.133082811136	2617.663431211029	1333.9325978226068	2520.8457426593886
TCGA-AA-A03J	0	low	292.7058712422366	12.967981637314278	835.5085312041056	913.3164210279913	2513.9358688336392	12063.92806031294	6202.4003602468865	1513.5487139551094	387.1868803140977	3857.0482526983324
TCGA-AD-5900	0	low	521.376085097999	4.690039746008987	855.93225364664	1353.0764667235926	6984.250855098382	3566.775226839834	11059.11372108919	31967.31090879725	1703.2661010922636	5503.761641941545
TCGA-AD-6888	0	low	761.2586082931322	34.63027986648726	829.3040704869317	1568.690923074914	1252.765562889416	972.0780313399931	6042.680062317232	353.5933838999225	319.57065280302277	2302.609836736609
TCGA-AD-6890	0	low	914.5854301095817	51.01273315352248	1152.3412042715347	1962.168343083704	2127.0487841691966	8583.803294743613	4555.619258942249	1453.8628948753908	1237.969720636376	4266.850751626774
TCGA-AD-6965	0	low	54.52819851877711	6.144022368312914	53.760195722738	92.92833832073282	115.96842220190625	6687.768347908607	2310.1524104856558	2785.5461412338673	3929.8703073321476	2421.5128159113274
TCGA-AF-2690	0	low	1338.6513511270625	1327.1462586249593	508.2543805340869	1122.7616741758325	1203.2973216905546	8177.41368840662	25067.56625164125	23970.521843058355	6982.914378629439	12779.450689247886
TCGA-AF-3400	0	low	5522.629509989086	6084.226482695019	7530.999847283709	23450.173868612812	76436.30375881796	3270.0189380273405	13666.563449367357	2627.527110527202	1589.895030763055	11182.15800501452
TCGA-AF-3913	0	low	237.3201625237381	53.54174398401408	697.4897459539131	1342.8848220855425	2231.38835738783	10803.855691477003	6879.390564864944	4669.708319903066	2212.576393285339	5280.373616153172
TCGA-AF-6136	0	low	204.7588602740226	9.7504219178106	597.7008635617898	965.2917698632494	682.5295342467421	1711.1990465757603	2476.6071671238924	3431.17347287755	3990.8476909598785	1662.4469369867072
TCGA-AF-A56L	0	low	505.0693449337069	18.018690143580894	1041.8079028470409	1457.329817976285	1737.9845674853937	7003.264235805108	4873.782673381911	4991.723190685349	1111.698579767597	3664.3463501082238
TCGA-AG-3574	0	low	530.59293843088	18.344968615961278	410.64506671113327	767.6663790063797	166.51586897564852	2434.236220194862	5857.689594219636	3149.689996217352	2767.267958146159	2446.936583082835
TCGA-AG-3583	0	low	1414.144474479244	147.3720405776596	3558.878001183907	6327.591018845043	4527.770778598733	777.6226821970123	2210.580608664894	981.4350787405841	3013.2878935134227	1348.2973925190133
TCGA-AG-3591	0	low	409.6502875529392	57.75145031291436	1031.8259122574032	1965.089349314099	569.8143097540883	589.0647931917264	3345.734021461505	1530.7984429609833	3950.1992014033417	4179.664963979988
TCGA-AG-3593	0	low	1225.2519564105144	22.982451702893584	1557.0611028710405	2905.8437371846076	525.7235827036908	2476.3591709867837	2749.275784958645	1476.6225219109128	5474.132714982966	1884.561039637274
TCGA-AG-3594	0	low	1463.1233835417477	44.15252666255014	6394.503861472778	14774.348921840916	953.0855755433237	761.2504596991403	1473.7808899775357	440.0027657061031	1747.8310554692262	1880.2886354568766
TCGA-AG-3598	0	low	515.0930246542337	37.17166157298594	993.0143877354815	1580.680656413164	1757.688568665478	1708.12635323483	2743.622639910867	532.7938158794651	1991.3390128385324	5055.345973926087
TCGA-AG-3600	0	low	245.55339996067218	7.97251298573611	1730.0353179047358	2579.9052021842053	3109.2800644370827	4388.071147349155	3061.444986522666	1202.2549582490053	991.780615425572	1725.2518101132941
TCGA-AG-3601	0	low	170.8990163875615	14.686634220806065	779.7267622682492	803.7594364477501	339.1277356440673	10745.275655367928	5128.305640192372	1596.8376843712776	1827.8183862075912	4730.431367665081
TCGA-AG-3608	0	low	1554.747863502036	67.14362174432976	2679.776547840361	4036.077707075822	1902.4026160893432	2767.8092963495938	3272.1324996736703	787.8184951334692	1144.4257306200207	1857.6402015931235
TCGA-AG-3726	0	low	843.8361217195445	95.78680300600234	1936.2618036213332	4175.84848342834	1616.972460267992	8046.091452504197	6737.005144755498	1372.944176419367	547.3531600342991	10801.10235801017
TCGA-AG-3728	0	low	615.322594807394	75.91642403467849	1442.412056658891	2097.690664116116	593.3467878499871	36873.40627389633	17109.16461665754	10098.88219724473	996.902515613278	7289.974507961626
TCGA-AG-3732	0	low	871.3661176656626	33.31693979309886	879.6953526139373	511.92759412857674	65.9931692055612	806.6543692213744	4178.072392130724	10188.576472881887	2726.8633799890144	2155.990430841878
TCGA-AG-3742	0	low	536.2068535082303	124.43913940608212	1117.8549657883445	1380.0160740876747	983.6284783390873	2678.9369786747566	2711.0954079594744	2209.843368891155	3368.245919429796	2416.7758703754266
TCGA-AG-3878	0	low	2962.3197350473934	81.29865482119776	3363.731843227057	4286.81031984274	3575.44709015726	29463.98748478242	9869.31795089832	2760.7668199698405	594.4964133800086	4293.585207744507
TCGA-AG-3882	0	low	5081.139503744186	174.36618136173078	8396.821421200848	8938.991266372479	956.2895259057422	7958.181496212744	8088.956132234041	2332.147675713149	1138.8291220188041	2879.766464052335
TCGA-AG-3883	0	low	3695.8097325427143	434.8011450050252	4447.394568908543	7186.641782440202	10276.835634440204	66766.82153798595	25973.156969121614	1319.9320473366836	1646.0329060904526	9379.281842251257
TCGA-AG-3893	0	low	581.2702707396027	12.269557166007443	1446.2740509431273	1668.6597745770123	832.7961926427553	23944.040809463524	7682.27648056641	3421.672754670326	1776.0183997795775	4094.9647041549842
TCGA-AG-3896	0	low	180.05580515739905	86.75416066674681	658.0221243024947	934.6533158624986	1063.9661213846307	10634.750600978377	5733.9589587851715	2198.3176938762444	2538.7868527193264	2730.30075456856
TCGA-AG-3898	0	low	1325.0888503649785	16.278732805466564	3107.6100925635674	2210.6519149823594	1917.6347244839615	5148.963186369075	6908.69420264001	5791.973132185004	2082.0499258191735	4271.539488154427
TCGA-AG-3902	0	low	1251.113371810323	39.65932546099808	2248.130367701926	2951.8528171610315	347.24967525734365	818.5500313171116	2262.8873260129953	1685.9824870396394	1096.1653095440981	3324.0048595683043
TCGA-AG-3909	0	low	177.22163570326484	7.308108688794427	637.6324830973138	1028.6162979478156	431.1784126388712	10302.606224027943	4233.221957984171	2672.9407529265613	1777.6974385492442	1755.773112482861
TCGA-AG-4007	0	low	704.5334503149953	21.806987747845092	2348.444834383318	6052.277830325007	647.4997900514004	18858.012020098042	7140.949757121273	1501.3272334093351	2799.6817347041124	2573.224554245721
TCGA-AG-4015	0	low	974.7064057579117	42.97918009641185	1917.1784264435146	2147.4240341028635	842.6989240332182	7430.793244526064	5820.608961628348	1097.5040631762313	940.9370499678738	1545.7155127530978
TCGA-AG-A00H	0	low	185.19856253088682	116.11655904714333	371.8669549231299	773.1305070733847	5733.806289150711	28339.789556809752	11732.181953345545	5579.474153708305	1102.3723960171835	6887.622730315363
TCGA-AG-A014	0	low	1075.2110755539427	53.00336287941971	2733.459142781502	4798.697317833177	1192.5756647869434	3609.907607537621	1781.291588197641	554.6423329882134	766.6557845058923	2644.4892122339047
TCGA-AG-A01J	0	low	1650.5204864060227	21.32455408793311	2266.8000995472894	4232.923986454723	123.68241371001204	3399.133921616538	2343.5684942638486	1262.41360200564	919.088281189917	3714.7373221179478
TCGA-AG-A01L	0	low	162.07433131299842	3.2414866262599684	570.5016462217544	901.1332821002712	92.3823688484091	4077.7901758350404	1612.6395965643344	1933.5467725640713	891.4088222214914	1153.9692389485488
TCGA-AG-A01N	0	low	938.107763878274	5.510177761399554	1106.1681856009604	385.7124432979688	465.6100208382623	5467.473883748707	5121.710229220885	2872.180158129517	862.3428196590302	2442.386292740352
TCGA-AG-A025	0	low	859.3356832708412	34.77918448313691	1014.3928807581599	1582.4528939827296	1265.0928355741053	6964.531692748166	2501.203017412263	1318.710744985608	2344.6966872381468	1381.0234505178948
TCGA-AG-A02X	0	low	1343.070039647817	78.87523887001863	3130.9087873682392	3459.555615993317	683.5854035401615	668.2485515376578	876.391543000207	398.7581520650942	797.5163041301884	1200.6564139102836
TCGA-AG-A032	0	low	1089.1668612743904	31.45010693649456	2994.381234111508	4801.9347485668795	124.14515895984694	7730.105231233136	3088.731554920992	2719.6066156137135	1991.2883497159448	2085.6386705254286
TCGA-AH-6544	0	low	220.83101316639372	8.318976523391544	1216.0831136012366	1585.8994335956427	1355.9931733128217	4103.524237811138	1250.1152902878384	1637.325833922063	825.0912170018341	1092.8110069364348
TCGA-AU-3779	0	low	2892.7850198950287	289.5755025048925	4567.86792669256	4795.07332096563	4907.93351681369	9577.524120027201	3688.746401139246	911.0490809577002	2320.31652648151	2511.13935761935
TCGA-AY-6196	0	low	431.67197327444575	1239.31631036857	145.34116842103313	166.22852196657084	120.97258928457249	2222.7625398043033	18188.53340617468	5934.619326125898	2431.63607525968	9960.656722028289
TCGA-AY-A8YK	0	low	476.16882702244976	21.194458176073432	850.6042547997471	2103.9032149448894	1256.1248879019522	3073.9029174698503	2292.533892711943	1683.546461119433	1566.976941151029	1444.0490837298032
TCGA-AZ-4614	0	low	264.1594982717074	36.02174976432374	632.3818291959055	964.58241035578	981.9262157978618	1123.3449370948365	2508.18109470106	517.6458855021336	996.6017434796233	6410.537319169464
TCGA-AZ-4615	0	low	62.72238284468859	34.97979043261479	167.66175414253297	264.1577277497462	363.06610069713975	6017.730154079834	4058.861889853406	1061.4557096793453	928.7737459694272	2540.256505209888
TCGA-AZ-4684	0	low	569.858785467658	255.39889544768985	1131.7363554525757	3829.3871886187994	11927.128417407115	7690.69923916856	4086.3823271630376	1514.8346986241104	2742.34563986957	6597.2727180331385
TCGA-AZ-5403	0	low	310.6696191364045	137.6120460604208	988.3046944339311	1769.4963094435925	10409.864777237286	17584.456451387407	11072.904635528404	4556.487747333933	4655.8742250442365	7551.982285315819
TCGA-AZ-5407	0	low	356.3933671125814	3.618206772716563	1386.6777456436228	3710.4710454208353	5725.812217823961	745.3505951796119	1229.2857510304523	1073.70285980364	2425.1030894132764	1013.0978963606376
TCGA-AZ-6598	0	low	60.93388242600381	5.222904207943184	54.84049418340343	176.70825903541106	2365.1051221636053	473.54331485351537	2237.143969068997	314.2447365112482	400.42265594231077	6374.554585794656
TCGA-AZ-6599	0	low	360.4409196884016	6.436444994435743	950.984747927881	802.1419574315545	40.227781215223395	331.4769172134408	736.1683962385881	1839.2141571600137	1487.6233493389611	696.7451706476692
TCGA-AZ-6600	0	low	88.38333759869718	58.11507129777348	333.5562946361791	448.5757065796891	2680.557663609802	6536.129425021461	7734.75277053804	5709.200389680226	2171.4454244282656	5773.369114238185
TCGA-AZ-6603	0	low	447.2090345793887	79.63996506208292	710.6335344001245	1302.8281464002282	875.0185904898085	14844.174769937084	6921.529784049489	13097.71117713333	3613.4081583937364	3895.7216242868894
TCGA-AZ-6605	0	low	796.9551753630702	77.0107394632754	1960.594513858617	4403.036039771856	20376.759053764457	33823.964596925194	8740.36566880899	6095.1527463273105	6935.912195513528	5957.381239948057
TCGA-AZ-6607	0	low	649.3786121008349	206.66355830362338	1009.6178421713711	3692.452108222996	26305.99577691397	60112.55152308605	13296.619581498264	7896.823122335701	3023.165538670894	7569.763821350608
TCGA-CA-5256	0	low	1617.236193942501	27.798802120346323	1326.1663835059335	3260.63596635121	605.032752031067	4869.696042023021	2856.7357237791193	480.7557543165776	3120.0067320953403	2016.2307655521774
TCGA-CA-5796	0	low	142.2934098670965	2.1891293825707154	573.5518982335275	2030.4175023343387	141.19884517581116	1139.4418436280575	861.4224120415765	1487.513415456801	3742.316679504638	551.6606044078203
TCGA-CA-5797	0	low	124.9435404693423	9.83351938879083	197.82727240979196	154.4440986357148	308.8881972714296	4271.218068637146	7575.859025587852	10587.808170142784	2460.11517414867	6870.159398862863
TCGA-CA-6716	0	low	469.8672959110846	8.829720996986826	461.66826927102545	315.34717846381517	387.24633515356504	7968.192505423682	4728.315593886445	10904.0747369218	2012.5456929560685	4371.973282222334
TCGA-CA-6717	0	low	88.64415222580088	52.43738582371319	292.7754041823987	621.1333201737456	619.8848109874667	3889.1061152587286	13741.092104185414	38514.01137833106	4337.945167725988	10006.801128025269
TCGA-CA-6718	0	low	365.4960919849666	19.84594164624253	1579.9574655036415	3538.090374599571	811.4785028685835	1444.3435309209842	4523.772143029617	8302.770198168299	1084.9114766612583	4195.762829709775
TCGA-CA-6719	0	low	344.2346148985675	22.770383086675672	1064.8502678768916	1312.6456132318917	393.7936839695675	7227.587478570702	10647.83296161931	24019.405570694795	3053.2404850633643	6160.058342095377
TCGA-CI-6621	0	low	2710.084693670532	353.0528115030761	3131.1824388282294	7283.038882475778	5295.234427188317	1602.9601583883739	4230.49853910084	2067.0042960985784	3972.8201837857996	4561.241536290926
TCGA-CI-6624	0	low	170.57861363302783	59.73570127226655	477.2218801639961	1093.8270632966141	1767.5130276449536	5414.045725309758	5960.9592569580655	8173.835124088473	3518.4328049365	4062.0276865141254
TCGA-CK-4947	0	low	274.7555550630938	36.30027834546569	858.063476062646	2089.7694723363784	416.20146723680494	3675.090249044389	2671.199792731855	4026.827428874591	2865.844388687714	1714.8752183892414
TCGA-CK-4951	0	low	1384.9328949563726	108.21688116867179	3044.6637128803836	4959.737733561935	12443.725414384124	3929.853482439856	6105.134385931472	945.9857702160298	1185.522012802865	7043.824636068715
TCGA-CK-5912	0	low	447.8502727821979	109.40454818405186	835.8822314493747	1700.0994537953384	2218.7872038190085	2615.4770763712545	4842.922194075331	1434.8524556800471	7241.951423319865	1430.1299571972822
TCGA-CK-5915	0	low	1138.44735861178	21.042048055922002	943.2642231965035	1357.5748935389677	465.82740868627326	2255.127081303641	1208.8293814195192	519.5209106220742	2455.3893317668985	462.19946936628673
TCGA-CK-5916	0	low	278.6838074436962	13.497506343426881	677.2572300554782	1698.303886387653	95.27651536536622	5984.953106867755	4627.262762911287	7289.447396411894	1240.182641672517	2379.5309712500216
TCGA-CK-6746	0	low	113.46779021229764	17.088522622333983	222.8343349952351	522.9087922434198	133.9740173590984	1460.7269137571088	854.426131116699	382.0993658353878	375.94749769134756	575.5414419202085
TCGA-CK-6747	0	low	491.310235669418	11.54084446203331	663.3237745559145	1638.2503495867281	387.4426355111182	4199.218692114119	2474.686791073142	2948.960542060511	2723.089729017859	2175.7239631042794
TCGA-CK-6751	0	low	698.9181358529316	64.38424558911579	1347.4148745577606	2971.759576528947	2660.698341815267	8317.979101832394	4616.2728373593745	1976.5187682056269	2365.151383147157	3679.2105642069423
TCGA-CL-5917	0	low	369.9581557791846	60.80500382113331	467.39267997449457	955.2978913585281	1247.6014639444581	4712.754091341573	4188.219359583363	2432.9327432528157	1943.5623510538153	6032.149415219417
TCGA-CM-4751	0	low	49.69851369011836	58.08917184559289	147.80467058489745	400.81528573459093	688.0339687489113	14597.163449554764	4054.6241948223837	4290.853493661128	3431.1337503463533	10627.736706772583
TCGA-CM-5341	0	low	597.5390715041586	259.9463757390972	859.1734107220811	2302.3821851177186	12082.442581431545	4275.611491864503	5727.260083654266	469.2538471134353	3742.2150325557054	4054.488276138387
TCGA-CM-5348	0	low	355.94927442761247	124.91575899844662	930.8043206923086	2332.1650927574065	1740.9375926433993	7117.772714193041	14184.002518119732	28945.285631222578	4651.596054743127	7371.848942447164
TCGA-CM-5349	0	low	144.31812887294797	11.894351280737471	157.79839365778378	279.91373347335514	5947.968597120785	6480.835534497824	17102.491228196384	32284.44120292969	7020.0461258912555	14490.491686946436
TCGA-CM-6161	0	low	680.4611191110449	10.544976321684379	432.96432191386447	952.7696253004239	373.416220332588	2322.996254394588	2757.8214544828675	4604.432896227244	3048.7387424163953	1886.9304688566988
TCGA-CM-6162	0	low	264.13396278788235	311.180724607607	441.5674645079866	1372.421251941109	16044.289973720937	12740.935197378845	15282.804528838822	20396.115442045462	4247.650495723707	8424.730848717825
TCGA-CM-6163	0	low	181.84699363110022	20.01460621725946	816.0240877722642	2071.7976664323146	1107.093646760409	1824.1883952302192	3006.7656997242925	2353.717691149712	1763.5727306865192	1918.5429673972994
TCGA-CM-6165	0	low	76.13385815599942	28.902668374036814	195.97419043859108	878.3591413182895	1079.267933674399	3267.411412528308	5280.728994875848	8426.890188859417	5882.750428813103	2890.2668374036816
TCGA-CM-6167	0	low	280.3384303429308	210.81449961788394	467.9782863857991	759.5302539424471	236.23185063564299	4318.706965576296	67509.97944146322	183312.17824752105	18651.85023214966	37983.98838859817
TCGA-CM-6169	0	low	302.7460999680422	117.00332365914674	617.1925323019991	1038.4044974749274	1357.2385544461022	1841.339806085822	8776.711815981746	15172.405995499854	5256.374315387167	6546.335958729261
TCGA-CM-6170	0	low	171.37874291937823	34.87707750639978	283.22592250886714	840.0565047662153	5841.309153399438	6826.887257416494	2785.3555691317893	1725.2126787217408	1521.9635029085835	2268.212695761034
TCGA-CM-6172	0	low	126.52556894612437	10.825717129080159	413.4070728667486	1259.166223576136	993.9361539136721	2502.093871458652	2170.556284380572	2076.507866821688	3774.792241446138	1458.088775822984
TCGA-CM-6675	0	low	97.92825625615326	4.958392721830545	388.61402957346894	446.87514405497785	7076.246213142416	9713.491342066038	2947.764473128259	1225.3428013823734	216.92968158008634	2259.1676838840417
TCGA-CM-6676	0	low	583.3314884681039	26.195609011163484	318.18081189169305	717.5041199886974	350.7655938324086	4353.58243419678	6900.94568120919	9149.295635118564	2863.6273070252373	4796.352118214739
TCGA-CM-6678	0	low	176.95658352802332	54.49749855029703	465.47275232371345	1073.9212949617356	1495.1549014034433	4348.900384313703	3596.193757277836	4924.009280779779	3037.7546838977332	2513.2964037313454
TCGA-D5-5541	0	low	367.73528402302327	38.9876413689331	386.02578244301657	652.2006673444981	1480.5677142078791	3438.613702958741	3912.7226751611993	2133.249710458166	2248.768647847598	3956.0422766822358
TCGA-D5-6532	0	low	72.09007421623895	19.603441234240414	131.53276699103245	261.1684267658481	603.9124638290192	2817.204216081969	1847.1500595231048	622.8835359911874	1225.531261676062	967.5246802705752
TCGA-D5-6535	0	low	632.0725058314993	36.32600608227008	2007.3750961062442	5325.392491660793	470.78503882622016	2890.097043905407	1137.7305104966988	415.56950958116965	2730.262617143419	1402.9103548972703
TCGA-D5-6539	0	low	79.29536228828368	5.046068509254416	218.42267975772685	379.89687205386815	272.4876994997385	449.100097323643	2350.7470583826644	3541.6192265667064	3494.7628761236297	1368.9262998677336
TCGA-D5-6898	0	low	396.70235479580583	159.53751920263178	547.1387403526498	1111.4090263914884	2976.6060629752774	4797.903513738208	10249.482567565052	24957.98526076339	4377.109922821199	7517.5363914206555
TCGA-D5-6922	0	low	235.65655063446926	17.29136115766546	539.9845070093813	440.18865118514066	212.93076168439464	11389.078536218909	12733.852395395063	32306.685148091925	2940.025435693347	8720.2804512558
TCGA-D5-6923	0	low	1390.3653102822325	442.4932846193701	2082.5643488776786	5280.542267905845	15996.315846162272	9272.62120601234	8206.322554382883	2501.6477190617916	3152.0761260178574	4517.654468074524
TCGA-D5-6924	0	low	459.32615624440365	37.57269171733363	317.4892450114692	1342.284411601744	3775.116200299097	5688.505526004312	8542.151461935802	7647.921399063262	3547.8014154092284	7712.734292275662
TCGA-D5-6926	0	low	253.66556226192634	285.22204369163967	547.990437135214	1469.1969527179992	4484.661495491951	9423.857694654196	9239.373649372796	15531.857417540054	1588.747468903644	10790.496082725627
TCGA-D5-6929	0	low	285.04601118398335	18.24989705751113	205.09408121774413	469.2830671931433	589.2109621425022	12267.406993515577	9036.306171619082	830.8048374752686	1209.7074620978806	6888.90161785194
TCGA-D5-6931	0	low	86.88998511904684	99.10888927641281	207.0425426664788	672.039728655128	2420.0218511672033	5075.597021368072	2956.9748060825627	3029.609403018016	863.469227120528	2420.0218511672033
TCGA-D5-6932	0	low	319.10308369843045	407.1543495322297	547.5067431921202	1676.9462883985982	3906.695636731199	12111.352309500178	7938.516756489376	8146.397188608271	1422.061045195495	4865.328967011961
TCGA-DC-4745	0	low	629.5298508487791	49.3472447473847	1051.096313119294	2010.5477431363024	2097.2579017638495	4918.510380035757	4933.3145534599735	3690.4689464651274	5825.794722748388	8109.867193913051
TCGA-DC-5337	0	low	2004.309299068578	68.93358059487055	2539.198981405991	7803.455838733258	1589.8352385297994	7134.189303084325	5456.223790629438	575.9007999065135	3605.4880382025967	1716.3588991153213
TCGA-DC-6156	0	low	206.85235374619117	40.44228711063353	542.3244402704628	2086.4242219207167	223.42706157841803	14882.761656713139	8838.297204456649	1480.452903574503	5842.916005016612	4853.074453276024
TCGA-DC-6157	0	low	817.9207747334524	24.035071741944726	1494.5444610445631	1082.3065638948444	132.55706233436183	6842.712091380931	2745.0965271330206	1083.7632349095077	2304.453545197367	1679.5416799068043
TCGA-DC-6683	0	low	168.6558501760955	3.094602755524688	616.5995990382941	608.0894414606012	946.1747925016734	8642.451845491572	4303.81878224596	6776.4063839101855	2163.127326111757	2802.162795127605
TCGA-DM-A0X9	0	low	305.21012711465784	9.552742632696646	637.6455707325011	410.29029607432096	124.1856542250564	6100.381445240078	2805.16287409137	1086.1468373376088	1391.8346015839013	1641.6388214289186
TCGA-DM-A1D6	0	low	180.2662408437467	9.152590594715615	730.2175539697023	1209.3357746669892	391.1737632437152	3145.705593531606	761.2567742474336	533.2378868225619	592.5307563274588	1228.8347720209488
TCGA-DM-A1D8	0	low	454.97502795732225	14.737958063403333	1333.0720777349338	1330.219569722662	103.16570644382334	1960.1484224326434	1436.7132021808025	1014.5420163646037	978.8856662112084	2170.758597338697
TCGA-DM-A1D9	0	low	717.9120736217752	24.934036632997433	2463.765091452973	3826.6689428830405	117.14292682295022	11151.63027072776	1692.2213163941844	728.7325046134533	943.7297638828841	11925.99676691481
TCGA-DM-A1DA	0	low	49.610599486561085	3.5436142490400773	274.8832196041089	275.3894502111146	90.10904804701912	919.821012929403	1345.0547228142123	331.0748169817444	558.8785901343208	1754.5952838818441
TCGA-DM-A1DB	0	low	571.8615474847435	14.40975821595826	877.7601290406574	214.49954372897864	93.45757471492928	677.2586361500381	1442.6226511062212	248.25954869208084	722.9581550635057	1192.716272903745
TCGA-DM-A1HA	0	low	26.51325245523302	0	225.96521978891778	579.6761104985037	28.923548132981477	248.260454808091	917.7200793027248	519.4187185547923	286.22261173262916	1793.2599842448515
TCGA-DM-A28A	0	low	158.46361299584515	19.135228739120922	326.49484036125074	392.2721891519789	478.97869437612064	16501.742883899406	4163.706178453093	1020.7448580524817	690.0641864045483	5446.364479872293
TCGA-DM-A28C	0	low	120.80369608271452	0.6674237352636161	269.6391890465009	300.34068086862726	36.708305439498886	4135.357463693365	1168.658960446592	552.6268527982742	1076.554484980213	1071.2150950981038
TCGA-DY-A0XA	0	low	609.2218891409937	55.451021463075875	360.0619660335727	790.3618925870414	269.86163778696925	1251.7143911598328	1460.949578813839	218.84669804093946	936.7525892495618	3267.9135315572717
TCGA-DY-A1DD	0	low	265.25015108515083	7.908834780061837	233.00644005874491	126.54135648098939	7.908834780061837	1930.9724301474055	23961.335895962733	39515.58042071973	6244.3292448119	21540.015709451494
TCGA-DY-A1H8	0	low	1667.9974175191976	24.173875616220254	1165.1808047018162	716.5136732647684	79.29031202120244	1515.2185236246855	1814.0076262411678	438.03062616591103	1697.9730232833108	2912.4685342422163
TCGA-EF-5830	0	low	94.69630804142952	4.6956846962692325	324.00224404257705	265.30618533921165	654.265401013513	2003.4921370748725	2228.1023883797507	1672.4463659878916	1484.6189781371224	1929.1437960506098
TCGA-EF-5831	0	low	154.9468187271615	12.483866911667041	823.2008710575736	1618.4966278420093	304.753221667166	11856.001840521434	3811.251133620702	2081.8683937985916	2277.2041937105582	2692.1091822453745
TCGA-EI-6508	0	low	561.4993445684926	4.18249046233514	639.9210407372764	997.5239752669308	77.37607355320009	3642.9491926939068	4334.628552902581	4018.3277116884856	3814.9541129574395	1969.953007759851
TCGA-EI-6509	0	low	96.0373268811216	23.8437501222095	254.99566102918493	158.95833414806333	114.58246586506232	3514.9661638490506	5197.937526641671	668.9496562064332	1231.2647632552073	2624.1371662276124
TCGA-EI-6511	0	low	1609.290482188485	68.9515183013148	2415.200888756146	6025.983149892888	752.7734566840791	2089.4207793508513	4875.315151818653	842.600205296801	3276.1459934175173	2238.0777224775393
TCGA-EI-6512	0	low	370.59121842070914	18.595975117885047	694.6924990467057	1610.5442736025443	2592.8102450079723	648.2025612519931	1724.1125502153423	879.9881082570603	1549.443212500922	1051.336736129001
TCGA-EI-6885	0	low	1666.3632615901645	992.708374431644	1058.9767053508208	3514.854717428398	14005.438706117176	5303.221926008835	6122.140505447141	9001.082563922642	2589.7312632719413	4339.478517409414
TCGA-EI-7004	0	low	754.7271927693547	1092.2652192933654	231.7717590251911	3054.1641935770253	32263.281734501037	3810.8500209296913	22922.553406688618	32423.236892138142	13626.873674292361	15940.67399537765
TCGA-F4-6460	0	low	142.35373883355282	8.805385907230072	207.6603509788425	361.75460435536877	198.1211829126766	6940.845441374104	26146.85966936076	93881.55697856915	9978.703579368477	17232.874002608183
TCGA-F4-6461	0	low	71.37131367791453	28.386317940079643	99.75763161799418	78.67065257679215	138.68743907867483	10618.916022556079	5378.801730817377	9054.424385229975	3849.1847126748	3786.7348132066245
TCGA-F4-6703	0	low	562.9060352500377	202.2762960344078	1124.6562059513074	4455.857835500812	43266.321789485446	3355.4747850736335	16642.71570543669	6826.536025024071	2717.437554153673	9371.171829136922
TCGA-F4-6704	0	low	20.85692235874379	10.428461179371896	51.75606659391978	240.627085731433	1219.3574793806324	16699.056262597922	28492.87337786166	63263.29414640226	7204.521717734221	19648.37957984547
TCGA-F4-6805	0	low	899.2359387362106	78.40749329580038	2019.809697088691	4588.471847247984	9764.183149492641	21699.273769612755	19792.991588858607	46765.16928261394	3226.141651233453	14075.77853603983
TCGA-F4-6807	0	low	325.91472747779557	191.28178136394322	1397.0927031158776	1534.6684458660984	1921.6462035485372	8075.033970194772	13742.124592681137	32144.903358210657	4893.135107121486	6956.035549215704
TCGA-F5-6571	0	low	139.50108737038332	26.437706074225872	348.7527184259583	633.9424413968629	92.25071906751155	6102.610068069712	8888.131780400914	15802.435675387816	4008.9687487448464	3942.030726982445
TCGA-F5-6702	0	low	128.41020346674708	56.86737582098799	258.04336125222505	474.5062756675987	2673.378140745801	96005.58288333376	19836.93052697496	23726.536737698665	4439.324176993256	10606.071329193943
TCGA-F5-6811	0	low	448.5292137435688	13.429018375555952	712.4094248232433	1477.8634722299325	884.9723109491372	32163.84191129406	8400.522444829026	5414.58020902416	3314.2817350872087	3816.5270223330017
TCGA-F5-6812	0	low	300.9490071305099	242.33968189065132	263.4126977072297	455.04543528923926	223.90079305114523	5837.22538119221	28242.4509164249	90046.9721794722	10499.630130610176	20492.190818133935
TCGA-F5-6861	0	low	759.7199155481923	23.220675159612522	1031.300855458443	1818.2798244548762	821.3051844497734	4477.04713023051	5681.998252099968	13277.178218437577	2427.065351465587	4936.412660561975
TCGA-F5-6863	0	low	114.90393912516451	6.597355356468776	254.54796083708695	339.2140212451029	3.8484572912734527	2916.580847172238	26498.827568869878	86889.91894275897	12924.768922935371	21146.72303593458
TCGA-F5-6864	0	low	396.68058544619123	21.889507406855774	1139.8560564301727	1923.0733092559633	179.92107307586332	6855.686941742317	15886.443473131718	41588.99629217685	6334.07599694968	10996.54107460996
TCGA-G4-6295	0	low	680.8966629062965	90.32302671205974	687.0725963566938	1029.836902853741	746.5159558167672	1459.0642776563498	1172.6553638941773	785.8875315630497	2106.765298266761	4802.5602493651595
TCGA-G4-6303	0	low	743.3770657925958	129.1503246999448	2030.3041201845654	3957.8981396235054	4374.840132749312	3955.3558103971286	5983.626067200593	18978.996140748583	3155.0305699336914	2792.49442225235
TCGA-G4-6311	0	low	519.4457092544754	182.5079519002211	2268.090274042064	2916.227487841567	7839.262498073172	21514.099765879055	6561.706834771624	2201.794650488565	805.6868133031128	4385.650485192065
TCGA-G4-6628	0	low	1066.7688053244594	183.5693328820437	1768.2224813041894	3763.1713240818963	2389.440554832165	723.9439584851459	3252.5811266616424	3828.8186351787863	1577.9668482178329	1405.9465793250567
TCGA-G5-6235	0	low	268.0836616838189	6.2024497561809	635.4065194665322	991.0136388209038	356.2962804383917	853.8705831009039	970.3388063003008	453.4679932852258	1492.0337469035164	1536.829217364823
TCGA-G5-6572	0	low	242.57186999075827	32.9117612550275	175.52939336014668	152.97874212985005	28.035944772801205	1059.8806078239413	3015.0830171966863	621.6666014838528	3428.3084640653647	1329.269468466944
TCGA-NH-A50T	0	low	836.5587458301649	35.38516642378192	1553.6090993988778	2652.552192484633	660.3005583607606	4827.070815923457	2296.697594298298	793.1618436123192	1319.2658274225107	1682.4645167534043
TCGA-NH-A5IV	0	low	339.60138498803536	49.2175920272515	416.16208369709324	394.2875983516481	69.45149097178823	928.0250407805088	3153.207062545913	321.008072444407	597.7203120642877	2324.164067953543
TCGA-NH-A6GA	0	low	106.97244639809047	13.188383802504305	605.200278937142	507.02008840738773	561.238999595461	4244.217291109626	2372.932167132071	4631.565007975771	1413.1109015053687	3334.218808736829
TCGA-NH-A6GB	0	low	4473.759454357165	59.90368663645088	7522.191507634331	7618.2275766864195	4946.332982266944	1412.0154707163422	1255.1248628589708	476.3769365851094	1268.4367932226264	1108.6936288587574
TCGA-NH-A6GC	0	low	58.63473434735237	12.899641556417523	116.0967740077577	79.74323871239923	37.526229982305516	8452.783303514318	10476.854333184921	5351.005856539377	1825.885627576553	8165.473105212292
TCGA-NH-A8F7	0	low	370.070987310541	50.0281149512398	362.53250423569665	362.53250423569665	243.28740832452232	1410.3816516390618	4789.678019098836	6613.305606568001	1116.380811720132	2345.838869562929
TCGA-QG-A5Z1	0	low	283.2859008804286	7.85541492909334	588.6651562489321	985.3636101681458	23.56624478728002	9426.988878345077	16274.455879349127	38141.967188212715	3326.277259037961	9113.26324461441
TCGA-SS-A7HO	0	low	214.20832474516476	38.318791230073465	136.9425653796068	180.91494875837964	342.98459035442806	2326.1390807370826	1343.0422237688042	651.4194509112489	3819.9437618045363	1771.4588732591337
TCGA-WS-AB45	0	low	711.0041669353803	780.9495227079042	681.4859433983519	4043.3549240612197	25557.64797897322	751.4312991708758	27806.808272392453	16866.456248853374	6331.658948692597	20918.153279566362
TCGA-AA-3662	9.704246642830983e-4	low	299.31065025610695	42.247197045718444	448.2499211969448	1302.502566545116	3913.952187320288	1100.5752857503262	2216.1877094321794	903.6603842660453	2070.112655240204	3490.764162675888
TCGA-A6-5659	0.001173951711679555	low	346.2584054699729	127.66721784414469	481.3988263098724	487.6264954730014	269.0353078471732	4765.412443626317	6874.1012222618	14859.218623225815	3358.5819796754745	6901.502966579567
TCGA-AY-A71X	0.001179050311602925	low	107.0159618657299	0.5544868490452327	244.52870042894762	288.8876483525662	808.4418259079492	475.1952296317644	500.1471378387999	493.4932956502571	843.9289842468442	1253.694765691271
TCGA-CK-4948	0.0012881440327486837	low	673.0909872656334	122.55426226173695	1760.2813372515889	4291.792817095593	6283.299578848819	10389.346092203967	5569.038019104632	2317.0415208859645	1641.0781680985715	8763.587206888113
TCGA-CK-5913	0.0012881440327486837	low	1478.5176908441263	304.1274345221894	2995.438438593295	9569.794019079074	7746.887624376827	7358.521226320997	3813.051908184517	820.7104903093705	1067.8527436176262	2566.810771201533
TCGA-CM-5344	0.0012881440327486837	low	129.7250685854744	7.883843947183526	331.83815886781565	462.99665362550525	2120.037308706261	21502.82600940001	10243.98013973583	9143.825552560675	2639.654296134266	7218.734203275679
TCGA-CM-5862	0.0012881440327486837	low	375.7313301544465	214.70361723111228	353.0222937165404	1692.8554435530007	3333.0672117272193	6298.6609247319575	4532.51722722026	3017.205159454525	3544.674142171344	3017.205159454525
TCGA-CA-5254	0.0012942853688622247	low	174.7742789866152	3.4381825374416106	572.4573924840281	443.52554732996776	123.77457134789798	5469.002356223788	4438.693655837119	728.8946979376215	758.6922799287821	4628.3667258193145
TCGA-DY-A1DE	0.0014157829537787547	low	677.0279896113619	33.530364079804016	1062.270470528259	681.3084616215497	515.7968772276234	3547.084472442246	12979.817958892643	19775.78068706739	2984.915815104255	9461.983378520014
TCGA-DY-A1DF	0.001531601735309085	low	224.26106836566436	10.321639129800452	398.79060274229016	419.4338810018911	15.951624109691608	3151.853257909065	22774.227574489705	52068.91608652335	9136.527291533364	18384.71595183457
TCGA-CM-4743	0.0017486406584121816	low	4593.101687742193	42.61129936848205	6866.364961028189	25158.503915512145	470.70621395416214	2551.7231598567737	3461.424853351344	750.15706097537	3023.420334261366	2379.296041481986
TCGA-AF-6655	0.0019091230853294228	low	1808.448971564041	834.6050020004534	2118.421435067685	4836.067712683858	7958.998842314155	13703.435057671793	4618.0924241772855	2323.9646728989783	2345.5135607361303	5381.420335639467
TCGA-D5-6530	0.002229787343872136	low	2936.410203460407	128.64558201609526	5132.360370897941	6667.880021357496	5384.415958917848	3456.228107537071	1275.9846681363867	163.0507958110975	440.53632446209366	990.2718057518031
TCGA-EI-7002	0.002325281734453455	low	314.04028939361734	43.60228811415514	680.5071394959213	576.17309293705	391.38244331039255	8157.780476215025	6049.817475839025	14017.097478983873	2972.2226397815753	10289.10184522361
TCGA-A6-6141	0.0023555457992938678	low	230.70670871893725	8.047908443683857	398.81857398700004	637.5731911496212	30.403209676139017	4399.523282547175	3085.031570078812	2652.23293821848	1070.371823009953	2301.701814893583
TCGA-AY-A54L	0.0023555457992938678	low	1586.7761505264455	31.26954547018884	3440.876258405878	3643.8217397908293	582.4719254250863	1490.5150007456682	763.957914820692	367.8770055316334	1096.2734764842676	4959.595162908971
TCGA-CM-6166	0.0023555457992938678	low	268.02702148972156	10.614931544147389	337.0240765266796	503.324670718322	408.6748644496745	3366.7024547520805	4824.486386814989	5158.856730455631	2963.3350560744793	4800.602790840657
TCGA-D5-5538	0.002975089389698038	low	351.2398993729679	184.52562664827317	640.4962870918826	1111.428484831298	1459.1061134195502	7544.889522027849	5825.737641324054	1636.507198498392	656.8827327015748	3878.6004303984523
TCGA-AF-5654	0.002991481149481112	low	2058.9532768346844	119.17586700890415	2543.263715104912	4293.712087980377	2593.1316310873613	2058.108057919728	1432.6460608517202	1139.355097361722	2469.7296695036734	1216.2700186227878
TCGA-DM-A0XD	0.00386809310859193	low	703.9518132309944	75.27405527618554	1666.483945975552	655.8600556934314	6624.813846297625	20067.505551036425	3515.5771741951835	798.7413643195242	497.64514321478214	5092.150443035292
TCGA-A6-5661	0.004160575570546943	low	2368.0814037852374	151.98328263459834	4433.495244716958	8038.226948229868	2274.553229856254	2333.0083385618686	1839.387420603344	427.3717947588278	593.6441039659097	1486.058763538295
TCGA-F4-6809	0.004826275823705206	low	335.41959934133035	236.07929988483878	686.0324209524771	823.9401307861948	25.127252215465514	1754.232817461104	17234.373246295916	37503.300463636304	2666.994863055456	8022.021358463036
TCGA-AZ-6608	0.004926815019884789	low	670.0032809708028	11.074434396211618	1599.0252775418885	2646.7898206945765	666.3118028387323	591.8669938419764	836.1197969139771	364.2258423642932	1236.0299278882856	4472.225757003458
TCGA-AA-3672	0.006200503621855091	low	1727.071025417442	225.72660818525836	3086.6801305333	5207.460356273868	2509.2399700593837	2656.224738180017	4714.011491868884	3674.6192030158336	152.23422412494168	1711.3226574045168
TCGA-CA-5255	0.006425547834558842	low	151.20470274972402	13.668221717489176	600.5474917121807	1278.8329944425811	525.3722722659902	1959.6812887450108	1608.5788433770074	2226.21161223605	772.2545270381385	1336.92293674191
TCGA-AA-3517	0.017533977219025054	low	3145.299526372569	150.07707433721447	4655.548821808116	2605.0220587585964	1450.218465700662	1860.9557217814595	4811.944930854266	1902.0294473895392	2206.92287209567	2287.4905646345956
TCGA-DT-5265	0.018022043176858737	low	164.65144715856385	80.19661003843842	212.9113540843498	353.43284778002067	382.53073283821516	4466.8802086896585	27308.71997937232	48804.95999224189	5923.193870626612	22492.66514998433
TCGA-AG-3892	0.019912075527420914	low	5454.777581935811	70.48404691439276	8825.977972158353	10992.073072454325	1617.6948328400877	3536.2362073879494	2300.1867017428663	355.85848076290983	1120.8682582483923	1198.228797544677
TCGA-CK-6748	0.04345938464650978	low	233.16257212641946	143.1594030931643	501.9639829975507	2455.4555846992102	2947.7547978676866	21009.397464064754	13663.568345853908	16212.047340157958	3438.8459148075285	8581.711560103735
TCGA-DC-6154	0.04345938464650978	low	113.95739504546857	15.027348797204647	237.9330226224069	262.9786039510813	113.3312555122517	4284.672825802974	8610.670860798262	2168.947343063204	1933.5188785736646	3153.864828813325
TCGA-F5-6464	0.04724304076066388	low	266.3018940199074	119.6629290011532	844.5574353202778	1070.0494286981734	877.7587104188636	48060.229091665475	40859.01086142845	105034.30885407003	6207.946750204335	21501.28409249045
TCGA-QG-A5YV	0.04842395610635941	low	656.0858570348764	4.115233870290444	1342.742022820482	1576.13457232124	428.5722130631048	2803.0621562206907	1821.2849328799707	1359.7908488545424	1154.0291553400202	5634.930949533415
TCGA-AG-3586	0.04932872214103079	low	418.95732095546623	56.97819564994341	397.171540265782	893.217008277054	1116.102303025362	1824.978090082011	2305.9410945388863	1059.1241073754186	1972.4510670583352	1256.8719628663987
TCGA-G4-6306	0.06395058838216572	low	159.10377871052407	31.586779596942275	252.6942367755382	401.26908895374817	1744.2921621867013	906.6575625048246	1311.4362936360108	180.16163177515224	507.72823500270175	1561.7907689599238
TCGA-D5-5537	0.06509847983536843	low	385.5630371152701	6.804053596151825	268.3821140704331	291.06229272427254	27.97222033973528	14005.766324700968	5725.233098184197	2118.3286862686014	1572.4923866661995	7281.849359792709
TCGA-CM-6168	0.0725011974622628	low	508.45035599988194	199.4961466249537	1210.5120165413857	3227.835882707584	4327.124383873996	16651.1606747878	11606.674040955639	25815.03676695234	4464.24120441563	9288.634744331177
TCGA-AA-3973	0.0727148184617511	low	163.061424598898	24.61304522247517	704.5484194933517	839.9201682169651	619.9410765410933	7173.164367025107	5648.693878558051	5656.385455190075	1978.2735097564416	3401.215186680787
TCGA-AA-A00L	0.07762621054670316	low	1456.220258789807	124.63146359011861	3061.670296351993	5760.925415685351	2753.371412734331	1261.0736250105424	1867.832066172962	714.9910279643647	1708.762961327679	1492.2977877237888
TCGA-G4-6314	0.07769695438571744	low	183.2081500921882	76.38848291979373	273.88065827340677	560.803252655071	1689.2412483076337	27922.16416320265	30679.60208323423	75159.43570273461	3782.782515971249	19949.19388902125
TCGA-CM-5863	0.08369649007199564	low	154.05290964563366	39.93964324146058	350.18508627780614	1732.3820255983526	7177.724456822486	5719.21427059415	7533.615206420502	9025.646164655063	3658.756604083799	6377.505176163223
TCGA-AG-3611	0.09507792517608549	low	698.9611599804977	16.254910697220875	2028.2516347754492	1858.47812304892	449.7191959564442	1112.5583321653398	2385.8596701143083	675.4818445289563	933.7543144959103	2696.509074550085
TCGA-AA-3544	0.10711528969178985	low	621.289132578729	183.870615560683	1130.3204156572515	3172.2519884627313	4631.604031965416	2005.1574496933433	5895.472578924637	681.2890176564255	2893.5428448760117	5384.505815682318
TCGA-D5-6533	0.10895464677359457	low	1043.155038552719	89.5565795460782	1188.5949237355499	2486.8071008354996	2373.6075842892565	3280.6366219319366	2021.1128871958929	1296.7792718272124	4906.984106488717	1513.864420646906
TCGA-AH-6549	0.11386827718764658	low	449.06780988899334	31.443604045481784	895.0355461396998	1417.1765203597424	1658.539396483511	1330.8173261503205	4662.06788432094	8353.81271985807	7172.684663670746	3184.6613618459087
TCGA-AG-A015	0.11746178058816303	low	420.3793274435911	38.21630249487192	789.166646519105	963.0508228707722	1501.9006880484662	1221.0108647111576	1287.8893940771836	955.4075623717979	947.7643018728235	1121.6484782244906
TCGA-AG-4001	0.12069353116282988	low	221.36137829126557	32.99796943472282	433.098348830737	609.0875191492587	1621.0252484807584	29761.418599333756	10993.823483335153	5133.934077885625	2124.2442823602814	7852.141810070917
TCGA-CA-6715	0.12115633903222722	low	309.1068599776186	25.153361119336054	205.69859759812596	532.6922921494946	183.34005438093837	1638.8812178198514	3327.5101942979454	1412.500967745827	2116.2361155068065	3780.270694445994
TCGA-CM-5864	0.12115633903222722	low	905.9891398770602	40.71861302818248	1472.9958262945013	3076.2912142791865	1457.7263464089328	1329.462715370158	1924.972430907327	918.204723785515	4366.053281946867	1512.6964739969792
TCGA-DC-5869	0.12115633903222722	low	728.7853420665673	146.6195362737473	1050.0546200781607	2596.7469831227886	2343.7564107288717	9106.941882963978	5399.767529532663	1557.4732113000507	3771.8594429638515	3322.6574323212435
TCGA-F4-6808	0.12115633903222722	low	415.77109347561435	39.99587700100988	721.7860593670621	917.114760999901	960.8311846986793	2820.1743969084177	6082.163714176829	1296.610524172274	1239.8721870313063	7159.261983180769
TCGA-T9-A92H	0.12115633903222722	low	565.0906440454133	10.854848529685905	1521.5943556612654	2590.477675584454	24.902299568102958	3340.739265136274	1514.5706301420569	596.3781486309786	1246.3920194086404	1103.363427017485
TCGA-AA-A01C	0.12126182052554557	low	469.5731928215296	61.530280438683185	505.1959867597146	880.8545410169382	453.3810137587182	18973.995425802357	11638.938310348809	7419.256446580167	1667.7944434695705	6363.526371684866
TCGA-AA-3509	0.12158585955985068	low	883.9294622991033	72.0524743649924	2115.2547831437055	2336.558811550468	3165.162266747881	1469.3558165146667	2810.046500234704	1112.9533986735435	3706.84247581327	1895.2374060648897
TCGA-DM-A28E	0.12177650181253374	low	291.06821392647555	24.98729446700602	1136.584232107328	1611.3428269804424	538.2398294649676	1133.8829029757596	2266.4151413857353	354.5494485183287	1175.753504515067	945.4651960488765
TCGA-AD-A5EK	0.12217981238925024	low	478.8105133641145	17.85395134578054	545.3570592892966	719.0273132891618	189.36009003100574	2823.629456776626	2252.8440425403082	1256.8099689772182	1664.2046769582105	2364.295981244272
TCGA-DC-6158	0.12219201403414814	low	1127.334648308606	626.516395323872	1371.4917729568795	3346.466250233077	13284.51676051227	6991.0542726108115	5970.9908138377	1695.2796579351832	3787.39690660597	3308.2961337112442
TCGA-DC-6160	0.12443702850075289	low	816.7574288215291	54.39793686166555	3028.9401945292616	4527.6427738629745	2943.0072218057608	670.1195120639959	1515.2584731611767	1329.9901374728954	2715.954963600548	976.7977358203423
TCGA-AA-A02Y	0.13645178584442863	low	1609.5610907929204	12.746194295764436	3284.9775187806235	5360.482823274266	494.26908991353207	278.2919087908569	591.2817909424058	101.26143246079525	371.7640002931294	615.3579357232942
TCGA-F4-6570	0.13645178584442863	low	99.75187935596611	31.677961687367617	309.3656258404625	732.6371139184808	1728.133909923629	3860.6673307498236	7928.252411244793	3865.385325043687	1487.5162009366027	4506.358549824253
TCGA-F4-6806	0.13645178584442863	low	505.28485873734047	377.21265691876704	1321.745145330746	2112.190765929754	5608.161649946125	11150.286070829548	4297.422709459163	3763.121492497302	1614.9104198060743	3098.7469455634523
TCGA-F4-6855	0.13645178584442863	low	241.53355455990672	31.380343702665048	490.6744651689444	683.7111249156414	490.6744651689444	49425.94317070973	12100.45071564887	2284.108653751559	1833.3728078405518	10051.21917991423
TCGA-G4-6625	0.13645178584442863	low	457.0470839697238	81.73231115338409	687.8591306668804	1394.026299032119	481.2398480711255	2425.1611365432127	4465.199622931679	7209.4437022177035	3281.715757430678	2733.1284849691638
TCGA-AA-3819	0.13649929188945664	low	471.74495861334	49.53885006918129	1150.652381152347	1351.0595473413077	2877.7568358369854	1175.4218061869378	3487.9853980528096	1396.094865586018	1336.423068911777	2583.901384290251
TCGA-AA-3548	0.13776545000331497	low	104.01641543127427	8.966932364765023	337.1566569151649	570.2968983990555	181.13203376825348	19006.30984035594	6841.769394315713	1723.4444005078374	1110.1062267579098	2892.7323808731962
TCGA-AA-3496	0.13788229675893726	low	796.5770132486788	92.85611811329906	753.3609582777094	2423.0190820885396	4203.0533462981975	6112.735775420762	4794.062098063346	1289.47364021487	3270.988160708101	3360.924275107145
TCGA-AZ-4315	0.1465998136038209	low	1154.2313407042936	11.737945837670784	5487.489679111091	7895.72490013988	1087.716314290826	9192.767915202501	4796.907198994793	1209.0084212800907	1246.1785830993815	4450.637796783505
TCGA-AG-A023	0.15069362588596147	low	1394.754709142552	32.78269615505998	1074.3783603544657	1069.9079926969575	251.83071137296076	26403.481507795812	7288.189404290835	4982.969815569118	3230.5856938259108	5573.058346360197
TCGA-AH-6644	0.15619768753425844	low	743.46842488977	49.04826414203343	1166.8323890631111	1497.908172021837	4838.353108852956	6576.984998308721	6407.252189501421	11266.257199045758	3510.8231175350247	4228.476666560567
TCGA-D5-5540	0.15619768753425844	low	331.4325087384072	278.99691780367414	432.3462875184595	1668.045402187924	3639.8214914883583	2322.006262713557	3344.994961327029	282.9543208930879	1223.826905401223	9056.51697012352
TCGA-D5-6529	0.15619768753425844	low	1591.9357014718805	28.159240002450716	2146.9856099646313	4962.28384932076	2799.6542171325445	20046.87583818914	5270.783967569831	2162.629632188215	1315.3493885589203	3338.4343425127686
TCGA-DM-A1D4	0.15619768753425844	low	1409.764116130241	20.440076737069592	2882.0508199268124	4707.2294368016155	173.13947353753068	1148.8525483688234	738.8486561723097	219.4302355597177	1037.0333050425015	2338.585250211786
TCGA-F5-6813	0.15619768753425844	low	61.7038104443212	38.803427186634984	104.96008993106184	164.75553510390918	87.14868073063923	4368.2481064036465	12577.399382526997	23488.159761300165	3870.800892306129	7052.681921610198
TCGA-G5-6641	0.15619768753425844	low	339.93982319589986	3.0083170194327424	732.2243625299295	677.4729927762536	97.46947142962085	195.54060626312824	1292.9746549521926	1421.1289599800275	947.0181977174273	1116.687277613434
TCGA-AG-3609	0.1579512989177161	low	710.7253441767588	289.49803889958497	949.6761064430829	2646.839212796205	16248.651834110038	7971.1523514996825	7937.454167077509	1194.7538113316205	1720.1391411864226	5174.203044459248
TCGA-D5-6538	0.15927391363937038	low	62.36020068874749	4.744797878491657	124.04257310913904	111.84166427873191	86.08419008120578	1186.1994696229142	2841.4561009481467	6158.7476462821705	3922.5921889758883	1981.9698566728007
TCGA-D5-6928	0.17054968935646642	low	973.9209194185959	133.21106800558303	1724.0472445878122	1712.2062607650937	2808.08931355769	6116.460193625237	5820.435598057274	6823.958977032666	2436.874470715465	3719.2530187158777
TCGA-G4-6309	0.17290523515576028	low	1739.703491984908	90.37420737583938	2209.98408962585	1316.2835944647718	9514.395720956423	2450.9819759614215	2205.800098543635	665.254582072151	743.913614417789	2063.5444017483323
TCGA-AD-6963	0.17354588709454866	low	2626.086594274903	65.54728919416192	3794.401476871645	6437.7925554938065	1640.779743108261	505.5006942653767	1934.4315986981064	524.9026918668486	1137.900940410651	1273.7149236209543
TCGA-AA-3538	0.1761022260223426	low	858.4183881838898	13.528083481408006	2253.0408125399513	2995.8555782463545	1602.46297966133	5711.310880696253	5422.301824502536	1579.0962900116253	2851.9659630350147	2590.0130738041144
TCGA-EI-6917	0.17813725530375357	low	253.6250877387793	46.39483312294744	606.7413176189904	553.6450086005061	319.0933522567163	6701.991393682662	5688.522039019166	1123.2704597211384	821.1885462761696	4440.50102801188
TCGA-AG-A02G	0.1794282673480665	low	3671.302261582552	23.590697263181056	3845.283653898512	4824.297590320526	514.5720840531368	1368.2604412645012	4579.544106215023	508.67440973734153	605.9860359479634	906.7674260535218
TCGA-AZ-4682	0.1826884269561927	low	1340.63571077668	76.46449589282608	1957.3657432237364	2196.160603348054	945.1513098883747	3224.0439907598143	4796.580221867196	1513.6209637801228	2761.496466424522	8251.897974794656
TCGA-G4-6307	0.1826884269561927	low	1150.88055956758	0.9292535805955429	1208.4942815645036	1057.9552015080255	907.8807482418454	4647.661783348608	2580.5371933138226	1097.4484786833361	779.6437541196605	2211.623521817392
TCGA-AA-3994	0.18321492446250154	low	422.6199367731181	195.17943644865377	904.9228417164858	1343.673310427509	2863.1694189781856	3889.071250228961	4711.7283790621295	2127.6171626097052	1772.7454599757893	2640.568078235093
TCGA-AG-3575	0.1900091123581521	low	730.175105043614	387.2836511027974	621.4907602677303	2544.1321270073095	38840.11098589438	8829.45493897603	8668.724569941272	946.0130291760032	958.2591525310323	5668.424347959126
TCGA-AA-A00W	0.1932029677345778	low	3885.71052499071	39.57245344683057	7056.072853057944	11911.308487496002	779.2729294145097	249.61086020308514	1187.1736034049172	429.20891815408544	940.6067780823574	1057.8021209825865
TCGA-AA-3692	0.20496695423230837	low	3711.9611333059293	250.57364751422256	5201.30147112856	5557.094355910659	1304.9354890026395	5785.973315328412	3897.450716530743	1603.237450329095	2409.1951131129363	3316.033075545361
TCGA-DC-4749	0.21548771120498622	low	1840.7188190593995	25.422395037401188	2621.9421476411603	4278.520375618843	799.7748060414859	6802.208401899236	4626.875896807016	491.27060680383374	1917.6730959293707	1719.1035779345343
TCGA-AD-6901	0.21824651405923967	low	319.99109405418517	238.6631912898198	380.79700266305645	556.3740637711722	117.81144792968811	29686.204656708574	11680.815043764174	1488.9846870597355	979.7352024604386	7789.996966654023
TCGA-AY-5543	0.22014827591642427	low	3924.299666617773	172.15030974968298	8383.84131742206	18976.540834590054	1177.168667372832	1511.164514809717	821.9571127484862	421.889491499223	2193.097960120961	957.7376387482362
TCGA-CM-5860	0.22014827591642427	low	322.7262433179866	275.49801258852517	924.4488866859399	1898.7497946974224	12213.745224757948	26233.532976485116	10957.824126100417	1255.0465017921701	2316.807096339692	6773.752722216277
TCGA-D5-6534	0.22014827591642427	low	257.0497308231416	126.99480749000448	550.3108324566861	765.0289607831595	4168.3877976538415	33808.66985423657	13243.16133046368	9040.092219921002	4114.8357703990205	7743.62314104714
TCGA-EI-6506	0.22014827591642427	low	658.1470565759048	66.40377137136875	1017.4771419806501	2476.2180550097505	5700.549566517906	812.3751707287612	2833.406083273484	2806.6303690108357	3899.079510926902	2270.5805694726087
TCGA-G4-6317	0.22014827591642427	low	573.2258207262144	1.8168805728247681	1227.3028269431309	2383.7473115460957	141.71668468033192	4949.182680374668	2052.1666070055758	429.6922554730577	400.6221663078614	2776.1935152762458
TCGA-AA-3553	0.22129457331881675	low	2140.088151613689	25.69133435310551	3265.3685962797103	2475.360064921716	3053.41508786659	3667.4379789058116	5433.717215681816	2038.6073809189224	2561.4260350046197	2810.631978229743
TCGA-EI-6884	0.22503549046957616	low	347.119592636942	99.92836757730149	712.6470424591764	2845.328782069479	1168.898931266066	7194.842465565707	3730.22077390532	4574.352510545156	3793.9908505829403	2931.4512567578113
TCGA-A6-A567	0.2329242172556929	low	113.51895198730716	50.623316426772114	305.27393845235304	696.4541108410466	747.0774272678187	4569.904837434973	8228.58997918805	14571.844931451766	3115.635020084065	10627.828369838702
TCGA-DC-6682	0.23929719848604825	low	417.6759525137281	16.126484653039693	1151.431004227034	2173.850131229751	1834.3876292832651	1282.8618541493076	1777.9449329976262	3386.5617771383354	2493.1545273599368	1611.0358168386654
TCGA-AD-6895	0.2416384098008142	low	1185.0187412684545	151.34151314401836	3041.523613671049	5133.85676626408	3227.3945011731685	3195.0691294336693	6467.278350518416	9277.381689236234	1104.205311919707	5152.223454752431
TCGA-AG-A00Y	0.24836630483517141	low	844.0181076282979	20.009049965326028	1380.624447607496	2963.1583994105545	645.7466125173399	1988.1719647364862	1178.7149434119333	483.8552082524294	974.9864346740683	1031.3755754854417
TCGA-G4-6321	0.2641497998542366	low	101.92352563187308	10.920377746272116	428.32148271489524	2151.3144160156066	622.4615315375106	260.8756906053894	1048.3562636421232	1895.2922266307828	929.4454837382712	719.5315559488183
TCGA-A6-2685	0.26448958899904873	low	465.0425083965425	129.17847455459514	1306.137909385351	2184.551536356598	218.16809035887178	23839.169820858562	39702.286496162844	66093.44884766663	3075.883010783304	27992.975435980767
TCGA-AA-A00N	0.2674124351612588	low	1060.8828541783666	257.71863013318057	2390.075515070729	4741.316716011801	10557.63785497639	4368.860339586451	7613.290765509642	3106.7451303725875	1544.5465847022808	7283.1990954075545
TCGA-EI-6883	0.26954162624066347	low	297.82470355223256	14.498565690169537	325.61362112505753	686.8695495717818	167.33761234070673	2511.272398918115	5844.1301869458375	7350.772804915955	1425.692292866671	3063.4261089520714
TCGA-AA-3514	0.27608635410663374	low	204.74120935502455	0	299.40649970197137	438.1021576521493	83.65769844613907	26752.851355723207	14582.857750190135	14516.812198785288	1237.2533296507936	8412.0017305973
TCGA-CI-6620	0.2773540265664858	low	285.0748023566695	19.385086560253526	1128.326067727698	1750.3592864699508	2906.052535223889	2884.386850244782	3779.5217296447245	5963.1947156968135	5431.815284103981	2362.1298123273637
TCGA-G4-6299	0.2773540265664858	low	92.10134719540105	8.869018618816396	414.7971784800284	1365.1466350962776	3302.003855005489	3662.2224573697245	3980.824895445667	677.4565760372832	1157.7480458562634	4922.987565644547
TCGA-A6-6142	0.27805870214253114	low	1197.710716951023	1013.3084631713939	1190.4792560184885	4036.963065587373	6591.476640005178	19254.66866548962	13859.998809818895	5965.955269340945	3703.41193007422	7054.290139687384
TCGA-CI-6623	0.2791410357116023	low	1933.2135285602567	139.2522969362481	4254.266462259361	9233.623986300045	5590.218185991491	940.4969586045819	2484.2392191712697	827.8984216287874	2783.41407587024	2025.1418027095767
TCGA-AA-3968	0.28242016429125383	low	486.687751260327	139.05364321723627	573.9370960240831	1922.2121268265014	2027.1839947453955	5995.665910484364	4129.347895147144	2427.9856722539002	4611.94583337167	3459.9818282877027
TCGA-CK-5914	0.283127199157275	low	1525.2873862630734	304.00313113307794	2525.7447041345513	4191.025825158329	2646.9945078812702	3176.510559026362	2713.1840142744068	453.9545792449623	1374.750190307002	1563.3609961352313
TCGA-AA-3693	0.28920472980420253	low	158.612919282933	9.580646131183872	429.0000434296779	603.580706264584	314.0322898554714	2559.097033262892	9368.80740006103	7491.0007583489905	3181.839031789844	8119.065338059933
TCGA-CL-4957	0.2964069448117276	low	466.01114174428693	23.649931068914213	523.5234741164192	1033.0719889648437	998.1345907948568	3656.064343880784	3153.5033086663566	1659.7951622910703	3205.1031582712603	2057.5440029955366
TCGA-EI-6513	0.3011518778638106	low	352.3392597978015	42.94134728785706	454.1873270831035	592.3703805350538	1094.453825746921	3113.7982084630708	5179.937649121116	1962.0892529990072	868.7364874389543	5879.661397875813
TCGA-A6-6780	0.30384476598842003	low	856.7411955648613	25.73900587533918	2367.9885405312048	1082.5090470999794	823.6481880108538	575.8183314397309	1140.6056603614593	168.40663844150492	244.1528557317888	858.9473960684619
TCGA-RU-A8FL	0.30384476598842003	low	3576.9712834496213	10.852461418233075	6087.507358200873	12475.989646400742	118.6535781726816	545.5170606231825	748.0963404301999	277.8230123067667	1157.595884611528	669.9586182189217
TCGA-F4-6459	0.30503675868480407	low	160.93862329471526	198.80653465817767	224.05180890048595	473.3488920432802	3073.6121390010326	4184.404205662597	18982.55283464765	55027.12426595935	6512.649622659478	13310.57084425704
TCGA-AA-A01P	0.3157045021581132	low	2531.284040936937	46.999968929863556	2959.655186326265	6532.995681251034	4005.7402090795135	7693.2234856910945	10241.964657944838	15715.446753891234	1913.570163573016	8243.794550298067
TCGA-A6-2675	0.32485555457560666	low	372.3522447131999	50.527966401582454	771.9118559503288	1367.3645061597467	1641.7702313868022	20536.89760559087	7161.756222427371	6421.715852976502	2455.659167116907	3740.6242203756115
TCGA-AA-A024	0.32647250591497523	low	738.5055430450274	20.980271109233733	2492.4562077769674	3675.7434983377498	203.50862975956719	2951.924145069186	1101.464233234771	671.3686754954795	589.5456181694678	1172.7971550061657
TCGA-AF-2687	0.32651393086032543	low	444.2575317284114	79.58478482496695	575.0818355502748	1087.4770255192402	8019.529824280231	7333.792431747297	19054.01475038849	26200.292346657785	4599.56448187035	12065.27141997136
TCGA-AD-6964	0.32910292269001895	low	1019.3584869595825	75.06903586136461	1878.7013974778351	2956.3371622771615	697.3518331332028	3350.4496005493256	8075.847857927855	906.7549331675357	1547.804989404715	4948.629864018903
TCGA-AA-3855	0.3306185951849987	low	3587.3329713341864	65.31924565430056	4121.644400786365	4474.3683273195875	2657.1869132169463	1325.9806867823013	3751.9374703830235	2210.4032729415308	2347.573688815562	2261.352284551885
TCGA-AA-3688	0.3376333470422255	low	944.1285326848738	64.47707052482065	1700.5827350921445	4667.6793554932665	2668.890169223826	3838.6884487455723	2772.514032567288	715.0046570698861	3535.8764925307896	1510.605652295798
TCGA-AA-3696	0.3451884949315429	low	256.9678232437094	0	436.0666091408402	786.477277200444	1245.9045975452577	3356.155509637538	3862.304252390299	2920.088900496698	1432.7902871770464	12622.570953880393
TCGA-AA-A01R	0.35084145282686385	low	799.4167084590064	163.77502546523255	1329.6586225890167	3006.325714975655	3679.262700798145	7324.4731685787665	2686.8833385731714	249.71637546183973	81.0767452798181	3757.09637626677
TCGA-EI-6510	0.36745947285345343	low	443.58324104250426	22.664837133558613	1064.5997785020102	1825.490739414335	626.8446384367068	385.9497980457409	566.6209283389653	477.2567133552199	1361.8329283392502	513.5204527689137
TCGA-A6-6649	0.37634596345068283	low	166.8205242556593	125.22601688156918	540.7285958631716	1192.9658710696485	1465.9851375570272	2155.391972544606	8438.375059828708	22344.215365553773	5576.318956683868	6129.437405807407
TCGA-AZ-6601	0.37634596345068283	low	289.0737529713366	21.30017127157217	660.3053094187374	1333.390721600418	1871.9807666101715	1990.6531494089306	4455.387253690853	5162.552939907049	1201.3296597166704	3225.4545068380717
TCGA-AG-3584	0.3768329244605082	low	265.2099239549109	35.08067777181361	754.9361856494289	1022.9525638260849	1686.6789872687984	9519.492720159342	7557.781219159525	4814.4722174037	2472.4861693574235	2448.6313084725903
TCGA-AA-3697	0.37712550766948844	low	4417.057894997908	173.7307609366908	5242.746027621751	6340.238737840094	2356.57370883479	1014.3634751464851	3098.198570037653	1001.2869662587773	2547.117124055677	4415.189822299664
TCGA-CM-5868	0.3878577541487301	low	259.5029861076422	17.575899457489708	508.1502696091878	793.5001666837265	957.3695822138512	18834.12708335824	7790.775903641982	3379.2251398120657	1700.7267416217983	5344.107311515548
TCGA-AA-3549	0.3899854837248193	low	1256.0119582524815	2396.5983919255327	2232.5726464705535	5452.337279475705	33134.71933880821	1789.0956309811645	2571.2554356970386	715.3345010119937	984.1544727298766	2191.5662101068087
TCGA-AA-A00A	0.3918732885240367	low	1125.4570320261146	411.71782563993304	1923.2493585256389	4021.7281030502804	11543.770038617224	6855.315491278055	3005.9675159178505	727.9854979308159	417.4163422577868	2188.230381255838
TCGA-AA-3679	0.40288294262122526	low	646.94761885419	138.9278540488164	1202.6590350494555	2005.1229084359027	1870.3421545079464	4536.92753222105	5586.143862798678	833.5671242928985	2504.8484729995557	4962.005294609219
TCGA-AG-A036	0.4107619495650605	low	818.8363085359144	136.47271808931907	810.1252839770218	1223.8989505244253	1467.807638173421	3432.1436762037265	2500.064048402207	1011.9306862580362	1810.441270823201	3975.1308737080385
TCGA-AG-3731	0.41279941276201465	low	1249.3613663781682	1416.8521696437128	564.1221191419327	2464.8972285137834	8995.947410571884	2033.894835745769	5874.180712573684	7140.454831073129	4524.433978766004	4762.303653762022
TCGA-AG-3612	0.44467579033288274	low	824.9035112310197	217.62160367591963	1911.5411133695643	4059.819241548744	4045.115079138209	8413.72173130819	4805.320275762874	1605.694535230434	1985.06192542224	8922.485750712705
TCGA-AM-5820	0.45822621986619083	low	185.90238151759158	41.10086666205256	497.636647123621	670.2602871042418	316.1605127850197	1931.1084120909002	12536.3966529516	26162.28243296038	3948.8448046848957	11945.176494043613
TCGA-CM-6164	0.4584550502198619	low	404.662692524375	17.230798520392742	852.1413086448774	1095.4610695692113	333.1287713942597	5763.963177776227	8144.946246048678	9658.123643384986	3259.7537928124816	8042.60574574574
TCGA-AA-3713	0.46004245352267836	low	286.3817544916546	88.85757995096792	1056.1034661688288	1114.9645382382598	1307.3949661575534	834.8084740616413	1888.082080996363	2160.880511164303	1126.283975174689	1789.037007802609
TCGA-D5-6930	0.46004245352267836	low	746.3072763085036	123.3638053452509	956.2882215770157	1736.7174014916525	2012.317392156575	5182.154745105823	5687.858854960823	6875.126116333202	1484.740267169438	5656.361713170546
TCGA-CI-6619	0.4613781305926552	low	674.6974973792334	87.13170739307007	1315.5741346519462	3414.1871660074034	2331.919642598744	698.7733638957395	2793.3737508317795	2850.6972425377467	5485.858156261056	2575.5444823491043
TCGA-AA-A02O	0.46345629888089845	low	1260.126359074185	34.05746916416716	2292.686901460526	2404.1477096341637	931.9362016740287	5830.019494193342	2466.0703808417406	741.5239877107305	693.5339175248586	2140.976357001963
TCGA-D5-6531	0.47641411962704805	low	103.74963963399385	25.937409908498463	282.95356263816507	395.34900557499174	1168.7554101193095	6267.421412435357	4180.638887978889	4738.686192070825	1094.873090986011	2288.7799288953797
TCGA-AA-3821	0.4861453074738409	low	608.916820807022	32.83375014155511	868.6019355629578	402.9596608281763	2708.784386678296	3396.8006964627007	2793.853648408689	1619.3008592539677	1528.261824770565	2399.848646710028
TCGA-AF-2691	0.4913680004168383	low	564.6465831627851	38.0966369362843	1102.0812827996529	1142.899108088529	600.0220317464776	2130.690480079329	8124.107826662626	9709.200042047312	2030.0065110334347	3634.147044886263
TCGA-DY-A1DC	0.49750230248291005	low	705.5599877146303	24.865550227828383	1431.3232349893713	2378.545288980709	114.22612135908663	13506.65606437853	5696.542147506559	2428.2763894363657	2112.017672476173	7137.967012275985
TCGA-CM-6674	0.5153056172878938	low	229.18123879543037	11.667408520494638	605.8718567428286	1018.3980865746033	28375.137521842957	8240.523960760784	9648.946846449066	13424.186889151973	1700.9414850235396	6504.580250175761
TCGA-AA-3875	0.5154632262921877	low	1362.3929755324107	40.48454578455484	2159.7625077238604	1568.3360997407983	6838.367842304155	2122.798357224919	2576.9293490690557	1003.3126563998374	1578.8972855976388	1885.17167544601
TCGA-DM-A28G	0.5257139703031952	low	369.295610329919	5.228964394051951	978.4699622369712	1856.2823598884424	243.1468443234157	4092.971879444164	1928.8342408559133	2696.184765683037	2353.6875978726343	1922.2980353633484
TCGA-CM-4752	0.531299615043861	low	1261.043940021554	18.96306676724141	2624.804491698999	4600.1239466199795	3198.4372614080517	6248.330499806046	5404.4740286638025	1300.5503291199736	2261.3457119935383	4089.701399468398
TCGA-AA-3556	0.5346974645414603	low	683.4296260599942	22.130102177180767	1184.6113518373234	1528.2788209417777	5907.43551059096	1469.6991387080639	1200.2326004329802	524.6135986708147	2798.8070400552147	693.8437917904322
TCGA-A6-5665	0.5350718277297744	low	2192.1427846488	47.27182702654316	3368.294063055478	7577.603317389157	1399.104970054255	1911.3340211179914	943.3198915595254	235.65358547560322	452.25733020916664	1065.3799822400026
TCGA-AA-A00U	0.5401193965797482	low	2367.736424396723	83.85415540361865	5247.745507259189	9986.267598067312	2093.304643075789	1237.992257958879	2190.8803875454546	1242.5661209808945	1811.2497567181629	5442.896996198519
TCGA-DM-A288	0.548074703118752	low	86.74847220061952	16.991968781564648	347.8882029488762	491.87278051897664	3979.69795147172	1492.6103103384944	1256.5113756893857	815.614501515103	853.1756956638249	1463.992257653754
TCGA-DC-6681	0.5489519688082223	low	168.42850326140052	7.807943859800024	218.06471779870068	308.413782462101	49.636214537300155	8680.202730994826	19544.398901630862	52859.77993084616	8181.052034243326	11832.381209251236
TCGA-G4-6627	0.5590343904068754	low	463.7707292918966	155.5594609223603	975.5177409243342	2348.6570945801222	2160.3865320619384	6187.4865951922	25027.627287648902	68056.53724016383	4086.7069593715405	11720.751158467932
TCGA-AA-3862	0.5649177523650922	low	1152.6737150151864	356.4750192732151	4205.124478851699	10636.616892445692	7310.939766531506	1953.1415726646214	1630.8198486511155	742.8341718986757	1739.6834772914387	3782.477450012797
TCGA-AG-3894	0.5691563051440488	low	771.9110243187516	29.096424419997287	1189.530292464595	2156.558515835093	2620.389752177403	3493.2824847773213	3368.339015209098	1335.0124145645814	2183.9433858774437	1718.400595157487
TCGA-AA-3856	0.569767911510707	low	473.36718541813207	39.98763895084677	691.678079149782	1447.1202312211844	1810.25122277482	1455.7662072105568	2908.290173425099	1610.3130280205862	1269.877723439053	2639.184170755887
TCGA-G4-6304	0.5722282768480906	low	188.3630122047708	10.841036673655873	275.0913055940178	493.2671686513422	193.78353054159874	1115.2716478023478	773.7789925821879	149.06425426276826	105.70010756814476	1460.8296917751288
TCGA-AA-3989	0.5855063182269924	low	412.01558899692026	42.951432057594005	946.522299046979	1757.8271268015324	3854.493328724084	6974.039931129338	4288.780030639757	1740.3283952225127	2284.379867952037	2476.8659153212543
TCGA-A6-6654	0.5964942393671071	low	324.5266593947157	171.08936855118904	1095.786670006425	2169.847705911112	21179.777544932116	24281.790739020937	19072.391037063502	21436.4115977589	1879.2673498003621	8853.874822524032
TCGA-AA-A02K	0.5964942393671071	low	669.307929944252	77.25105052557643	1919.8093103270205	1181.699663508427	429.7089685485189	1009.6953713225731	2104.4876029897264	571.5370691228194	669.307929944252	1782.2058765783374
TCGA-DY-A1DG	0.5964942393671071	low	835.2764155936252	16.119369423736625	2611.3378466453332	2886.8325240691956	1211.1508026107565	1333.511470509121	3615.8676411881934	455.0058369154748	1270.4993900345141	1140.8117360344513
TCGA-F4-6569	0.5964942393671071	low	125.8241608283808	105.06317429169796	201.94777812955118	412.07412671294713	444.7884085283261	7562.0320657856855	15949.47062660555	8735.342365510336	2387.5134517185256	7655.141944798687
TCGA-AG-4021	0.6050375349219901	low	240.79208455288799	125.7469774887304	474.62795332980363	1486.4898019731618	3277.9829110466485	13796.851351359253	7018.2866244348415	6645.3264401384795	3004.550121698813	4923.9305823459445
TCGA-AG-3725	0.6083332875737387	low	1034.5714410745597	44.605075001284106	1612.4401739270165	1866.089928785065	1705.644808258058	809.5488239039026	1357.4589242928105	2114.4137045384823	1727.6144720646607	1101.8119272705253
TCGA-AZ-4308	0.6159687542394486	low	634.9337801339184	150.03572201794648	1443.8220205784994	3009.4121633744626	4744.607904973322	62704.05964973221	18213.031994526373	4972.923134131067	550.1309807324704	9289.168180589382
TCGA-EI-6881	0.6165064378179421	low	1914.9476550633804	248.72780201010698	4154.01071398323	9806.542329973743	5795.614207249936	420.01663885830436	1330.3091101324071	904.138381327461	2575.9994834984896	1026.194498602524
TCGA-NH-A50U	0.6194916261871758	low	115.43108769198507	9.025475992377434	527.2778079757343	418.9720960672051	91.20481002823512	4117.042127680801	3612.090497159895	3260.5719585094057	2192.2406160432556	6034.24323848266
TCGA-AA-3712	0.6212161590033892	low	1013.6948646266547	126.63464183331152	2893.4471334011278	3525.3848826473604	4275.9267842447925	8179.980132471762	4468.040801855328	1523.9398117208757	1239.1663000859655	4225.272927511468
TCGA-AA-3502	0.6233567100725249	low	152.87187017401678	5.732695131525629	240.77319552407644	338.22901276001215	145.22827666531595	861.8151681060197	957.3600869647802	498.74447644272976	793.022826527712	1352.9160510400486
TCGA-AA-3488	0.6242932986756887	low	1324.53042685239	56.8467994357249	2171.547738444691	3924.324054379542	731.428819406327	3816.3151354516644	3026.1446232950884	515.4109815505724	1985.848193621323	1534.8635847645721
TCGA-AA-3489	0.6258501698977996	low	596.461772092072	761.2186951524695	725.7646737344093	1212.214702896912	6312.901343086371	1217.9499122439513	8603.335403226643	1699.7074973952401	3010.463524527643	5272.22153793272
TCGA-F5-6810	0.6258501698977996	low	567.2874917211078	182.11812464847372	540.5977665571073	615.433662605187	904.8340158540548	4476.547236330586	26570.929720623437	65457.335956627714	8048.260456807118	14913.276431343551
TCGA-AA-A00Q	0.6297278506380012	low	223.54921531539827	11.843667036577392	470.7857647039513	641.0384783547513	729.8659811290818	3647.8494472658367	3410.9761065342886	4771.517357361116	1857.9752663630782	3372.484188665412
TCGA-AA-A00Z	0.6302171426402625	low	1041.166729577959	12.185306327960507	976.1784291621694	2071.502075753286	1567.8427475309186	4289.227827442099	2791.789072028285	1433.8043779233528	1727.605652719734	1575.9662850828922
TCGA-DC-6155	0.6339333847399828	low	829.8080206784357	47.72058904860013	2097.0547743023726	3295.3717881894427	4353.178178766745	5519.681466621415	24242.059236688867	2828.7704730475743	1845.196109879205	31840.23747076042
TCGA-AG-3605	0.6485539026425827	low	1703.3913974706097	53.230981170956554	3000.8965635126756	4339.988433594552	786.8204404332016	1565.323540058441	2884.453792201208	550.6079614870819	2184.133696170811	1759.949314964751
TCGA-CK-4950	0.6606347068575477	low	609.2249862718849	73.86088880386563	1537.8346434404853	2465.934915169059	3790.3370592383735	1645.824356726137	3816.82510211976	2517.3828446117514	1924.9675778607464	2537.248876772791
TCGA-AA-3851	0.6628042529834437	low	271.44946223050584	42.22547190252313	717.8330223428933	788.7114930364143	823.3967020992011	8144.991919483124	3902.8400458474953	824.9047546671484	1257.7158416680106	2783.8650404306322
TCGA-AA-A00K	0.6629622009603792	low	2319.4052351168357	32.789210913110026	3568.8467457006072	4823.465500112765	1887.9682494180195	4730.27511120182	8395.763741698962	13043.20295164661	1772.3431372507368	5537.925148430005
TCGA-AA-3552	0.6649594050144266	low	560.6853008346552	20.648467169548212	906.9442118316945	1351.6804277911945	189.01289178278748	4283.76276586704	3488.002608025221	2215.7393616553654	3588.068256616108	3950.2106038974152
TCGA-D5-5539	0.666391197035008	low	288.330195173674	74.4514588476623	836.5636648700963	752.6365658054589	864.9905855210219	14543.077238724725	5095.18711095638	2944.216781703009	1690.7249472860037	3101.2416767271693
TCGA-A6-5666	0.6723783291132803	low	261.51320486397486	22.256442967146796	330.6671526547524	530.9751393590736	135.92327669221794	647.0265919734819	1597.694655855895	299.6671070933694	1293.2583109838513	1078.6426109435072
TCGA-AA-3977	0.6749210742136688	low	1444.7583259964265	174.5153621500634	3387.314570256968	4657.557534103331	8885.97893177208	3015.3965853469967	2448.9368852533485	440.5797667395043	2008.3571185138442	1367.5138214382016
TCGA-AA-3837	0.6767411704844746	low	566.4765685198248	11.560746296322955	1127.172763891488	1832.3782879671883	1439.312913892208	15572.32526114702	5456.672251864435	4832.3919518629955	1410.4110481514006	7017.3730018680335
TCGA-AA-3846	0.6836896051425109	low	1700.0280657085889	109.7264242066645	4018.9131639427656	7407.265143444565	1581.523527565391	3101.60025757505	1705.8801416662775	563.2623109275445	1932.6480850267176	1113.3574509502891
TCGA-AA-3519	0.6845992008943542	low	3105.8892630300215	146.99628573119185	4168.055972829601	5517.102530588443	3411.7363736642756	1543.4610001775145	3722.3252999672777	908.0577005652658	2304.5224150115887	1159.3739310089165
TCGA-AA-3527	0.6906515473987288	low	272.41130323456224	20.17861505441202	514.5546838875065	1417.5477075724443	479.24210754228545	39522.33991094774	11284.890469179922	9811.851570207844	368.2597247430194	4489.741849606675
TCGA-EI-6514	0.7091382714923777	low	234.44793062891512	2.6566337748318993	328.0942711917396	671.4641865887626	67.74416125821344	5432.8160695312345	17739.672031440008	44292.06245244114	10094.54418591751	10613.916088897146
TCGA-EI-6882	0.7132768541160648	low	3128.67394987456	96.05577916281544	3547.202701941113	2837.076048844585	1870.5147710187543	326.761177330649	1542.895952802723	1048.0371619371472	2219.5746113693426	953.6966645450962
TCGA-CM-6679	0.7138825954676762	low	461.3867448437495	20.602463342024066	775.8453958535905	1431.3290321827246	1491.5099119449528	20470.7160106527	10172.737360168358	10526.232257510454	3170.0685042319665	7254.7779468322115
TCGA-DM-A0XF	0.7212954705933943	low	1400.1554434924076	39.158508310497076	2349.03295584555	3438.785589559627	381.07914185093495	8114.884533174107	3862.3660392109796	1160.4289657866816	851.4587843611741	6821.698673359155
TCGA-AA-3844	0.7247453126831964	low	1590.563534736706	53.7655279347619	4729.87297137197	8030.47899181152	1202.256944096759	1314.2684606275132	1586.083074075476	648.1733089912962	2846.586006768227	1046.9343078407803
TCGA-DM-A1D7	0.7295840797633419	low	3673.2109366308696	28.05564223169264	4402.657634654878	5992.996910047677	413.56094845235816	3294.9793154332356	4746.5990264582215	1356.5422567953608	2705.2912796374735	3858.1703557879546
TCGA-AA-3869	0.7406598207032582	low	818.7562582094213	53.339169915923215	1442.824546225723	2966.991326573229	1684.1842900952754	1512.165467116423	2253.579928947756	1036.1133756168083	3717.740143139848	1837.5344036035547
TCGA-AA-3666	0.7464423636581701	low	2126.308646644727	445.69684142594525	5642.557245404359	8887.512114600371	4490.439718556263	1000.6158337151656	2390.55578583007	736.3686945298226	2677.7043437448096	6142.865162261941
TCGA-D5-6541	0.7465921300661442	low	368.2345660493712	21.721701929878638	853.8697591959436	1833.9322629368964	56.89017172111072	11376.999977463578	7611.904976284614	4545.007537137464	1004.3701225672456	5168.73069255255
TCGA-BM-6198	0.7526919269013655	low	1899.2393728332277	660.0246160958893	2184.0140386543753	3083.5756783446154	14588.768817795883	4276.069591470672	3739.8922909792923	2005.2882718239155	699.3294527847456	3400.9807746244364
TCGA-DM-A28F	0.7526919269013655	low	625.6743849314599	50.44922305764889	3454.9916368243457	5924.923186316867	191.9150856522932	7265.208215384508	2013.2880665583384	571.5844962923312	642.3174275896533	1892.1059122033676
TCGA-AA-3492	0.7585679028696438	low	166.77868025699385	128.65783905539524	308.14346637958863	862.4840321861682	1732.909906289336	4723.807572231426	3785.08185764206	563.8707761069792	803.7144020003703	2995.6627710922894
TCGA-AA-3663	0.7589343109332465	low	951.4404568075157	154.741709982635	3736.7912364949457	2532.4586136586663	7505.415053329176	542.0381041106015	2439.6135876690855	538.5011507395698	1420.9710168119682	1378.5275763595882
TCGA-G4-6302	0.7768411719067562	low	208.66604110433482	80.32332963012051	221.76223615272403	3345.641295028498	1595.1165568938063	3921.873877157623	95884.22858661658	246734.93395066247	20182.10964923767	62035.80286454981
TCGA-AA-3673	0.7774079977576821	low	967.7538001739724	19.054219899798422	1200.4158536873006	833.3714071964467	541.5409866258499	3951.2434950108304	3428.756728284779	1538.3775434889883	1999.6902357998974	2111.0069941618776
TCGA-AF-4110	0.7794903752888205	low	543.2250240501197	337.300577362954	763.814713231327	3054.647801154723	11716.917700968555	3268.5159208594946	8320.6919600567835	5969.3647468454665	4629.939265723012	4931.187788621447
TCGA-EI-6507	0.7806260481550572	low	867.5782570683479	432.5874965991762	2173.7521704108603	4438.227551914048	5489.6554950370455	1580.7468104894897	4479.08303770397	462.628294974119	628.4535020038032	6256.296669565586
TCGA-CM-6171	0.7864031666499841	low	392.9415693730597	61.934748237434974	445.242023440227	1606.1744709574805	732.8945208096472	1108.6319934500862	1165.0614307330825	401.1995358047177	2370.036365885845	1577.2715884466775
TCGA-CM-4747	0.7880511249627662	low	308.3615798283229	19.446225754939277	850.077868715917	1714.045898685362	230.57667680856574	13973.502221049224	8545.22720317046	9595.323393937182	497.26777287630443	5833.867726481783
TCGA-AH-6547	0.7935068857081624	low	249.11988071888948	55.83721464388902	703.6920768582424	1118.1760163301878	2930.0220453517663	3714.6064972710274	5404.756032837976	8190.1740094965935	3127.599881783989	3412.5128488130636
TCGA-DM-A285	0.7966666912307382	low	328.38540846368204	14.059314123827365	1523.427108989008	1745.3634248008543	145.6143248539263	14682.443010529856	8273.906361872405	5632.261661677556	2351.9224055716923	5789.424708847483
TCGA-AA-A004	0.8012776655306171	low	4095.4771251054412	487.2960750459683	3684.8343652352432	8815.131245213583	4511.595121773908	6816.669813845287	12751.826503169215	2107.966167333683	1007.4435708815524	6893.323129021057
TCGA-AG-4008	0.8019366980960123	low	505.140547404546	387.93473411787033	973.9638005512488	2094.8475642364997	6218.51124860433	7631.584152454955	7109.9357440241165	5918.068177925808	4055.9814541600313	7204.030551873983
TCGA-G4-6323	0.804728388549935	low	639.1679451759933	1.7439780223083037	1450.1177255493544	2316.8748026365815	70.6311099034863	913.8444836895511	906.8685716003179	1382.1025826793307	1648.9312200925012	798.741934217203
TCGA-AA-3870	0.8121911181069429	low	84.51648512742103	59.65869538406191	929.6813364016314	1829.5333251112318	1663.814726822171	33393.954741228656	11094.860155452625	9416.130754784437	1247.8610451166282	8068.838550694373
TCGA-A6-5660	0.8141995304865237	low	627.3191820475163	12.698768867358629	1490.200526584535	2482.609313568612	170.16350282260564	13484.18772180476	5887.14924690746	2801.9833505826814	1459.7234813028745	4987.441472655101
TCGA-G4-6310	0.8171557028974729	low	122.1585631642724	13.700025775432417	252.30880803088036	252.30880803088036	77.63347939411703	5853.3360125535	92419.23221225246	210973.5469287715	16411.489210153417	50380.7031203381
TCGA-D5-6920	0.8295587362916151	low	3396.1995242743706	215.0828689229843	3270.197298611042	6738.481817102107	8979.563263318707	2132.074869596231	1941.6063889423622	1940.4342752152616	1798.0224573725225	1583.5256453130887
TCGA-G4-6293	0.8347237683874584	low	2697.8761469222172	28.102876530439765	2995.766638144879	7960.340512079423	3083.2870250539627	1927.8573299881677	2063.5540766637196	1902.9662107754925	2401.591534358438	1412.3702804869583
TCGA-AG-3599	0.8390270276846046	low	780.4091182958284	12.689579159281763	1826.0304410206459	1876.7887576577727	766.4505812206185	3461.7171946520652	2022.718917989513	1158.558577242425	1142.0621243353587	1375.550380866143
TCGA-AD-6548	0.839427080211868	low	574.5266688704334	434.2832358538558	1047.7009407709031	1776.0239794620372	17268.798520940432	5882.56383111132	5143.044888103736	9238.388835436568	1599.8358010084376	3455.9988850513764
TCGA-AA-3831	0.8416003561746862	low	960.0430742077979	6.083923157210379	1556.267543614415	4194.256624580836	310.28008101772934	5192.020022363338	3149.0386261720923	1956.589687358858	4515.487767281544	1372.5330642666615
TCGA-AA-3680	0.8433480410354377	low	261.7867199993576	29.472677086020393	743.7516747001617	747.2190484749876	334.60156927070216	1095.6901128449936	2096.027446882274	3210.78811548881	2432.362703040389	1392.1505705926104
TCGA-AA-3560	0.8434312088560625	low	545.1879312217839	50.21467787569062	1040.1611845678772	1848.3783808528024	3837.836094784926	2673.333803096291	4096.083009574192	1296.0169242202055	1793.3813527032364	4959.2972340086835
TCGA-CM-4746	0.8595551564636149	low	1023.7755742898687	50.68195912326083	1982.6782409019636	4271.475514908423	2925.362680594615	1218.3942973231904	3018.617485381415	304.091754739565	634.5381282232256	2256.360820167572
TCGA-AA-A029	0.8603934382151782	low	458.4194230860396	6.236998953551559	1577.9607352485446	4680.867714640445	907.4833477417519	1892.9291824028983	901.2463487882003	302.4944492472506	399.1679330272998	1010.3938304753526
TCGA-AA-3529	0.8669136803927112	low	454.8500599399485	75.02681401071315	603.3406293361517	676.8043847216416	1975.706102282113	2150.7686683071106	3033.896791558213	1811.584946633678	1330.1628900649353	3557.521431007982
TCGA-AA-3861	0.878175298405442	low	914.4333260545319	15.145893599246905	2998.8869326508875	3481.6622911268823	458.16328137721894	484.668595175901	742.1487863630985	520.6400924741124	1512.6961232247847	458.16328137721894
TCGA-QG-A5YW	0.8884310390738327	low	1405.2879402039696	47.783244177357425	2448.4594877867607	7363.225217209657	493.3763886746424	8752.393508775482	2734.007549376752	1887.1502941370802	1851.4567864383312	2231.9956346459608
TCGA-QG-A5Z2	0.8936948915742041	low	1217.950530992768	13.748760373215365	2450.1239175440346	2109.7235745106336	881.3429494416332	454.18318750139036	505.3854675119855	694.5494464400176	492.5848975093367	995.5998890949057
TCGA-CM-4748	0.8989045048499236	low	673.5628975412811	198.10673457096502	1129.2083870545007	2397.091488308677	2476.3341821370627	5051.721731559608	10281.739524233086	11569.433298944357	1366.9364685396588	6379.036853185074
TCGA-AA-3685	0.9009826280330286	low	2536.1682977955375	779.5719162197356	3315.0089082777313	6333.838992850966	12801.506935672112	2926.685561642947	5277.102202102826	722.5300686914622	2212.1998560644465	3288.6819017262205
TCGA-AA-3555	0.9217275047711337	low	444.74825719473944	125.6413826575139	591.5151820690035	1767.8743223490894	6766.84473321796	2005.8146399482748	2776.340995538161	1289.7699458647444	1302.0005229375997	2021.3808289500907
TCGA-A6-6781	0.926573699842944	low	293.47687724584057	170.76362378788207	379.96754383970296	2089.8214911183663	16947.735233597334	22933.332903772574	17122.9342761849	4824.2571811243215	2225.1017645087663	18058.068406451875
TCGA-A6-2678	0.9293594958308493	low	273.6275139314791	40.20649184299285	1359.202793692286	844.3363287028498	1549.0667829508634	5609.922459093141	2018.1425211191133	672.3418913744915	1689.7895044013383	1716.593832296667
TCGA-AA-A03F	0.9355931451617153	low	609.9320992798051	44.35869812944038	2110.734719325871	3256.667754336414	295.72465419626917	4602.214930929439	3511.7302685806962	2558.0182587977283	639.5045646994321	2569.107933330088
TCGA-AA-A02F	0.9444900664896321	high	1264.641680156354	107.99187381110438	1014.5552355411648	1511.8862333554614	1116.8633265201058	1965.1679142204916	4089.481747741558	3091.9778606968835	1523.2537990197882	16011.216238204266
TCGA-AA-3852	0.9449660238476991	high	1619.637631918432	76.87021873343552	4154.567170616376	3984.7376176006455	4449.5342890121165	5391.641388373058	5647.279557649367	1539.192054174139	1249.5879742946843	3727.311768818908
TCGA-QL-A97D	0.9499571341781654	high	1208.648669333576	32.490555627246664	3685.1510204770443	10030.917540651953	1261.355570684443	415.1570996814852	1259.1895336426264	797.1016313884516	2224.5200419454886	2088.7817206583245
TCGA-CL-5918	0.9507690193935063	high	3707.875214390436	170.75741118903323	3553.3804137908346	7170.998139409925	1588.0439240580092	1645.776191650492	3927.4204573477646	532.6004968038894	2484.1137675356977	1638.4580168852476
TCGA-CM-6680	0.9531627265472806	high	2250.688894666322	33.526282017233015	3932.696137757314	3665.118452978266	1086.7575944454022	11097.199347704127	4724.042907635776	6867.827242662242	2226.6511830313248	3233.7047862659465
TCGA-D5-6540	0.9575441603246692	high	1432.3214360113673	378.97723455295824	2356.742540855499	5525.275569183316	7046.1430880341595	773.5385796856642	3432.754539520814	991.7161278021337	518.5258611079728	3880.443534357206
TCGA-CM-5861	0.9636437769943373	high	638.847030295958	16.115060223681823	1319.1327868813835	1901.577106394455	1046.3278388090555	2042.0083454865396	3251.7889379929393	2531.2155308483093	969.2057648814354	7358.827143571279
TCGA-AA-A01K	0.9700573777773542	high	301.7628839147134	47.33535433956289	1020.6685779468247	1431.8944687717774	1390.4760337246598	15369.197862126824	6144.720685204507	3698.0745577783505	1606.4435878989154	4493.900202612252
TCGA-AA-3841	0.9731864634682008	high	683.8286980288482	81.32016949532249	1360.2646533763034	2568.9780817840515	2454.3905702224606	8631.027080526273	4128.8467875579645	1282.6408552216774	402.90447613591596	2147.591748944653
TCGA-AA-3975	0.9775799943495268	high	875.6603257835487	25.849751314643505	1517.0572802781408	2366.867854747046	710.8681611526964	2866.0911770110984	3652.89298265056	1903.187940540628	2093.829856486124	2735.226810980716
TCGA-CM-4744	0.9780475448059356	high	448.7147864569411	18.048167555133553	1730.1346828714234	3920.1864630960777	1141.3910102108598	1952.3138489811708	1588.2387448517527	742.4642721818734	674.6280561987852	10128.133751456671
TCGA-D5-6927	0.9972933159515347	high	1433.8985584095403	244.79170991366576	2770.7102352601014	3730.7916195655635	16214.33902275603	2586.494101019987	4162.288870938805	4064.3721869733386	605.7557567355119	4224.52405142533
TCGA-F5-6814	1.001360464590756	high	417.6291830157958	75.977722950555	413.15990519517493	476.72296753289413	769.7089579958187	2805.216712076374	4830.79273766666	6479.956253475766	3190.5677774987967	3637.495559560885
TCGA-DM-A28M	1.0099983277051672	high	1779.3683399271342	20.723798200380728	4670.338188880246	5801.512173984361	365.5447738122712	1041.3708595691317	1127.1443576762629	678.1287300013472	511.7626833371797	1284.2998273624835
TCGA-AA-A022	1.0209578749335888	high	398.4051009385817	28.122713007429297	1784.2299030269032	2616.974682635782	12352.120502040889	9671.088528665963	3432.533359851231	721.8163005240186	306.22509719200787	3382.5374256158016
TCGA-AF-6672	1.0287516680989892	high	1235.461531110185	10.552562355080422	1697.3390680363973	3007.4802711979205	142.053724010698	2436.8301684578023	1755.7840287722272	2263.118757381863	2355.6566118802607	2221.7202435273166
TCGA-AG-3602	1.0348693342744868	high	1791.4267859536594	189.76021440114425	5523.377669176163	10599.463404406772	22409.77770070656	8566.318250108798	4125.025613053445	578.3168438892016	2893.84326961745	3768.095685965579
TCGA-AG-3890	1.0413278675233197	high	1682.4066100660284	52.332924506662174	3523.750250115253	5793.448568533824	682.266275049818	7551.447180665031	3919.154568610034	2498.4125810773166	2232.8714456175862	2267.760061955361
TCGA-AG-A01Y	1.0519200591009747	high	772.7465749964696	48.22656418700753	1057.6197681011188	2543.6708738635602	2376.5602212155572	5224.1706042577	5899.342502875806	3243.516828577344	737.9785868616502	4520.960005530869
TCGA-AF-3911	1.0641223959844068	high	650.6438160965264	225.80308950545117	1785.498998697199	2629.827361395384	2561.210474282736	10195.2041490069	11175.306352162028	12881.9689273681	2732.50936976963	7492.866743783258
TCGA-AA-3811	1.0689736404386456	high	370.65727090471836	174.4269510139851	446.2422830107786	686.0793406550081	1380.8800288607154	1194.824614445798	3051.018084819623	1626.5313182054113	3504.528157455984	1830.0294277217272
TCGA-A6-A566	1.0724955169441923	high	553.0589531939385	228.15963415591523	614.2057351477238	3160.4672523277377	10603.034518493692	23767.84540929	19466.579986182685	3479.8907401460187	4809.605088006692	14035.46805473528
TCGA-F4-6854	1.0731968302681312	high	317.9973493772619	141.16228489984223	663.0040890061182	1141.0193353456561	1505.9009093105913	4354.627164148563	8599.687933880281	18761.33400212163	4541.654451362433	4862.199856423807
TCGA-AG-A00C	1.095007672824725	high	1119.954452881622	44.729363709557866	2288.0789897581526	3547.382614196474	916.9519560459363	841.256109768223	1359.0845127134892	992.6478023236497	409.44571395672205	1254.1425440102958
TCGA-AG-3581	1.1008224413791816	high	705.6985588275293	29.21192291442932	1157.714629187646	1769.6275407635865	1900.3124590649809	2312.354319121142	5516.441021945915	2429.202010778859	2087.8837535681587	2190.894218582199
TCGA-A6-6140	1.108964644314593	high	3173.2711990670646	52.8658258903301	3384.0736798047556	5553.5550097791775	523.371676314268	1327.5930526709146	2958.5037813875983	1036.831010274099	1042.1175928631321	1383.1021698557613
TCGA-AA-3524	1.120334571249245	high	1146.3437615297426	147.66462012925496	2141.136991874197	2840.6009819601413	6920.807590794818	3695.501414287407	2844.4868930161747	466.30932672396307	641.1753242454491	1845.807751615687
TCGA-5M-AAT4	1.1260589079642105	high	642.1734426370808	22.209555822428683	2355.4820346530078	2684.818019562736	197.34776745072344	3474.8436481034137	2033.760754596684	1941.7497376180506	2078.814424979325	4494.579539721782
TCGA-F4-6856	1.1392005537427954	high	223.79964540061414	38.77716628228463	250.38970227989503	530.6932185489811	2269.0181870319693	3137.6267117551447	3467.786584672883	4677.634172680163	1103.4873604901568	3126.547521388778
TCGA-AY-4071	1.1513335140759886	high	814.6746982744637	209.3577436906443	2119.367883592972	4516.362340340928	1881.1855230173837	9055.48095716997	7644.591814906932	2396.9944567479565	1555.0122266877565	3158.5711765501555
TCGA-AZ-4313	1.20001059461001	high	700.7636187139593	27.918869271472484	3126.913358404918	3551.2801713313	3445.1884680997046	5209.6610060567655	3877.930941807528	675.6366363696342	488.58021225076845	3891.8903764432644
TCGA-NH-A8F8	1.2088971850944128	high	318.2888610543098	19.388153972851356	726.2479342330571	759.3693639366782	514.5939200294298	15402.272651932664	12224.23107988278	22358.580729441957	1591.4443052715487	7676.901133500268
TCGA-AG-3901	1.2174575856945307	high	445.80460169370633	565.2986186425348	862.501686438339	2852.5366610092137	11566.408050816091	11632.282957595575	19843.666686386867	22647.180160955533	5778.608101679245	11613.89926268037
TCGA-AA-3972	1.2433553865677487	high	400.4195707388388	114.40559163966823	1173.4744971040257	2222.7372089992687	3384.771146939327	3406.0178996724085	2175.340606748549	652.111872346109	2866.6772533711155	1302.5893790973655
TCGA-DM-A1HB	1.249288553686157	high	4118.4113677555	513.4593531644259	5295.641668245647	14815.79700600771	11004.95600109486	586.0889049650519	1283.9641635710675	474.93411264409383	376.4105467232446	1438.6966869724013
TCGA-A6-6137	1.266902283234476	high	1153.0525221829125	277.5500925323077	2625.1887611963166	3546.8396622893474	1795.175539110389	1518.2847104558305	1768.1457201226822	1688.3747909150593	2387.853765206695	1458.950961458425
TCGA-AA-A010	1.294793067213765	high	787.2878236633128	143.14324066605687	732.5565845851146	1726.1390786200977	1519.8444082484275	2100.83756154007	2505.0067116559953	1608.2564098362861	1713.508792678975	2033.4760365207492
TCGA-D5-6537	1.3001039709352373	high	7437.42426013919	211.06655286968873	7218.342521717487	11567.916547943478	6879.700932144918	1081.3821173924875	1466.1110238891354	200.3796388003374	245.1310914657461	1027.947547045731
TCGA-AG-A016	1.3039657534093432	high	532.949222073809	1.973886007680774	1075.7678741860218	1450.8062156453689	254.63129499081987	4389.9224810820415	3939.876471330825	1065.898444147618	1247.4959568542492	1056.0290141092141
TCGA-AZ-6606	1.3070702302166817	high	1329.6242283456331	100.93497791820865	1427.3241108177453	3271.9755341819305	699.4276354460484	489.1464314497804	1028.1133327694458	1214.4548304646003	1836.2401752043343	955.0001756876665
TCGA-AH-6903	1.3120986929120915	high	652.6295447978295	14.600973166652793	981.6607773207727	1810.5206726649462	602.7145900188071	3791.83877562818	1871.641025455586	4736.148226243562	1952.4557141454316	896.0922834138772
TCGA-G4-6322	1.3309279141113968	high	2674.6552040911442	194.68374945792203	4132.087703879219	2406.2911432999163	2768.1034038309467	1334.0329539778227	2688.432823283551	2459.6045393053164	4309.39967261628	1986.9722983136228
TCGA-AA-3554	1.337724190588605	high	2131.8902866504677	195.84686364040058	6890.520568844323	6305.970006375646	19364.919272779458	2704.480735309043	6398.660888403928	4882.716462973652	825.2478528969551	4852.816178448399
TCGA-5M-AAT5	1.352126040676452	high	1961.8863573743859	97.6062864365366	5359.335942953833	4478.626912261084	2434.901437797602	1720.8739116349377	1639.0347945458418	889.7188417484299	1537.6744201694382	2085.77125938999
TCGA-AA-A00J	1.3587271178781428	high	197.64582401064177	310.7908971761541	352.32516454070924	853.6008051474095	6261.6488592356945	3935.7298868206058	3033.4337337285456	1821.7788995763503	1046.9499808099938	2656.760895215511
TCGA-AA-3681	1.3767284058648799	high	1682.8855444271162	166.7893245590349	3272.0692211244377	8361.954676206897	2037.078604445741	1497.3558463221223	2020.2122682543777	1398.0318665285397	1182.5175707500116	1739.1066650649932
TCGA-AG-A01W	1.3794352837758856	high	1741.8439602846154	43.45800844944758	2425.4266877867367	4552.520020271861	893.8255251359354	1634.9607503143523	1981.450277141029	748.1824697918408	1109.9410266142693	2212.834808615115
TCGA-AH-6643	1.3845304171243176	high	1281.9922492681117	199.1317910030671	2465.720118008566	4483.068327516762	1606.0694777632991	2120.8186499313583	3064.4170059916432	3282.420764115916	2768.3223494347953	2427.3254262792166
TCGA-A6-2674	1.3859666208404153	high	932.890209397487	1075.3039806434156	1214.5174424231434	6943.071386922292	35177.80165247745	1032.099802849707	10039.370795471412	1460.941271320593	1539.3488532425085	10090.575746930623
TCGA-DM-A28K	1.3867607912579025	high	602.2777865668897	37.13777236203342	1061.6558838276944	897.765279708286	668.4799025166014	662.0211594971174	2377.624774047574	671.7092740263435	1131.8947141645835	2334.835601543492
TCGA-AA-3675	1.3986851619777982	high	3424.8094290352237	198.7304757466897	4412.192707587388	7356.162152718161	5434.682947154742	4320.663844940648	3925.083623501654	670.7937193973438	1601.128186299828	2404.826829540384
TCGA-AH-6897	1.4221564963561333	high	1828.3056055714105	25.164608652650436	2978.134647084823	6988.018248928313	1546.6555625744384	2189.320952780588	1600.8562581339932	1303.7203021200053	2647.123256346113	1032.7168243222313
TCGA-AA-A00E	1.4419910868496908	high	425.95327899835394	199.9372534073906	543.3077538244311	395.5280447841858	8180.041541580634	825.8277858131352	1495.1829385248343	417.260354937163	369.4492726006131	1286.5527610562526
TCGA-DM-A282	1.44606430753266	high	539.7535185904038	3.1675675973615247	556.2248700966837	363.63676017710304	94.39351440137344	5626.23356643354	5762.438973120085	2290.7848864118546	2121.636776712749	4003.171929545495
TCGA-AG-3727	1.4642532090537284	high	1499.6679323693584	29.176418917691795	4639.0506079129955	9041.772222592686	1382.962256698591	11025.768708995729	8338.620526676315	2427.4780539519575	463.90506079129955	2830.112635016104
TCGA-AG-A008	1.4699677488130694	high	1687.166105190969	12.90101524784938	2147.302315697597	2114.3330545086483	455.8358720906781	465.8699950612276	964.7092513114036	461.5696566452778	1192.6271873567425	1047.8491273530997
TCGA-AG-3580	1.4716119266441554	high	5619.109428537581	257.5225214900514	5607.912797168448	12071.568134692037	3203.8360903389625	759.7714143340025	1773.8663126240187	630.2103942054674	2063.379209454449	1110.0660243111533
TCGA-AA-3660	1.4757122029411764	high	394.2573338906153	19.603955828815128	749.3067561236004	1179.867711919429	845.8743903914675	6584.024868729465	3016.1049078851124	1182.772001671846	2590.626459156014	7990.427181337424
TCGA-AF-2693	1.4812469122105163	high	1841.9192185383727	61.697224347412345	3052.084566936054	6530.908268941711	1369.5498446284969	4091.297189537781	3872.7861866406956	2960.824089255507	3953.121114176389	4288.599771565443
TCGA-AG-A02N	1.4907637698056067	high	1148.716262456319	11.755868183032506	2161.400335937548	1546.7363709389913	342.5995870483759	1615.592170296753	985.8135176342973	586.1139994111921	540.7699364194953	3944.9334802776225
TCGA-AA-3495	1.4926210944052636	high	2131.2568657819716	24.55769228061531	2969.7266450772654	5730.712905769301	1538.3640092928304	1515.560437889402	3090.7609856031554	1182.2774712239084	2661.0013706923874	2062.846151571686
TCGA-AG-3587	1.4933606772242038	high	795.618260274215	110.64889712422858	823.7195674803683	1582.454862046507	788.5929334726767	5657.144406938734	5567.57149021912	1833.6102952015021	1826.5849683999638	3744.499185219926
TCGA-A6-2686	1.4948792690035164	high	168.9865886248343	111.12347656652527	191.34279101099912	539.8365340894511	1833.2085956655174	3252.169911822686	5864.557914182478	1799.6742920862703	1867.4004346090637	2996.3886551103883
TCGA-AG-3887	1.511507278035572	high	2881.6660875057905	239.3473480723333	4422.227192955492	4000.519960637571	2283.2977173249574	2380.1764058304257	3432.5449044976685	883.3056893145633	2577.7329470964783	1948.971262874714
TCGA-AA-3684	1.5121810966946725	high	251.73497015323488	184.94814133707052	470.0765258983876	1394.8172325837402	3549.9768239976593	32255.46959402215	15764.260324800025	8877.510784179385	791.1670490530239	5402.026961553602
TCGA-AG-A020	1.529465156793989	high	853.8021648742825	49.87439627916532	2056.725103702722	3301.210039430466	473.8067646520705	670.929378517343	1111.48654564997	337.2459176972131	596.117784098595	841.9273086173383
TCGA-AA-3950	1.5526876653134511	high	1007.8646384486981	440.94077932130546	1916.7425713354705	4546.189422716806	30133.35293133313	412.1446467941998	5381.27726600287	1214.83684098727	1466.8030005994447	4270.826405426358
TCGA-AA-3941	1.555717970782621	high	106.97617334211851	1.6715027084706018	514.8228342089453	663.5865752628289	3276.1453086023794	1462.5648699117767	1719.9762870162492	1424.1203076169527	2890.0281829456703	1195.1244365564803
TCGA-AA-3947	1.5644481326843827	high	1450.8647195180254	391.6050791619449	3402.4703599316526	4474.569511079928	21538.27935390697	510.37055398974786	1293.5807123136378	715.8027266648666	1948.3957627155785	1068.8892734502267
TCGA-AG-3582	1.5668243762392926	high	855.0968541087407	343.87765960932154	1982.3535671596183	5318.15075716662	7592.892280892453	4361.91341493749	5908.443424196525	2357.492832187969	1281.7258221801983	4043.780606849722
TCGA-D5-7000	1.5760943259862568	high	180.8284692850258	117.70909793081867	487.8956812784658	1669.5358044680368	3394.798621483031	1956.1318689952475	4754.992642016936	8099.75068080474	1397.155814570152	3272.5403796708283
TCGA-AA-A00R	1.5775703218175245	high	1331.0930052947165	224.4465957405611	1225.1043350838959	7199.43628976147	5628.3101195775425	640.60799200951806	2765.0573669705236	3388.5201329165266	748.1553191352036	2387.8623935731916
TCGA-AD-A5EJ	1.5938546162450673	high	760.3334946167244	66.3668704978545	1751.5082779216384	3266.4042349378824	3943.7791414322887	2188.663968374897	3393.3669437163867	925.5292918342101	367.90330384680215	2808.3285526972563
TCGA-A6-2682	1.594684376366565	high	1081.13375390565	865.5143816379501	1582.2210274855158	3395.245890074485	9672.502826374986	3787.005031236926	11488.564581531107	3747.525427863967	1506.2987133067484	9371.850462227067
TCGA-AA-3845	1.5972756580101128	high	533.2855561924064	65.87645105906196	1455.555871019274	5224.629963755605	9167.806105719457	1811.602404124204	1711.2192406056336	809.3392558684756	1134.0160503738525	4554.886044655142
TCGA-G4-6297	1.612356024911971	high	366.27791187043954	31.39524958889482	768.1371066082933	999.0666091399418	3163.943486347511	30044.556184359255	7978.579428857804	3378.826527978169	2571.619777437029	4847.4265365253605
TCGA-AA-3526	1.6314626721130805	high	2984.525102312988	232.64672289744897	4092.5882082274093	5328.93936419671	5653.980071330574	4327.229045892551	6732.796160652173	556.3580201861851	1128.0042535913453	3316.212858672494
TCGA-AY-6386	1.6469821474858353	high	441.31453465902746	38.53322955012925	775.75388547147	2445.042471265748	256.6458496452005	2793.2956213508787	1214.8872939295468	1121.098867288666	2063.3453860993736	792.4758530120921
TCGA-AA-3848	1.6521126967541042	high	386.0761416494533	36.107840585920094	811.0376500837436	811.0376500837436	363.85593205811784	8643.661531029486	2605.3195745840803	1388.7630994584651	805.4825976859097	1591.5225119794009
TCGA-AA-A01T	1.6580221376432667	high	1186.5130827389714	235.57886872783453	2502.3072519749253	3749.151508412489	2933.244206964867	7369.0219303279955	6636.429106845095	528.6159981209946	413.69947679034357	2706.284077336831
TCGA-AA-3506	1.699592508484006	high	1780.0250011001274	71.33687981508145	2901.0331124799786	3176.1896489095784	2306.5591140209667	4388.916605765963	7925.187648027858	4402.504582873597	1070.0531972262218	5306.105060531296
TCGA-AG-3592	1.707285002008169	high	1678.902325018569	247.9108906384318	2927.071442364187	6355.7077754408765	6667.750054777282	3173.546555643709	2602.107166797594	1083.5333135239566	3091.2286537328782	2718.405132869291
TCGA-A6-2676	1.7353212334992703	high	631.1432903128089	164.312243463432	869.1656990682477	2014.7445179815213	932.1264652551703	789.3130200019069	2774.8805975553423	942.8758643602546	612.7157489898071	1890.3586140512598
TCGA-NH-A50V	1.752873305829157	high	2205.35664655757	1063.922055680551	4609.495439828663	10609.215704471395	10053.500835199944	7631.234110310322	3713.7255774372234	2407.889399812857	1610.885509687885	3975.6429342704496
TCGA-QG-A5YX	1.7562514507967582	high	1254.28945996697	9.93988675555796	1953.1877474671392	2839.0801545562426	124.86982736669688	810.1007705779738	922.5457395002232	592.044504877921	829.3593011668673	612.5455213112593
TCGA-AA-3984	1.7656409428714541	high	5900.747228941078	781.901134576998	13736.699765960226	27813.526525461446	12158.56264267232	1833.5581605830603	3324.3829905098696	2004.2732416323715	1748.8522043372188	2350.916077961507
TCGA-AA-3979	1.7916361959485119	high	1344.3500582894367	110.16822183102803	3334.821850020308	7177.310776316029	2091.707455035059	1223.760518177095	1124.0136146273805	135.47713765707502	1566.175261705966	626.7678566332811
TCGA-A6-2681	1.823338653776205	high	523.6954879783053	148.4703703031278	1410.4685178797142	1969.2570024751224	2777.7456553076095	12154.32440526969	14633.779589331923	19457.716893544457	1209.3586526509318	7512.600737338267
TCGA-AA-A00O	1.8282269923211922	high	217.8677882754026	89.31226103215262	171.85844168308154	1010.8524089548182	2521.0415500439444	3721.3442096730255	10615.980118139958	6232.913247183257	12019.265189205751	5109.743903900126
TCGA-AA-3864	1.8357858224665962	high	1887.9719704948086	102.78357432493227	3984.2159205427693	3291.7792093011203	6031.772914331552	2155.75022992029	2703.4784878360474	440.8874372358937	1741.9111017172731	2058.376317401933
TCGA-G4-6320	1.8516179011300322	high	515.4570333569808	6.443212916962261	1654.064801683026	1256.4265188076408	1193.835307614293	3144.2879034775833	1122.0395065395708	460.2294940687329	503.49106651119376	1406.4613338740478
TCGA-AF-A56K	1.8783016931150436	high	1604.627935854245	438.24130814277805	2544.5078200312423	5354.2993532781265	7415.633820932851	9131.668606188561	5287.209040655145	2471.2624328556935	5233.659892047812	4160.214890080108
TCGA-A6-2680	1.8875757328702683	high	438.4881531346883	29.93093195458623	969.7621953285939	1854.221234586617	1319.9540991972528	6436.646916833769	4549.5016570971065	1967.9587760140446	1730.0078669750842	2536.646483151183
TCGA-AF-A56N	1.9065815279753793	high	2691.761303011591	208.69033318343327	2915.3580885652696	4666.866242069084	2160.288943503232	4697.825796991901	4770.064758478475	2100.663134022251	3034.6097075272314	4721.332125729596
TCGA-AF-2692	1.9283744844817783	high	663.6451078263019	344.73098278391427	949.1491816737728	1629.499315097533	5178.557935212104	3746.4816499027156	2747.217391436568	3574.875477856098	1208.836397779717	2549.794361648423
TCGA-A6-3809	1.946466980570288	high	1431.099344940129	417.3315222182636	4390.675390004648	8271.8585466345	30007.87532883573	1378.9329046628459	1632.8095806789563	199.97135439625131	1283.2944308211606	1119.8395846190074
TCGA-AA-3854	1.9530343334469213	high	853.2446315869049	90.27080884904936	1523.4744726305316	2944.312272186117	2303.760505284643	1438.150009471841	1704.0160903286303	792.6518968800087	1283.5767066481264	4465.313571971469
TCGA-AG-A026	2.0038910528391862	high	2491.034669200722	40.95238401747219	2879.3762417801995	5000.427303650656	306.4368045445333	2132.3482712545865	36132.712063967614	77133.10922132236	2766.404147938897	19103.58106856427
TCGA-G5-6233	2.004845798691081	high	672.3177350965494	49.62012390005718	826.7691066727837	1351.6242200381773	1076.2674761420853	6118.650489366206	2923.3940601963263	1767.4548358203465	2285.3211993406617	7577.202582034083
TCGA-A6-2677	2.0071895862480083	high	243.71736445465947	14.64396181272632	1141.1830241203154	761.4860142617687	132.8416535868745	1755.1834229824833	1290.7606340645914	1326.3245413240695	3575.2186768498973	802.2799078829348
TCGA-AG-A002	2.012915003566449	high	1293.2352314092736	54.36530272166374	1855.010026199799	7079.021387726942	4196.012910062956	555.1850611272934	1461.273439821689	542.0055938008294	2406.9002204954763	1105.4278220071626
TCGA-CI-6622	2.0243195380913246	high	405.5229005809839	49.60114817023605	695.086360169389	906.8966685720186	1272.2024219879463	2605.400850509561	3104.0934753562588	1477.3098725297332	1608.6858866022503	1458.5418705193736
TCGA-A6-4105	2.025836736668121	high	2191.311126888872	929.9469342101759	2081.0742562682126	4679.413828525672	17753.789342778466	2821.6398999249486	4095.723731521413	792.150845934352	2215.337111511323	3908.462380787601
TCGA-AA-3525	2.0349939406781603	high	926.0369101350774	118.72268078654838	1551.3096956108989	2684.7155548531473	3941.5930021134063	824.7268891972227	2371.2876775766595	908.6242502863836	793.0675076541431	2201.909986321184
TCGA-AA-3850	2.0455960900699957	high	1217.2997135517212	86.26533403122433	1828.8250814619557	3824.429808717612	3326.007878759427	2708.731488580444	3575.2188437385194	3074.8799063574183	2764.324703845011	2607.130095165891
TCGA-A6-3810	2.0718367430491376	high	649.8557935979089	517.1525084187563	1026.498941238739	2899.957084944422	11043.645453365065	13826.51140432788	8945.762636194637	3292.2123837828	2298.889263838849	5093.464328199826
TCGA-AG-3881	2.1023414899842576	high	1711.0049915747315	446.68985276225817	1682.2705566017207	4014.984232137958	7356.015353090754	3382.826662731721	36842.77007812216	18792.320472349034	1099.7451930579573	14803.458453822906
TCGA-AA-3667	2.1072287923290025	high	1530.1597710986382	119.09262369399778	2995.3599292732774	5337.514861921901	2089.534215721961	5175.115829611904	8141.604819807848	1082.6602153999797	501.63256646865733	5283.381851151901
TCGA-AG-3578	2.1441235662771403	high	360.17933322903303	22.594275516212406	1157.6243514482944	3132.6298465713317	866.556919798264	1035.3494486546742	2214.2390005888155	1765.0116403252985	1505.8420094040384	2375.0570792630333
TCGA-AG-3885	2.1499649831286587	high	778.5412203065046	22.602809621801747	3912.7974878630134	6394.083699678583	1092.4691317204176	3862.5690220367874	3867.59186861941	1632.4251393523484	1388.8170800951518	1439.0455459213779
TCGA-AG-4005	2.156633825388339	high	390.8973966073468	46.15762616765719	1426.559133744155	3137.2761535829495	1664.5593936711373	11535.07926446108	6273.109881348159	2883.409209660835	1462.619779187637	5197.060221314651
TCGA-G4-6626	2.1799454939190746	high	2749.4597651386657	181.05696632492086	7118.144899569522	10272.2395515707	3940.732304935588	1545.156610341086	1487.5475756013386	418.3513237053096	1082.9126887388259	3274.1134743756525
TCGA-AA-3814	2.194705473727872	high	1134.9613701334538	104.25807934946843	2610.411151306944	3674.107505176204	3387.7277175960185	21168.349275512326	7208.324422870843	2721.2678432734674	1884.5637634308978	3778.3655845256726
TCGA-AG-A011	2.218239579230766	high	172.94378673443782	197.92455592941218	134.51183412678498	1099.1538445788715	2822.8269190321016	2455.801771629017	2592.235203386185	2565.3328365608277	1589.1612403264453	2611.451179690011
TCGA-G4-6315	2.2289861790219883	high	301.27128831270954	11.923665764355258	694.752258536433	966.6118379637329	590.6189108610638	739.267277390026	1037.3589214989074	750.3960321034242	2538.945896756713	2495.225788954077
TCGA-AY-6197	2.2315739312643412	high	2453.151487585982	559.3087802377786	3133.8369824009883	6115.19065503159	12202.934314304512	347.6619462764818	853.2966014750842	342.1725471247479	1892.6228408700404	1545.5708278326401
TCGA-AA-3930	2.2544341197205426	high	516.1576996550504	190.79759325770343	1592.657804772198	974.0719234735385	4751.864269976066	3560.8856089042965	2520.536626720187	881.68572042244	1182.9450781977612	4643.410901176951
TCGA-AA-3949	2.259172364354283	high	1005.0168696249075	336.57473619756854	2782.0373299687135	3535.211564816419	9527.654070823479	1019.1388865283019	8216.66016829169	4610.838518958299	2476.060297061833	4893.278857026188
TCGA-AD-6899	2.2771200731225156	high	193.14746670015708	93.82874351325461	408.2548520949057	855.9377400278279	2086.1922759861927	6321.4620496749085	5916.201731947447	6754.67135483185	2091.1831665986	5768.471369820195
TCGA-AA-3710	2.2882658286311166	high	3998.5878375503867	111.1654579942399	6710.351282561391	15879.817241965058	7916.328069286781	675.4143735710636	2494.4855043858984	789.9484818075532	1141.9724321226463	1633.7953674911016
TCGA-AZ-4616	2.307438789269071	high	580.0431536552007	468.325658499671	1674.2827254103563	3039.307748999445	7226.864189928573	4028.4884842507245	5303.251690561836	2338.6688886531756	1168.2246678846454	4985.855628166324
TCGA-AZ-4323	2.3923653867232053	high	197.00430636182327	58.9716838122563	104.33451751399193	509.35981842234565	1132.7747615804838	1482.068581083848	9841.142751350815	18598.11377723015	14843.367227689349	5702.108196308167
TCGA-AY-A69D	2.416614479682465	high	1968.3155188368692	27.02609391149069	3199.277607560238	1412.4958516005513	968.8599704119305	4458.28564279553	2326.7937078892833	1639.9229814972464	1190.6779110062407	1918.852667715839
TCGA-DM-A280	2.419958817750686	high	326.0384482262795	144.69717875172057	737.5797748058484	2624.280650997114	3696.3552026575894	583.4866753559642	4373.801084995191	1651.802858737174	383.3535644850779	4713.933414268716
TCGA-DM-A1D0	2.4205158911800386	high	124.46514617341256	7.718768754940314	318.8816341884717	307.785904103245	42.453228152171725	516.1926604866335	1197.3740031101163	147.62145243823352	1062.7779729458446	1525.4216751950796
TCGA-D5-6536	2.4440372723480213	high	1342.4723920140336	1041.488102649708	1552.7490873233571	3893.005013942416	10060.296795191161	500.5409962853308	5645.310808186779	1982.3732373475043	510.43637018224007	5720.350726905007
TCGA-AA-3534	2.454338816155045	high	625.8051667335741	51.147537665724805	657.3962929388747	1044.01150411803	3599.8840480611607	4717.608179991559	3139.5562090696376	3375.7374859378374	3685.6313906184055	2139.1705459017844
TCGA-AA-3877	2.4719881220871445	high	3084.9778939589905	227.51373405843302	4783.205408895152	8109.23952108272	18053.485647220063	1314.9752129210624	6088.700882897112	4047.8485184562874	1897.3020322372897	3491.2524190633353
TCGA-AA-3664	2.487480782208989	high	1824.9995983945894	100.45869348961043	3731.621885249487	5816.139775158904	1059.00206053631	1094.5811811472136	1201.3185429799246	1107.1385178334149	1732.9124626957798	2762.614070964287
TCGA-AA-3815	2.5009447218174214	high	1148.5760060161683	33.04122757032813	1925.8315498134111	2490.6792020871158	6408.424756854594	1910.0976319227786	2309.7391463448425	619.9163648909183	580.5815701643372	1655.208162094533
TCGA-F5-6465	2.514070457462788	high	1362.575545252408	76.8686358604527	610.7371068364735	2813.6026714949257	7952.7448265214925	7675.807138421505	7569.981139736909	8249.16292233954	4254.099847619574	4966.450973093495
TCGA-AA-3966	2.53746926611045	high	6021.088016630015	2444.919229200923	8093.821243989635	12420.483515394773	39473.75352423443	2594.2833483609193	6385.928242119186	1902.55607520192	1219.3988744537403	3649.6265509504015
TCGA-CM-4750	2.575441445939532	high	1907.4018579265653	11.071155062592005	2862.6843804702185	2941.7640594887325	1568.9408317273242	12625.861552095996	5837.661905146727	1589.5015482721378	1146.6553457684577	3808.4773415316495
TCGA-G4-6294	2.577775292163446	high	470.0358378168399	38.07359511034785	769.0866212290266	1826.148070929048	580.7953872287609	5430.679157103253	1336.729311965122	547.5675224051846	1964.5975076939492	1360.2657162151552
TCGA-A6-5664	2.5987553604586315	high	4588.037123621682	163.80991804338154	4711.064489455093	8128.642364650622	840.800284728892	1717.625157243258	11293.368416144334	20124.150388009948	1916.779953868614	7459.808508407105
TCGA-AU-6004	2.608592292746021	high	706.249611488829	225.99987567642526	1672.2762539861576	3284.981888568475	11903.683669119975	2525.3029586452735	4576.497482447612	4793.899536766782	966.0266424973287	3965.438035985538
TCGA-AA-3521	2.6233277205983456	high	790.3231521611352	50.5656993088878	1428.9492063956072	2200.544321775673	2176.1978739602823	8466.945428721547	6440.571849009821	9566.28118777033	1870.9308744288487	4361.7597663111
TCGA-AY-4070	2.6368351799484433	high	446.9366690117803	158.81711823374582	751.9217544695045	2136.3010594273774	732.2452973431998	4362.551637146434	9784.821036666712	2659.132634497762	2905.088348576572	4496.070453360645
TCGA-F4-6463	2.646292966473259	high	131.96656923357656	39.073900387595295	188.73431130612067	523.442816513069	496.9020539856458	7380.543712834274	8748.13022640011	16579.866902200578	5494.675086580146	6200.95426717102
TCGA-AA-3715	2.6509619899334425	high	1455.35037302122	363.837593255305	2291.671507517789	7279.278515059262	5548.523297143402	42899.989554734886	8699.255788736216	1104.1460295317243	242.55839550353667	3069.879693091636
TCGA-CM-6677	2.6764419441933875	high	296.23733956317915	21.72407156796647	505.5783928544924	1476.249408823176	1178.037153662909	7359.522972547914	3740.4901408844084	2858.6903267846787	2913.987963503139	2825.116761634185
TCGA-G4-6298	2.713716570318576	high	399.9465186741169	347.59300442707587	356.1755477462629	1701.9183401947937	3686.2023555908413	15059.78876217753	6901.223082958313	3336.892842499928	752.689049092705	8749.044659579287
TCGA-DM-A28H	2.732739394891162	high	215.43141845393492	25.688299219439394	521.3557091581677	578.5705574196463	284.9065913428733	1996.097614346893	2081.336061756851	910.1831473433185	1826.204544509237	1693.09244855396
TCGA-CK-4952	2.754525156815172	high	773.9109441835762	24.727724468732575	1158.8614656427644	1590.5941685292844	864.8020395281068	676.3366800637125	1312.5743474754263	564.059444638116	1821.1634912782774	900.2228340373723
TCGA-AA-3655	2.7836063240673314	high	1400.4750540052075	110.60020169833821	2554.173407970998	3622.1566056205766	1652.7817641295417	6414.811698503617	1947.2548011513672	528.115963109565	1746.7919355731292	2449.7944676181914
TCGA-AA-3542	2.813580083054044	high	435.09896836943506	169.2051543658914	790.77510917937	1823.2718674528705	7811.062432156048	6730.2213440637215	12075.722955459638	479.9901317726307	1194.7955798081312	8025.1587499251355
TCGA-AA-3678	2.815349800513598	high	3271.1913145997732	88.17806962431999	3030.314636601631	5902.553953266981	780.6985188689794	850.5957691809404	3266.889945349806	1544.1915607380915	2379.732537544148	1854.9654890481947
TCGA-G4-6586	2.8192404797407358	high	1530.049382216342	33.79084324682734	2284.936820350465	3195.262137419994	755.5632549990594	371.0234588501642	796.7880837601888	190.58035591210623	312.9032084656212	726.5031298067879
TCGA-G4-6588	2.8271740071329625	high	1188.376086520204	105.80380641276653	2983.974018539763	5147.5851902559025	2471.055565712656	2712.564254263536	2951.0061658169448	1412.2508073356228	640.1896982221743	2270.948366627641
TCGA-AA-3494	2.8771117730041547	high	2011.5132741878165	172.01198388077052	2342.7005267343748	4560.8849158834155	4843.292650613039	3274.646051342131	3229.7175480896913	789.4579857214468	2504.4431384431587	2114.2069959076794
TCGA-AM-5821	2.9389215280629424	high	2892.7310922949823	217.4985783680438	16173.528900645226	39857.45101893775	14711.269227616993	2663.5210520148134	2774.779940180005	138.0279439643355	507.77552719000994	5265.975195487829
TCGA-AA-3510	3.026621754213577	high	520.997670222778	230.76798979976306	1453.9799111923721	2517.2115697176605	3007.0626400901638	1991.9666358789361	3079.266121561255	1285.5051210931586	726.2820783268617	2371.388852236829
TCGA-AG-3999	3.0301503439522826	high	273.3907198568552	120.22603945512307	607.7179254649371	1289.5477930597447	2066.899719399719	15379.051457971771	6227.050070956443	3203.2828320577314	1444.3594055088074	5311.355852640711
TCGA-AD-6889	3.1817306219588786	high	1922.1583403844336	110.51423722949515	5200.484249056529	3502.5119327662146	4274.532818555116	3328.0573154253684	2001.0970812626445	435.74184964772377	622.8266655290835	2170.0259867420154
TCGA-AG-4022	3.3221067219848988	high	757.289912904853	382.0450336124075	669.506102592617	1397.1226148285452	4657.487513326664	7781.849325425544	7713.847782225924	7119.143377152888	3066.869598302838	3536.080246380212
TCGA-AA-A01Q	3.776551317394833	high	1585.2348499813627	107.18669804144446	2811.300238104552	2625.133867822043	1229.8263248965732	1594.6371919148228	957.1584088262321	142.9155973885926	712.697518556271	859.3740527182476
