# Supplementary material for: Fusobacterium nucleatum interacts with cancer-associated fibroblasts to promote colorectal cancer
Source: EMBO J. 2025 Aug 22;44(19):5375–93. doi: 10.1038/s44318-025-00542-w (PMC12488894; doi:10.1038/s44318-025-00542-w)
Supplement: Supplementary file 5 — Source data Fig. 3 [file 44318_2025_542_MOESM5_ESM.zip › Figure 3/3C/README]

# Source data for Figure 3C: Expression of ACTA2 and IL6 in Fn treated CAFs.

The csv file contains the log2 FC (Fn treatment vs untreated condition) of IL6 and ACTA2 in CAFs (CAF05, CAF4 and CAF32) as assessed by qPCR.
