# Supplementary material for: Fusobacterium nucleatum interacts with cancer-associated fibroblasts to promote colorectal cancer
Source: EMBO J. 2025 Aug 22;44(19):5375–93. doi: 10.1038/s44318-025-00542-w (PMC12488894; doi:10.1038/s44318-025-00542-w)
Supplement: Supplementary file 5 — Source data Fig. 3 [file 44318_2025_542_MOESM5_ESM.zip › Figure 3/3C/figure_3c.csv]

gene_symbol	cell_line	experiment	log2_fc
ACTA2	CAF05	1	-0.18042418463865809
ACTA2	CAF05	2	-0.6131912603287688
ACTA2	CAF05	3	-1.5142461990094565
ACTA2	CAF4	4	-0.2574712906588024
ACTA2	CAF32	5	-3.158418135170176
IL6	CAF05	1	4.2193358246556265
IL6	CAF05	2	3.584766304219164
IL6	CAF05	3	5.052250097586104
IL6	CAF4	4	1.5981557395244539
IL6	CAF32	5	5.3897754425595314
