# Supplementary material for: Fusobacterium nucleatum interacts with cancer-associated fibroblasts to promote colorectal cancer
Source: EMBO J. 2025 Aug 22;44(19):5375–93. doi: 10.1038/s44318-025-00542-w (PMC12488894; doi:10.1038/s44318-025-00542-w)
Supplement: Supplementary file 5 — Source data Fig. 3 [file 44318_2025_542_MOESM5_ESM.zip › Figure 3/3D/figure_3d.csv]

protein	condition	cell_line	experiment	mfi	mfi_norm
Lamin A/C	Ctrl	CAF05	6	12319.333333333334	0.7743690299664977
Lamin A/C	Ctrl	CT5.3	6	7895.666666666667	0.6483313440054782
Lamin A/C	Ctrl	CAF05	7	8117.75	0.7113026757084618
Lamin A/C	Ctrl	CT5.3	7	6872.333333333333	0.7623039727042961
Lamin A/C	Ctrl	CT5.3	8	8393.333333333334	0.6642910553252815
Lamin A/C	Fn	CAF05	6	14452.333333333334	0.9084452089468436
Lamin A/C	Fn	CT5.3	6	12648.666666666666	1.0386111022768554
Lamin A/C	Fn	CAF05	7	11423	1.0009190310883878
Lamin A/C	Fn	CT5.3	7	8882	0.9852234397186144
Lamin A/C	Fn	CT5.3	8	13872.166666666666	1.097913769020833
Lamin A/C	Ec	CAF05	6	12064.333333333334	0.758340232198102
Lamin A/C	Ec	CT5.3	6	8619.666666666666	0.7077806486527487
Lamin A/C	Ec	CAF05	7	8006.75	0.7015765081123128
Lamin A/C	Ec	CT5.3	7	6035.666666666667	0.6694978917280249
Lamin A/C	Ec	CT5.3	8	7510.166666666667	0.5943927570296368
PDGFRα	Ctrl	CAF05	6	1528	0.8679845558126573
PDGFRα	Ctrl	CT5.3	6	212.66666666666666	0.5218114337375955
PDGFRα	Ctrl	CAF05	7	1401.5	0.9259366874950846
PDGFRα	Ctrl	CT5.3	7	155.33333333333334	0.5644128785215776
PDGFRα	Fn	CAF05	6	1426.3333333333333	0.8102325293024347
PDGFRα	Fn	CT5.3	6	452.3333333333333	1.1098716545171117
PDGFRα	Fn	CAF05	7	1186.5	0.7838914589460706
PDGFRα	Fn	CT5.3	7	303.3333333333333	1.1021796554820504
PDGFRα	Ec	CAF05	6	1352.3333333333333	0.7681966280392563
PDGFRα	Ec	CT5.3	6	287	0.704200069667821
PDGFRα	Ec	CAF05	7	1100	0.7267430297856533
PDGFRα	Ec	CT5.3	7	188	0.6831091491119522
PDGFRβ	Ctrl	CAF05	6	12952.333333333334	1.0018932557211773
PDGFRβ	Ctrl	CT5.3	6	4092	1.1125713614359931
PDGFRβ	Ctrl	CAF05	7	18219.25	0.9103880175275033
PDGFRβ	Ctrl	CT5.3	7	6046.333333333333	1.1464114186200502
PDGFRβ	Ctrl	CT5.3	8	2412.8333333333335	1.0188492595665917
PDGFRβ	Fn	CAF05	6	8693.666666666666	0.6724754356348668
PDGFRβ	Fn	CT5.3	6	2264.6666666666665	0.615738826131976
PDGFRβ	Fn	CAF05	7	12392.75	0.6192467365129721
PDGFRβ	Fn	CT5.3	7	2992.3333333333335	0.5673595735681235
PDGFRβ	Fn	CT5.3	8	1806.3333333333333	0.7627469969733176
PDGFRβ	Ec	CAF05	6	9535	0.7375545353450929
PDGFRβ	Ec	CT5.3	6	2276.3333333333335	0.6189108689513194
PDGFRβ	Ec	CAF05	7	17762	0.8875399353608691
PDGFRβ	Ec	CT5.3	7	3181.3333333333335	0.6031948056292938
PDGFRβ	Ec	CT5.3	8	1460.1666666666667	0.6165737627314298
αSMA	Ctrl	CAF05	1	28410	0.8477815105763967
αSMA	Ctrl	CAF05	2	23060.75	0.640006478860942
αSMA	Ctrl	CAF05	3	34790.5	0.9230329255594348
αSMA	Ctrl	CAF05	4	7373	0.6413322993729813
αSMA	Ctrl	CAF05	5	3847.6666666666665	0.6404190278189711
αSMA	Ctrl	CT5.3	5	2111.6666666666665	0.7588375389448014
αSMA	Ctrl	CT5.3	7	5018	0.7272806200104932
αSMA	Ctrl	CT5.3	8	1927	0.6711363373386915
αSMA	Fn	CAF05	1	30797	0.9190118683992006
αSMA	Fn	CAF05	2	27679.5	0.7681909448578838
αSMA	Fn	CAF05	3	28415.5	0.7538966699597338
αSMA	Fn	CAF05	4	8820.75	0.7672632415155601
αSMA	Fn	CAF05	5	4614.333333333333	0.7680256954083008
αSMA	Fn	CT5.3	5	2191.6666666666665	0.7875859224249517
αSMA	Fn	CT5.3	7	6043.666666666667	0.8759349622299889
αSMA	Fn	CT5.3	8	2830.3333333333335	0.9857496350705466
αSMA	Ec	CAF05	1	22144.75	0.66082047188795
αSMA	Ec	CAF05	2	36037	1.0001371802179793
αSMA	Ec	CAF05	3	28696.333333333332	0.7613475089319036
αSMA	Ec	CT5.3	5	2495	0.8965902097871885
αSMA	Ec	CT5.3	7	5788.333333333333	0.8389283888987787
αSMA	Ec	CT5.3	8	2182.6666666666665	0.7601800271395522
