# Supplementary material for: Fusobacterium nucleatum interacts with cancer-associated fibroblasts to promote colorectal cancer
Source: EMBO J. 2025 Aug 22;44(19):5375–93. doi: 10.1038/s44318-025-00542-w (PMC12488894; doi:10.1038/s44318-025-00542-w)
Supplement: Supplementary file 5 — Source data Fig. 3 [file 44318_2025_542_MOESM5_ESM.zip › Figure 3/3H/figure_3h.csv]

barcode	fn_load	CMS	CRIS	pfi_present	iCAF	myCAF
TCGA-3L-AA1B-01A-11R-A37K-07	low	CMS2	CRISD	yes	0.13669984791925893	0.4223783354071615
TCGA-4N-A93T-01A-11R-A37K-07	low	NOLBL	CRISC	yes	0.15157092492741597	0.24516970828148765
TCGA-4T-AA8H-01A-11R-A41B-07	low	CMS3	CRISA	yes	0.04984100649799528	0.19272777547352415
TCGA-5M-AAT4-01A-11R-A41B-07	high	NOLBL	NOLBL	yes	0.20962083506152351	0.338889464952302
TCGA-5M-AAT5-01A-21R-A41B-07	high	CMS2	CRISD	no	0.3229728328494401	0.274419328079635
TCGA-5M-AAT6-01A-11R-A41B-07	low	CMS4	CRISB	yes	0.35935987833540706	0.3266538780588967
TCGA-5M-AATA-01A-31R-A41B-07	low	NOLBL	CRISD	no	0.305958799944698	0.3612349647449191
TCGA-5M-AATE-01A-11R-A41B-07	low	CMS2	CRISE	yes	0.2021204894234757	0.3359342596433015
TCGA-A6-2671-01A-01R-1410-07	low	CMS4	NOLBL	yes	0.28557479607355174	0.4183430111986728
TCGA-A6-2672-01A-01R-0826-07	low	CMS1	CRISB	yes	0.37591594082676627	0.32621318954790546
TCGA-A6-2674-01A-02R-0821-07	high	CMS4	CRISB	yes	0.4288504078528965	0.31952509332227297
TCGA-A6-2675-01A-02R-1723-07	low	CMS4	CRISC	yes	0.27511060417530764	0.4214796764827873
TCGA-A6-2676-01A-01R-0826-07	high	CMS1	NOLBL	yes	0.26311696391538786	0.24115166597539062
TCGA-A6-2677-01A-01R-0821-07	high	CMS2	CRISC	yes	0.12387667634453203	0.2844773952716715
TCGA-A6-2678-01A-01R-0821-07	low	CMS3	NOLBL	yes	0.2484532697359325	0.2994262408405918
TCGA-A6-2679-01A-02R-1410-07	low	NOLBL	CRISA	yes	0.31990529517489286	0.3055526752384903
TCGA-A6-2680-01A-01R-1410-07	high	CMS2	CRISE	yes	0.25027651043826904	0.35276683257292973
TCGA-A6-2681-01A-01R-1410-07	high	CMS4	CRISE	yes	0.32169397207244577	0.4219722107009539
TCGA-A6-2682-01A-01R-1410-07	high	CMS4	CRISA	yes	0.40741220793584965	0.3809017696668049
TCGA-A6-2683-01A-01R-0821-07	low	CMS2	NOLBL	yes	0.0070769390294483925	0.2803902253560071
TCGA-A6-2684-01A-01R-1410-07	low	CMS4	CRISB	yes	0.21517696668049224	0.435339762201023
TCGA-A6-2685-01A-01R-1410-07	low	CMS4	CRISB	yes	0.24732130512926864	0.4651596847781003
TCGA-A6-2686-01A-01R-A32Z-07	high	CMS1	NOLBL	yes	0.2013255219134522	0.3428556615512236
TCGA-A6-3807-01A-01R-1022-07	low	CMS4	CRISB	yes	0.29303193695562	0.3428556615512236
TCGA-A6-3808-01A-01R-1022-07	low	CMS4	CRISA	yes	0.3892143647172681	0.4503145306235311
TCGA-A6-3809-01A-01R-1022-07	high	CMS1	NOLBL	yes	0.395867897138117	0.2117724319093045
TCGA-A6-3810-01A-01R-1022-07	high	CMS4	CRISE	yes	0.38219791234619105	0.4002402184432462
TCGA-A6-4105-01A-02R-1774-07	high	CMS4	CRISD	yes	0.43362885386423333	0.3231888566293377
TCGA-A6-4107-01A-02R-1410-07	low	CMS3	CRISA	yes	0.25165042167841845	0.38221519424858297
TCGA-A6-5656-01A-21R-1839-07	low	CMS2	CRISC	yes	0.26034321858150145	0.38493709387529385
TCGA-A6-5657-01A-01R-A32Z-07	low	CMS4	CRISB	yes	0.30548354762892294	0.4638981059034979
TCGA-A6-5659-01A-01R-1653-07	low	NOLBL	NOLBL	yes	0.18656677727084192	0.4383468132171989
TCGA-A6-5660-01A-01R-1653-07	low	CMS2	CRISC	yes	0.22189098575971244	0.37784287294345353
TCGA-A6-5661-01A-01R-1653-07	low	CMS1	CRISA	yes	0.3557306788331259	0.2364164247200332
TCGA-A6-5662-01A-01R-1653-07	low	CMS4	CRISD	yes	0.028878058896723346	0.4319611502834233
TCGA-A6-5664-01A-21R-1839-07	high	CMS4	CRISA	yes	0.3517039955758331	0.41017731231854004
TCGA-A6-5665-01A-01R-1653-07	low	CMS1	CRISA	yes	0.3095447946909996	0.1726894096502143
TCGA-A6-5666-01A-01R-1653-07	low	CMS2	NOLBL	yes	0.08178660306926588	0.20594843080326286
TCGA-A6-5667-01A-21R-1723-07	low	CMS4	CRISC	yes	0.2775732752661413	0.4532783768837273
TCGA-A6-6137-01A-11R-1774-07	high	CMS2	CRISC	yes	0.3430198396239458	0.28582538365823307
TCGA-A6-6138-01A-11R-1774-07	low	CMS4	NOLBL	yes	0.37290024885939443	0.38396066639015614
TCGA-A6-6140-01A-11R-1774-07	high	CMS2	CRISC	yes	0.2811679109636388	0.2454548596709526
TCGA-A6-6141-01A-11R-1774-07	low	CMS3	CRISA	yes	0.08013618139084744	0.3320112678003595
TCGA-A6-6142-01A-11R-1774-07	low	CMS4	CRISD	yes	0.40580499101341083	0.4297577077284668
TCGA-A6-6648-01A-11R-1774-07	low	CMS2	CRISC	yes	0.18996267109083365	0.264214364717268
TCGA-A6-6649-01A-11R-1774-07	low	CMS4	CRISA	yes	0.24028757085579977	0.4432721553988662
TCGA-A6-6650-01A-11R-1774-07	low	NOLBL	NOLBL	yes	0.1859014240287571	0.30627851513894655
TCGA-A6-6651-01A-21R-1839-07	low	CMS4	CRISD	yes	0.19197601271948017	0.4828909166321028
TCGA-A6-6652-01A-11R-1774-07	low	CMS2	CRISD	yes	0.29349854832019906	0.30965712705654636
TCGA-A6-6653-01A-11R-1774-07	low	CMS1	CRISA	yes	0.3080153463293239	0.27491186229780173
TCGA-A6-6654-01A-21R-1839-07	low	CMS4	CRISB	yes	0.3345517074519564	0.4430474906677727
TCGA-A6-6780-01A-11R-1839-07	low	CMS1	NOLBL	yes	0.24727810037328912	0.11960804645375367
TCGA-A6-6781-01A-22R-1928-07	low	CMS4	CRISA	yes	0.29741289921194525	0.4179800912484446
TCGA-A6-6782-01A-11R-1839-07	low	CMS4	CRISC	yes	0.34123116272639287	0.38773676206276797
TCGA-A6-A565-01A-31R-A28H-07	low	CMS3	CRISA	yes	0.24354520945665703	0.3722176137149177
TCGA-A6-A566-01A-11R-A28H-07	high	CMS4	NOLBL	yes	0.3432617862574312	0.42794310797732615
TCGA-A6-A567-01A-31R-A28H-07	low	CMS4	NOLBL	yes	0.16142160929075078	0.44099094428314667
TCGA-A6-A56B-01A-31R-A28H-07	low	CMS4	NOLBL	yes	0.23723731508364443	0.4219030830913868
TCGA-A6-A5ZU-01A-11R-A28H-07	low	CMS4	CRISE	yes	0.08370489423475735	0.3449986174478087
TCGA-AA-3488-01A-01R-1410-07	low	CMS2	CRISC	yes	0.26824104797456105	0.28638704548596716
TCGA-AA-3489-01A-21R-1839-07	low	CMS4	NOLBL	yes	0.37035980920779754	0.3471502142955897
TCGA-AA-3492-01A-01R-1410-07	low	CMS1	NOLBL	yes	0.22409442831466886	0.29841524955067056
TCGA-AA-3494-01A-01R-1410-07	high	CMS2	CRISC	yes	0.3426137149177382	0.31792651735102995
TCGA-AA-3495-01A-01R-1410-07	high	CMS2	CRISC	yes	0.31555889672335136	0.31421954928798557
TCGA-AA-3496-01A-21R-1839-07	low	CMS4	NOLBL	yes	0.32559104106180004	0.36619487073137014
TCGA-AA-3502-01A-01R-1410-07	low	CMS3	CRISA	yes	0.04488110051154426	0.19878508226185532
TCGA-AA-3506-01A-01R-1410-07	high	CMS2	CRISD	yes	0.3338431494538918	0.3702129130374672
TCGA-AA-3509-01A-01R-1410-07	low	CMS2	CRISE	yes	0.3091213880824002	0.3157057928936817
TCGA-AA-3510-01A-01R-1410-07	high	NOLBL	CRISA	yes	0.3152305405779068	0.27774609429005936
TCGA-AA-3511-01A-21R-1839-07	low	CMS4	CRISE	yes	0.23848161205585516	0.3991946633485415
TCGA-AA-3514-01A-02R-0821-07	low	CMS4	CRISD	yes	0.04816466196598923	0.41517178210977457
TCGA-AA-3516-01A-02R-0826-07	low	CMS1	CRISA	yes	0.3434346052813494	0.17658647863956867
TCGA-AA-3517-01A-01R-0821-07	low	CMS2	CRISD	yes	0.34139534079911515	0.3331518733582193
TCGA-AA-3518-01A-02R-0826-07	low	CMS1	CRISA	yes	0.2691483478501314	0.23842976634867974
TCGA-AA-3519-01A-02R-0821-07	low	CMS2	CRISE	yes	0.35090902806580937	0.28639568643716296
TCGA-AA-3520-01A-01R-0821-07	low	CMS4	CRISA	yes	0.2803902253560071	0.3837100788054749
TCGA-AA-3521-01A-01R-0821-07	high	CMS2	CRISE	no	0.2963414212636527	0.4118795797041338
TCGA-AA-3522-01A-01R-0821-07	low	CMS3	CRISA	yes	0.22698914696529793	0.2683620212913037
TCGA-AA-3524-01A-02R-0821-07	high	CMS2	CRISC	yes	0.3375328356145445	0.2505443799253422
TCGA-AA-3525-01A-02R-0826-07	high	CMS1	CRISA	yes	0.3087757500345638	0.23923337480989915
TCGA-AA-3526-01A-02R-A32Z-07	high	CMS2	CRISA	yes	0.38178314668878743	0.29914108945112683
TCGA-AA-3527-01A-01R-0821-07	low	CMS4	CRISD	yes	0.18660134107562554	0.3669811972901976
TCGA-AA-3529-01A-02R-0821-07	low	CMS2	CRISD	yes	0.226332434674409	0.3135369141435089
TCGA-AA-3530-01A-01R-1022-07	low	CMS2	CRISA	yes	0.17650006912760963	0.29114820959491217
TCGA-AA-3531-01A-01R-0821-07	low	CMS2	CRISD	yes	0.06243951334162867	0.2801223558689341
TCGA-AA-3532-01A-01R-0821-07	low	CMS4	CRISC	yes	0.33227913728743264	0.33901043826904464
TCGA-AA-3534-01A-01R-0821-07	high	CMS2	CRISD	yes	0.26194179455274436	0.385291372874326
TCGA-AA-3538-01A-01R-0821-07	low	CMS2	CRISC	yes	0.2894718650629061	0.36171021706069406
TCGA-AA-3542-01A-02R-1873-07	high	CMS2	CRISC	yes	0.28064945389188434	0.3082054472556339
TCGA-AA-3543-01A-01R-0826-07	low	CMS1	CRISA	yes	0.30610569611502836	0.2604037052398728
TCGA-AA-3544-01A-01R-1873-07	low	CMS1	CRISE	yes	0.33117309553435637	0.3191794552744367
TCGA-AA-3548-01A-01R-1873-07	low	CMS3	CRISA	yes	0.10287916493847649	0.3491203511682567
TCGA-AA-3549-01A-02R-0821-07	low	NOLBL	CRISE	yes	0.43439789852066923	0.2636440619383381
TCGA-AA-3552-01A-01R-0821-07	low	CMS2	CRISC	yes	0.18339554818194392	0.36506290612470615
TCGA-AA-3553-01A-01R-0821-07	low	CMS2	CRISC	yes	0.3270340799115167	0.3594376468961703
TCGA-AA-3554-01A-01R-0826-07	high	CMS1	CRISB	yes	0.39011302364164246	0.35003629199502284
TCGA-AA-3555-01A-01R-0821-07	low	CMS3	CRISA	yes	0.2941206968063045	0.30569093045762474
TCGA-AA-3556-01A-01R-0821-07	low	CMS3	CRISA	yes	0.27475632517627535	0.23359083367897138
TCGA-AA-3560-01A-01R-0821-07	low	CMS3	CRISA	yes	0.29937439513341635	0.33786983271118487
TCGA-AA-3561-01A-01R-0821-07	low	NOLBL	CRISE	yes	0.302295036637633	0.3016642472003318
TCGA-AA-3562-01A-02R-0821-07	low	CMS2	CRISC	yes	0.23016037605419604	0.36031902391815285
TCGA-AA-3655-01A-02R-1723-07	high	CMS3	CRISA	yes	0.3393560763168809	0.29463915387805895
TCGA-AA-3660-01A-01R-1723-07	high	CMS2	CRISE	yes	0.21791614820959493	0.34511959076455134
TCGA-AA-3662-01A-01R-1723-07	low	CMS2	CRISB	yes	0.23926793861468265	0.27984584543066493
TCGA-AA-3663-01A-01R-1723-07	low	CMS3	CRISA	yes	0.3345862712567399	0.226332434674409
TCGA-AA-3664-01A-01R-0905-07	high	CMS1	CRISA	yes	0.3046367344117241	0.257673164661966
TCGA-AA-3666-01A-02R-0905-07	low	NOLBL	CRISE	yes	0.39282628231715744	0.2961167565325591
TCGA-AA-3667-01A-01R-0905-07	high	CMS2	CRISC	yes	0.3221778653394165	0.30292582607493435
TCGA-AA-3672-01A-01R-0905-07	low	CMS1	CRISA	yes	0.34949191206968067	0.28001002350338733
TCGA-AA-3673-01A-01R-0905-07	low	CMS2	CRISA	yes	0.23591524955067056	0.33629717959352967
TCGA-AA-3675-01A-02R-0905-07	high	CMS3	CRISE	yes	0.37550117516936266	0.3123531038296695
TCGA-AA-3678-01A-01R-0905-07	high	CMS2	CRISC	yes	0.31558481957693907	0.29938303608461214
TCGA-AA-3679-01A-02R-0905-07	low	CMS2	CRISC	yes	0.308196806304438	0.34000414765657405
TCGA-AA-3680-01A-01R-0905-07	low	CMS3	CRISA	yes	0.15844048112816256	0.31513549011475184
TCGA-AA-3681-01A-01R-0905-07	high	CMS1	CRISB	yes	0.3446356974975806	0.27593149453891885
TCGA-AA-3684-01A-02R-0905-07	high	CMS4	CRISD	yes	0.2817382137425688	0.39636043135628374
TCGA-AA-3685-01A-02R-A32Z-07	low	CMS2	CRISE	yes	0.41534460113369287	0.31341594082676616
TCGA-AA-3688-01A-01R-0905-07	low	CMS2	CRISC	yes	0.30626123323655463	0.3162242499654362
TCGA-AA-3692-01A-01R-0905-07	low	CMS3	CRISA	yes	0.3627730540577907	0.3545641504216783
TCGA-AA-3693-01A-01R-0905-07	low	CMS2	CRISC	yes	0.11819957140882076	0.40251278860776996
TCGA-AA-3696-01A-01R-0905-07	low	CMS2	CRISD	yes	0.1377713258675516	0.3644839623945805
TCGA-AA-3697-01A-01R-1723-07	low	CMS2	CRISC	yes	0.3574243052675239	0.28854728328494406
TCGA-AA-3710-01A-01R-1022-07	high	CMS1	CRISA	yes	0.3590142402875709	0.23842976634867974
TCGA-AA-3712-01A-21R-1723-07	low	CMS4	NOLBL	yes	0.3635766625190101	0.34159408267662106
TCGA-AA-3713-01A-21R-1723-07	low	CMS1	CRISA	yes	0.26012719480160384	0.26314288676897557
TCGA-AA-3715-01A-01R-0905-07	high	CMS1	CRISB	yes	0.3769874187750587	0.30194075763860084
TCGA-AA-3811-01A-01R-1022-07	high	CMS1	NOLBL	yes	0.24082330982994604	0.31913625051845707
TCGA-AA-3812-01A-01R-0905-07	low	CMS4	CRISD	yes	0.2472521775197014	0.3886181390847505
TCGA-AA-3814-01A-01R-0905-07	high	CMS4	CRISC	yes	0.3578822756809069	0.3845136872666943
TCGA-AA-3815-01A-01R-1022-07	high	CMS1	NOLBL	yes	0.32068298078252455	0.2452820406470344
TCGA-AA-3818-01A-01R-0905-07	low	CMS3	CRISA	yes	0.1855385040785289	0.34000414765657405
TCGA-AA-3819-01A-01R-0905-07	low	CMS2	CRISA	yes	0.2736243605696115	0.2981473800635974
TCGA-AA-3821-01A-01R-1022-07	low	CMS1	CRISA	yes	0.25282559104106184	0.3294967510023503
TCGA-AA-3831-01A-01R-0905-07	low	CMS2	CRISC	yes	0.23250207382828703	0.3571132310244711
TCGA-AA-3833-01A-01R-0905-07	low	CMS1	CRISA	yes	0.3426742015761095	0.39419155260611094
TCGA-AA-3837-01A-01R-0905-07	low	CMS3	CRISA	yes	0.2557289506428868	0.39123634729711054
TCGA-AA-3841-01A-01R-0905-07	high	CMS4	CRISB	yes	0.29661793170192174	0.2979140743813079
TCGA-AA-3842-01A-01R-1022-07	low	CMS1	CRISE	yes	0.22997891607908205	0.37176828425273056
TCGA-AA-3844-01A-01R-1022-07	low	NOLBL	CRISE	yes	0.3098904327388359	0.2625812249412415
TCGA-AA-3845-01A-01R-1022-07	high	CMS1	CRISA	yes	0.3022777547352413	0.2695631135075349
TCGA-AA-3846-01A-01R-1022-07	low	CMS2	CRISE	yes	0.32915111295451405	0.27360707866721967
TCGA-AA-3848-01A-01R-0905-07	high	CMS2	CRISD	yes	0.17554092354486384	0.30038538642333756
TCGA-AA-3850-01A-01R-1022-07	high	CMS3	CRISA	yes	0.33985725148624357	0.366117102170607
TCGA-AA-3851-01A-01R-1022-07	low	CMS3	CRISA	yes	0.22426724733858705	0.3150490806027927
TCGA-AA-3852-01A-01R-0905-07	high	CMS3	CRISA	yes	0.3463898105903498	0.3423199225770772
TCGA-AA-3854-01A-01R-0905-07	high	CMS3	CRISA	yes	0.3043515830222592	0.2724491912069681
TCGA-AA-3855-01A-01R-1022-07	low	CMS2	CRISC	yes	0.3312422231439237	0.3239233374809899
TCGA-AA-3856-01A-01R-0905-07	low	CMS2	CRISC	yes	0.24257742292271534	0.2922110465920088
TCGA-AA-3858-01A-01R-0905-07	low	CMS2	CRISC	yes	0.3111088068574588	0.37039437301258127
TCGA-AA-3860-01A-02R-0905-07	low	CMS4	CRISC	yes	0.3840038711461359	0.3544518180561317
TCGA-AA-3861-01A-01R-1022-07	low	CMS3	CRISA	yes	0.2314392368311904	0.14575556477257023
TCGA-AA-3862-01A-01R-1022-07	low	NOLBL	CRISA	yes	0.3734359878335407	0.2748081708834509
TCGA-AA-3864-01A-01R-1022-07	high	CMS3	CRISA	yes	0.3491376330706484	0.2872511406055579
TCGA-AA-3866-01A-01R-1022-07	low	CMS4	NOLBL	yes	0.3546419189824416	0.4001970136872667
TCGA-AA-3867-01A-01R-1022-07	low	CMS4	CRISC	yes	0.14914281764136594	0.44762719480160373
TCGA-AA-3869-01A-01R-1022-07	low	CMS2	CRISE	yes	0.28248997649661267	0.30489596294760135
TCGA-AA-3870-01A-01R-1022-07	low	CMS4	CRISB	yes	0.2290802571547076	0.4116117102170608
TCGA-AA-3872-01A-01R-1022-07	low	CMS4	CRISB	yes	0.3128542789990323	0.45006394303884967
TCGA-AA-3875-01A-01R-0905-07	low	CMS2	CRISC	yes	0.3186264343978985	0.28778687957970417
TCGA-AA-3877-01A-01R-1022-07	high	CMS1	CRISA	yes	0.39813182635144484	0.35974008018802717
TCGA-AA-3930-01A-01R-1022-07	high	CMS1	NOLBL	yes	0.30782524540301404	0.3036689478777823
TCGA-AA-3939-01A-01R-1022-07	low	CMS3	CRISA	yes	0.34120523987280515	0.30472314392368316
TCGA-AA-3941-01A-01R-1022-07	high	CMS1	CRISB	yes	0.14112401493156368	0.2783423199225771
TCGA-AA-3947-01A-01R-1022-07	high	CMS1	NOLBL	yes	0.40173510300013837	0.24874706207659347
TCGA-AA-3949-01A-01R-1022-07	high	CMS1	CRISA	yes	0.38906746854693763	0.3643197843218582
TCGA-AA-3950-01A-02R-1022-07	high	CMS4	NOLBL	yes	0.4018301534632932	0.28241220793584954
TCGA-AA-3952-01A-01R-1022-07	low	CMS4	NOLBL	yes	0.3172611641089451	0.3864492603345776
TCGA-AA-3955-01A-02R-1022-07	low	CMS2	CRISC	yes	0.2661499377851514	0.2961513203373427
TCGA-AA-3956-01A-02R-1022-07	low	CMS2	CRISC	yes	0.3140208074104798	0.3763479883865616
TCGA-AA-3966-01A-01R-1113-07	high	CMS1	NOLBL	yes	0.4663262131895479	0.33131135075349094
TCGA-AA-3968-01A-01R-1022-07	low	CMS2	CRISC	yes	0.3014309415180423	0.39439893543481275
TCGA-AA-3970-01A-01R-1022-07	low	CMS2	CRISC	yes	0.2811160652564634	0.2855315913175722
TCGA-AA-3971-01A-01R-1022-07	low	CMS2	CRISC	yes	0.2198344393750864	0.3568194386838103
TCGA-AA-3972-01A-01R-1022-07	high	NOLBL	CRISE	yes	0.2928159131757224	0.30290854417254254
TCGA-AA-3973-01A-01R-1022-07	low	NOLBL	NOLBL	yes	0.17857389741462748	0.3988231024471174
TCGA-AA-3975-01A-01R-1022-07	high	CMS2	CRISC	yes	0.2614924650905571	0.340669500898659
TCGA-AA-3976-01A-01R-1022-07	low	CMS2	CRISC	yes	0.25542651735102995	0.35383831052122217
TCGA-AA-3977-01A-01R-1022-07	low	CMS3	CRISA	yes	0.364985137563943	0.2774436609982027
TCGA-AA-3979-01A-01R-1022-07	high	NOLBL	CRISC	yes	0.31117793446702613	0.17107355177657957
TCGA-AA-3980-01A-02R-1022-07	low	NOLBL	CRISC	yes	0.2829652288123877	0.27627713258675524
TCGA-AA-3982-01A-02R-1022-07	low	NOLBL	CRISC	yes	0.16807514171159965	0.355445527443661
TCGA-AA-3984-01A-02R-1022-07	high	NOLBL	NOLBL	yes	0.44036879579704125	0.3211755150006913
TCGA-AA-3986-01A-02R-1022-07	low	CMS2	CRISD	yes	0.31549841006498003	0.29070752108392084
TCGA-AA-3989-01A-01R-1022-07	low	CMS2	CRISD	yes	0.28065809484308035	0.3547024056408129
TCGA-AA-3994-01A-01R-1113-07	low	CMS3	CRISA	yes	0.2939565187335822	0.3405226047283285
TCGA-AA-A004-01A-01R-A00A-07	low	CMS1	CRISB	yes	0.37512961426793856	0.3456380478363058
TCGA-AA-A00A-01A-01R-A002-07	low	CMS1	NOLBL	yes	0.38650974699294893	0.2750846813217199
TCGA-AA-A00D-01A-01R-A002-07	low	CMS1	CRISE	yes	0.2977239734549979	0.25504631549841006
TCGA-AA-A00E-01A-01R-A002-07	high	CMS1	CRISA	yes	0.2600580671920365	0.1669863818609153
TCGA-AA-A00F-01A-01R-A002-07	low	CMS4	CRISC	yes	0.3460528134937093	0.3471674961979815
TCGA-AA-A00J-01A-02R-A002-07	high	CMS1	NOLBL	yes	0.2728985206691552	0.32697359325314523
TCGA-AA-A00K-01A-02R-A002-07	low	CMS3	CRISA	yes	0.3079289368173649	0.4108340246094291
TCGA-AA-A00L-01A-01R-A002-07	low	CMS2	NOLBL	yes	0.3231802156781418	0.2618553850407852
TCGA-AA-A00N-01A-02R-A00A-07	low	CMS4	CRISA	yes	0.38439271394995167	0.37391124014931565
TCGA-AA-A00O-01A-02R-A089-07	high	CMS4	CRISD	yes	0.20040958108668605	0.43616065256463443
TCGA-AA-A00Q-01A-01R-A002-07	low	CMS2	CRISC	yes	0.1638497165768008	0.37118069957140876
TCGA-AA-A00R-01A-01R-A002-07	high	CMS1	NOLBL	yes	0.34116203511682575	0.2744798147380063
TCGA-AA-A00U-01A-01R-A002-07	low	NOLBL	NOLBL	yes	0.3306287156090142	0.30113714917738144
TCGA-AA-A00W-01A-01R-A002-07	low	NOLBL	NOLBL	yes	0.2827578459836859	0.14892679386146823
TCGA-AA-A00Z-01A-01R-A002-07	low	CMS2	NOLBL	yes	0.25898658924374396	0.31811661827733995
TCGA-AA-A010-01A-01R-A089-07	high	CMS1	NOLBL	yes	0.27511924512650354	0.30822272915802573
TCGA-AA-A017-01A-01R-A00A-07	low	CMS2	CRISC	yes	0.3276648693488179	0.34594912207935846
TCGA-AA-A01C-01A-01R-A00A-07	low	CMS2	CRISC	yes	0.22117378681045208	0.41395340799115166
TCGA-AA-A01D-01A-01R-A00A-07	low	CMS4	CRISE	yes	0.32203961012028204	0.430016936264344
TCGA-AA-A01F-01A-01R-A002-07	low	NOLBL	CRISE	yes	0.24280208765380895	0.15571858150145168
TCGA-AA-A01G-01A-01R-A002-07	low	NOLBL	NOLBL	yes	0.23690031798700406	0.2505789437301258
TCGA-AA-A01I-01A-02R-A089-07	low	CMS2	CRISE	yes	0.2462498271809761	0.25506359740080187
TCGA-AA-A01K-01A-01R-A00A-07	high	CMS4	CRISB	yes	0.266564703442555	0.39445078114198817
TCGA-AA-A01P-01A-21R-A083-07	low	CMS1	CRISB	yes	0.34885248168118344	0.43304991013410765
TCGA-AA-A01Q-01A-01R-A002-07	high	NOLBL	NOLBL	yes	0.2856439236831191	0.17128093460528127
TCGA-AA-A01R-01A-21R-A083-07	low	CMS1	CRISB	yes	0.31123842112539746	0.22146757915111293
TCGA-AA-A01S-01A-21R-A083-07	low	CMS2	CRISC	yes	0.1709266556062492	0.20882586755150012
TCGA-AA-A01T-01A-21R-A16W-07	high	CMS2	CRISC	yes	0.3252713258675516	0.2710839209180146
TCGA-AA-A01V-01A-23R-A083-07	low	CMS3	CRISD	yes	0.2953563528273193	0.1790405087792064
TCGA-AA-A01X-01A-21R-A083-07	low	CMS2	CRISD	yes	0.1248012581224941	0.4033855246785566
TCGA-AA-A01Z-01A-11R-A083-07	low	NOLBL	NOLBL	yes	0.31003732890916635	0.2828788193004286
TCGA-AA-A022-01A-21R-A16W-07	high	CMS1	NOLBL	yes	0.2884349509193972	0.2764585925618692
TCGA-AA-A024-01A-02R-A00A-07	low	CMS3	CRISA	yes	0.2060521222176137	0.20734826489699987
TCGA-AA-A029-01A-01R-A00A-07	low	CMS1	CRISA	yes	0.2133364440757639	0.16532731923130106
TCGA-AA-A02E-01A-01R-A00A-07	low	NOLBL	CRISD	yes	0.20301914834785018	0.286862297801742
TCGA-AA-A02F-01A-01R-A089-07	high	CMS2	NOLBL	yes	0.293515830222591	0.3571132310244711
TCGA-AA-A02H-01A-01R-A089-07	low	CMS2	CRISC	yes	0.3070302778929904	0.36053504769805056
TCGA-AA-A02J-01A-01R-A00A-07	low	CMS2	CRISC	yes	0.2196270565463846	0.23799771878888432
TCGA-AA-A02K-01A-03R-A32Y-07	low	NOLBL	NOLBL	yes	0.23466231162726392	0.20355488732199634
TCGA-AA-A02O-01A-21R-A16W-07	low	CMS3	CRISA	yes	0.26978777823862843	0.27530070510161764
TCGA-AA-A02R-01A-01R-A00A-07	low	CMS1	NOLBL	yes	0.020392644822342043	0.286110535047698
TCGA-AA-A02W-01A-01R-A00A-07	low	CMS2	CRISC	yes	0.21617067606802154	0.3367551500069128
TCGA-AA-A02Y-01A-43R-A32Y-07	low	CMS3	CRISA	yes	0.23809276925203926	0.05938925756947322
TCGA-AA-A03F-01A-11R-A16W-07	low	CMS3	CRISA	yes	0.22488075487349646	0.30278757085579977
TCGA-AA-A03J-01A-21R-A16W-07	low	CMS2	CRISE	yes	0.22351548458454307	0.31616376330706486
TCGA-AD-5900-01A-11R-1653-07	low	CMS1	NOLBL	yes	0.26887183741186227	0.41980333195078123
TCGA-AD-6548-01A-11R-1839-07	low	CMS4	CRISB	yes	0.36249654361952155	0.3922991842942072
TCGA-AD-6888-01A-11R-1928-07	low	CMS2	CRISE	yes	0.22894200193557313	0.18858011889948845
TCGA-AD-6889-01A-11R-1928-07	high	CMS1	CRISA	yes	0.34871422646204897	0.2484014240287571
TCGA-AD-6890-01A-11R-1928-07	low	CMS2	NOLBL	yes	0.29857078667219694	0.3394770496336237
TCGA-AD-6895-01A-11R-1928-07	low	CMS1	CRISB	yes	0.3452060002765105	0.3801327250103691
TCGA-AD-6899-01A-11R-1928-07	high	CMS4	CRISA	yes	0.2409442831466888	0.4191466196598922
TCGA-AD-6901-01A-11R-1928-07	low	CMS4	NOLBL	yes	0.17974906677727087	0.35361364579012855
TCGA-AD-6963-01A-11R-1928-07	low	NOLBL	NOLBL	yes	0.3178746716438545	0.18585821927277757
TCGA-AD-6964-01A-11R-1928-07	low	CMS4	NOLBL	yes	0.30550947048251065	0.3375069127609568
TCGA-AD-6965-01A-11R-1928-07	low	CMS2	NOLBL	yes	-0.04215920088483338	0.37237315083644407
TCGA-AD-A5EJ-01A-11R-A28H-07	high	CMS1	CRISA	yes	0.3103224802986313	0.2644217475459698
TCGA-AD-A5EK-01A-11R-A28H-07	low	NOLBL	CRISE	yes	0.16263134245817779	0.30842147103553164
TCGA-AF-2687-01A-02R-1736-07	low	CMS4	CRISD	yes	0.30376399834093737	0.4708454306650076
TCGA-AF-2690-01A-02R-1736-07	low	CMS4	CRISC	yes	0.36323966542236974	0.4708281487626157
TCGA-AF-2691-01A-01R-0821-07	low	CMS3	CRISE	yes	0.24363161896861607	0.395677796211807
TCGA-AF-2692-01A-01R-0821-07	high	CMS2	CRISA	yes	0.3456121249827181	0.3531124706207659
TCGA-AF-2693-01A-02R-1736-07	high	CMS3	CRISC	yes	0.32045831605143094	0.38556788331259495
TCGA-AF-3400-01A-01R-0821-07	low	CMS4	CRISA	yes	0.483435296557445	0.3657541822203789
TCGA-AF-3911-01A-01R-1736-07	high	CMS2	CRISC	yes	0.34194836167565323	0.4371370800497719
TCGA-AF-3913-01A-02R-1119-07	low	CMS4	CRISC	yes	0.2604209871422646	0.4008537259781557
TCGA-AF-4110-01A-02R-1736-07	low	CMS4	CRISE	yes	0.3458367897138117	0.4144373012581225
TCGA-AF-5654-01A-01R-1660-07	low	NOLBL	NOLBL	yes	0.3322618553850407	0.2799236139914282
TCGA-AF-6136-01A-11R-1830-07	low	CMS3	NOLBL	yes	0.1778566984653671	0.3489388911931426
TCGA-AF-6655-01A-11R-1830-07	low	CMS4	NOLBL	yes	0.43285116825660164	0.3824744227844602
TCGA-AF-6672-01A-11R-1830-07	high	CMS3	CRISA	yes	0.20270807410479752	0.3237332365546799
TCGA-AF-A56K-01A-32R-A39D-07	high	CMS4	CRISC	yes	0.4110414074381309	0.40470759021153047
TCGA-AF-A56L-01A-31R-A39D-07	low	CMS2	NOLBL	yes	0.26191587169915664	0.37288296695700274
TCGA-AF-A56N-01A-12R-A39D-07	high	CMS2	CRISD	yes	0.37099923959629466	0.37965747269459416
TCGA-AG-3574-01A-01R-0821-07	low	CMS2	CRISD	yes	0.1423769528549702	0.35956726116410886
TCGA-AG-3575-01A-01R-0821-07	low	CMS4	CRISB	yes	0.3569922577077286	0.3289091663210286
TCGA-AG-3578-01A-01R-0821-07	high	CMS3	CRISA	yes	0.2484187059311489	0.2955982994608046
TCGA-AG-3580-01A-01R-0821-07	high	CMS2	CRISD	yes	0.36350753490944276	0.24699294898382418
TCGA-AG-3581-01A-01R-0821-07	high	CMS2	CRISD	yes	0.27449709664039823	0.34531833264205725
TCGA-AG-3582-01A-01R-0821-07	high	CMS2	CRISC	yes	0.3838742568781972	0.35225701645237106
TCGA-AG-3583-01A-01R-0821-07	low	CMS2	CRISA	yes	0.3335925618692106	0.2703494400663625
TCGA-AG-3584-01A-01R-0821-07	low	NOLBL	CRISC	yes	0.22608184708972756	0.3952975943591871
TCGA-AG-3586-01A-02R-0821-07	low	CMS2	NOLBL	yes	0.22033561454444905	0.2860586893405226
TCGA-AG-3587-01A-01R-0821-07	high	CMS2	CRISD	yes	0.2780312456795244	0.36167565325591045
TCGA-AG-3591-01A-01R-1736-07	low	CMS3	CRISA	yes	0.22793965159684781	0.3036430250241946
TCGA-AG-3592-01A-02R-1736-07	high	CMS2	CRISE	yes	0.38757258399004557	0.3296436471726807
TCGA-AG-3593-01A-01R-0821-07	low	CMS2	CRISD	yes	0.2681632794137979	0.3506238766763444
TCGA-AG-3594-01A-02R-0821-07	low	CMS3	CRISA	yes	0.30000518457071756	0.23487833540716163
TCGA-AG-3598-01A-01R-0826-07	low	NOLBL	NOLBL	yes	0.2533181252592286	0.2876918291165491
TCGA-AG-3599-01A-02R-0826-07	low	CMS1	CRISA	yes	0.25364648140467305	0.28378611917599883
TCGA-AG-3600-01A-01R-0826-07	low	CMS1	CRISA	yes	0.24206760680215678	0.29936575418222033
TCGA-AG-3601-01A-01R-0826-07	low	CMS2	CRISC	yes	0.16473109359878335	0.35361364579012855
TCGA-AG-3602-01A-02R-0826-07	high	NOLBL	CRISB	yes	0.37583817226600313	0.322324761509747
TCGA-AG-3605-01A-01R-0826-07	low	NOLBL	CRISE	yes	0.27786706760680213	0.2758105212221762
TCGA-AG-3608-01A-01R-0826-07	low	CMS2	CRISC	yes	0.3152996681874741	0.28322445734826496
TCGA-AG-3609-01A-02R-0826-07	low	CMS4	CRISD	yes	0.3580032489976497	0.3533198534494677
TCGA-AG-3611-01A-01R-0826-07	low	CMS3	CRISA	yes	0.22903705239872807	0.2415405087792064
TCGA-AG-3612-01A-01R-0826-07	low	CMS2	CRISC	yes	0.3570786672196875	0.36524436609982025
TCGA-AG-3725-01A-11R-1736-07	low	NOLBL	CRISE	yes	0.2793360293101065	0.2498185400248859
TCGA-AG-3726-01A-02R-0905-07	low	CMS2	CRISD	yes	0.3014827872252177	0.3281055578598092
TCGA-AG-3727-01A-01R-0905-07	high	CMS4	CRISD	yes	0.2986744780865478	0.329997926171713
TCGA-AG-3728-01A-01R-0905-07	low	CMS4	CRISC	yes	0.274799529932255	0.40761959076455145
TCGA-AG-3731-01A-11R-1736-07	low	CMS4	NOLBL	yes	0.41256221484861055	0.4177986312733306
TCGA-AG-3732-01A-11R-1660-07	low	CMS3	CRISA	yes	0.13867862574312184	0.3650801880270981
TCGA-AG-3742-01A-11R-1660-07	low	CMS2	NOLBL	yes	0.2890311765519149	0.3507448499930873
TCGA-AG-3878-01A-02R-0905-07	low	CMS4	CRISA	yes	0.3532766486934882	0.35362228674132457
TCGA-AG-3881-01A-01R-0905-07	high	CMS4	CRISA	yes	0.37388531729572794	0.3994884556892022
TCGA-AG-3882-01A-01R-0905-07	low	CMS2	CRISC	yes	0.35286188303608457	0.34848956173095536
TCGA-AG-3883-01A-02R-0905-07	low	CMS4	CRISD	yes	0.4132189271394996	0.36839831328632666
TCGA-AG-3885-01A-01R-0905-07	high	NOLBL	CRISE	yes	0.26153566984653676	0.3071339693073414
TCGA-AG-3887-01A-01R-1119-07	high	CMS3	CRISE	yes	0.3603881515277202	0.31399488455689206
TCGA-AG-3890-01A-01R-1119-07	high	CMS2	CRISC	yes	0.30072238351997793	0.3667306097055164
TCGA-AG-3892-01A-01R-1119-07	low	CMS1	CRISA	yes	0.33235690584819577	0.2547266003041615
TCGA-AG-3893-01A-01R-1119-07	low	CMS4	CRISC	yes	0.26448223420434125	0.3895427208627126
TCGA-AG-3894-01A-01R-1119-07	low	CMS2	CRISD	yes	0.2748081708834509	0.3256688096225633
TCGA-AG-3896-01A-01R-1119-07	low	CMS2	CRISC	yes	0.2222193419051569	0.3753629199502281
TCGA-AG-3898-01A-01R-1119-07	low	CMS4	NOLBL	yes	0.30707348264897005	0.4014499516106733
TCGA-AG-3901-01A-01R-1119-07	high	CMS4	CRISA	yes	0.37529379234066096	0.4702146412277064
TCGA-AG-3902-01A-01R-A32Z-07	low	CMS1	CRISB	yes	0.24421056269874186	0.25661896861606526
TCGA-AG-3909-01A-01R-1119-07	low	CMS2	CRISC	yes	0.15682462325452784	0.35120282040647033
TCGA-AG-3999-01A-01R-1119-07	high	CMS2	CRISD	yes	0.2541562975252315	0.3742655191483478
TCGA-AG-4001-01A-02R-1119-07	low	CMS4	CRISC	yes	0.2178902253560071	0.41884418636803544
TCGA-AG-4005-01A-01R-1119-07	high	CMS4	CRISB	yes	0.280969169086133	0.37726392921332785
TCGA-AG-4007-01A-01R-1119-07	low	CMS2	CRISC	yes	0.2779361952163695	0.3645358081017559
TCGA-AG-4008-01A-01R-1119-07	low	CMS4	CRISB	yes	0.3519286603069266	0.42834059173233785
TCGA-AG-4015-01A-01R-1119-07	low	CMS2	CRISC	yes	0.27571547075902114	0.30289990322134663
TCGA-AG-4021-01A-01R-1736-07	low	CMS4	CRISB	yes	0.26527720171436464	0.42242154016314126
TCGA-AG-4022-01A-01R-1736-07	high	CMS4	CRISE	yes	0.3540716162035116	0.42339796764827875
TCGA-AG-A002-01A-01R-A002-07	high	NOLBL	NOLBL	yes	0.29546004424167016	0.23507707728466742
TCGA-AG-A008-01A-01R-A002-07	high	CMS3	CRISA	yes	0.2204393059588	0.17769252039264483
TCGA-AG-A00C-01A-01R-A002-07	high	CMS2	CRISE	yes	0.2770029724872114	0.19117240425826076
TCGA-AG-A00H-01A-01R-A00A-07	low	CMS4	CRISC	yes	0.2454721415733444	0.39636043135628374
TCGA-AG-A00Y-01A-02R-A002-07	low	CMS2	CRISB	yes	0.23828287017834926	0.21150456242223148
TCGA-AG-A011-01A-01R-A002-07	high	CMS2	CRISC	yes	0.20611260887598504	0.3206052122217614
TCGA-AG-A014-01A-02R-A002-07	low	NOLBL	CRISB	yes	0.29524402046177245	0.25227257016452376
TCGA-AG-A015-01A-01R-A002-07	low	CMS3	CRISA	yes	0.22925307617862578	0.23039368173648556
TCGA-AG-A016-01A-01R-A002-07	high	CMS2	CRISD	yes	0.1695700262684916	0.288832434674409
TCGA-AG-A01J-01A-01R-A00A-07	low	CMS2	CRISC	yes	0.2020772846674962	0.2827492050324899
TCGA-AG-A01L-01A-01R-A002-07	low	NOLBL	NOLBL	yes	0.07536637633070642	0.28066673579427626
TCGA-AG-A01N-01A-01R-A00A-07	low	CMS2	CRISC	yes	0.18032801050739666	0.3388549011475184
TCGA-AG-A01W-01A-21R-A083-07	high	NOLBL	NOLBL	yes	0.27810037328909165	0.25838172266003034
TCGA-AG-A01Y-01A-41R-A083-07	high	CMS4	NOLBL	yes	0.3002471312042029	0.34764274851375643
TCGA-AG-A020-01A-21R-A083-07	high	CMS3	CRISA	yes	0.24932600580671915	0.15349785704410335
TCGA-AG-A023-01A-01R-A00A-07	low	CMS4	CRISC	yes	0.24377851513894655	0.421963569749758
TCGA-AG-A025-01A-01R-A00A-07	low	CMS2	CRISC	yes	0.2652080741047975	0.32599716576800775
TCGA-AG-A026-01A-01R-A00A-07	high	CMS2	CRISC	yes	0.2517973178487488	0.43722348956173107
TCGA-AG-A02G-01A-01R-A00A-07	low	NOLBL	CRISD	yes	0.25249723489561726	0.21456345914558272
TCGA-AG-A02N-01A-11R-A083-07	high	CMS3	CRISA	yes	0.2222193419051569	0.21403636112263236
TCGA-AG-A02X-01A-01R-A00A-07	low	CMS3	CRISA	yes	0.2811074243052675	0.16220793584957827
TCGA-AG-A032-01A-01R-A00A-07	low	CMS2	CRISC	yes	0.2267385593806166	0.35652564634314954
TCGA-AG-A036-01A-12R-A083-07	low	CMS2	CRISC	yes	0.2976807686990184	0.32699951610673295
TCGA-AH-6544-01A-11R-1830-07	low	NOLBL	CRISA	yes	0.2107441587169916	0.24794345361537407
TCGA-AH-6547-01A-11R-1830-07	low	CMS4	CRISA	yes	0.25445873081708836	0.41458419742845287
TCGA-AH-6549-01A-11R-1830-07	low	CMS4	CRISD	yes	0.273667565325591	0.4065394718650629
TCGA-AH-6643-01A-11R-1830-07	high	CMS4	CRISB	yes	0.31834128300843356	0.35696633485414075
TCGA-AH-6644-01A-21R-1830-07	low	CMS4	NOLBL	yes	0.3250639430388498	0.43186609982026813
TCGA-AH-6897-01A-11R-1928-07	high	NOLBL	NOLBL	yes	0.2973524125535739	0.2878214433844878
TCGA-AH-6903-01A-11R-1928-07	high	CMS3	CRISA	yes	0.2202146412277064	0.3203287017834924
TCGA-AM-5820-01A-01R-1653-07	low	NOLBL	NOLBL	yes	0.1368294621871975	0.43597919258952034
TCGA-AM-5821-01A-01R-1653-07	high	CMS1	CRISB	yes	0.38341628646481396	0.22501036914143513
TCGA-AU-3779-01A-01R-1723-07	low	CMS2	CRISC	yes	0.3996699156643163	0.3335407161620352
TCGA-AU-6004-01A-11R-1723-07	high	CMS1	NOLBL	yes	0.371439928107286	0.3541580257154707
TCGA-AY-4070-01A-01R-1113-07	high	CMS4	CRISD	yes	0.2703062353103829	0.3846692243882207
TCGA-AY-4071-01A-01R-1113-07	high	CMS2	CRISC	yes	0.34608737729849304	0.3631100511544312
TCGA-AY-5543-01A-01R-1653-07	low	NOLBL	CRISA	yes	0.3312076593391401	0.21363887736762055
TCGA-AY-6196-01A-11R-1723-07	low	CMS4	NOLBL	yes	0.16868000829531316	0.40821581639706905
TCGA-AY-6197-01A-11R-1723-07	high	CMS1	NOLBL	yes	0.4012252868795796	0.161482095949122
TCGA-AY-6386-01A-21R-1723-07	high	CMS3	CRISA	yes	0.189651596847781	0.24786568505461082
TCGA-AY-A54L-01A-11R-A28H-07	low	NOLBL	CRISE	yes	0.24872978017420155	0.21067503110742436
TCGA-AY-A69D-01A-11R-A37K-07	high	CMS3	NOLBL	yes	0.2899816811834647	0.31558481957693907
TCGA-AY-A71X-01A-12R-A37K-07	low	CMS3	CRISA	yes	0.04088034010783903	0.12108564910825381
TCGA-AY-A8YK-01A-11R-A41B-07	low	CMS2	CRISC	yes	0.23666701230471454	0.29743018111433706
TCGA-AZ-4308-01A-01R-1410-07	low	CMS4	CRISE	yes	0.33132863265588275	0.37664178072722254
TCGA-AZ-4313-01A-01R-1410-07	high	CMS3	CRISA	yes	0.2805630443799253	0.27714986865754176
TCGA-AZ-4315-01A-01R-1410-07	low	CMS1	CRISA	yes	0.2968944421401908	0.3328062353103829
TCGA-AZ-4323-01A-21R-1839-07	high	CMS4	CRISD	yes	0.143526199364026	0.44551016175860636
TCGA-AZ-4614-01A-01R-1410-07	low	CMS1	CRISB	yes	0.18821719894926037	0.25362055855108534
TCGA-AZ-4615-01A-01R-1410-07	low	CMS1	CRISA	yes	0.0871353518595327	0.31750311074243054
TCGA-AZ-4616-01A-21R-1839-07	high	CMS1	CRISB	yes	0.3572601271948015	0.3391227706345915
TCGA-AZ-4682-01B-01R-A32Z-07	low	CMS2	CRISE	yes	0.29343806166182773	0.3495610396792478
TCGA-AZ-4684-01A-01R-1410-07	low	CMS4	CRISC	yes	0.3501745472141574	0.36344704825107155
TCGA-AZ-5403-01A-01R-1653-07	low	CMS4	CRISC	yes	0.3102706345914559	0.4248582884003872
TCGA-AZ-5407-01A-01R-1723-07	low	CMS3	CRISA	yes	0.23003940273745338	0.22954686851928663
TCGA-AZ-6598-01A-11R-1774-07	low	CMS1	NOLBL	yes	0.06991393612608876	0.192641365961565
TCGA-AZ-6599-01A-11R-1774-07	low	CMS3	CRISA	yes	0.0887339278307756	0.16218201299599055
TCGA-AZ-6600-01A-11R-1774-07	low	CMS4	CRISA	yes	0.181598230333195	0.412320268215125
TCGA-AZ-6601-01A-11R-1774-07	low	CMS1	CRISB	yes	0.2202232821789022	0.3555232960044241
TCGA-AZ-6603-01A-11R-1839-07	low	CMS2	CRISC	yes	0.2759833402460943	0.44767039955758337
TCGA-AZ-6605-01A-11R-1839-07	low	CMS4	CRISB	yes	0.3596709525784598	0.444611502834232
TCGA-AZ-6606-01A-11R-1839-07	high	CMS1	CRISB	yes	0.26802502419466334	0.19728155675376746
TCGA-AZ-6607-01A-11R-1839-07	low	CMS4	CRISB	yes	0.36213362366929347	0.4343460528134938
TCGA-AZ-6608-01A-11R-1839-07	low	CMS2	CRISC	yes	0.21877160237798976	0.2010922162311627
TCGA-BM-6198-01A-11R-1736-07	low	CMS1	CRISA	yes	0.4213414212636526	0.3129320475597954
TCGA-CA-5254-01A-21R-1839-07	low	NOLBL	NOLBL	yes	0.07962636527028899	0.31098783354071624
TCGA-CA-5255-01A-11R-1839-07	low	CMS1	CRISA	yes	0.15036983271118487	0.2515726531176552
TCGA-CA-5256-01A-01R-1410-07	low	CMS2	CRISD	yes	0.2671522881238767	0.3046540163141158
TCGA-CA-5796-01A-01R-1653-07	low	CMS3	CRISA	yes	0.09590591732337894	0.21762235586893408
TCGA-CA-5797-01A-01R-1653-07	low	CMS4	CRISC	yes	0.06351963224111712	0.4191639015622839
TCGA-CA-6715-01A-21R-1839-07	low	CMS2	CRISD	yes	0.09722798285635281	0.3188251762754044
TCGA-CA-6716-01A-11R-1839-07	low	CMS2	NOLBL	yes	0.14419155260611083	0.41812698741877496
TCGA-CA-6717-01A-11R-1839-07	low	CMS4	CRISA	yes	0.16376330706484166	0.46090833678971377
TCGA-CA-6718-01A-11R-1839-07	low	CMS1	NOLBL	yes	0.2435020047006774	0.3633779206415042
TCGA-CA-6719-01A-11R-1839-07	low	CMS4	CRISC	yes	0.22825072583990047	0.45279448361675656
TCGA-CI-6619-01B-11R-1830-07	low	CMS4	CRISD	yes	0.3016210424443523	0.3298510300013825
TCGA-CI-6620-01A-11R-1830-07	low	NOLBL	NOLBL	yes	0.25603138393474356	0.4055630443799253
TCGA-CI-6621-01A-11R-1830-07	low	CMS4	CRISD	yes	0.4059778100373289	0.3586081155813632
TCGA-CI-6622-01A-11R-1830-07	high	CMS2	CRISC	yes	0.22584854140743815	0.2918481266417807
TCGA-CI-6623-01B-11R-1830-07	low	NOLBL	NOLBL	yes	0.3633347158855247	0.27454030139637775
TCGA-CI-6624-01C-11R-1830-07	low	CMS4	CRISC	yes	0.23181943868381039	0.42459905986450996
TCGA-CK-4947-01B-11R-1653-07	low	NOLBL	NOLBL	yes	0.2334266556062492	0.3753802018526199
TCGA-CK-4948-01B-11R-1653-07	low	CMS4	CRISB	yes	0.33863887736762055	0.372087999446979
TCGA-CK-4950-01A-01R-1723-07	low	CMS3	CRISA	yes	0.30512062767869486	0.33069784321858153
TCGA-CK-4951-01A-01R-1410-07	low	CMS1	CRISA	yes	0.3744124153186783	0.32973869763583574
TCGA-CK-4952-01A-01R-1723-07	high	CMS3	CRISA	yes	0.2511578874602517	0.206026199364026
TCGA-CK-5912-01A-11R-1653-07	low	NOLBL	NOLBL	yes	0.2719048112816259	0.33681563666528413
TCGA-CK-5913-01A-11R-1653-07	low	CMS1	CRISA	yes	0.3812819715194249	0.31125570302778927
TCGA-CK-5914-01A-11R-1653-07	low	NOLBL	NOLBL	yes	0.3773157749205033	0.27752142955896586
TCGA-CK-5915-01A-11R-1653-07	low	CMS2	NOLBL	yes	0.2314651596847781	0.21910859947463013
TCGA-CK-5916-01A-11R-1653-07	low	CMS1	NOLBL	yes	0.1504130374671644	0.38381377021982577
TCGA-CK-6746-01A-11R-1839-07	low	CMS1	NOLBL	yes	0.05338379648831737	0.15843184017696677
TCGA-CK-6747-01A-11R-1839-07	low	CMS3	CRISA	yes	0.20755564772570168	0.36267800359463565
TCGA-CK-6748-01A-11R-1839-07	low	CMS4	CRISD	yes	0.28872874326005804	0.4527167150559933
TCGA-CK-6751-01A-11R-1839-07	low	CMS3	CRISA	yes	0.32420848887045484	0.3663590488040923
TCGA-CL-4957-01A-01R-1736-07	low	CMS2	CRISE	yes	0.23232925480436883	0.34511959076455134
TCGA-CL-5917-01A-11R-1660-07	low	CMS4	CRISD	yes	0.23252799668187474	0.36189167703580816
TCGA-CL-5918-01A-11R-1660-07	high	CMS2	CRISE	yes	0.32760438269044656	0.2577250103691414
TCGA-CM-4743-01A-01R-1723-07	low	CMS1	CRISA	yes	0.274047767178211	0.31985344946771743
TCGA-CM-4744-01A-01R-A32Z-07	high	CMS1	CRISB	yes	0.2415145859256187	0.23965678141849855
TCGA-CM-4746-01A-01R-1410-07	low	CMS3	CRISA	yes	0.2847020600027651	0.221191068712844
TCGA-CM-4747-01A-01R-1410-07	low	NOLBL	NOLBL	yes	0.18585821927277757	0.3775317987004009
TCGA-CM-4748-01A-01R-1410-07	low	NOLBL	NOLBL	yes	0.3370921471035532	0.41162035116825657
TCGA-CM-4750-01A-01R-1410-07	high	CMS2	CRISD	yes	0.2943712843909858	0.34076455136181383
TCGA-CM-4751-01A-02R-1839-07	low	CMS1	CRISA	yes	0.11412968339554819	0.41098956173095536
TCGA-CM-4752-01A-01R-1410-07	low	CMS2	CRISC	yes	0.3229209871422646	0.35363092769252036
TCGA-CM-5341-01A-01R-1410-07	low	CMS4	NOLBL	yes	0.34370247476842253	0.3329704133831053
TCGA-CM-5344-01A-21R-1723-07	low	CMS4	CRISC	yes	0.16617413244849988	0.4384332227291581
TCGA-CM-5348-01A-21R-1723-07	low	CMS4	CRISB	yes	0.298553504769805	0.4647362781695008
TCGA-CM-5349-01A-21R-1723-07	low	CMS4	NOLBL	yes	0.1573171574726946	0.46990356698465363
TCGA-CM-5860-01A-01R-1653-07	low	CMS4	CRISE	yes	0.3472279828563528	0.37489630858564915
TCGA-CM-5861-01A-01R-1653-07	high	CMS1	CRISA	yes	0.23884453200608324	0.314089935020047
TCGA-CM-5862-01A-01R-1653-07	low	NOLBL	CRISE	yes	0.27792755426517346	0.36898589796764825
TCGA-CM-5863-01A-21R-1839-07	low	CMS3	CRISA	yes	0.23352170606940403	0.4302502419466335
TCGA-CM-5864-01A-01R-1653-07	low	CMS2	CRISE	yes	0.2811247062076594	0.28598092077975945
TCGA-CM-5868-01A-01R-1653-07	low	CMS4	CRISC	yes	0.19120696806304438	0.38929213327803136
TCGA-CM-6161-01A-11R-1653-07	low	CMS2	CRISD	yes	0.18370662242499658	0.3738075487349647
TCGA-CM-6162-01A-11R-1653-07	low	CMS4	CRISA	yes	0.3180302087653809	0.4636648002212084
TCGA-CM-6163-01A-11R-1653-07	low	NOLBL	CRISC	yes	0.224742499654362	0.32759574173925066
TCGA-CM-6164-01A-11R-1653-07	low	CMS2	CRISC	yes	0.19132794137978715	0.431226669431771
TCGA-CM-6165-01A-11R-1653-07	low	CMS4	CRISC	yes	0.1502402184432463	0.42830602792755434
TCGA-CM-6166-01A-11R-1653-07	low	CMS2	CRISD	yes	0.1376330706484169	0.3971035531591317
TCGA-CM-6167-01A-11R-1653-07	low	CMS4	NOLBL	yes	0.22032697359325315	0.48467959352965573
TCGA-CM-6168-01A-11R-1653-07	low	CMS4	NOLBL	yes	0.3489388911931426	0.4692987004009401
TCGA-CM-6169-01A-11R-1653-07	low	CMS4	CRISE	yes	0.27929282455412696	0.43720620765933904
TCGA-CM-6170-01A-11R-1653-07	low	CMS4	CRISC	yes	0.22461288538642332	0.3300152080741048
TCGA-CM-6171-01A-11R-1653-07	low	CMS1	NOLBL	yes	0.22665214986865756	0.23257984238905016
TCGA-CM-6172-01A-11R-1653-07	low	CMS3	CRISA	yes	0.17954168394856906	0.3333765380893129
TCGA-CM-6674-01A-11R-1839-07	low	CMS1	CRISA	yes	0.2448845568920227	0.4158112124982719
TCGA-CM-6675-01A-11R-1839-07	low	CMS1	CRISB	yes	0.14777754735241255	0.278627471312042
TCGA-CM-6676-01A-11R-1839-07	low	CMS4	CRISC	yes	0.17129821650767318	0.42239561730955355
TCGA-CM-6677-01A-11R-1839-07	high	CMS4	NOLBL	yes	0.23784218166735793	0.3769874187750587
TCGA-CM-6678-01A-11R-1839-07	low	CMS3	CRISE	yes	0.2093788884280382	0.3846692243882207
TCGA-CM-6679-01A-11R-1839-07	low	CMS4	CRISC	yes	0.2816950089865893	0.44946771740633207
TCGA-CM-6680-01A-11R-1839-07	high	CMS3	CRISA	yes	0.3196028618830361	0.41140432738835897
TCGA-D5-5537-01A-21R-1928-07	low	CMS2	CRISE	yes	0.06632794137978715	0.36878715609014245
TCGA-D5-5538-01A-01R-1653-07	low	CMS4	CRISE	yes	0.28363058205447256	0.32919431771049357
TCGA-D5-5539-01A-01R-1653-07	low	CMS3	CRISA	yes	0.2496111571961842	0.37468892575694734
TCGA-D5-5540-01A-01R-1653-07	low	NOLBL	NOLBL	yes	0.28126296142679386	0.27753871146135767
TCGA-D5-5541-01A-01R-1653-07	low	CMS4	CRISC	yes	0.21337964883174332	0.3619435227429836
TCGA-D5-6529-01A-11R-1774-07	low	CMS4	CRISB	yes	0.34253594635697504	0.36130409235448635
TCGA-D5-6530-01A-11R-1723-07	low	CMS3	CRISA	yes	0.3558516521498687	0.17141054887321994
TCGA-D5-6531-01A-11R-1723-07	low	CMS1	CRISE	yes	0.14455447255633902	0.352740909719342
TCGA-D5-6532-01A-11R-1723-07	low	CMS2	CRISE	yes	0.07071754458730817	0.2535168671367345
TCGA-D5-6533-01A-11R-1723-07	low	CMS2	NOLBL	yes	0.3079548596709526	0.3229469099958523
TCGA-D5-6534-01A-21R-1928-07	low	CMS4	CRISB	yes	0.27479088898105897	0.451152702889534
TCGA-D5-6535-01A-11R-1723-07	low	CMS3	CRISA	yes	0.2643699018387944	0.25053573897414627
TCGA-D5-6536-01A-11R-1723-07	high	CMS4	CRISA	yes	0.425705101617586	0.2517627540439652
TCGA-D5-6537-01A-11R-1723-07	high	NOLBL	NOLBL	yes	0.3635334577630305	0.14562595050463156
TCGA-D5-6538-01A-11R-1723-07	low	NOLBL	NOLBL	yes	-0.04517489285220522	0.36055232960044237
TCGA-D5-6539-01A-11R-1723-07	low	CMS3	CRISA	yes	0.04819922577077285	0.3006532559104106
TCGA-D5-6540-01A-11R-1723-07	high	CMS1	CRISA	yes	0.39359532697359334	0.24223178487487895
TCGA-D5-6541-01A-11R-1723-07	low	CMS4	NOLBL	yes	0.17516072169224384	0.38694179455274436
TCGA-D5-6898-01A-11R-1928-07	low	CMS4	CRISC	yes	0.2805803262823172	0.4538313977602655
TCGA-D5-6920-01A-11R-1928-07	low	CMS3	CRISA	yes	0.37331501451679805	0.3024764966127471
TCGA-D5-6922-01A-11R-1928-07	low	CMS4	CRISC	yes	0.14084750449329464	0.4629648831743399
TCGA-D5-6923-01A-11R-A32Z-07	low	CMS4	CRISC	yes	0.41666666666666674	0.39501244296972216
TCGA-D5-6924-01A-11R-1928-07	low	CMS4	CRISD	yes	0.25506359740080187	0.438441863680354
TCGA-D5-6926-01A-11R-1928-07	low	CMS4	NOLBL	yes	0.31697601271948017	0.43562491359048794
TCGA-D5-6927-01A-21R-1928-07	high	CMS1	CRISA	yes	0.3788884280381585	0.3347504493294622
TCGA-D5-6928-01A-11R-1928-07	low	CMS1	NOLBL	yes	0.34571581639706894	0.4174184294207107
TCGA-D5-6929-01A-31R-1928-07	low	CMS4	CRISD	yes	0.14022535600718922	0.34430734135213603
TCGA-D5-6930-01A-11R-1928-07	low	CMS1	CRISA	yes	0.315403359601825	0.3930941518042306
TCGA-D5-6931-01A-11R-1928-07	low	CMS1	CRISA	yes	0.18329185676759296	0.33325556477257023
TCGA-D5-6932-01A-11R-1928-07	low	CMS4	CRISE	yes	0.31295797041338314	0.4025905571685332
TCGA-D5-7000-01A-11R-A32Z-07	high	CMS1	CRISA	yes	0.2590211530485276	0.37409270012442974
TCGA-DC-4745-01A-01R-A32Z-07	low	NOLBL	NOLBL	yes	0.2844601133692797	0.4027460942900595
TCGA-DC-4749-01A-01R-1736-07	low	CMS2	CRISC	yes	0.296877160237799	0.29680803262823174
TCGA-DC-5337-01A-01R-1660-07	low	NOLBL	CRISE	yes	0.32447635835752797	0.31501451679800907
TCGA-DC-5869-01A-01R-1660-07	low	CMS2	NOLBL	yes	0.32308516521498687	0.37290888981059045
TCGA-DC-6154-01A-31R-1928-07	low	CMS2	CRISC	yes	0.008502695976773111	0.3656936955620075
TCGA-DC-6155-01A-11R-1660-07	low	NOLBL	NOLBL	yes	0.30807583298769525	0.3087239043273883
TCGA-DC-6156-01A-11R-1660-07	low	CMS4	CRISB	yes	0.17484100649799528	0.3988403843495091
TCGA-DC-6157-01A-11R-1660-07	low	CMS2	CRISC	yes	0.19072307479607353	0.3201558827595742
TCGA-DC-6158-01A-11R-1660-07	low	CMS4	NOLBL	yes	0.41983789575556474	0.37885386423337475
TCGA-DC-6160-01A-11R-1660-07	low	NOLBL	NOLBL	yes	0.3168550394027374	0.24969756670814325
TCGA-DC-6681-01A-11R-A32Z-07	low	CMS4	CRISC	yes	0.04960770081570587	0.47680768699018394
TCGA-DC-6682-01A-11R-1830-07	low	NOLBL	NOLBL	yes	0.2420935296557445	0.30706484169777404
TCGA-DC-6683-01A-11R-1830-07	low	CMS2	CRISC	yes	0.16782455412691832	0.3888600857182358
TCGA-DM-A0X9-01A-11R-A155-07	low	NOLBL	CRISE	yes	0.12548389326697085	0.30471450297248726
TCGA-DM-A0XD-01A-12R-A155-07	low	CMS1	CRISB	yes	0.30436022397345497	0.28874602516244996
TCGA-DM-A0XF-01A-11R-A155-07	low	CMS2	CRISC	yes	0.27549944697912354	0.3198361675653256
TCGA-DM-A1D0-01A-11R-A155-07	high	NOLBL	NOLBL	yes	0.010688856629337717	0.15976254666113643
TCGA-DM-A1D4-01A-21R-A155-07	low	NOLBL	NOLBL	yes	0.2151164800221208	0.18047490667772703
TCGA-DM-A1D6-01A-21R-A155-07	low	CMS3	CRISA	yes	0.16397933084473937	0.20296730264067475
TCGA-DM-A1D7-01A-11R-A155-07	low	NOLBL	CRISE	yes	0.27183568367205857	0.3411447532144338
TCGA-DM-A1D8-01A-11R-A155-07	low	NOLBL	NOLBL	yes	0.15775784598368592	0.2634107562560486
TCGA-DM-A1D9-01A-11R-A155-07	low	NOLBL	CRISA	yes	0.21296488317433981	0.3001088759850684
TCGA-DM-A1DA-01A-11R-A155-07	low	NOLBL	NOLBL	yes	0.0017368311903774858	0.18872701506981882
TCGA-DM-A1DB-01A-11R-A155-07	low	NOLBL	NOLBL	yes	0.08242603345776311	0.16911205585510858
TCGA-DM-A1HA-01A-11R-A155-07	low	NOLBL	NOLBL	yes	-0.06538607769943311	0.13300152080741046
TCGA-DM-A1HB-01A-21R-A180-07	high	CMS1	CRISA	yes	0.3913313977602655	0.1504562422231439
TCGA-DM-A280-01A-12R-A16W-07	high	CMS3	CRISA	yes	0.28339727637218304	0.24554126918291164
TCGA-DM-A282-01A-12R-A16W-07	high	CMS2	CRISD	yes	0.11817364855523305	0.36935745886907234
TCGA-DM-A285-01A-11R-A16W-07	low	CMS4	CRISB	yes	0.18563355454168395	0.41907749205032496
TCGA-DM-A288-01A-11R-A16W-07	low	NOLBL	NOLBL	yes	0.14672335130651182	0.2204220240564081
TCGA-DM-A28A-01A-21R-A32Y-07	low	CMS4	NOLBL	yes	0.14536672196875433	0.31578356145444497
TCGA-DM-A28C-01A-11R-A32Y-07	low	NOLBL	NOLBL	yes	5.357389741462715e-4	0.2336513203373427
TCGA-DM-A28E-01A-11R-A32Y-07	low	NOLBL	CRISE	yes	0.20828148762615795	0.19258952025438958
TCGA-DM-A28F-01A-11R-A32Y-07	low	NOLBL	CRISC	yes	0.24620662242499658	0.2607061385317295
TCGA-DM-A28G-01A-11R-A16W-07	low	CMS3	CRISC	yes	0.15868242776164798	0.33392091801465507
TCGA-DM-A28H-01A-11R-A16W-07	high	NOLBL	NOLBL	yes	0.13296695700262684	0.28208385179040507
TCGA-DM-A28K-01A-21R-A32Y-07	high	CMS3	CRISA	yes	0.22283284944006632	0.2332192727775474
TCGA-DM-A28M-01A-12R-A16W-07	high	NOLBL	CRISA	yes	0.2328649937785151	0.19534598368588418
TCGA-DT-5265-01A-21R-1830-07	low	CMS4	CRISB	yes	0.12885386423337486	0.46838275957417397
TCGA-DY-A0XA-01A-11R-A155-07	low	CMS2	NOLBL	yes	0.17478051983962395	0.2348264896999862
TCGA-DY-A1DC-01A-31R-A155-07	low	NOLBL	CRISC	yes	0.23121457210009677	0.3794932946218721
TCGA-DY-A1DD-01A-21R-A155-07	low	CMS2	CRISD	yes	-0.024332918567675943	0.4483184708972764
TCGA-DY-A1DE-01A-11R-A155-07	low	NOLBL	NOLBL	yes	0.21711253974837552	0.4364976496612748
TCGA-DY-A1DF-01A-11R-A155-07	low	NOLBL	NOLBL	yes	0.02315774920503244	0.4617897138116964
TCGA-DY-A1DG-01A-11R-A32Y-07	low	NOLBL	CRISC	yes	0.25268733582192726	0.21060590349785702
TCGA-DY-A1H8-01A-21R-A155-07	low	NOLBL	CRISD	yes	0.15472487211392238	0.2271101202820407
TCGA-EF-5830-01A-01R-1660-07	low	CMS2	CRISE	yes	0.08802536983271125	0.27433291856767594
TCGA-EF-5831-01A-01R-1660-07	low	CMS4	CRISC	yes	0.1920192174754597	0.3591697774090973
TCGA-EI-6506-01A-11R-1736-07	low	CMS3	CRISA	yes	0.30037674547214155	0.33069784321858153
TCGA-EI-6507-01A-11R-1736-07	low	CMS1	NOLBL	yes	0.388946495230195	0.27511924512650354
TCGA-EI-6508-01A-11R-1736-07	low	CMS3	NOLBL	yes	0.13301880270980226	0.38752937923406616
TCGA-EI-6509-01A-11R-1736-07	low	CMS4	CRISE	yes	0.026259850684363317	0.309968201299599
TCGA-EI-6510-01A-11R-1736-07	low	CMS3	CRISA	yes	0.20772846674961976	0.11213362366929358
TCGA-EI-6511-01A-11R-1736-07	low	CMS4	CRISC	yes	0.31458246923821376	0.32540958108668605
TCGA-EI-6512-01A-11R-1736-07	low	NOLBL	CRISE	yes	0.2504147656574036	0.2212256325176275
TCGA-EI-6513-01A-21R-1736-07	low	CMS2	CRISD	yes	0.19919120696806303	0.3302657956587861
TCGA-EI-6514-01A-11R-1736-07	low	CMS4	CRISC	yes	0.0905053228259366	0.47311800082953126
TCGA-EI-6881-01A-11R-A32Z-07	low	NOLBL	CRISE	yes	0.3503646481404672	0.22052571547075905
TCGA-EI-6882-01A-11R-1928-07	low	CMS3	CRISA	yes	0.332235932531453	0.21573862850822612
TCGA-EI-6883-01A-31R-1928-07	low	CMS2	CRISC	yes	0.10801188994884559	0.3642160929075072
TCGA-EI-6884-01A-11R-1928-07	low	CMS4	CRISA	yes	0.27909408267662106	0.4063580118899488
TCGA-EI-6885-01A-11R-1928-07	low	CMS4	CRISD	yes	0.4148261440619384	0.4227326144061939
TCGA-EI-6917-01A-11R-1928-07	low	CMS4	NOLBL	yes	0.17283630582054466	0.3319767039955758
TCGA-EI-7002-01A-11R-1928-07	low	CMS2	CRISC	yes	0.19601133692796902	0.4456052122217613
TCGA-EI-7004-01A-11R-1928-07	low	CMS4	CRISA	yes	0.37375570302778927	0.4714330153463293
TCGA-F4-6459-01A-11R-1774-07	low	CMS4	CRISD	yes	0.19692727775473529	0.46893578045071194
TCGA-F4-6460-01A-11R-1774-07	low	CMS4	CRISD	yes	0.07133969307341348	0.48135282731923124
TCGA-F4-6461-01A-11R-1774-07	low	CMS4	CRISA	yes	-0.009306304437992519	0.4349336374948154
TCGA-F4-6463-01A-11R-1723-07	high	CMS4	CRISD	yes	0.13513583575279964	0.45752108392091806
TCGA-F4-6569-01A-11R-1774-07	low	CMS4	CRISD	yes	0.1581380478363058	0.43049218858011884
TCGA-F4-6570-01A-11R-1774-07	low	CMS1	CRISB	yes	0.17868622978017423	0.37624429697221073
TCGA-F4-6703-01A-11R-1839-07	low	CMS4	CRISB	yes	0.35908336789713813	0.41490391262270154
TCGA-F4-6704-01A-11R-1839-07	low	CMS4	NOLBL	yes	0.07421712982165074	0.4815083644407576
TCGA-F4-6805-01A-11R-1839-07	low	CMS4	CRISA	yes	0.34709836858841425	0.46791614820959493
TCGA-F4-6806-01A-11R-1839-07	low	CMS3	CRISA	yes	0.3464330153463293	0.37804161482095955
TCGA-F4-6807-01A-11R-1839-07	low	CMS4	NOLBL	yes	0.31949917046868515	0.4673112816258814
TCGA-F4-6808-01A-11R-1839-07	low	CMS2	CRISE	yes	0.22880374671643855	0.31494538918844184
TCGA-F4-6809-01A-11R-1839-07	low	CMS4	NOLBL	yes	0.14635179040508783	0.4282196184155952
TCGA-F4-6854-01A-11R-1928-07	high	CMS4	CRISE	yes	0.26091352136043133	0.44589900456242226
TCGA-F4-6855-01A-11R-1928-07	low	CMS4	CRISA	yes	0.20531764136596153	0.3908993502004702
TCGA-F4-6856-01A-11R-1928-07	high	CMS3	CRISA	yes	0.1675912484446288	0.3499758053366514
TCGA-F5-6464-01A-11R-1736-07	low	CMS4	CRISB	yes	0.27057410479745614	0.4838068574588691
TCGA-F5-6465-01A-11R-1736-07	high	CMS4	CRISC	yes	0.3349405502557722	0.44373012581224947
TCGA-F5-6571-01A-12R-1830-07	low	CMS4	CRISE	yes	0.11169293515830225	0.4510576524263791
TCGA-F5-6702-01A-11R-1830-07	low	CMS4	CRISB	yes	0.20163659615650487	0.4706466887875017
TCGA-F5-6810-01A-11R-1830-07	low	CMS4	CRISD	no	0.2817814184985483	0.4737919950228121
TCGA-F5-6811-01A-11R-1830-07	low	CMS4	CRISC	yes	0.26821512512097334	0.42415837135351864
TCGA-F5-6812-01A-11R-1830-07	low	CMS4	NOLBL	yes	0.17737280519839616	0.4817157472694593
TCGA-F5-6813-01A-11R-1830-07	low	CMS4	NOLBL	yes	0.014879717959352945	0.4481197290197705
TCGA-F5-6814-01A-31R-1928-07	high	CMS1	NOLBL	yes	0.19443868381031382	0.4075072583990046
TCGA-F5-6861-01A-11R-1928-07	low	CMS2	NOLBL	yes	0.24316500760403703	0.42099578321581643
TCGA-F5-6863-01A-11R-1928-07	low	CMS4	CRISD	yes	-0.005512926862989098	0.469601133692797
TCGA-F5-6864-01A-11R-1928-07	low	CMS4	CRISC	yes	0.2011354209871422	0.47560659477395273
TCGA-G4-6293-01A-11R-1723-07	low	CMS2	CRISB	yes	0.3257552191345223	0.30945838517904056
TCGA-G4-6294-01A-11R-1774-07	high	CMS2	CRISE	yes	0.24675100235033876	0.269554472556339
TCGA-G4-6295-01A-11R-1723-07	low	NOLBL	NOLBL	yes	0.23253663763307064	0.2628318125259228
TCGA-G4-6297-01A-11R-1723-07	high	CMS4	CRISB	yes	0.2865080188027098	0.4051050739665423
TCGA-G4-6298-01A-11R-1723-07	high	CMS4	CRISD	yes	0.30785980920779754	0.3617620627678696
TCGA-G4-6299-01A-11R-1774-07	low	CMS1	CRISB	yes	0.16401389464952298	0.3167945527443661
TCGA-G4-6302-01A-11R-1723-07	low	CMS4	CRISB	yes	0.22677312318540022	0.4806961150283424
TCGA-G4-6303-01A-11R-1774-07	low	CMS4	CRISC	yes	0.33704894234757365	0.42461634176690166
TCGA-G4-6304-01A-11R-1928-07	low	NOLBL	NOLBL	yes	0.06243087239043266	0.13097089727637212
TCGA-G4-6306-01A-11R-1774-07	low	CMS2	CRISE	yes	0.12820579289368172	0.12983893266970836
TCGA-G4-6307-01A-11R-1723-07	low	CMS2	CRISC	yes	0.2091715055993364	0.2823085165214987
TCGA-G4-6309-01A-21R-1839-07	low	CMS1	CRISA	yes	0.3096916908613301	0.2578891884418637
TCGA-G4-6310-01A-11R-1723-07	low	CMS4	NOLBL	yes	0.032412207935849535	0.4859843771602379
TCGA-G4-6311-01A-11R-1723-07	low	CMS4	CRISB	yes	0.3578909166321028	0.3447048251071477
TCGA-G4-6314-01A-11R-1723-07	low	CMS4	CRISD	yes	0.21977395271671507	0.4751572653117655
TCGA-G4-6315-01A-11R-1723-07	high	CMS2	CRISD	yes	0.16886146827042725	0.2415145859256187
TCGA-G4-6317-01A-11R-1723-07	low	CMS2	CRISC	yes	0.1563493709387529	0.22704963362366937
TCGA-G4-6320-01A-11R-1723-07	high	CMS3	CRISA	yes	0.23213915387805895	0.19730747960735517
TCGA-G4-6321-01A-11R-1723-07	low	CMS3	CRISA	yes	0.11009435918705934	0.1522017143647172
TCGA-G4-6322-01A-11R-1723-07	high	CMS3	CRISA	yes	0.3552727084197429	0.33369625328356145
TCGA-G4-6323-01A-11R-1723-07	low	CMS3	CRISA	yes	0.13164489146965297	0.2062335821927278
TCGA-G4-6586-01A-11R-1774-07	high	CMS1	NOLBL	yes	0.24974077146412277	0.0906954237522467
TCGA-G4-6588-01A-11R-1774-07	high	CMS1	CRISA	yes	0.3256601686713674	0.28558343702474775
TCGA-G4-6625-01A-21R-1774-07	low	CMS4	CRISE	yes	0.24443522742983548	0.393716300290336
TCGA-G4-6626-01A-11R-1774-07	high	NOLBL	CRISC	yes	0.34095465228812394	0.23524989630858562
TCGA-G4-6627-01A-11R-1774-07	low	CMS4	CRISA	yes	0.3133036084612194	0.4655139637771325
TCGA-G4-6628-01A-11R-1839-07	low	CMS1	NOLBL	yes	0.32920295866168947	0.2999014931563666
TCGA-G5-6233-01A-11R-1736-07	high	CMS1	CRISB	yes	0.2545537812802433	0.3535531591317571
TCGA-G5-6235-01A-11R-1736-07	low	CMS2	CRISC	yes	0.13531729572791373	0.18619521636941794
TCGA-G5-6572-01A-11R-1830-07	low	CMS4	CRISD	yes	-0.011596156504908028	0.28580810175584126
TCGA-G5-6641-01A-11R-A32Z-07	low	CMS3	CRISA	yes	0.09006463431494538	0.1665888981059035
TCGA-NH-A50T-01A-11R-A28H-07	low	NOLBL	NOLBL	yes	0.2511924512650353	0.29036188303608457
TCGA-NH-A50U-01A-33R-A37K-07	low	NOLBL	NOLBL	yes	0.054688580118899544	0.3760109912899212
TCGA-NH-A50V-01A-11R-A28H-07	high	CMS4	NOLBL	yes	0.44785185953269746	0.36440619383381734
TCGA-NH-A5IV-01A-42R-A37K-07	low	NOLBL	NOLBL	yes	0.07487384211253967	0.2389482234204342
TCGA-NH-A6GA-01A-11R-A37K-07	low	NOLBL	CRISB	yes	0.13570613853172953	0.363213742568782
TCGA-NH-A6GB-01A-11R-A37K-07	low	NOLBL	CRISB	yes	0.34063493709387527	0.2119279690308309
TCGA-NH-A6GC-01A-12R-A41B-07	low	CMS3	CRISA	yes	-0.026804230609705493	0.41003905709940547
TCGA-NH-A8F7-01A-11R-A41B-07	low	CMS2	NOLBL	yes	0.10813286326558824	0.3259453200608323
TCGA-NH-A8F8-01A-72R-A41B-07	high	CMS4	NOLBL	yes	0.19741981197290204	0.4374654361952163
TCGA-QG-A5YV-01A-11R-A28H-07	low	CMS2	NOLBL	yes	0.2081950781141988	0.30434294207106316
TCGA-QG-A5YW-01A-11R-A28H-07	low	NOLBL	CRISA	yes	0.28299115166597544	0.34534425549564496
TCGA-QG-A5YX-01A-11R-A28H-07	high	CMS3	CRISA	yes	0.18864060555785978	0.14823551776579558
TCGA-QG-A5Z1-01A-11R-A28H-07	low	CMS4	CRISC	yes	0.11112263237937237	0.4602084197428453
TCGA-QG-A5Z2-01A-11R-A28H-07	low	CMS3	CRISA	yes	0.25698188856629334	0.11035358772293657
TCGA-QL-A97D-01A-12R-A41B-07	high	NOLBL	NOLBL	yes	0.2964969583851791	0.21463258675515007
TCGA-RU-A8FL-01A-11R-A37K-07	low	NOLBL	NOLBL	yes	0.20202543896032077	0.1379873496474492
TCGA-SS-A7HO-01A-21R-A37K-07	low	NOLBL	CRISD	yes	0.05602792755426511	0.29108772293654084
TCGA-T9-A92H-01A-11R-A37K-07	low	CMS2	NOLBL	yes	0.15186471726807682	0.24650905571685333
TCGA-WS-AB45-01A-11R-A41B-07	low	CMS4	NOLBL	yes	0.406150629061247	0.41316708143232417
