# Supplementary material for: Fusobacterium nucleatum interacts with cancer-associated fibroblasts to promote colorectal cancer
Source: EMBO J. 2025 Aug 22;44(19):5375–93. doi: 10.1038/s44318-025-00542-w (PMC12488894; doi:10.1038/s44318-025-00542-w)
Supplement: Supplementary file 5 — Source data Fig. 3 [file 44318_2025_542_MOESM5_ESM.zip › Figure 3/3H/README]

# Source data for Figure 3H: iCAF and myCAF scores in TCGA CRC patients according to Fn load and CMS4/CRIS-B classification.

The csv file contains the following columns:
- barcode: TCGA barcode of tumor samples
- fn_load: Fn load (see README of source data for Figure 3A).
- CMS: CMS classification as obtained using the CMScaller R package.
- CRIS: CRIS classification as obtained using the CMScaller R package.
- pfi_presence: If Progression-free survival (obtained from https://doi.org/10.1016/j.cell.2018.02.052) is available (to analyse the expression in the same patient subset as in Figure 3G).
- iCAF and myCAF: iCAF and myCAF scores calculated using singscore and the genesets shown in Figure 3F.
