# Supplementary material for: Fusobacterium nucleatum interacts with cancer-associated fibroblasts to promote colorectal cancer
Source: EMBO J. 2025 Aug 22;44(19):5375–93. doi: 10.1038/s44318-025-00542-w (PMC12488894; doi:10.1038/s44318-025-00542-w)
Supplement: Supplementary file 5 — Source data Fig. 3 [file 44318_2025_542_MOESM5_ESM.zip › Figure 3/3A/README]

# Source data for Figure 3A: Fn pathseq scores in TCGA-COAD and TCGA-READ tumor samples.

The csv file contains the following columns:
- barcode: TCGA barcode
- patient_id: TCGA patient barcode
- batch: Human readable workflow version batch
- workflow_version: The TCGA workflow version tag leading to the presence of 2 sequencing batches.
- score: The pathseq scores (as analysed in https://www.nature.com/articles/s42255-022-00558-0)
- score_cb_raw: ComBat corrected pathseq scores (to remove the workflow_version batch)
- score_cb: Further processed ComBat corrected pathseq scores to consider the minimal score of the lowest sensitive batch as being 0.
- fn_load: Classification into Fn low and Fn high loads according to the 75th percentile (75% low and 25% high).
