# Supplementary material for: Fusobacterium nucleatum interacts with cancer-associated fibroblasts to promote colorectal cancer
Source: EMBO J. 2025 Aug 22;44(19):5375–93. doi: 10.1038/s44318-025-00542-w (PMC12488894; doi:10.1038/s44318-025-00542-w)
Supplement: Supplementary file 5 — Source data Fig. 3 [file 44318_2025_542_MOESM5_ESM.zip › Figure 3/3A/figure_3a.csv]

barcode	patient_id	batch	workflow_version	score	score_cb_raw	score_cb	fn_load
TCGA-AF-3400-01A-01R-0821-07	TCGA-AF-3400	A	470801dfbc085958058a5b50518e4f3a5e4721c3	0.4637096774193548	-0.9999154661317672	0	low
TCGA-AA-3518-01A-02R-0826-07	TCGA-AA-3518	A	470801dfbc085958058a5b50518e4f3a5e4721c3	0	-1.2079430608607233	0	low
TCGA-CA-5256-01A-01R-1410-07	TCGA-CA-5256	A	470801dfbc085958058a5b50518e4f3a5e4721c3	0.383625116713352	-1.0306396480191502	0	low
TCGA-AA-3543-01A-01R-0826-07	TCGA-AA-3543	A	470801dfbc085958058a5b50518e4f3a5e4721c3	0	-1.2079430608607233	0	low
TCGA-AG-3574-01A-01R-0821-07	TCGA-AG-3574	A	470801dfbc085958058a5b50518e4f3a5e4721c3	0.9510124610591899	-0.8429971903864891	0	low
TCGA-AG-3893-01A-01R-1119-07	TCGA-AG-3893	A	470801dfbc085958058a5b50518e4f3a5e4721c3	0	-1.2079430608607233	0	low
TCGA-AA-3522-01A-01R-0821-07	TCGA-AA-3522	A	470801dfbc085958058a5b50518e4f3a5e4721c3	0.9337662337662336	-0.8478454534964575	0	low
TCGA-AG-3608-01A-01R-0826-07	TCGA-AG-3608	A	470801dfbc085958058a5b50518e4f3a5e4721c3	0.7198773448773446	-0.911850528329654	0	low
TCGA-AA-3866-01A-01R-1022-07	TCGA-AA-3866	A	470801dfbc085958058a5b50518e4f3a5e4721c3	0	-1.2079430608607233	0	low
TCGA-AG-3909-01A-01R-1119-07	TCGA-AG-3909	A	470801dfbc085958058a5b50518e4f3a5e4721c3	0.40833333333333327	-1.0209747051171947	0	low
TCGA-AA-A02R-01A-01R-A00A-07	TCGA-AA-A02R	A	470801dfbc085958058a5b50518e4f3a5e4721c3	0.8781135531135532	-0.8637907741521386	0	low
TCGA-AA-A01V-01A-23R-A083-07	TCGA-AA-A01V	A	470801dfbc085958058a5b50518e4f3a5e4721c3	0.2	-1.1083879569525994	0	low
TCGA-AG-3600-01A-01R-0826-07	TCGA-AG-3600	A	470801dfbc085958058a5b50518e4f3a5e4721c3	0.9462378890950318	-0.8443351156710279	0	low
TCGA-AG-A01J-01A-01R-A00A-07	TCGA-AG-A01J	A	470801dfbc085958058a5b50518e4f3a5e4721c3	1.0416666666666663	-0.8181970751759169	0	low
TCGA-AA-3952-01A-01R-1022-07	TCGA-AA-3952	A	470801dfbc085958058a5b50518e4f3a5e4721c3	0.9261904761904762	-0.8499888360804986	0	low
TCGA-CK-4951-01A-01R-1410-07	TCGA-CK-4951	A	470801dfbc085958058a5b50518e4f3a5e4721c3	0.14609338881183545	-1.1334853543034722	0	low
TCGA-AA-3818-01A-01R-0905-07	TCGA-AA-3818	A	470801dfbc085958058a5b50518e4f3a5e4721c3	1.7984593837535015	-0.6460288386947596	0	low
TCGA-AG-A014-01A-02R-A002-07	TCGA-AG-A014	A	470801dfbc085958058a5b50518e4f3a5e4721c3	0.2428571428571429	-1.0892266462907323	0	low
TCGA-AA-3986-01A-02R-1022-07	TCGA-AA-3986	A	470801dfbc085958058a5b50518e4f3a5e4721c3	1.3242424242424244	-0.7474150058831501	0	low
TCGA-AA-3955-01A-02R-1022-07	TCGA-AA-3955	A	470801dfbc085958058a5b50518e4f3a5e4721c3	1.4095238095238094	-0.7277384113956472	0	low
TCGA-AA-3872-01A-01R-1022-07	TCGA-AA-3872	A	470801dfbc085958058a5b50518e4f3a5e4721c3	0.8333333333333334	-0.8769678653435369	0	low
TCGA-AZ-4684-01A-01R-1410-07	TCGA-AZ-4684	A	470801dfbc085958058a5b50518e4f3a5e4721c3	1.5166497122121447	-0.7039859419863354	0	low
TCGA-AA-A01I-01A-02R-A089-07	TCGA-AA-A01I	A	470801dfbc085958058a5b50518e4f3a5e4721c3	1.6429405456928394	-0.677249791658056	0	low
TCGA-AA-A00D-01A-01R-A002-07	TCGA-AA-A00D	A	470801dfbc085958058a5b50518e4f3a5e4721c3	0.18095238095238098	-1.1171248044944981	0	low
TCGA-AG-A025-01A-01R-A00A-07	TCGA-AG-A025	A	470801dfbc085958058a5b50518e4f3a5e4721c3	0	-1.2079430608607233	0	low
TCGA-AG-A00H-01A-01R-A00A-07	TCGA-AG-A00H	A	470801dfbc085958058a5b50518e4f3a5e4721c3	1.4337662337662338	-0.7222720958067534	0	low
TCGA-AG-A02X-01A-01R-A00A-07	TCGA-AG-A02X	A	470801dfbc085958058a5b50518e4f3a5e4721c3	1.899025974025974	-0.6267504327084104	0	low
TCGA-AA-A02E-01A-01R-A00A-07	TCGA-AA-A02E	A	470801dfbc085958058a5b50518e4f3a5e4721c3	0.6666666666666664	-0.9290111619277407	0	low
TCGA-AA-3561-01A-01R-0821-07	TCGA-AA-3561	A	470801dfbc085958058a5b50518e4f3a5e4721c3	0.7678571428571427	-0.896826101846074	0	low
TCGA-AZ-4615-01A-01R-1410-07	TCGA-AZ-4615	A	470801dfbc085958058a5b50518e4f3a5e4721c3	1.1357142857142855	-0.7936062773227425	0	low
TCGA-AA-3867-01A-01R-1022-07	TCGA-AA-3867	A	470801dfbc085958058a5b50518e4f3a5e4721c3	0.5218253968253967	-0.9786545581214031	0	low
TCGA-AA-3939-01A-01R-1022-07	TCGA-AA-3939	A	470801dfbc085958058a5b50518e4f3a5e4721c3	0.5357142857142856	-0.973693733274218	0	low
TCGA-CM-5341-01A-01R-1410-07	TCGA-CM-5341	A	470801dfbc085958058a5b50518e4f3a5e4721c3	1.5650793650793648	-0.693577912782717	0	low
TCGA-A6-2679-01A-02R-1410-07	TCGA-A6-2679	A	470801dfbc085958058a5b50518e4f3a5e4721c3	0.0909090909090909	-1.1604312535368033	0	low
TCGA-AA-3516-01A-02R-0826-07	TCGA-AA-3516	A	470801dfbc085958058a5b50518e4f3a5e4721c3	0.33049450549450554	-1.0520205890763348	0	low
TCGA-AG-3898-01A-01R-1119-07	TCGA-AG-3898	A	470801dfbc085958058a5b50518e4f3a5e4721c3	0.5167697381983096	-0.9804715827299597	0	low
TCGA-AA-3980-01A-02R-1022-07	TCGA-AA-3980	A	470801dfbc085958058a5b50518e4f3a5e4721c3	1.823218899963086	-0.6412189560581463	0	low
TCGA-AA-A00F-01A-01R-A002-07	TCGA-AA-A00F	A	470801dfbc085958058a5b50518e4f3a5e4721c3	1.663888888888889	-0.6729388483469549	0	low
TCGA-AA-A017-01A-01R-A00A-07	TCGA-AA-A017	A	470801dfbc085958058a5b50518e4f3a5e4721c3	0	-1.2079430608607233	0	low
TCGA-A6-2683-01A-01R-0821-07	TCGA-A6-2683	A	470801dfbc085958058a5b50518e4f3a5e4721c3	0.7701923076923076	-0.896105311084527	0	low
TCGA-AA-A02J-01A-01R-A00A-07	TCGA-AA-A02J	A	470801dfbc085958058a5b50518e4f3a5e4721c3	0.2532467532467533	-1.084681010698966	0	low
TCGA-AA-3971-01A-01R-1022-07	TCGA-AA-3971	A	470801dfbc085958058a5b50518e4f3a5e4721c3	1.2095238095238094	-0.7750540479532972	0	low
TCGA-AA-3833-01A-01R-0905-07	TCGA-AA-3833	A	470801dfbc085958058a5b50518e4f3a5e4721c3	1.0813852813852818	-0.8076763851203659	0	low
TCGA-AA-3562-01A-02R-0821-07	TCGA-AA-3562	A	470801dfbc085958058a5b50518e4f3a5e4721c3	0.5833333333333333	-0.9570194202068951	0	low
TCGA-AA-A01X-01A-21R-A083-07	TCGA-AA-A01X	A	470801dfbc085958058a5b50518e4f3a5e4721c3	0.06666666666666668	-1.172702361456271	0	low
TCGA-AA-3982-01A-02R-1022-07	TCGA-AA-3982	A	470801dfbc085958058a5b50518e4f3a5e4721c3	0.125	-1.143628656357052	0	low
TCGA-AG-3593-01A-01R-0821-07	TCGA-AG-3593	A	470801dfbc085958058a5b50518e4f3a5e4721c3	0.2	-1.1083879569525994	0	low
TCGA-AA-3532-01A-01R-0821-07	TCGA-AA-3532	A	470801dfbc085958058a5b50518e4f3a5e4721c3	1.0666666666666667	-0.8115514598159003	0	low
TCGA-A6-2671-01A-01R-1410-07	TCGA-A6-2671	A	470801dfbc085958058a5b50518e4f3a5e4721c3	0.4436880323977098	-1.0074361560637197	0	low
TCGA-AA-3812-01A-01R-0905-07	TCGA-AA-3812	A	470801dfbc085958058a5b50518e4f3a5e4721c3	1.3380952380952382	-0.744170182535992	0	low
TCGA-AA-3956-01A-02R-1022-07	TCGA-AA-3956	A	470801dfbc085958058a5b50518e4f3a5e4721c3	0.819047619047619	-0.8812393968164589	0	low
TCGA-AA-3860-01A-02R-0905-07	TCGA-AA-3860	A	470801dfbc085958058a5b50518e4f3a5e4721c3	0.8083333333333333	-0.884465117978409	0	low
TCGA-AG-3728-01A-01R-0905-07	TCGA-AG-3728	A	470801dfbc085958058a5b50518e4f3a5e4721c3	0.125	-1.143628656357052	0	low
TCGA-AG-3594-01A-02R-0821-07	TCGA-AG-3594	A	470801dfbc085958058a5b50518e4f3a5e4721c3	1.392857142857143	-0.7315285002405504	0	low
TCGA-AG-3601-01A-01R-0826-07	TCGA-AG-3601	A	470801dfbc085958058a5b50518e4f3a5e4721c3	0.5750000000000001	-0.959900911442719	0	low
TCGA-AA-A02H-01A-01R-A089-07	TCGA-AA-A02H	A	470801dfbc085958058a5b50518e4f3a5e4721c3	0.6428571428571428	-0.9368680071485685	0	low
TCGA-A6-4107-01A-02R-1410-07	TCGA-A6-4107	A	470801dfbc085958058a5b50518e4f3a5e4721c3	1.0583333333333333	-0.8137576903810686	0	low
TCGA-AG-3583-01A-01R-0821-07	TCGA-AG-3583	A	470801dfbc085958058a5b50518e4f3a5e4721c3	0.10286532951289398	-1.1544792605564669	0	low
TCGA-AA-3520-01A-01R-0821-07	TCGA-AA-3520	A	470801dfbc085958058a5b50518e4f3a5e4721c3	0.7992424242424241	-0.8872171170268336	0	low
TCGA-AA-3970-01A-01R-1022-07	TCGA-AA-3970	A	470801dfbc085958058a5b50518e4f3a5e4721c3	0.6666666666666664	-0.9290111619277407	0	low
TCGA-AA-A02W-01A-01R-A00A-07	TCGA-AA-A02W	A	470801dfbc085958058a5b50518e4f3a5e4721c3	0	-1.2079430608607233	0	low
TCGA-AA-3976-01A-01R-1022-07	TCGA-AA-3976	A	470801dfbc085958058a5b50518e4f3a5e4721c3	0.5	-0.9865423571883342	0	low
TCGA-AG-3882-01A-01R-0905-07	TCGA-AG-3882	A	470801dfbc085958058a5b50518e4f3a5e4721c3	0.3956709956709958	-1.0259063712528755	0	low
TCGA-EF-5831-01A-01R-1660-07	TCGA-EF-5831	A	470801dfbc085958058a5b50518e4f3a5e4721c3	0.25	-1.0860974610964582	0	low
TCGA-AA-A01S-01A-21R-A083-07	TCGA-AA-A01S	A	470801dfbc085958058a5b50518e4f3a5e4721c3	0.1428571428571429	-1.1350294026982146	0	low
TCGA-AA-3530-01A-01R-1022-07	TCGA-AA-3530	A	470801dfbc085958058a5b50518e4f3a5e4721c3	1.2791743970315397	-0.7581069733456127	0	low
TCGA-A6-2684-01A-01R-1410-07	TCGA-A6-2684	A	470801dfbc085958058a5b50518e4f3a5e4721c3	1.629210619377426	-0.6800938391182622	0	low
TCGA-AA-3858-01A-01R-0905-07	TCGA-AA-3858	A	470801dfbc085958058a5b50518e4f3a5e4721c3	1.0504329004329003	-0.8158575753084704	0	low
TCGA-AA-A01D-01A-01R-A00A-07	TCGA-AA-A01D	A	470801dfbc085958058a5b50518e4f3a5e4721c3	0	-1.2079430608607233	0	low
TCGA-A6-3808-01A-01R-1022-07	TCGA-A6-3808	A	470801dfbc085958058a5b50518e4f3a5e4721c3	0.5636621315192746	-0.9638458863163729	0	low
TCGA-AA-A03J-01A-21R-A16W-07	TCGA-AA-A03J	A	470801dfbc085958058a5b50518e4f3a5e4721c3	0.4057803468208093	-1.021965451527137	0	low
TCGA-AG-A032-01A-01R-A00A-07	TCGA-AG-A032	A	470801dfbc085958058a5b50518e4f3a5e4721c3	0.39285714285714285	-1.0270083722768406	0	low
TCGA-AG-3726-01A-02R-0905-07	TCGA-AG-3726	A	470801dfbc085958058a5b50518e4f3a5e4721c3	0	-1.2079430608607233	0	low
TCGA-AZ-4614-01A-01R-1410-07	TCGA-AZ-4614	A	470801dfbc085958058a5b50518e4f3a5e4721c3	1.6795615731785942	-0.6697356904431766	0	low
TCGA-AG-3598-01A-01R-0826-07	TCGA-AG-3598	A	470801dfbc085958058a5b50518e4f3a5e4721c3	1.3682900432900431	-0.7371636003781309	0	low
TCGA-AG-A01L-01A-01R-A002-07	TCGA-AG-A01L	A	470801dfbc085958058a5b50518e4f3a5e4721c3	0.16666666666666666	-1.1237704198545146	0	low
TCGA-AA-A01G-01A-01R-A002-07	TCGA-AA-A01G	A	470801dfbc085958058a5b50518e4f3a5e4721c3	1.2541666666666667	-0.7641314010130796	0	low
TCGA-AG-3896-01A-01R-1119-07	TCGA-AG-3896	A	470801dfbc085958058a5b50518e4f3a5e4721c3	1.9281179138321993	-0.6212981790620281	0	low
TCGA-AG-A01N-01A-01R-A00A-07	TCGA-AG-A01N	A	470801dfbc085958058a5b50518e4f3a5e4721c3	0.08333333333333333	-1.164236434943021	0	low
TCGA-AA-A01Z-01A-11R-A083-07	TCGA-AA-A01Z	A	470801dfbc085958058a5b50518e4f3a5e4721c3	0.3333333333333332	-1.050856761692006	0	low
TCGA-A6-3807-01A-01R-1022-07	TCGA-A6-3807	A	470801dfbc085958058a5b50518e4f3a5e4721c3	0.24160561660561655	-1.089776773358769	0	low
TCGA-AF-3913-01A-02R-1119-07	TCGA-AF-3913	A	470801dfbc085958058a5b50518e4f3a5e4721c3	0	-1.2079430608607233	0	low
TCGA-AG-3878-01A-02R-0905-07	TCGA-AG-3878	A	470801dfbc085958058a5b50518e4f3a5e4721c3	0.35876623376623373	-1.0405392920713585	0	low
TCGA-AG-4007-01A-01R-1119-07	TCGA-AG-4007	A	470801dfbc085958058a5b50518e4f3a5e4721c3	0.038461538461538464	-1.187335282274754	0	low
TCGA-AA-3531-01A-01R-0821-07	TCGA-AA-3531	A	470801dfbc085958058a5b50518e4f3a5e4721c3	0.9166666666666665	-0.8526953661423597	0	low
TCGA-AG-4015-01A-01R-1119-07	TCGA-AG-4015	A	470801dfbc085958058a5b50518e4f3a5e4721c3	0.25549450549450553	-1.083702539178134	0	low
TCGA-A6-2672-01A-01R-0826-07	TCGA-A6-2672	A	470801dfbc085958058a5b50518e4f3a5e4721c3	0.20755570402378845	-1.1049606300980694	0	low
TCGA-AA-3842-01A-01R-1022-07	TCGA-AA-3842	A	470801dfbc085958058a5b50518e4f3a5e4721c3	1.6570818070818072	-0.674335943046122	0	low
TCGA-AA-A01F-01A-01R-A002-07	TCGA-AA-A01F	A	470801dfbc085958058a5b50518e4f3a5e4721c3	0.5833333333333333	-0.9570194202068951	0	low
TCGA-AG-3883-01A-02R-0905-07	TCGA-AG-3883	A	470801dfbc085958058a5b50518e4f3a5e4721c3	1.8515493278651172	-0.6357668522169155	0	low
TCGA-F4-6461-01A-11R-1774-07	TCGA-F4-6461	B	5d8c131bbff59fb0c969217fc1d44e6d1503cd1f	0	-0.6092947531696895	0	low
TCGA-AZ-6599-01A-11R-1774-07	TCGA-AZ-6599	B	5d8c131bbff59fb0c969217fc1d44e6d1503cd1f	0	-0.6092947531696895	0	low
TCGA-QG-A5Z1-01A-11R-A28H-07	TCGA-QG-A5Z1	B	5d8c131bbff59fb0c969217fc1d44e6d1503cd1f	0	-0.6092947531696895	0	low
TCGA-CA-6717-01A-11R-1839-07	TCGA-CA-6717	B	5d8c131bbff59fb0c969217fc1d44e6d1503cd1f	0	-0.6092947531696895	0	low
TCGA-DM-A1D6-01A-21R-A155-07	TCGA-DM-A1D6	B	5d8c131bbff59fb0c969217fc1d44e6d1503cd1f	0	-0.6092947531696895	0	low
TCGA-A6-6651-01A-21R-1839-07	TCGA-A6-6651	B	5d8c131bbff59fb0c969217fc1d44e6d1503cd1f	0	-0.6092947531696895	0	low
TCGA-4T-AA8H-01A-11R-A41B-07	TCGA-4T-AA8H	B	5d8c131bbff59fb0c969217fc1d44e6d1503cd1f	0	-0.6092947531696895	0	low
TCGA-CK-5915-01A-11R-1653-07	TCGA-CK-5915	B	5d8c131bbff59fb0c969217fc1d44e6d1503cd1f	0	-0.6092947531696895	0	low
TCGA-CK-6751-01A-11R-1839-07	TCGA-CK-6751	B	5d8c131bbff59fb0c969217fc1d44e6d1503cd1f	0	-0.6092947531696895	0	low
TCGA-CM-6161-01A-11R-1653-07	TCGA-CM-6161	B	5d8c131bbff59fb0c969217fc1d44e6d1503cd1f	0	-0.6092947531696895	0	low
TCGA-DC-5337-01A-01R-1660-07	TCGA-DC-5337	B	5d8c131bbff59fb0c969217fc1d44e6d1503cd1f	0	-0.6092947531696895	0	low
TCGA-CI-6624-01C-11R-1830-07	TCGA-CI-6624	B	5d8c131bbff59fb0c969217fc1d44e6d1503cd1f	0	-0.6092947531696895	0	low
TCGA-A6-A5ZU-01A-11R-A28H-07	TCGA-A6-A5ZU	B	5d8c131bbff59fb0c969217fc1d44e6d1503cd1f	0	-0.6092947531696895	0	low
TCGA-G4-6311-01A-11R-1723-07	TCGA-G4-6311	B	5d8c131bbff59fb0c969217fc1d44e6d1503cd1f	0	-0.6092947531696895	0	low
TCGA-AG-3732-01A-11R-1660-07	TCGA-AG-3732	B	5d8c131bbff59fb0c969217fc1d44e6d1503cd1f	0	-0.6092947531696895	0	low
TCGA-AY-A8YK-01A-11R-A41B-07	TCGA-AY-A8YK	B	5d8c131bbff59fb0c969217fc1d44e6d1503cd1f	0	-0.6092947531696895	0	low
TCGA-AG-3902-01A-01R-A32Z-07	TCGA-AG-3902	B	5d8c131bbff59fb0c969217fc1d44e6d1503cd1f	0	-0.6092947531696895	0	low
TCGA-AA-3511-01A-21R-1839-07	TCGA-AA-3511	B	5d8c131bbff59fb0c969217fc1d44e6d1503cd1f	0	-0.6092947531696895	0	low
TCGA-CM-6162-01A-11R-1653-07	TCGA-CM-6162	B	5d8c131bbff59fb0c969217fc1d44e6d1503cd1f	0	-0.6092947531696895	0	low
TCGA-G4-6628-01A-11R-1839-07	TCGA-G4-6628	B	5d8c131bbff59fb0c969217fc1d44e6d1503cd1f	0	-0.6092947531696895	0	low
TCGA-G5-6572-01A-11R-1830-07	TCGA-G5-6572	B	5d8c131bbff59fb0c969217fc1d44e6d1503cd1f	0	-0.6092947531696895	0	low
TCGA-SS-A7HO-01A-21R-A37K-07	TCGA-SS-A7HO	B	5d8c131bbff59fb0c969217fc1d44e6d1503cd1f	0	-0.6092947531696895	0	low
TCGA-AD-6888-01A-11R-1928-07	TCGA-AD-6888	B	5d8c131bbff59fb0c969217fc1d44e6d1503cd1f	0	-0.6092947531696895	0	low
TCGA-A6-6138-01A-11R-1774-07	TCGA-A6-6138	B	5d8c131bbff59fb0c969217fc1d44e6d1503cd1f	0	-0.6092947531696895	0	low
TCGA-NH-A8F7-01A-11R-A41B-07	TCGA-NH-A8F7	B	5d8c131bbff59fb0c969217fc1d44e6d1503cd1f	0	-0.6092947531696895	0	low
TCGA-DM-A28A-01A-21R-A32Y-07	TCGA-DM-A28A	B	5d8c131bbff59fb0c969217fc1d44e6d1503cd1f	0	-0.6092947531696895	0	low
TCGA-DM-A1DB-01A-11R-A155-07	TCGA-DM-A1DB	B	5d8c131bbff59fb0c969217fc1d44e6d1503cd1f	0	-0.6092947531696895	0	low
TCGA-DM-A1D8-01A-11R-A155-07	TCGA-DM-A1D8	B	5d8c131bbff59fb0c969217fc1d44e6d1503cd1f	0	-0.6092947531696895	0	low
TCGA-D5-6535-01A-11R-1723-07	TCGA-D5-6535	B	5d8c131bbff59fb0c969217fc1d44e6d1503cd1f	0	-0.6092947531696895	0	low
TCGA-DM-A1HA-01A-11R-A155-07	TCGA-DM-A1HA	B	5d8c131bbff59fb0c969217fc1d44e6d1503cd1f	0	-0.6092947531696895	0	low
TCGA-AD-6890-01A-11R-1928-07	TCGA-AD-6890	B	5d8c131bbff59fb0c969217fc1d44e6d1503cd1f	0	-0.6092947531696895	0	low
TCGA-AF-6136-01A-11R-1830-07	TCGA-AF-6136	B	5d8c131bbff59fb0c969217fc1d44e6d1503cd1f	0	-0.6092947531696895	0	low
TCGA-CA-6716-01A-11R-1839-07	TCGA-CA-6716	B	5d8c131bbff59fb0c969217fc1d44e6d1503cd1f	0	-0.6092947531696895	0	low
TCGA-D5-6931-01A-11R-1928-07	TCGA-D5-6931	B	5d8c131bbff59fb0c969217fc1d44e6d1503cd1f	0	-0.6092947531696895	0	low
TCGA-DC-6683-01A-11R-1830-07	TCGA-DC-6683	B	5d8c131bbff59fb0c969217fc1d44e6d1503cd1f	0	-0.6092947531696895	0	low
TCGA-D5-6923-01A-11R-A32Z-07	TCGA-D5-6923	B	5d8c131bbff59fb0c969217fc1d44e6d1503cd1f	0	-0.6092947531696895	0	low
TCGA-CA-6718-01A-11R-1839-07	TCGA-CA-6718	B	5d8c131bbff59fb0c969217fc1d44e6d1503cd1f	0	-0.6092947531696895	0	low
TCGA-F5-6812-01A-11R-1830-07	TCGA-F5-6812	B	5d8c131bbff59fb0c969217fc1d44e6d1503cd1f	0	-0.6092947531696895	0	low
TCGA-A6-6648-01A-11R-1774-07	TCGA-A6-6648	B	5d8c131bbff59fb0c969217fc1d44e6d1503cd1f	0	-0.6092947531696895	0	low
TCGA-EI-6508-01A-11R-1736-07	TCGA-EI-6508	B	5d8c131bbff59fb0c969217fc1d44e6d1503cd1f	0	-0.6092947531696895	0	low
TCGA-AZ-6607-01A-11R-1839-07	TCGA-AZ-6607	B	5d8c131bbff59fb0c969217fc1d44e6d1503cd1f	0	-0.6092947531696895	0	low
TCGA-A6-6650-01A-11R-1774-07	TCGA-A6-6650	B	5d8c131bbff59fb0c969217fc1d44e6d1503cd1f	0	-0.6092947531696895	0	low
TCGA-AG-3742-01A-11R-1660-07	TCGA-AG-3742	B	5d8c131bbff59fb0c969217fc1d44e6d1503cd1f	0	-0.6092947531696895	0	low
TCGA-AD-5900-01A-11R-1653-07	TCGA-AD-5900	B	5d8c131bbff59fb0c969217fc1d44e6d1503cd1f	0	-0.6092947531696895	0	low
TCGA-G4-6295-01A-11R-1723-07	TCGA-G4-6295	B	5d8c131bbff59fb0c969217fc1d44e6d1503cd1f	0	-0.6092947531696895	0	low
TCGA-D5-6932-01A-11R-1928-07	TCGA-D5-6932	B	5d8c131bbff59fb0c969217fc1d44e6d1503cd1f	0	-0.6092947531696895	0	low
TCGA-G4-6303-01A-11R-1774-07	TCGA-G4-6303	B	5d8c131bbff59fb0c969217fc1d44e6d1503cd1f	0	-0.6092947531696895	0	low
TCGA-EI-6509-01A-11R-1736-07	TCGA-EI-6509	B	5d8c131bbff59fb0c969217fc1d44e6d1503cd1f	0	-0.6092947531696895	0	low
TCGA-AD-6965-01A-11R-1928-07	TCGA-AD-6965	B	5d8c131bbff59fb0c969217fc1d44e6d1503cd1f	0	-0.6092947531696895	0	low
TCGA-F5-6863-01A-11R-1928-07	TCGA-F5-6863	B	5d8c131bbff59fb0c969217fc1d44e6d1503cd1f	0	-0.6092947531696895	0	low
TCGA-F4-6807-01A-11R-1839-07	TCGA-F4-6807	B	5d8c131bbff59fb0c969217fc1d44e6d1503cd1f	0	-0.6092947531696895	0	low
TCGA-F4-6460-01A-11R-1774-07	TCGA-F4-6460	B	5d8c131bbff59fb0c969217fc1d44e6d1503cd1f	0	-0.6092947531696895	0	low
TCGA-DC-6156-01A-11R-1660-07	TCGA-DC-6156	B	5d8c131bbff59fb0c969217fc1d44e6d1503cd1f	0	-0.6092947531696895	0	low
TCGA-A6-5657-01A-01R-A32Z-07	TCGA-A6-5657	B	5d8c131bbff59fb0c969217fc1d44e6d1503cd1f	0	-0.6092947531696895	0	low
TCGA-CK-4947-01B-11R-1653-07	TCGA-CK-4947	B	5d8c131bbff59fb0c969217fc1d44e6d1503cd1f	0	-0.6092947531696895	0	low
TCGA-EF-5830-01A-01R-1660-07	TCGA-EF-5830	B	5d8c131bbff59fb0c969217fc1d44e6d1503cd1f	0	-0.6092947531696895	0	low
TCGA-F5-6571-01A-12R-1830-07	TCGA-F5-6571	B	5d8c131bbff59fb0c969217fc1d44e6d1503cd1f	0	-0.6092947531696895	0	low
TCGA-WS-AB45-01A-11R-A41B-07	TCGA-WS-AB45	B	5d8c131bbff59fb0c969217fc1d44e6d1503cd1f	0	-0.6092947531696895	0	low
TCGA-CM-5348-01A-21R-1723-07	TCGA-CM-5348	B	5d8c131bbff59fb0c969217fc1d44e6d1503cd1f	0	-0.6092947531696895	0	low
TCGA-G5-6235-01A-11R-1736-07	TCGA-G5-6235	B	5d8c131bbff59fb0c969217fc1d44e6d1503cd1f	0	-0.6092947531696895	0	low
TCGA-A6-6782-01A-11R-1839-07	TCGA-A6-6782	B	5d8c131bbff59fb0c969217fc1d44e6d1503cd1f	0	-0.6092947531696895	0	low
TCGA-A6-5656-01A-21R-1839-07	TCGA-A6-5656	B	5d8c131bbff59fb0c969217fc1d44e6d1503cd1f	0	-0.6092947531696895	0	low
TCGA-A6-5667-01A-21R-1723-07	TCGA-A6-5667	B	5d8c131bbff59fb0c969217fc1d44e6d1503cd1f	0	-0.6092947531696895	0	low
TCGA-NH-A6GA-01A-11R-A37K-07	TCGA-NH-A6GA	B	5d8c131bbff59fb0c969217fc1d44e6d1503cd1f	0	-0.6092947531696895	0	low
TCGA-AF-2690-01A-02R-1736-07	TCGA-AF-2690	B	5d8c131bbff59fb0c969217fc1d44e6d1503cd1f	0	-0.6092947531696895	0	low
TCGA-5M-AATE-01A-11R-A41B-07	TCGA-5M-AATE	B	5d8c131bbff59fb0c969217fc1d44e6d1503cd1f	0	-0.6092947531696895	0	low
TCGA-AZ-6598-01A-11R-1774-07	TCGA-AZ-6598	B	5d8c131bbff59fb0c969217fc1d44e6d1503cd1f	0	-0.6092947531696895	0	low
TCGA-CM-6678-01A-11R-1839-07	TCGA-CM-6678	B	5d8c131bbff59fb0c969217fc1d44e6d1503cd1f	0	-0.6092947531696895	0	low
TCGA-DY-A0XA-01A-11R-A155-07	TCGA-DY-A0XA	B	5d8c131bbff59fb0c969217fc1d44e6d1503cd1f	0	-0.6092947531696895	0	low
TCGA-EI-6885-01A-11R-1928-07	TCGA-EI-6885	B	5d8c131bbff59fb0c969217fc1d44e6d1503cd1f	0	-0.6092947531696895	0	low
TCGA-F5-6861-01A-11R-1928-07	TCGA-F5-6861	B	5d8c131bbff59fb0c969217fc1d44e6d1503cd1f	0	-0.6092947531696895	0	low
TCGA-F5-6702-01A-11R-1830-07	TCGA-F5-6702	B	5d8c131bbff59fb0c969217fc1d44e6d1503cd1f	0	-0.6092947531696895	0	low
TCGA-CM-6163-01A-11R-1653-07	TCGA-CM-6163	B	5d8c131bbff59fb0c969217fc1d44e6d1503cd1f	0	-0.6092947531696895	0	low
TCGA-NH-A6GC-01A-12R-A41B-07	TCGA-NH-A6GC	B	5d8c131bbff59fb0c969217fc1d44e6d1503cd1f	0	-0.6092947531696895	0	low
TCGA-D5-6926-01A-11R-1928-07	TCGA-D5-6926	B	5d8c131bbff59fb0c969217fc1d44e6d1503cd1f	0	-0.6092947531696895	0	low
TCGA-CA-6719-01A-11R-1839-07	TCGA-CA-6719	B	5d8c131bbff59fb0c969217fc1d44e6d1503cd1f	0	-0.6092947531696895	0	low
TCGA-CM-6170-01A-11R-1653-07	TCGA-CM-6170	B	5d8c131bbff59fb0c969217fc1d44e6d1503cd1f	0	-0.6092947531696895	0	low
TCGA-NH-A50T-01A-11R-A28H-07	TCGA-NH-A50T	B	5d8c131bbff59fb0c969217fc1d44e6d1503cd1f	0	-0.6092947531696895	0	low
TCGA-CK-6747-01A-11R-1839-07	TCGA-CK-6747	B	5d8c131bbff59fb0c969217fc1d44e6d1503cd1f	0	-0.6092947531696895	0	low
TCGA-DC-6157-01A-11R-1660-07	TCGA-DC-6157	B	5d8c131bbff59fb0c969217fc1d44e6d1503cd1f	0	-0.6092947531696895	0	low
TCGA-CA-5796-01A-01R-1653-07	TCGA-CA-5796	B	5d8c131bbff59fb0c969217fc1d44e6d1503cd1f	0	-0.6092947531696895	0	low
TCGA-AF-A56L-01A-31R-A39D-07	TCGA-AF-A56L	B	5d8c131bbff59fb0c969217fc1d44e6d1503cd1f	0	-0.6092947531696895	0	low
TCGA-A6-6653-01A-11R-1774-07	TCGA-A6-6653	B	5d8c131bbff59fb0c969217fc1d44e6d1503cd1f	0	-0.6092947531696895	0	low
TCGA-NH-A5IV-01A-42R-A37K-07	TCGA-NH-A5IV	B	5d8c131bbff59fb0c969217fc1d44e6d1503cd1f	0	-0.6092947531696895	0	low
TCGA-DC-4745-01A-01R-A32Z-07	TCGA-DC-4745	B	5d8c131bbff59fb0c969217fc1d44e6d1503cd1f	0	-0.6092947531696895	0	low
TCGA-D5-6922-01A-11R-1928-07	TCGA-D5-6922	B	5d8c131bbff59fb0c969217fc1d44e6d1503cd1f	0	-0.6092947531696895	0	low
TCGA-F5-6864-01A-11R-1928-07	TCGA-F5-6864	B	5d8c131bbff59fb0c969217fc1d44e6d1503cd1f	0	-0.6092947531696895	0	low
TCGA-DM-A1D9-01A-11R-A155-07	TCGA-DM-A1D9	B	5d8c131bbff59fb0c969217fc1d44e6d1503cd1f	0	-0.6092947531696895	0	low
TCGA-CM-6165-01A-11R-1653-07	TCGA-CM-6165	B	5d8c131bbff59fb0c969217fc1d44e6d1503cd1f	0	-0.6092947531696895	0	low
TCGA-NH-A6GB-01A-11R-A37K-07	TCGA-NH-A6GB	B	5d8c131bbff59fb0c969217fc1d44e6d1503cd1f	0	-0.6092947531696895	0	low
TCGA-AZ-6603-01A-11R-1839-07	TCGA-AZ-6603	B	5d8c131bbff59fb0c969217fc1d44e6d1503cd1f	0	-0.6092947531696895	0	low
TCGA-AZ-6600-01A-11R-1774-07	TCGA-AZ-6600	B	5d8c131bbff59fb0c969217fc1d44e6d1503cd1f	0	-0.6092947531696895	0	low
TCGA-D5-6898-01A-11R-1928-07	TCGA-D5-6898	B	5d8c131bbff59fb0c969217fc1d44e6d1503cd1f	0	-0.6092947531696895	0	low
TCGA-DY-A1DD-01A-21R-A155-07	TCGA-DY-A1DD	B	5d8c131bbff59fb0c969217fc1d44e6d1503cd1f	0	-0.6092947531696895	0	low
TCGA-5M-AAT6-01A-11R-A41B-07	TCGA-5M-AAT6	B	5d8c131bbff59fb0c969217fc1d44e6d1503cd1f	0	-0.6092947531696895	0	low
TCGA-DM-A0X9-01A-11R-A155-07	TCGA-DM-A0X9	B	5d8c131bbff59fb0c969217fc1d44e6d1503cd1f	0	-0.6092947531696895	0	low
TCGA-D5-6532-01A-11R-1723-07	TCGA-D5-6532	B	5d8c131bbff59fb0c969217fc1d44e6d1503cd1f	0	-0.6092947531696895	0	low
TCGA-DY-A1H8-01A-21R-A155-07	TCGA-DY-A1H8	B	5d8c131bbff59fb0c969217fc1d44e6d1503cd1f	0	-0.6092947531696895	0	low
TCGA-3L-AA1B-01A-11R-A37K-07	TCGA-3L-AA1B	B	5d8c131bbff59fb0c969217fc1d44e6d1503cd1f	0	-0.6092947531696895	0	low
TCGA-F4-6703-01A-11R-1839-07	TCGA-F4-6703	B	5d8c131bbff59fb0c969217fc1d44e6d1503cd1f	0	-0.6092947531696895	0	low
TCGA-5M-AATA-01A-31R-A41B-07	TCGA-5M-AATA	B	5d8c131bbff59fb0c969217fc1d44e6d1503cd1f	0	-0.6092947531696895	0	low
TCGA-EI-7004-01A-11R-1928-07	TCGA-EI-7004	B	5d8c131bbff59fb0c969217fc1d44e6d1503cd1f	0	-0.6092947531696895	0	low
TCGA-CL-5917-01A-11R-1660-07	TCGA-CL-5917	B	5d8c131bbff59fb0c969217fc1d44e6d1503cd1f	0	-0.6092947531696895	0	low
TCGA-D5-6539-01A-11R-1723-07	TCGA-D5-6539	B	5d8c131bbff59fb0c969217fc1d44e6d1503cd1f	0	-0.6092947531696895	0	low
TCGA-CM-5349-01A-21R-1723-07	TCGA-CM-5349	B	5d8c131bbff59fb0c969217fc1d44e6d1503cd1f	0	-0.6092947531696895	0	low
TCGA-AZ-5403-01A-01R-1653-07	TCGA-AZ-5403	B	5d8c131bbff59fb0c969217fc1d44e6d1503cd1f	0	-0.6092947531696895	0	low
TCGA-AZ-6605-01A-11R-1839-07	TCGA-AZ-6605	B	5d8c131bbff59fb0c969217fc1d44e6d1503cd1f	0	-0.6092947531696895	0	low
TCGA-D5-6924-01A-11R-1928-07	TCGA-D5-6924	B	5d8c131bbff59fb0c969217fc1d44e6d1503cd1f	0	-0.6092947531696895	0	low
TCGA-AU-3779-01A-01R-1723-07	TCGA-AU-3779	B	5d8c131bbff59fb0c969217fc1d44e6d1503cd1f	0	-0.6092947531696895	0	low
TCGA-CK-5912-01A-11R-1653-07	TCGA-CK-5912	B	5d8c131bbff59fb0c969217fc1d44e6d1503cd1f	0	-0.6092947531696895	0	low
TCGA-CM-6676-01A-11R-1839-07	TCGA-CM-6676	B	5d8c131bbff59fb0c969217fc1d44e6d1503cd1f	0	-0.6092947531696895	0	low
TCGA-CK-5916-01A-11R-1653-07	TCGA-CK-5916	B	5d8c131bbff59fb0c969217fc1d44e6d1503cd1f	0	-0.6092947531696895	0	low
TCGA-A6-6652-01A-11R-1774-07	TCGA-A6-6652	B	5d8c131bbff59fb0c969217fc1d44e6d1503cd1f	0	-0.6092947531696895	0	low
TCGA-F5-6811-01A-11R-1830-07	TCGA-F5-6811	B	5d8c131bbff59fb0c969217fc1d44e6d1503cd1f	0	-0.6092947531696895	0	low
TCGA-EI-6511-01A-11R-1736-07	TCGA-EI-6511	B	5d8c131bbff59fb0c969217fc1d44e6d1503cd1f	0	-0.6092947531696895	0	low
TCGA-A6-5662-01A-01R-1653-07	TCGA-A6-5662	B	5d8c131bbff59fb0c969217fc1d44e6d1503cd1f	0	-0.6092947531696895	0	low
TCGA-CM-6167-01A-11R-1653-07	TCGA-CM-6167	B	5d8c131bbff59fb0c969217fc1d44e6d1503cd1f	0	-0.6092947531696895	0	low
TCGA-EI-6512-01A-11R-1736-07	TCGA-EI-6512	B	5d8c131bbff59fb0c969217fc1d44e6d1503cd1f	0	-0.6092947531696895	0	low
TCGA-CM-6172-01A-11R-1653-07	TCGA-CM-6172	B	5d8c131bbff59fb0c969217fc1d44e6d1503cd1f	0	-0.6092947531696895	0	low
TCGA-DM-A28C-01A-11R-A32Y-07	TCGA-DM-A28C	B	5d8c131bbff59fb0c969217fc1d44e6d1503cd1f	0	-0.6092947531696895	0	low
TCGA-CA-5797-01A-01R-1653-07	TCGA-CA-5797	B	5d8c131bbff59fb0c969217fc1d44e6d1503cd1f	0	-0.6092947531696895	0	low
TCGA-AZ-5407-01A-01R-1723-07	TCGA-AZ-5407	B	5d8c131bbff59fb0c969217fc1d44e6d1503cd1f	0	-0.6092947531696895	0	low
TCGA-DM-A1DA-01A-11R-A155-07	TCGA-DM-A1DA	B	5d8c131bbff59fb0c969217fc1d44e6d1503cd1f	0	-0.6092947531696895	0	low
TCGA-CK-6746-01A-11R-1839-07	TCGA-CK-6746	B	5d8c131bbff59fb0c969217fc1d44e6d1503cd1f	0	-0.6092947531696895	0	low
TCGA-AG-3591-01A-01R-1736-07	TCGA-AG-3591	B	5d8c131bbff59fb0c969217fc1d44e6d1503cd1f	0	-0.6092947531696895	0	low
TCGA-AY-6196-01A-11R-1723-07	TCGA-AY-6196	B	5d8c131bbff59fb0c969217fc1d44e6d1503cd1f	0	-0.6092947531696895	0	low
TCGA-CM-6675-01A-11R-1839-07	TCGA-CM-6675	B	5d8c131bbff59fb0c969217fc1d44e6d1503cd1f	0	-0.6092947531696895	0	low
TCGA-D5-5541-01A-01R-1653-07	TCGA-D5-5541	B	5d8c131bbff59fb0c969217fc1d44e6d1503cd1f	0	-0.6092947531696895	0	low
TCGA-CI-6621-01A-11R-1830-07	TCGA-CI-6621	B	5d8c131bbff59fb0c969217fc1d44e6d1503cd1f	0	-0.6092947531696895	0	low
TCGA-D5-6929-01A-31R-1928-07	TCGA-D5-6929	B	5d8c131bbff59fb0c969217fc1d44e6d1503cd1f	0	-0.6092947531696895	0	low
TCGA-A6-A565-01A-31R-A28H-07	TCGA-A6-A565	B	5d8c131bbff59fb0c969217fc1d44e6d1503cd1f	0	-0.6092947531696895	0	low
TCGA-F4-6805-01A-11R-1839-07	TCGA-F4-6805	B	5d8c131bbff59fb0c969217fc1d44e6d1503cd1f	0	-0.6092947531696895	0	low
TCGA-A6-A56B-01A-31R-A28H-07	TCGA-A6-A56B	B	5d8c131bbff59fb0c969217fc1d44e6d1503cd1f	0	-0.6092947531696895	0	low
TCGA-AH-6544-01A-11R-1830-07	TCGA-AH-6544	B	5d8c131bbff59fb0c969217fc1d44e6d1503cd1f	0	-0.6092947531696895	0	low
TCGA-CM-4751-01A-02R-1839-07	TCGA-CM-4751	B	5d8c131bbff59fb0c969217fc1d44e6d1503cd1f	0	-0.6092947531696895	0	low
TCGA-F4-6704-01A-11R-1839-07	TCGA-F4-6704	B	5d8c131bbff59fb0c969217fc1d44e6d1503cd1f	0	-0.6092947531696895	0	low
TCGA-CM-6169-01A-11R-1653-07	TCGA-CM-6169	B	5d8c131bbff59fb0c969217fc1d44e6d1503cd1f	0	-0.6092947531696895	0	low
TCGA-4N-A93T-01A-11R-A37K-07	TCGA-4N-A93T	B	5d8c131bbff59fb0c969217fc1d44e6d1503cd1f	0	-0.6092947531696895	0	low
TCGA-AA-3662-01A-01R-1723-07	TCGA-AA-3662	B	5d8c131bbff59fb0c969217fc1d44e6d1503cd1f	0.001788908765652952	-0.6083243285054064	9.704246642830983e-4	low
TCGA-A6-5659-01A-01R-1653-07	TCGA-A6-5659	B	5d8c131bbff59fb0c969217fc1d44e6d1503cd1f	0.002164502164502165	-0.60812080145801	0.001173951711679555	low
TCGA-AY-A71X-01A-12R-A37K-07	TCGA-AY-A71X	B	5d8c131bbff59fb0c969217fc1d44e6d1503cd1f	0.0021739130434782605	-0.6081157028580866	0.001179050311602925	low
TCGA-CK-5913-01A-11R-1653-07	TCGA-CK-5913	B	5d8c131bbff59fb0c969217fc1d44e6d1503cd1f	0.0023752969121140135	-0.6080066091369408	0.0012881440327486837	low
TCGA-CK-4948-01B-11R-1653-07	TCGA-CK-4948	B	5d8c131bbff59fb0c969217fc1d44e6d1503cd1f	0.0023752969121140135	-0.6080066091369408	0.0012881440327486837	low
TCGA-CM-5862-01A-01R-1653-07	TCGA-CM-5862	B	5d8c131bbff59fb0c969217fc1d44e6d1503cd1f	0.0023752969121140135	-0.6080066091369408	0.0012881440327486837	low
TCGA-CM-5344-01A-21R-1723-07	TCGA-CM-5344	B	5d8c131bbff59fb0c969217fc1d44e6d1503cd1f	0.0023752969121140135	-0.6080066091369408	0.0012881440327486837	low
TCGA-CA-5254-01A-21R-1839-07	TCGA-CA-5254	B	5d8c131bbff59fb0c969217fc1d44e6d1503cd1f	0.0023866348448687348	-0.6080004678008273	0.0012942853688622247	low
TCGA-DY-A1DE-01A-11R-A155-07	TCGA-DY-A1DE	B	5d8c131bbff59fb0c969217fc1d44e6d1503cd1f	0.002610966057441253	-0.6078789702159108	0.0014157829537787547	low
TCGA-DY-A1DF-01A-11R-A155-07	TCGA-DY-A1DF	B	5d8c131bbff59fb0c969217fc1d44e6d1503cd1f	0.0028248587570621473	-0.6077631514343804	0.001531601735309085	low
TCGA-CM-4743-01A-01R-1723-07	TCGA-CM-4743	B	5d8c131bbff59fb0c969217fc1d44e6d1503cd1f	0.003225806451612903	-0.6075461125112773	0.0017486406584121816	low
TCGA-AF-6655-01A-11R-1830-07	TCGA-AF-6655	B	5d8c131bbff59fb0c969217fc1d44e6d1503cd1f	0.0035223773698995244	-0.6073856300843601	0.0019091230853294228	low
TCGA-D5-6530-01A-11R-1723-07	TCGA-D5-6530	B	5d8c131bbff59fb0c969217fc1d44e6d1503cd1f	0.004115226337448559	-0.6070649658258174	0.002229787343872136	low
TCGA-EI-7002-01A-11R-1928-07	TCGA-EI-7002	B	5d8c131bbff59fb0c969217fc1d44e6d1503cd1f	0.004291845493562232	-0.606969471435236	0.002325281734453455	low
TCGA-A6-6141-01A-11R-1774-07	TCGA-A6-6141	B	5d8c131bbff59fb0c969217fc1d44e6d1503cd1f	0.004347826086956521	-0.6069392073703956	0.0023555457992938678	low
TCGA-CM-6166-01A-11R-1653-07	TCGA-CM-6166	B	5d8c131bbff59fb0c969217fc1d44e6d1503cd1f	0.004347826086956521	-0.6069392073703956	0.0023555457992938678	low
TCGA-AY-A54L-01A-11R-A28H-07	TCGA-AY-A54L	B	5d8c131bbff59fb0c969217fc1d44e6d1503cd1f	0.004347826086956521	-0.6069392073703956	0.0023555457992938678	low
TCGA-D5-5538-01A-01R-1653-07	TCGA-D5-5538	B	5d8c131bbff59fb0c969217fc1d44e6d1503cd1f	0.005494505494505495	-0.6063196637799915	0.002975089389698038	low
TCGA-AF-5654-01A-01R-1660-07	TCGA-AF-5654	B	5d8c131bbff59fb0c969217fc1d44e6d1503cd1f	0.005524861878453038	-0.6063032720202084	0.002991481149481112	low
TCGA-DM-A0XD-01A-12R-A155-07	TCGA-DM-A0XD	B	5d8c131bbff59fb0c969217fc1d44e6d1503cd1f	0.007149621212121213	-0.6054266600610976	0.00386809310859193	low
TCGA-A6-5661-01A-01R-1653-07	TCGA-A6-5661	B	5d8c131bbff59fb0c969217fc1d44e6d1503cd1f	0.007692307692307692	-0.6051341775991426	0.004160575570546943	low
TCGA-F4-6809-01A-11R-1839-07	TCGA-F4-6809	B	5d8c131bbff59fb0c969217fc1d44e6d1503cd1f	0.008928571428571426	-0.6044684773459843	0.004826275823705206	low
TCGA-AZ-6608-01A-11R-1839-07	TCGA-AZ-6608	B	5d8c131bbff59fb0c969217fc1d44e6d1503cd1f	0.009115413312777638	-0.6043679381498047	0.004926815019884789	low
TCGA-AA-3672-01A-01R-0905-07	TCGA-AA-3672	A	470801dfbc085958058a5b50518e4f3a5e4721c3	2.027380952380954	-0.6030942495478344	0.006200503621855091	low
TCGA-CA-5255-01A-11R-1839-07	TCGA-CA-5255	B	5d8c131bbff59fb0c969217fc1d44e6d1503cd1f	0.011904761904761902	-0.6028692053351307	0.006425547834558842	low
TCGA-AA-3517-01A-01R-0821-07	TCGA-AA-3517	A	470801dfbc085958058a5b50518e4f3a5e4721c3	2.090873015873016	-0.5917607759506645	0.017533977219025054	low
TCGA-DT-5265-01A-21R-1830-07	TCGA-DT-5265	B	5d8c131bbff59fb0c969217fc1d44e6d1503cd1f	0.03374969547981308	-0.5912727099928308	0.018022043176858737	low
TCGA-AG-3892-01A-01R-1119-07	TCGA-AG-3892	A	470801dfbc085958058a5b50518e4f3a5e4721c3	2.104363623534552	-0.5893826776422686	0.019912075527420914	low
TCGA-DC-6154-01A-31R-1928-07	TCGA-DC-6154	B	5d8c131bbff59fb0c969217fc1d44e6d1503cd1f	0.08333333333333333	-0.5658353685231797	0.04345938464650978	low
TCGA-CK-6748-01A-11R-1839-07	TCGA-CK-6748	B	5d8c131bbff59fb0c969217fc1d44e6d1503cd1f	0.08333333333333333	-0.5658353685231797	0.04345938464650978	low
TCGA-F5-6464-01A-11R-1736-07	TCGA-F5-6464	B	5d8c131bbff59fb0c969217fc1d44e6d1503cd1f	0.0909090909090909	-0.5620517124090256	0.04724304076066388	low
TCGA-QG-A5YV-01A-11R-A28H-07	TCGA-QG-A5YV	B	5d8c131bbff59fb0c969217fc1d44e6d1503cd1f	0.09328438782120492	-0.5608707970633301	0.04842395610635941	low
TCGA-AG-3586-01A-02R-0821-07	TCGA-AG-3586	A	470801dfbc085958058a5b50518e4f3a5e4721c3	2.2761904761904765	-0.5599660310286587	0.04932872214103079	low
TCGA-G4-6306-01A-11R-1774-07	TCGA-G4-6306	B	5d8c131bbff59fb0c969217fc1d44e6d1503cd1f	0.125	-0.5453441647875238	0.06395058838216572	low
TCGA-D5-5537-01A-21R-1928-07	TCGA-D5-5537	B	5d8c131bbff59fb0c969217fc1d44e6d1503cd1f	0.12738095238095237	-0.5441962733343211	0.06509847983536843	low
TCGA-CM-6168-01A-11R-1653-07	TCGA-CM-6168	B	5d8c131bbff59fb0c969217fc1d44e6d1503cd1f	0.1428571428571429	-0.5367935557074267	0.0725011974622628	low
TCGA-AA-3973-01A-01R-1022-07	TCGA-AA-3973	A	470801dfbc085958058a5b50518e4f3a5e4721c3	2.4195526695526683	-0.5365799347079384	0.0727148184617511	low
TCGA-AA-A00L-01A-01R-A002-07	TCGA-AA-A00L	A	470801dfbc085958058a5b50518e4f3a5e4721c3	2.4504487223073608	-0.5316685426229864	0.07762621054670316	low
TCGA-G4-6314-01A-11R-1723-07	TCGA-G4-6314	B	5d8c131bbff59fb0c969217fc1d44e6d1503cd1f	0.1538461538461539	-0.5315977987839721	0.07769695438571744	low
TCGA-CM-5863-01A-21R-1839-07	TCGA-CM-5863	B	5d8c131bbff59fb0c969217fc1d44e6d1503cd1f	0.16666666666666666	-0.5255982630976939	0.08369649007199564	low
TCGA-AG-3611-01A-01R-0826-07	TCGA-AG-3611	A	470801dfbc085958058a5b50518e4f3a5e4721c3	2.5625077303648736	-0.514216827993604	0.09507792517608549	low
TCGA-AA-3544-01A-01R-1873-07	TCGA-AA-3544	A	470801dfbc085958058a5b50518e4f3a5e4721c3	2.641914490452368	-0.5021794634778997	0.10711528969178985	low
TCGA-D5-6533-01A-11R-1723-07	TCGA-D5-6533	B	5d8c131bbff59fb0c969217fc1d44e6d1503cd1f	0.2222222222222222	-0.5003401063960949	0.10895464677359457	low
TCGA-AH-6549-01A-11R-1830-07	TCGA-AH-6549	B	5d8c131bbff59fb0c969217fc1d44e6d1503cd1f	0.23333333333333336	-0.4954264759820429	0.11386827718764658	low
TCGA-AG-A015-01A-01R-A002-07	TCGA-AG-A015	A	470801dfbc085958058a5b50518e4f3a5e4721c3	2.7115800865800868	-0.4918329725815265	0.11746178058816303	low
TCGA-AG-4001-01A-02R-1119-07	TCGA-AG-4001	A	470801dfbc085958058a5b50518e4f3a5e4721c3	2.7336122418211977	-0.4886012220068596	0.12069353116282988	low
TCGA-DC-5869-01A-01R-1660-07	TCGA-DC-5869	B	5d8c131bbff59fb0c969217fc1d44e6d1503cd1f	0.25	-0.4881384141374623	0.12115633903222722	low
TCGA-CM-5864-01A-01R-1653-07	TCGA-CM-5864	B	5d8c131bbff59fb0c969217fc1d44e6d1503cd1f	0.25	-0.4881384141374623	0.12115633903222722	low
TCGA-CA-6715-01A-21R-1839-07	TCGA-CA-6715	B	5d8c131bbff59fb0c969217fc1d44e6d1503cd1f	0.25	-0.4881384141374623	0.12115633903222722	low
TCGA-T9-A92H-01A-11R-A37K-07	TCGA-T9-A92H	B	5d8c131bbff59fb0c969217fc1d44e6d1503cd1f	0.25	-0.4881384141374623	0.12115633903222722	low
TCGA-F4-6808-01A-11R-1839-07	TCGA-F4-6808	B	5d8c131bbff59fb0c969217fc1d44e6d1503cd1f	0.25	-0.4881384141374623	0.12115633903222722	low
TCGA-AA-A01C-01A-01R-A00A-07	TCGA-AA-A01C	A	470801dfbc085958058a5b50518e4f3a5e4721c3	2.7375000000000003	-0.48803293264414394	0.12126182052554557	low
TCGA-AA-3509-01A-01R-1410-07	TCGA-AA-3509	A	470801dfbc085958058a5b50518e4f3a5e4721c3	2.739718614718614	-0.4877088936098388	0.12158585955985068	low
TCGA-DM-A28E-01A-11R-A32Y-07	TCGA-DM-A28E	B	5d8c131bbff59fb0c969217fc1d44e6d1503cd1f	0.2514285714285715	-0.48751825135715576	0.12177650181253374	low
TCGA-AD-A5EK-01A-11R-A28H-07	TCGA-AD-A5EK	B	5d8c131bbff59fb0c969217fc1d44e6d1503cd1f	0.25235849056603776	-0.48711494078043927	0.12217981238925024	low
TCGA-DC-6158-01A-11R-1660-07	TCGA-DC-6158	B	5d8c131bbff59fb0c969217fc1d44e6d1503cd1f	0.2523866348448689	-0.48710273913554136	0.12219201403414814	low
TCGA-DC-6160-01A-11R-1660-07	TCGA-DC-6160	B	5d8c131bbff59fb0c969217fc1d44e6d1503cd1f	0.25757575757575757	-0.4848577246689366	0.12443702850075289	low
TCGA-F4-6855-01A-11R-1928-07	TCGA-F4-6855	B	5d8c131bbff59fb0c969217fc1d44e6d1503cd1f	0.2857142857142858	-0.4728429673252609	0.13645178584442863	low
TCGA-F4-6570-01A-11R-1774-07	TCGA-F4-6570	B	5d8c131bbff59fb0c969217fc1d44e6d1503cd1f	0.2857142857142858	-0.4728429673252609	0.13645178584442863	low
TCGA-G4-6625-01A-21R-1774-07	TCGA-G4-6625	B	5d8c131bbff59fb0c969217fc1d44e6d1503cd1f	0.2857142857142858	-0.4728429673252609	0.13645178584442863	low
TCGA-AA-A02Y-01A-43R-A32Y-07	TCGA-AA-A02Y	B	5d8c131bbff59fb0c969217fc1d44e6d1503cd1f	0.2857142857142858	-0.4728429673252609	0.13645178584442863	low
TCGA-F4-6806-01A-11R-1839-07	TCGA-F4-6806	B	5d8c131bbff59fb0c969217fc1d44e6d1503cd1f	0.2857142857142858	-0.4728429673252609	0.13645178584442863	low
TCGA-AA-3819-01A-01R-0905-07	TCGA-AA-3819	A	470801dfbc085958058a5b50518e4f3a5e4721c3	2.843265068265068	-0.47279546128023286	0.13649929188945664	low
TCGA-AA-3548-01A-01R-1873-07	TCGA-AA-3548	A	470801dfbc085958058a5b50518e4f3a5e4721c3	2.85218715393134	-0.47152930316637454	0.13776545000331497	low
TCGA-AA-3496-01A-21R-1839-07	TCGA-AA-3496	B	5d8c131bbff59fb0c969217fc1d44e6d1503cd1f	0.2891062094967833	-0.47141245641075225	0.13788229675893726	low
TCGA-AZ-4315-01A-01R-1410-07	TCGA-AZ-4315	A	470801dfbc085958058a5b50518e4f3a5e4721c3	2.915018315018315	-0.4626949395658686	0.1465998136038209	low
TCGA-AG-A023-01A-01R-A00A-07	TCGA-AG-A023	A	470801dfbc085958058a5b50518e4f3a5e4721c3	2.9444805194805195	-0.45860112728372804	0.15069362588596147	low
TCGA-D5-5540-01A-01R-1653-07	TCGA-D5-5540	B	5d8c131bbff59fb0c969217fc1d44e6d1503cd1f	0.3333333333333332	-0.45309706563543106	0.15619768753425844	low
TCGA-AH-6644-01A-21R-1830-07	TCGA-AH-6644	B	5d8c131bbff59fb0c969217fc1d44e6d1503cd1f	0.3333333333333332	-0.45309706563543106	0.15619768753425844	low
TCGA-F5-6813-01A-11R-1830-07	TCGA-F5-6813	B	5d8c131bbff59fb0c969217fc1d44e6d1503cd1f	0.3333333333333332	-0.45309706563543106	0.15619768753425844	low
TCGA-DM-A1D4-01A-21R-A155-07	TCGA-DM-A1D4	B	5d8c131bbff59fb0c969217fc1d44e6d1503cd1f	0.3333333333333332	-0.45309706563543106	0.15619768753425844	low
TCGA-G5-6641-01A-11R-A32Z-07	TCGA-G5-6641	B	5d8c131bbff59fb0c969217fc1d44e6d1503cd1f	0.3333333333333332	-0.45309706563543106	0.15619768753425844	low
TCGA-D5-6529-01A-11R-1774-07	TCGA-D5-6529	B	5d8c131bbff59fb0c969217fc1d44e6d1503cd1f	0.3333333333333332	-0.45309706563543106	0.15619768753425844	low
TCGA-AG-3609-01A-02R-0826-07	TCGA-AG-3609	A	470801dfbc085958058a5b50518e4f3a5e4721c3	2.9972582972582966	-0.4513434542519734	0.1579512989177161	low
TCGA-D5-6538-01A-11R-1723-07	TCGA-D5-6538	B	5d8c131bbff59fb0c969217fc1d44e6d1503cd1f	0.34090909090909094	-0.45002083953031913	0.15927391363937038	low
TCGA-D5-6928-01A-11R-1928-07	TCGA-D5-6928	B	5d8c131bbff59fb0c969217fc1d44e6d1503cd1f	0.369047619047619	-0.4387450638132231	0.17054968935646642	low
TCGA-G4-6309-01A-21R-1839-07	TCGA-G4-6309	B	5d8c131bbff59fb0c969217fc1d44e6d1503cd1f	0.375	-0.4363895180139292	0.17290523515576028	low
TCGA-AD-6963-01A-11R-1928-07	TCGA-AD-6963	B	5d8c131bbff59fb0c969217fc1d44e6d1503cd1f	0.37662337662337664	-0.43574886607514085	0.17354588709454866	low
TCGA-AA-3538-01A-01R-0821-07	TCGA-AA-3538	A	470801dfbc085958058a5b50518e4f3a5e4721c3	3.1323640025917685	-0.4331925271473469	0.1761022260223426	low
TCGA-EI-6917-01A-11R-1928-07	TCGA-EI-6917	B	5d8c131bbff59fb0c969217fc1d44e6d1503cd1f	0.38831387477613	-0.43115749786593593	0.17813725530375357	low
TCGA-AG-A02G-01A-01R-A00A-07	TCGA-AG-A02G	A	470801dfbc085958058a5b50518e4f3a5e4721c3	3.157611832611833	-0.429866485821623	0.1794282673480665	low
TCGA-AZ-4682-01B-01R-A32Z-07	TCGA-AZ-4682	B	5d8c131bbff59fb0c969217fc1d44e6d1503cd1f	0.4	-0.4266063262134968	0.1826884269561927	low
TCGA-G4-6307-01A-11R-1723-07	TCGA-G4-6307	B	5d8c131bbff59fb0c969217fc1d44e6d1503cd1f	0.4	-0.4266063262134968	0.1826884269561927	low
TCGA-AA-3994-01A-01R-1113-07	TCGA-AA-3994	A	470801dfbc085958058a5b50518e4f3a5e4721c3	3.1865440115440116	-0.42607982870718797	0.18321492446250154	low
TCGA-AG-3575-01A-01R-0821-07	TCGA-AG-3575	A	470801dfbc085958058a5b50518e4f3a5e4721c3	3.238961038961039	-0.4192856408115374	0.1900091123581521	low
TCGA-AA-A00W-01A-01R-A002-07	TCGA-AA-A00W	A	470801dfbc085958058a5b50518e4f3a5e4721c3	3.2638278388278397	-0.4160917854351117	0.1932029677345778	low
TCGA-AA-3692-01A-01R-0905-07	TCGA-AA-3692	A	470801dfbc085958058a5b50518e4f3a5e4721c3	3.3566849816849813	-0.40432779893738113	0.20496695423230837	low
TCGA-DC-4749-01A-01R-1736-07	TCGA-DC-4749	B	5d8c131bbff59fb0c969217fc1d44e6d1503cd1f	0.48717948717948734	-0.3938070419647033	0.21548771120498622	low
TCGA-AD-6901-01A-11R-1928-07	TCGA-AD-6901	B	5d8c131bbff59fb0c969217fc1d44e6d1503cd1f	0.49475524475524474	-0.39104823911044984	0.21824651405923967	low
TCGA-G4-6317-01A-11R-1723-07	TCGA-G4-6317	B	5d8c131bbff59fb0c969217fc1d44e6d1503cd1f	0.5	-0.38914647725326523	0.22014827591642427	low
TCGA-AY-5543-01A-01R-1653-07	TCGA-AY-5543	B	5d8c131bbff59fb0c969217fc1d44e6d1503cd1f	0.5	-0.38914647725326523	0.22014827591642427	low
TCGA-EI-6506-01A-11R-1736-07	TCGA-EI-6506	B	5d8c131bbff59fb0c969217fc1d44e6d1503cd1f	0.5	-0.38914647725326523	0.22014827591642427	low
TCGA-CM-5860-01A-01R-1653-07	TCGA-CM-5860	B	5d8c131bbff59fb0c969217fc1d44e6d1503cd1f	0.5	-0.38914647725326523	0.22014827591642427	low
TCGA-D5-6534-01A-21R-1928-07	TCGA-D5-6534	B	5d8c131bbff59fb0c969217fc1d44e6d1503cd1f	0.5	-0.38914647725326523	0.22014827591642427	low
TCGA-AA-3553-01A-01R-0821-07	TCGA-AA-3553	A	470801dfbc085958058a5b50518e4f3a5e4721c3	3.488924963924964	-0.38800017985087276	0.22129457331881675	low
TCGA-EI-6884-01A-11R-1928-07	TCGA-EI-6884	B	5d8c131bbff59fb0c969217fc1d44e6d1503cd1f	0.5135627236065282	-0.38425926270011335	0.22503549046957616	low
TCGA-A6-A567-01A-31R-A28H-07	TCGA-A6-A567	B	5d8c131bbff59fb0c969217fc1d44e6d1503cd1f	0.5357142857142856	-0.3763705359139966	0.2329242172556929	low
TCGA-DC-6682-01A-11R-1830-07	TCGA-DC-6682	B	5d8c131bbff59fb0c969217fc1d44e6d1503cd1f	0.5538461538461539	-0.36999755468364126	0.23929719848604825	low
TCGA-AD-6895-01A-11R-1928-07	TCGA-AD-6895	B	5d8c131bbff59fb0c969217fc1d44e6d1503cd1f	0.5605608057885716	-0.3676563433688753	0.2416384098008142	low
TCGA-AG-A00Y-01A-02R-A002-07	TCGA-AG-A00Y	A	470801dfbc085958058a5b50518e4f3a5e4721c3	3.7170868573893485	-0.3609284483345181	0.24836630483517141	low
TCGA-G4-6321-01A-11R-1723-07	TCGA-G4-6321	B	5d8c131bbff59fb0c969217fc1d44e6d1503cd1f	0.6266233766233767	-0.3451449533154529	0.2641497998542366	low
TCGA-A6-2685-01A-01R-1410-07	TCGA-A6-2685	A	470801dfbc085958058a5b50518e4f3a5e4721c3	3.858447816662202	-0.3448051641706408	0.26448958899904873	low
TCGA-AA-A00N-01A-02R-A00A-07	TCGA-AA-A00N	A	470801dfbc085958058a5b50518e4f3a5e4721c3	3.8845238095238086	-0.3418823180084307	0.2674124351612588	low
TCGA-EI-6883-01A-31R-1928-07	TCGA-EI-6883	B	5d8c131bbff59fb0c969217fc1d44e6d1503cd1f	0.6428571428571427	-0.33975312692902604	0.26954162624066347	low
TCGA-AA-3514-01A-02R-0821-07	TCGA-AA-3514	A	470801dfbc085958058a5b50518e4f3a5e4721c3	3.962734487734487	-0.33320839906305577	0.27608635410663374	low
TCGA-G4-6299-01A-11R-1774-07	TCGA-G4-6299	B	5d8c131bbff59fb0c969217fc1d44e6d1503cd1f	0.6666666666666664	-0.33194072660320373	0.2773540265664858	low
TCGA-CI-6620-01A-11R-1830-07	TCGA-CI-6620	B	5d8c131bbff59fb0c969217fc1d44e6d1503cd1f	0.6666666666666664	-0.33194072660320373	0.2773540265664858	low
TCGA-A6-6142-01A-11R-1774-07	TCGA-A6-6142	B	5d8c131bbff59fb0c969217fc1d44e6d1503cd1f	0.6688311688311686	-0.33123605102715836	0.27805870214253114	low
TCGA-CI-6623-01B-11R-1830-07	TCGA-CI-6623	B	5d8c131bbff59fb0c969217fc1d44e6d1503cd1f	0.6721611721611721	-0.3301537174580872	0.2791410357116023	low
TCGA-AA-3968-01A-01R-1022-07	TCGA-AA-3968	A	470801dfbc085958058a5b50518e4f3a5e4721c3	4.020634920634921	-0.3268745888784357	0.28242016429125383	low
TCGA-CK-5914-01A-11R-1653-07	TCGA-CK-5914	B	5d8c131bbff59fb0c969217fc1d44e6d1503cd1f	0.6844827586206894	-0.3261675540124145	0.283127199157275	low
TCGA-AA-3693-01A-01R-0905-07	TCGA-AA-3693	A	470801dfbc085958058a5b50518e4f3a5e4721c3	4.083405483405483	-0.320090023365487	0.28920472980420253	low
TCGA-CL-4957-01A-01R-1736-07	TCGA-CL-4957	B	5d8c131bbff59fb0c969217fc1d44e6d1503cd1f	0.7261904761904762	-0.3128878083579619	0.2964069448117276	low
TCGA-EI-6513-01A-21R-1736-07	TCGA-EI-6513	B	5d8c131bbff59fb0c969217fc1d44e6d1503cd1f	0.7413419913419913	-0.3081428753058789	0.3011518778638106	low
TCGA-A6-6780-01A-11R-1839-07	TCGA-A6-6780	B	5d8c131bbff59fb0c969217fc1d44e6d1503cd1f	0.75	-0.3054499871812695	0.30384476598842003	low
TCGA-RU-A8FL-01A-11R-A37K-07	TCGA-RU-A8FL	B	5d8c131bbff59fb0c969217fc1d44e6d1503cd1f	0.75	-0.3054499871812695	0.30384476598842003	low
TCGA-F4-6459-01A-11R-1774-07	TCGA-F4-6459	B	5d8c131bbff59fb0c969217fc1d44e6d1503cd1f	0.7538461538461537	-0.30425799448488544	0.30503675868480407	low
TCGA-AA-A01P-01A-21R-A083-07	TCGA-AA-A01P	A	470801dfbc085958058a5b50518e4f3a5e4721c3	4.336191074146321	-0.2935902510115763	0.3157045021581132	low
TCGA-A6-2675-01A-02R-1723-07	TCGA-A6-2675	B	5d8c131bbff59fb0c969217fc1d44e6d1503cd1f	0.819047619047619	-0.28443919859408284	0.32485555457560666	low
TCGA-AA-A024-01A-02R-A00A-07	TCGA-AA-A024	A	470801dfbc085958058a5b50518e4f3a5e4721c3	4.4424658674658675	-0.2828222472547143	0.32647250591497523	low
TCGA-AF-2687-01A-02R-1736-07	TCGA-AF-2687	B	5d8c131bbff59fb0c969217fc1d44e6d1503cd1f	0.8246121525533291	-0.2827808223093641	0.32651393086032543	low
TCGA-AD-6964-01A-11R-1928-07	TCGA-AD-6964	B	5d8c131bbff59fb0c969217fc1d44e6d1503cd1f	0.8333333333333334	-0.28019183047967056	0.32910292269001895	low
TCGA-AA-3855-01A-01R-1022-07	TCGA-AA-3855	A	470801dfbc085958058a5b50518e4f3a5e4721c3	4.483947772657451	-0.2786761579846908	0.3306185951849987	low
TCGA-AA-3688-01A-01R-0905-07	TCGA-AA-3688	A	470801dfbc085958058a5b50518e4f3a5e4721c3	4.5548520923520925	-0.27166140612746403	0.3376333470422255	low
TCGA-AA-3696-01A-01R-0905-07	TCGA-AA-3696	A	470801dfbc085958058a5b50518e4f3a5e4721c3	4.632244422244423	-0.2641062582381466	0.3451884949315429	low
TCGA-AA-A01R-01A-21R-A083-07	TCGA-AA-A01R	A	470801dfbc085958058a5b50518e4f3a5e4721c3	4.690855771212913	-0.25845330034282565	0.35084145282686385	low
TCGA-EI-6510-01A-11R-1736-07	TCGA-EI-6510	B	5d8c131bbff59fb0c969217fc1d44e6d1503cd1f	0.9675324675324674	-0.24183528031623608	0.36745947285345343	low
TCGA-A6-6649-01A-11R-1774-07	TCGA-A6-6649	B	5d8c131bbff59fb0c969217fc1d44e6d1503cd1f	1	-0.23294878971900668	0.37634596345068283	low
TCGA-AZ-6601-01A-11R-1774-07	TCGA-AZ-6601	B	5d8c131bbff59fb0c969217fc1d44e6d1503cd1f	1	-0.23294878971900668	0.37634596345068283	low
TCGA-AG-3584-01A-01R-0821-07	TCGA-AG-3584	A	470801dfbc085958058a5b50518e4f3a5e4721c3	4.968290043290043	-0.23246182870918133	0.3768329244605082	low
TCGA-AA-3697-01A-01R-1723-07	TCGA-AA-3697	B	5d8c131bbff59fb0c969217fc1d44e6d1503cd1f	1.0028735632183907	-0.23216924550020107	0.37712550766948844	low
TCGA-CM-5868-01A-01R-1653-07	TCGA-CM-5868	B	5d8c131bbff59fb0c969217fc1d44e6d1503cd1f	1.0428571428571431	-0.22143699902095942	0.3878577541487301	low
TCGA-AA-3549-01A-02R-0821-07	TCGA-AA-3549	A	470801dfbc085958058a5b50518e4f3a5e4721c3	5.113794276129492	-0.21930926944487023	0.3899854837248193	low
TCGA-AA-A00A-01A-01R-A002-07	TCGA-AA-A00A	A	470801dfbc085958058a5b50518e4f3a5e4721c3	5.134967809967809	-0.21742146464565285	0.3918732885240367	low
TCGA-AA-3679-01A-02R-0905-07	TCGA-AA-3679	A	470801dfbc085958058a5b50518e4f3a5e4721c3	5.259920634920635	-0.20641181054846425	0.40288294262122526	low
TCGA-AG-A036-01A-12R-A083-07	TCGA-AG-A036	A	470801dfbc085958058a5b50518e4f3a5e4721c3	5.350901875901876	-0.19853280360462902	0.4107619495650605	low
TCGA-AG-3731-01A-11R-1736-07	TCGA-AG-3731	B	5d8c131bbff59fb0c969217fc1d44e6d1503cd1f	1.138888888888889	-0.19649534040767486	0.41279941276201465	low
TCGA-AG-3612-01A-01R-0826-07	TCGA-AG-3612	A	470801dfbc085958058a5b50518e4f3a5e4721c3	5.757854050711193	-0.16461896283680677	0.44467579033288274	low
TCGA-AM-5820-01A-01R-1653-07	TCGA-AM-5820	B	5d8c131bbff59fb0c969217fc1d44e6d1503cd1f	1.3255411255411256	-0.15106853330349868	0.45822621986619083	low
TCGA-CM-6164-01A-11R-1653-07	TCGA-CM-6164	B	5d8c131bbff59fb0c969217fc1d44e6d1503cd1f	1.3265214444414049	-0.1508397029498276	0.4584550502198619	low
TCGA-AA-3713-01A-21R-1723-07	TCGA-AA-3713	B	5d8c131bbff59fb0c969217fc1d44e6d1503cd1f	1.3333333333333333	-0.14925229964701112	0.46004245352267836	low
TCGA-D5-6930-01A-11R-1928-07	TCGA-D5-6930	B	5d8c131bbff59fb0c969217fc1d44e6d1503cd1f	1.3333333333333333	-0.14925229964701112	0.46004245352267836	low
TCGA-CI-6619-01B-11R-1830-07	TCGA-CI-6619	B	5d8c131bbff59fb0c969217fc1d44e6d1503cd1f	1.3390804597701151	-0.14791662257703428	0.4613781305926552	low
TCGA-AA-A02O-01A-21R-A16W-07	TCGA-AA-A02O	A	470801dfbc085958058a5b50518e4f3a5e4721c3	5.99432652753548	-0.14583845428879108	0.46345629888089845	low
TCGA-D5-6531-01A-11R-1723-07	TCGA-D5-6531	B	5d8c131bbff59fb0c969217fc1d44e6d1503cd1f	1.4047619047619047	-0.13288063354264143	0.47641411962704805	low
TCGA-AA-3821-01A-01R-1022-07	TCGA-AA-3821	A	470801dfbc085958058a5b50518e4f3a5e4721c3	6.291076042820229	-0.12314944569584865	0.4861453074738409	low
TCGA-AF-2691-01A-01R-0821-07	TCGA-AF-2691	A	470801dfbc085958058a5b50518e4f3a5e4721c3	6.361147186147186	-0.11792675275285118	0.4913680004168383	low
TCGA-DY-A1DC-01A-31R-A155-07	TCGA-DY-A1DC	B	5d8c131bbff59fb0c969217fc1d44e6d1503cd1f	1.5	-0.11179245068677948	0.49750230248291005	low
TCGA-CM-6674-01A-11R-1839-07	TCGA-CM-6674	B	5d8c131bbff59fb0c969217fc1d44e6d1503cd1f	1.5833333333333333	-0.09398913588179571	0.5153056172878938	low
TCGA-AA-3875-01A-01R-0905-07	TCGA-AA-3875	A	470801dfbc085958058a5b50518e4f3a5e4721c3	6.693246753246751	-0.09383152687750189	0.5154632262921877	low
TCGA-DM-A28G-01A-11R-A16W-07	TCGA-DM-A28G	B	5d8c131bbff59fb0c969217fc1d44e6d1503cd1f	1.6333333333333333	-0.08358078286649429	0.5257139703031952	low
TCGA-CM-4752-01A-01R-1410-07	TCGA-CM-4752	A	470801dfbc085958058a5b50518e4f3a5e4721c3	6.919634684558447	-0.07799513812582848	0.531299615043861	low
TCGA-AA-3556-01A-01R-0821-07	TCGA-AA-3556	A	470801dfbc085958058a5b50518e4f3a5e4721c3	6.969069819069819	-0.0745972886282292	0.5346974645414603	low
TCGA-A6-5665-01A-01R-1653-07	TCGA-A6-5665	B	5d8c131bbff59fb0c969217fc1d44e6d1503cd1f	1.6791125541125544	-0.074222925439915155	0.5350718277297744	low
TCGA-AA-A00U-01A-01R-A002-07	TCGA-AA-A00U	A	470801dfbc085958058a5b50518e4f3a5e4721c3	7.048593073593073	-0.06917535658994137	0.5401193965797482	low
TCGA-DM-A288-01A-11R-A16W-07	TCGA-DM-A288	B	5d8c131bbff59fb0c969217fc1d44e6d1503cd1f	1.744047619047619	-0.06122005005093756	0.548074703118752	low
TCGA-DC-6681-01A-11R-A32Z-07	TCGA-DC-6681	B	5d8c131bbff59fb0c969217fc1d44e6d1503cd1f	1.748484848484848	-0.06034278436146718	0.5489519688082223	low
TCGA-G4-6627-01A-11R-1774-07	TCGA-G4-6627	B	5d8c131bbff59fb0c969217fc1d44e6d1503cd1f	1.7999999999999996	-0.05026036276281407	0.5590343904068754	low
TCGA-AA-3862-01A-01R-1022-07	TCGA-AA-3862	A	470801dfbc085958058a5b50518e4f3a5e4721c3	7.4225455100455076	-0.044377000804597305	0.5649177523650922	low
TCGA-AG-3894-01A-01R-1119-07	TCGA-AG-3894	A	470801dfbc085958058a5b50518e4f3a5e4721c3	7.488178488178487	-0.040138448025640684	0.5691563051440488	low
TCGA-AA-3856-01A-01R-0905-07	TCGA-AA-3856	A	470801dfbc085958058a5b50518e4f3a5e4721c3	7.497691197691198	-0.03952684165898249	0.569767911510707	low
TCGA-G4-6304-01A-11R-1928-07	TCGA-G4-6304	B	5d8c131bbff59fb0c969217fc1d44e6d1503cd1f	1.86887417218543	-0.03706647632159885	0.5722282768480906	low
TCGA-AA-3989-01A-01R-1022-07	TCGA-AA-3989	A	470801dfbc085958058a5b50518e4f3a5e4721c3	7.746181824135688	-0.023788434942697154	0.5855063182269924	low
TCGA-A6-6654-01A-21R-1839-07	TCGA-A6-6654	B	5d8c131bbff59fb0c969217fc1d44e6d1503cd1f	2	-0.012800513802582387	0.5964942393671071	low
TCGA-AA-A02K-01A-03R-A32Y-07	TCGA-AA-A02K	B	5d8c131bbff59fb0c969217fc1d44e6d1503cd1f	2	-0.012800513802582387	0.5964942393671071	low
TCGA-DY-A1DG-01A-11R-A32Y-07	TCGA-DY-A1DG	B	5d8c131bbff59fb0c969217fc1d44e6d1503cd1f	2	-0.012800513802582387	0.5964942393671071	low
TCGA-F4-6569-01A-11R-1774-07	TCGA-F4-6569	B	5d8c131bbff59fb0c969217fc1d44e6d1503cd1f	2	-0.012800513802582387	0.5964942393671071	low
TCGA-AG-4021-01A-01R-1736-07	TCGA-AG-4021	B	5d8c131bbff59fb0c969217fc1d44e6d1503cd1f	2.047577996715928	-0.004257218247699467	0.6050375349219901	low
TCGA-AG-3725-01A-11R-1736-07	TCGA-AG-3725	B	5d8c131bbff59fb0c969217fc1d44e6d1503cd1f	2.0661332292479835	-9.614655959507873e-4	0.6083332875737387	low
TCGA-AZ-4308-01A-01R-1410-07	TCGA-AZ-4308	A	470801dfbc085958058a5b50518e4f3a5e4721c3	8.24797887297887	0.006674001069759181	0.6159687542394486	low
TCGA-EI-6881-01A-11R-A32Z-07	TCGA-EI-6881	B	5d8c131bbff59fb0c969217fc1d44e6d1503cd1f	2.1126373626373636	0.007211684648252605	0.6165064378179421	low
TCGA-NH-A50U-01A-33R-A37K-07	TCGA-NH-A50U	B	5d8c131bbff59fb0c969217fc1d44e6d1503cd1f	2.12979797979798	0.010196873017486284	0.6194916261871758	low
TCGA-AA-3712-01A-21R-1723-07	TCGA-AA-3712	B	5d8c131bbff59fb0c969217fc1d44e6d1503cd1f	2.1397546897546893	0.011921405833699713	0.6212161590033892	low
TCGA-AA-3502-01A-01R-1410-07	TCGA-AA-3502	A	470801dfbc085958058a5b50518e4f3a5e4721c3	8.373954616811762	0.01406195690283538	0.6233567100725249	low
TCGA-AA-3488-01A-01R-1410-07	TCGA-AA-3488	A	470801dfbc085958058a5b50518e4f3a5e4721c3	8.390046938939124	0.014998545505999218	0.6242932986756887	low
TCGA-AA-3489-01A-21R-1839-07	TCGA-AA-3489	B	5d8c131bbff59fb0c969217fc1d44e6d1503cd1f	2.1666666666666665	0.01655541672811007	0.6258501698977996	low
TCGA-F5-6810-01A-11R-1830-07	TCGA-F5-6810	B	5d8c131bbff59fb0c969217fc1d44e6d1503cd1f	2.1666666666666665	0.01655541672811007	0.6258501698977996	low
TCGA-AA-A00Q-01A-01R-A002-07	TCGA-AA-A00Q	A	470801dfbc085958058a5b50518e4f3a5e4721c3	8.483969295309503	0.0204330974683117	0.6297278506380012	low
TCGA-AA-A00Z-01A-01R-A002-07	TCGA-AA-A00Z	A	470801dfbc085958058a5b50518e4f3a5e4721c3	8.49247141747142	0.020922389470573	0.6302171426402625	low
TCGA-DC-6155-01A-11R-1660-07	TCGA-DC-6155	B	5d8c131bbff59fb0c969217fc1d44e6d1503cd1f	2.21416315111156	0.024638631570293328	0.6339333847399828	low
TCGA-AG-3605-01A-01R-0826-07	TCGA-AG-3605	A	470801dfbc085958058a5b50518e4f3a5e4721c3	8.816653401182178	0.039259149472893246	0.6485539026425827	low
TCGA-CK-4950-01A-01R-1723-07	TCGA-CK-4950	B	5d8c131bbff59fb0c969217fc1d44e6d1503cd1f	2.3761804975808745	0.05133995368785816	0.6606347068575477	low
TCGA-AA-3851-01A-01R-1022-07	TCGA-AA-3851	A	470801dfbc085958058a5b50518e4f3a5e4721c3	9.076216427389454	0.053509499813754136	0.6628042529834437	low
TCGA-AA-A00K-01A-02R-A002-07	TCGA-AA-A00K	A	470801dfbc085958058a5b50518e4f3a5e4721c3	9.0791314965228	0.053667447790689674	0.6629622009603792	low
TCGA-AA-3552-01A-01R-0821-07	TCGA-AA-3552	A	470801dfbc085958058a5b50518e4f3a5e4721c3	9.11606449106449	0.05566465184473714	0.6649594050144266	low
TCGA-D5-5539-01A-01R-1653-07	TCGA-D5-5539	B	5d8c131bbff59fb0c969217fc1d44e6d1503cd1f	2.4121658612415935	0.057096443865318536	0.666391197035008	low
TCGA-A6-5666-01A-01R-1653-07	TCGA-A6-5666	B	5d8c131bbff59fb0c969217fc1d44e6d1503cd1f	2.4499999999999997	0.06308357594359087	0.6723783291132803	low
TCGA-AA-3977-01A-01R-1022-07	TCGA-AA-3977	A	470801dfbc085958058a5b50518e4f3a5e4721c3	9.302309966019646	0.06562632104397927	0.6749210742136688	low
TCGA-AA-3837-01A-01R-0905-07	TCGA-AA-3837	A	470801dfbc085958058a5b50518e4f3a5e4721c3	9.336707512917192	0.06744641731478501	0.6767411704844746	low
TCGA-AA-3846-01A-01R-1022-07	TCGA-AA-3846	A	470801dfbc085958058a5b50518e4f3a5e4721c3	9.469083694083697	0.0743948519728214	0.6836896051425109	low
TCGA-AA-3519-01A-02R-0821-07	TCGA-AA-3519	A	470801dfbc085958058a5b50518e4f3a5e4721c3	9.486537629304268	0.07530444772466477	0.6845992008943542	low
TCGA-AA-3527-01A-01R-0821-07	TCGA-AA-3527	A	470801dfbc085958058a5b50518e4f3a5e4721c3	9.603417436626392	0.08135679422903933	0.6906515473987288	low
TCGA-EI-6514-01A-11R-1736-07	TCGA-EI-6514	B	5d8c131bbff59fb0c969217fc1d44e6d1503cd1f	2.6916666666666664	0.09984351832268817	0.7091382714923777	low
TCGA-EI-6882-01A-11R-1928-07	TCGA-EI-6882	B	5d8c131bbff59fb0c969217fc1d44e6d1503cd1f	2.719913419913419	0.10398210094637533	0.7132768541160648	low
TCGA-CM-6679-01A-11R-1839-07	TCGA-CM-6679	B	5d8c131bbff59fb0c969217fc1d44e6d1503cd1f	2.724065832839856	0.10458784229798672	0.7138825954676762	low
TCGA-DM-A0XF-01A-11R-A155-07	TCGA-DM-A0XF	B	5d8c131bbff59fb0c969217fc1d44e6d1503cd1f	2.775258799171842	0.11200071742370471	0.7212954705933943	low
TCGA-AA-3844-01A-01R-1022-07	TCGA-AA-3844	A	470801dfbc085958058a5b50518e4f3a5e4721c3	10.286580086580086	0.11545055951350697	0.7247453126831964	low
TCGA-DM-A1D7-01A-11R-A155-07	TCGA-DM-A1D7	B	5d8c131bbff59fb0c969217fc1d44e6d1503cd1f	2.8333333333333335	0.12028932659365242	0.7295840797633419	low
TCGA-AA-3869-01A-01R-1022-07	TCGA-AA-3869	A	470801dfbc085958058a5b50518e4f3a5e4721c3	10.620370804895547	0.13136506753356864	0.7406598207032582	low
TCGA-AA-3666-01A-02R-0905-07	TCGA-AA-3666	A	470801dfbc085958058a5b50518e4f3a5e4721c3	10.744083694083692	0.13714761048848062	0.7464423636581701	low
TCGA-D5-6541-01A-11R-1723-07	TCGA-D5-6541	B	5d8c131bbff59fb0c969217fc1d44e6d1503cd1f	2.9553135037005998	0.13729737689645471	0.7465921300661442	low
TCGA-BM-6198-01A-11R-1736-07	TCGA-BM-6198	B	5d8c131bbff59fb0c969217fc1d44e6d1503cd1f	3	0.14339717373167607	0.7526919269013655	low
TCGA-DM-A28F-01A-11R-A32Y-07	TCGA-DM-A28F	B	5d8c131bbff59fb0c969217fc1d44e6d1503cd1f	3	0.14339717373167607	0.7526919269013655	low
TCGA-AA-3492-01A-01R-1410-07	TCGA-AA-3492	A	470801dfbc085958058a5b50518e4f3a5e4721c3	11.007793112684412	0.14927314969995428	0.7585679028696438	low
TCGA-AA-3663-01A-01R-1723-07	TCGA-AA-3663	B	5d8c131bbff59fb0c969217fc1d44e6d1503cd1f	3.0462538226299687	0.14963955776355703	0.7589343109332465	low
TCGA-G4-6302-01A-11R-1723-07	TCGA-G4-6302	B	5d8c131bbff59fb0c969217fc1d44e6d1503cd1f	3.181926406926407	0.16754641873706663	0.7768411719067562	low
TCGA-AA-3673-01A-01R-0905-07	TCGA-AA-3673	A	470801dfbc085958058a5b50518e4f3a5e4721c3	11.429329004329004	0.16811324458799257	0.7774079977576821	low
TCGA-AF-4110-01A-02R-1736-07	TCGA-AF-4110	B	5d8c131bbff59fb0c969217fc1d44e6d1503cd1f	3.202380952380953	0.170195622119131	0.7794903752888205	low
TCGA-EI-6507-01A-11R-1736-07	TCGA-EI-6507	B	5d8c131bbff59fb0c969217fc1d44e6d1503cd1f	3.211180110975937	0.17133129498536773	0.7806260481550572	low
TCGA-CM-6171-01A-11R-1653-07	TCGA-CM-6171	B	5d8c131bbff59fb0c969217fc1d44e6d1503cd1f	3.256227106227106	0.1771084134802946	0.7864031666499841	low
TCGA-CM-4747-01A-01R-1410-07	TCGA-CM-4747	A	470801dfbc085958058a5b50518e4f3a5e4721c3	11.673970888386934	0.17875637179307663	0.7880511249627662	low
TCGA-AH-6547-01A-11R-1830-07	TCGA-AH-6547	B	5d8c131bbff59fb0c969217fc1d44e6d1503cd1f	3.3122793385136466	0.18421213253847288	0.7935068857081624	low
TCGA-DM-A285-01A-11R-A16W-07	TCGA-DM-A285	B	5d8c131bbff59fb0c969217fc1d44e6d1503cd1f	3.3374485596707806	0.1873719380610487	0.7966666912307382	low
TCGA-AA-A004-01A-01R-A00A-07	TCGA-AA-A004	A	470801dfbc085958058a5b50518e4f3a5e4721c3	11.984715747215748	0.19198291236092763	0.8012776655306171	low
TCGA-AG-4008-01A-01R-1119-07	TCGA-AG-4008	A	470801dfbc085958058a5b50518e4f3a5e4721c3	12.000396825396823	0.19264194492632278	0.8019366980960123	low
TCGA-G4-6323-01A-11R-1723-07	TCGA-G4-6323	B	5d8c131bbff59fb0c969217fc1d44e6d1503cd1f	3.402331002331003	0.19543363538024547	0.804728388549935	low
TCGA-AA-3870-01A-01R-1022-07	TCGA-AA-3870	A	470801dfbc085958058a5b50518e4f3a5e4721c3	12.246845515595513	0.20289636493725338	0.8121911181069429	low
TCGA-A6-5660-01A-01R-1653-07	TCGA-A6-5660	B	5d8c131bbff59fb0c969217fc1d44e6d1503cd1f	3.4797979797979792	0.2049047773168342	0.8141995304865237	low
TCGA-G4-6310-01A-11R-1723-07	TCGA-G4-6310	B	5d8c131bbff59fb0c969217fc1d44e6d1503cd1f	3.5042553191489363	0.20786094972778332	0.8171557028974729	low
TCGA-D5-6920-01A-11R-1928-07	TCGA-D5-6920	B	5d8c131bbff59fb0c969217fc1d44e6d1503cd1f	3.608333333333334	0.22026398312192566	0.8295587362916151	low
TCGA-G4-6293-01A-11R-1723-07	TCGA-G4-6293	B	5d8c131bbff59fb0c969217fc1d44e6d1503cd1f	3.6523809523809536	0.22542901521776887	0.8347237683874584	low
TCGA-AG-3599-01A-02R-0826-07	TCGA-AG-3599	A	470801dfbc085958058a5b50518e4f3a5e4721c3	12.91414220699935	0.229732274514915	0.8390270276846046	low
TCGA-AD-6548-01A-11R-1839-07	TCGA-AD-6548	B	5d8c131bbff59fb0c969217fc1d44e6d1503cd1f	3.6928571428571426	0.23013232704217843	0.839427080211868	low
TCGA-AA-3831-01A-01R-0905-07	TCGA-AA-3831	A	470801dfbc085958058a5b50518e4f3a5e4721c3	12.979870129870127	0.2323056030049967	0.8416003561746862	low
TCGA-AA-3680-01A-01R-0905-07	TCGA-AA-3680	A	470801dfbc085958058a5b50518e4f3a5e4721c3	13.024686424686424	0.23405328786574817	0.8433480410354377	low
TCGA-AA-3560-01A-01R-0821-07	TCGA-AA-3560	A	470801dfbc085958058a5b50518e4f3a5e4721c3	13.026822694214001	0.23413645568637292	0.8434312088560625	low
TCGA-CM-4746-01A-01R-1410-07	TCGA-CM-4746	A	470801dfbc085958058a5b50518e4f3a5e4721c3	13.44719398958529	0.2502604032939254	0.8595551564636149	low
TCGA-AA-A029-01A-01R-A00A-07	TCGA-AA-A029	A	470801dfbc085958058a5b50518e4f3a5e4721c3	13.469390331890333	0.2510986850454887	0.8603934382151782	low
TCGA-AA-3529-01A-02R-0821-07	TCGA-AA-3529	A	470801dfbc085958058a5b50518e4f3a5e4721c3	13.643204018204019	0.2576189272230217	0.8669136803927112	low
TCGA-AA-3861-01A-01R-1022-07	TCGA-AA-3861	A	470801dfbc085958058a5b50518e4f3a5e4721c3	13.94834290838964	0.26888054523575244	0.878175298405442	low
TCGA-QG-A5YW-01A-11R-A28H-07	TCGA-QG-A5YW	B	5d8c131bbff59fb0c969217fc1d44e6d1503cd1f	4.13611111111111	0.2791362859041432	0.8884310390738327	low
TCGA-QG-A5Z2-01A-11R-A28H-07	TCGA-QG-A5Z2	B	5d8c131bbff59fb0c969217fc1d44e6d1503cd1f	4.1861471861471875	0.2844001384045146	0.8936948915742041	low
TCGA-CM-4748-01A-01R-1410-07	TCGA-CM-4748	A	470801dfbc085958058a5b50518e4f3a5e4721c3	14.526731601731601	0.28960975168023406	0.8989045048499236	low
TCGA-AA-3685-01A-02R-A32Z-07	TCGA-AA-3685	B	5d8c131bbff59fb0c969217fc1d44e6d1503cd1f	4.256227106227107	0.29168787486333914	0.9009826280330286	low
TCGA-AA-3555-01A-01R-0821-07	TCGA-AA-3555	A	470801dfbc085958058a5b50518e4f3a5e4721c3	15.189459151959152	0.31243275160144424	0.9217275047711337	low
TCGA-A6-6781-01A-22R-1928-07	TCGA-A6-6781	B	5d8c131bbff59fb0c969217fc1d44e6d1503cd1f	4.509901034038966	0.3172789466732545	0.926573699842944	low
TCGA-A6-2678-01A-01R-0821-07	TCGA-A6-2678	A	470801dfbc085958058a5b50518e4f3a5e4721c3	15.417327117327117	0.3200647426611598	0.9293594958308493	low
TCGA-AA-A03F-01A-11R-A16W-07	TCGA-AA-A03F	A	470801dfbc085958058a5b50518e4f3a5e4721c3	15.605822465869192	0.3262983919920258	0.9355931451617153	low
TCGA-AA-A02F-01A-01R-A089-07	TCGA-AA-A02F	A	470801dfbc085958058a5b50518e4f3a5e4721c3	15.878605604921399	0.33519531331994257	0.9444900664896321	high
TCGA-AA-3852-01A-01R-0905-07	TCGA-AA-3852	A	470801dfbc085958058a5b50518e4f3a5e4721c3	15.89332426892453	0.3356712706780096	0.9449660238476991	high
TCGA-QL-A97D-01A-12R-A41B-07	TCGA-QL-A97D	B	5d8c131bbff59fb0c969217fc1d44e6d1503cd1f	4.7523809523809515	0.3406623810084759	0.9499571341781654	high
TCGA-CL-5918-01A-11R-1660-07	TCGA-CL-5918	B	5d8c131bbff59fb0c969217fc1d44e6d1503cd1f	4.760989010989011	0.3414742662238168	0.9507690193935063	high
TCGA-CM-6680-01A-11R-1839-07	TCGA-CM-6680	B	5d8c131bbff59fb0c969217fc1d44e6d1503cd1f	4.78644347455823	0.3438679733775911	0.9531627265472806	high
TCGA-D5-6540-01A-11R-1723-07	TCGA-D5-6540	B	5d8c131bbff59fb0c969217fc1d44e6d1503cd1f	4.8333269335032485	0.34824940715497965	0.9575441603246692	high
TCGA-CM-5861-01A-01R-1653-07	TCGA-CM-5861	B	5d8c131bbff59fb0c969217fc1d44e6d1503cd1f	4.899228966197878	0.35434902382464784	0.9636437769943373	high
TCGA-AA-A01K-01A-01R-A00A-07	TCGA-AA-A01K	A	470801dfbc085958058a5b50518e4f3a5e4721c3	16.687707614023402	0.36076262460766473	0.9700573777773542	high
TCGA-AA-3841-01A-01R-0905-07	TCGA-AA-3841	A	470801dfbc085958058a5b50518e4f3a5e4721c3	16.78935786435786	0.3638917102985113	0.9731864634682008	high
TCGA-AA-3975-01A-01R-1022-07	TCGA-AA-3975	A	470801dfbc085958058a5b50518e4f3a5e4721c3	16.93307111628008	0.3682852411798373	0.9775799943495268	high
TCGA-CM-4744-01A-01R-A32Z-07	TCGA-CM-4744	B	5d8c131bbff59fb0c969217fc1d44e6d1503cd1f	5.0578215630355965	0.3687527916362461	0.9780475448059356	high
TCGA-D5-6927-01A-21R-1928-07	TCGA-D5-6927	B	5d8c131bbff59fb0c969217fc1d44e6d1503cd1f	5.276401270938089	0.3879985627818452	0.9972933159515347	high
TCGA-F5-6814-01A-31R-1928-07	TCGA-F5-6814	B	5d8c131bbff59fb0c969217fc1d44e6d1503cd1f	5.323593073593073	0.3920657114210664	1.001360464590756	high
TCGA-DM-A28M-01A-12R-A16W-07	TCGA-DM-A28M	B	5d8c131bbff59fb0c969217fc1d44e6d1503cd1f	5.425000000000001	0.40070357453547767	1.0099983277051672	high
TCGA-AA-A022-01A-21R-A16W-07	TCGA-AA-A022	A	470801dfbc085958058a5b50518e4f3a5e4721c3	18.415800865800865	0.4116631217638993	1.0209578749335888	high
TCGA-AF-6672-01A-11R-1830-07	TCGA-AF-6672	B	5d8c131bbff59fb0c969217fc1d44e6d1503cd1f	5.650793650793651	0.4194569149292997	1.0287516680989892	high
TCGA-AG-3602-01A-02R-0826-07	TCGA-AG-3602	A	470801dfbc085958058a5b50518e4f3a5e4721c3	18.91681096681097	0.4255745811047974	1.0348693342744868	high
TCGA-AG-3890-01A-01R-1119-07	TCGA-AG-3890	A	470801dfbc085958058a5b50518e4f3a5e4721c3	19.15378410697707	0.43203311435363034	1.0413278675233197	high
TCGA-AG-A01Y-01A-41R-A083-07	TCGA-AG-A01Y	A	470801dfbc085958058a5b50518e4f3a5e4721c3	19.548546691403825	0.44262530593128513	1.0519200591009747	high
TCGA-AF-3911-01A-01R-1736-07	TCGA-AF-3911	B	5d8c131bbff59fb0c969217fc1d44e6d1503cd1f	6.098484848484847	0.45482764281471744	1.0641223959844068	high
TCGA-AA-3811-01A-01R-1022-07	TCGA-AA-3811	A	470801dfbc085958058a5b50518e4f3a5e4721c3	20.200431169470043	0.4596788872689561	1.0689736404386456	high
TCGA-A6-A566-01A-11R-A28H-07	TCGA-A6-A566	B	5d8c131bbff59fb0c969217fc1d44e6d1503cd1f	6.208802308802309	0.4632007637745028	1.0724955169441923	high
TCGA-F4-6854-01A-11R-1928-07	TCGA-F4-6854	B	5d8c131bbff59fb0c969217fc1d44e6d1503cd1f	6.218119691125282	0.46390207709844167	1.0731968302681312	high
TCGA-AG-A00C-01A-01R-A002-07	TCGA-AG-A00C	A	470801dfbc085958058a5b50518e4f3a5e4721c3	21.235704090595387	0.4857129196550356	1.095007672824725	high
TCGA-AG-3581-01A-01R-0821-07	TCGA-AG-3581	A	470801dfbc085958058a5b50518e4f3a5e4721c3	21.47375631965303	0.4915276882094922	1.1008224413791816	high
TCGA-A6-6140-01A-11R-1774-07	TCGA-A6-6140	B	5d8c131bbff59fb0c969217fc1d44e6d1503cd1f	6.709636197136197	0.49966989114490346	1.108964644314593	high
TCGA-AA-3524-01A-02R-0821-07	TCGA-AA-3524	A	470801dfbc085958058a5b50518e4f3a5e4721c3	22.29134983374113	0.5110398180795553	1.120334571249245	high
TCGA-5M-AAT4-01A-11R-A41B-07	TCGA-5M-AAT4	B	5d8c131bbff59fb0c969217fc1d44e6d1503cd1f	6.956227106227108	0.516764154794521	1.1260589079642105	high
TCGA-F4-6856-01A-11R-1928-07	TCGA-F4-6856	B	5d8c131bbff59fb0c969217fc1d44e6d1503cd1f	7.151149425287357	0.5299058005731058	1.1392005537427954	high
TCGA-AY-4071-01A-01R-1113-07	TCGA-AY-4071	A	470801dfbc085958058a5b50518e4f3a5e4721c3	23.65186024511593	0.542038760906299	1.1513335140759886	high
TCGA-AZ-4313-01A-01R-1410-07	TCGA-AZ-4313	A	470801dfbc085958058a5b50518e4f3a5e4721c3	25.95039029597853	0.5907158414403204	1.20001059461001	high
TCGA-NH-A8F8-01A-72R-A41B-07	TCGA-NH-A8F8	B	5d8c131bbff59fb0c969217fc1d44e6d1503cd1f	8.26760461760462	0.5996024319247233	1.2088971850944128	high
TCGA-AG-3901-01A-01R-1119-07	TCGA-AG-3901	A	470801dfbc085958058a5b50518e4f3a5e4721c3	26.825407925407927	0.6081628325248413	1.2174575856945307	high
TCGA-AA-3972-01A-01R-1022-07	TCGA-AA-3972	A	470801dfbc085958058a5b50518e4f3a5e4721c3	28.176915680742216	0.6340606333980591	1.2433553865677487	high
TCGA-DM-A1HB-01A-21R-A180-07	TCGA-DM-A1HB	B	5d8c131bbff59fb0c969217fc1d44e6d1503cd1f	8.983333333333334	0.6399938005164676	1.249288553686157	high
TCGA-A6-6137-01A-11R-1774-07	TCGA-A6-6137	B	5d8c131bbff59fb0c969217fc1d44e6d1503cd1f	9.312509614996378	0.6576075300647866	1.266902283234476	high
TCGA-AA-A010-01A-01R-A089-07	TCGA-AA-A010	A	470801dfbc085958058a5b50518e4f3a5e4721c3	31.059030763922067	0.6854983140440755	1.294793067213765	high
TCGA-D5-6537-01A-11R-1723-07	TCGA-D5-6537	B	5d8c131bbff59fb0c969217fc1d44e6d1503cd1f	9.962802498048402	0.6908092177655478	1.3001039709352373	high
TCGA-AG-A016-01A-01R-A002-07	TCGA-AG-A016	A	470801dfbc085958058a5b50518e4f3a5e4721c3	31.602123849670583	0.6946710002396536	1.3039657534093432	high
TCGA-AZ-6606-01A-11R-1839-07	TCGA-AZ-6606	B	5d8c131bbff59fb0c969217fc1d44e6d1503cd1f	10.104365079365078	0.6977754770469922	1.3070702302166817	high
TCGA-AH-6903-01A-11R-1928-07	TCGA-AH-6903	B	5d8c131bbff59fb0c969217fc1d44e6d1503cd1f	10.20768398268398	0.702803939742402	1.3120986929120915	high
TCGA-G4-6322-01A-11R-1723-07	TCGA-G4-6322	B	5d8c131bbff59fb0c969217fc1d44e6d1503cd1f	10.603176903269205	0.7216331609417073	1.3309279141113968	high
TCGA-AA-3554-01A-01R-0826-07	TCGA-AA-3554	A	470801dfbc085958058a5b50518e4f3a5e4721c3	33.681326316885155	0.7284294374189154	1.337724190588605	high
TCGA-5M-AAT5-01A-21R-A41B-07	TCGA-5M-AAT5	B	5d8c131bbff59fb0c969217fc1d44e6d1503cd1f	11.065151515151516	0.7428312875067624	1.352126040676452	high
TCGA-AA-A00J-01A-02R-A002-07	TCGA-AA-A00J	A	470801dfbc085958058a5b50518e4f3a5e4721c3	35.04129572118702	0.7494323647084532	1.3587271178781428	high
TCGA-AA-3681-01A-01R-0905-07	TCGA-AA-3681	A	470801dfbc085958058a5b50518e4f3a5e4721c3	36.24926754230878	0.7674336526951903	1.3767284058648799	high
TCGA-AG-A01W-01A-21R-A083-07	TCGA-AG-A01W	A	470801dfbc085958058a5b50518e4f3a5e4721c3	36.43438091758988	0.7701405306061961	1.3794352837758856	high
TCGA-AH-6643-01A-11R-1830-07	TCGA-AH-6643	B	5d8c131bbff59fb0c969217fc1d44e6d1503cd1f	11.807142857142859	0.7752356639546282	1.3845304171243176	high
TCGA-A6-2674-01A-02R-0821-07	TCGA-A6-2674	A	470801dfbc085958058a5b50518e4f3a5e4721c3	36.8848315327883	0.7766718676707257	1.3859666208404153	high
TCGA-DM-A28K-01A-21R-A32Y-07	TCGA-DM-A28K	B	5d8c131bbff59fb0c969217fc1d44e6d1503cd1f	11.859861046877617	0.7774660380882129	1.3867607912579025	high
TCGA-AA-3675-01A-02R-0905-07	TCGA-AA-3675	B	5d8c131bbff59fb0c969217fc1d44e6d1503cd1f	12.145414673046254	0.7893904088081088	1.3986851619777982	high
TCGA-AH-6897-01A-11R-1928-07	TCGA-AH-6897	B	5d8c131bbff59fb0c969217fc1d44e6d1503cd1f	12.726140526140524	0.8128617431864439	1.4221564963561333	high
TCGA-AA-A00E-01A-01R-A002-07	TCGA-AA-A00E	A	470801dfbc085958058a5b50518e4f3a5e4721c3	40.9782637969709	0.8326963336800012	1.4419910868496908	high
TCGA-DM-A282-01A-12R-A16W-07	TCGA-DM-A282	B	5d8c131bbff59fb0c969217fc1d44e6d1503cd1f	13.344047619047622	0.8367695543629704	1.44606430753266	high
TCGA-AG-3727-01A-01R-0905-07	TCGA-AG-3727	A	470801dfbc085958058a5b50518e4f3a5e4721c3	42.72508599964039	0.854958455884039	1.4642532090537284	high
TCGA-AG-A008-01A-01R-A002-07	TCGA-AG-A008	A	470801dfbc085958058a5b50518e4f3a5e4721c3	43.18508928747118	0.8606729956433797	1.4699677488130694	high
TCGA-AG-3580-01A-01R-0821-07	TCGA-AG-3580	A	470801dfbc085958058a5b50518e4f3a5e4721c3	43.31833493414886	0.862317173474466	1.4716119266441554	high
TCGA-AA-3660-01A-01R-1723-07	TCGA-AA-3660	B	5d8c131bbff59fb0c969217fc1d44e6d1503cd1f	14.14908316528488	0.8664174497714868	1.4757122029411764	high
TCGA-AF-2693-01A-02R-1736-07	TCGA-AF-2693	B	5d8c131bbff59fb0c969217fc1d44e6d1503cd1f	14.304298555674704	0.8719521590408268	1.4812469122105163	high
TCGA-AG-A02N-01A-11R-A083-07	TCGA-AG-A02N	A	470801dfbc085958058a5b50518e4f3a5e4721c3	44.90033676359424	0.8814690166359171	1.4907637698056067	high
TCGA-AA-3495-01A-01R-1410-07	TCGA-AA-3495	A	470801dfbc085958058a5b50518e4f3a5e4721c3	45.056729649991325	0.8833263412355741	1.4926210944052636	high
TCGA-AG-3587-01A-01R-0821-07	TCGA-AG-3587	A	470801dfbc085958058a5b50518e4f3a5e4721c3	45.11915321219446	0.8840659240545143	1.4933606772242038	high
TCGA-A6-2686-01A-01R-A32Z-07	TCGA-A6-2686	B	5d8c131bbff59fb0c969217fc1d44e6d1503cd1f	14.69342081529582	0.885584515833827	1.4948792690035164	high
TCGA-AG-3887-01A-01R-1119-07	TCGA-AG-3887	A	470801dfbc085958058a5b50518e4f3a5e4721c3	46.67758408901426	0.9022125248658825	1.511507278035572	high
TCGA-AA-3684-01A-02R-0905-07	TCGA-AA-3684	A	470801dfbc085958058a5b50518e4f3a5e4721c3	46.73645486402085	0.902886343524983	1.5121810966946725	high
TCGA-AG-A020-01A-21R-A083-07	TCGA-AG-A020	A	470801dfbc085958058a5b50518e4f3a5e4721c3	48.271644389808	0.9201704036242996	1.529465156793989	high
TCGA-AA-3950-01A-02R-1022-07	TCGA-AA-3950	A	470801dfbc085958058a5b50518e4f3a5e4721c3	50.41230801362381	0.9433929121437616	1.5526876653134511	high
TCGA-AA-3941-01A-01R-1022-07	TCGA-AA-3941	A	470801dfbc085958058a5b50518e4f3a5e4721c3	50.69841840827494	0.9464232176129316	1.555717970782621	high
TCGA-AA-3947-01A-01R-1022-07	TCGA-AA-3947	A	470801dfbc085958058a5b50518e4f3a5e4721c3	51.531620674011954	0.9551533795146933	1.5644481326843827	high
TCGA-AG-3582-01A-01R-0821-07	TCGA-AG-3582	A	470801dfbc085958058a5b50518e4f3a5e4721c3	51.7607240867633	0.9575296230696031	1.5668243762392926	high
TCGA-D5-7000-01A-11R-A32Z-07	TCGA-D5-7000	B	5d8c131bbff59fb0c969217fc1d44e6d1503cd1f	17.22550505050505	0.9667995728165673	1.5760943259862568	high
TCGA-AA-A00R-01A-01R-A002-07	TCGA-AA-A00R	A	470801dfbc085958058a5b50518e4f3a5e4721c3	52.80932512101943	0.968275568647835	1.5775703218175245	high
TCGA-AD-A5EJ-01A-11R-A28H-07	TCGA-AD-A5EJ	B	5d8c131bbff59fb0c969217fc1d44e6d1503cd1f	17.831529581529576	0.9845598630753777	1.5938546162450673	high
TCGA-A6-2682-01A-01R-1410-07	TCGA-A6-2682	A	470801dfbc085958058a5b50518e4f3a5e4721c3	54.522527082366445	0.9853896231968756	1.594684376366565	high
TCGA-AA-3845-01A-01R-1022-07	TCGA-AA-3845	A	470801dfbc085958058a5b50518e4f3a5e4721c3	54.78663974913976	0.9879809048404234	1.5972756580101128	high
TCGA-G4-6297-01A-11R-1723-07	TCGA-G4-6297	B	5d8c131bbff59fb0c969217fc1d44e6d1503cd1f	18.48428279239887	1.0030612717422815	1.612356024911971	high
TCGA-AA-3526-01A-02R-A32Z-07	TCGA-AA-3526	B	5d8c131bbff59fb0c969217fc1d44e6d1503cd1f	19.182147101264746	1.022167918943391	1.6314626721130805	high
TCGA-AY-6386-01A-21R-1723-07	TCGA-AY-6386	B	5d8c131bbff59fb0c969217fc1d44e6d1503cd1f	19.767346959315866	1.0376873943161458	1.6469821474858353	high
TCGA-AA-3848-01A-01R-0905-07	TCGA-AA-3848	A	470801dfbc085958058a5b50518e4f3a5e4721c3	60.68007505959322	1.0428179435844147	1.6521126967541042	high
TCGA-AA-A01T-01A-21R-A16W-07	TCGA-AA-A01T	A	470801dfbc085958058a5b50518e4f3a5e4721c3	61.351222496601366	1.0487273844735772	1.6580221376432667	high
TCGA-AA-3506-01A-01R-1410-07	TCGA-AA-3506	A	470801dfbc085958058a5b50518e4f3a5e4721c3	66.28341198612566	1.0902977553143165	1.699592508484006	high
TCGA-AG-3592-01A-02R-1736-07	TCGA-AG-3592	B	5d8c131bbff59fb0c969217fc1d44e6d1503cd1f	22.20682928182928	1.0979902488384794	1.707285002008169	high
TCGA-A6-2676-01A-01R-0826-07	TCGA-A6-2676	A	470801dfbc085958058a5b50518e4f3a5e4721c3	70.83314513243602	1.1260264803295807	1.7353212334992703	high
TCGA-NH-A50V-01A-11R-A28H-07	TCGA-NH-A50V	B	5d8c131bbff59fb0c969217fc1d44e6d1503cd1f	24.23950216450216	1.1435785526594675	1.752873305829157	high
TCGA-QG-A5YX-01A-11R-A28H-07	TCGA-QG-A5YX	B	5d8c131bbff59fb0c969217fc1d44e6d1503cd1f	24.397026992615224	1.1469566976270686	1.7562514507967582	high
TCGA-AA-3984-01A-02R-1022-07	TCGA-AA-3984	A	470801dfbc085958058a5b50518e4f3a5e4721c3	74.93459683591263	1.1563461897017646	1.7656409428714541	high
TCGA-AA-3979-01A-01R-1022-07	TCGA-AA-3979	A	470801dfbc085958058a5b50518e4f3a5e4721c3	78.637027358405	1.1823414427788224	1.7916361959485119	high
TCGA-A6-2681-01A-01R-1410-07	TCGA-A6-2681	A	470801dfbc085958058a5b50518e4f3a5e4721c3	83.3975074111559	1.2140439006065156	1.823338653776205	high
TCGA-AA-A00O-01A-02R-A089-07	TCGA-AA-A00O	A	470801dfbc085958058a5b50518e4f3a5e4721c3	84.15645329366079	1.2189322391515027	1.8282269923211922	high
TCGA-AA-3864-01A-01R-1022-07	TCGA-AA-3864	A	470801dfbc085958058a5b50518e4f3a5e4721c3	85.34346792176302	1.2264910692969067	1.8357858224665962	high
TCGA-G4-6320-01A-11R-1723-07	TCGA-G4-6320	B	5d8c131bbff59fb0c969217fc1d44e6d1503cd1f	29.273608336108328	1.2423231479603427	1.8516179011300322	high
TCGA-AF-A56K-01A-32R-A39D-07	TCGA-AF-A56K	B	5d8c131bbff59fb0c969217fc1d44e6d1503cd1f	30.798593073593064	1.269006939945354	1.8783016931150436	high
TCGA-A6-2680-01A-01R-1410-07	TCGA-A6-2680	A	470801dfbc085958058a5b50518e4f3a5e4721c3	93.93375123052918	1.2782809797005787	1.8875757328702683	high
TCGA-AF-A56N-01A-12R-A39D-07	TCGA-AF-A56N	B	5d8c131bbff59fb0c969217fc1d44e6d1503cd1f	32.49872349872349	1.2972867748056898	1.9065815279753793	high
TCGA-AF-2692-01A-01R-0821-07	TCGA-AF-2692	A	470801dfbc085958058a5b50518e4f3a5e4721c3	101.29866535146064	1.3190797313120888	1.9283744844817783	high
TCGA-A6-3809-01A-01R-1022-07	TCGA-A6-3809	A	470801dfbc085958058a5b50518e4f3a5e4721c3	104.74500243958295	1.3371722274005986	1.946466980570288	high
TCGA-AA-3854-01A-01R-0905-07	TCGA-AA-3854	A	470801dfbc085958058a5b50518e4f3a5e4721c3	106.02449860081437	1.3437395802772318	1.9530343334469213	high
TCGA-AG-A026-01A-01R-A00A-07	TCGA-AG-A026	A	470801dfbc085958058a5b50518e4f3a5e4721c3	116.47139922509686	1.3945962996694967	2.0038910528391862	high
TCGA-G5-6233-01A-11R-1736-07	TCGA-G5-6233	B	5d8c131bbff59fb0c969217fc1d44e6d1503cd1f	39.14463020098381	1.3955510455213913	2.004845798691081	high
TCGA-A6-2677-01A-01R-0821-07	TCGA-A6-2677	A	470801dfbc085958058a5b50518e4f3a5e4721c3	117.18316962887853	1.3978948330783187	2.0071895862480083	high
TCGA-AG-A002-01A-01R-A002-07	TCGA-AG-A002	A	470801dfbc085958058a5b50518e4f3a5e4721c3	118.42887724243111	1.4036202503967594	2.012915003566449	high
TCGA-CI-6622-01A-11R-1830-07	TCGA-CI-6622	B	5d8c131bbff59fb0c969217fc1d44e6d1503cd1f	40.61060524724317	1.4150247849216349	2.0243195380913246	high
TCGA-A6-4105-01A-02R-1774-07	TCGA-A6-4105	B	5d8c131bbff59fb0c969217fc1d44e6d1503cd1f	40.7270424020424	1.4165419834984316	2.025836736668121	high
TCGA-AA-3525-01A-02R-0826-07	TCGA-AA-3525	A	470801dfbc085958058a5b50518e4f3a5e4721c3	123.35689017984842	1.4256991875084706	2.0349939406781603	high
TCGA-AA-3850-01A-01R-1022-07	TCGA-AA-3850	A	470801dfbc085958058a5b50518e4f3a5e4721c3	125.79504511414466	1.4363013369003061	2.0455960900699957	high
TCGA-A6-3810-01A-01R-1022-07	TCGA-A6-3810	A	470801dfbc085958058a5b50518e4f3a5e4721c3	132.03711266442335	1.462541989879448	2.0718367430491376	high
TCGA-AG-3881-01A-01R-0905-07	TCGA-AG-3881	A	470801dfbc085958058a5b50518e4f3a5e4721c3	139.68078727563744	1.4930467368145681	2.1023414899842576	high
TCGA-AA-3667-01A-01R-0905-07	TCGA-AA-3667	A	470801dfbc085958058a5b50518e4f3a5e4721c3	140.9455920527552	1.4979340391593128	2.1072287923290025	high
TCGA-AG-3578-01A-01R-0821-07	TCGA-AG-3578	A	470801dfbc085958058a5b50518e4f3a5e4721c3	150.86797563459595	1.5348288131074506	2.1441235662771403	high
TCGA-AG-3885-01A-01R-0905-07	TCGA-AG-3885	A	470801dfbc085958058a5b50518e4f3a5e4721c3	152.50134329564256	1.5406702299589692	2.1499649831286587	high
TCGA-AG-4005-01A-01R-1119-07	TCGA-AG-4005	A	470801dfbc085958058a5b50518e4f3a5e4721c3	154.38756114391862	1.5473390722186493	2.156633825388339	high
TCGA-G4-6626-01A-11R-1774-07	TCGA-G4-6626	B	5d8c131bbff59fb0c969217fc1d44e6d1503cd1f	54.4224161716938	1.5706507407493853	2.1799454939190746	high
TCGA-AA-3814-01A-01R-0905-07	TCGA-AA-3814	A	470801dfbc085958058a5b50518e4f3a5e4721c3	165.60827652795433	1.5854107205581824	2.194705473727872	high
TCGA-AG-A011-01A-01R-A002-07	TCGA-AG-A011	A	470801dfbc085958058a5b50518e4f3a5e4721c3	172.94599944678444	1.6089448260610768	2.218239579230766	high
TCGA-G4-6315-01A-11R-1723-07	TCGA-G4-6315	B	5d8c131bbff59fb0c969217fc1d44e6d1503cd1f	59.6613272237498	1.6196914258522987	2.2289861790219883	high
TCGA-AY-6197-01A-11R-1723-07	TCGA-AY-6197	B	5d8c131bbff59fb0c969217fc1d44e6d1503cd1f	59.951133743525084	1.6222791780946517	2.2315739312643412	high
TCGA-AA-3930-01A-01R-1022-07	TCGA-AA-3930	A	470801dfbc085958058a5b50518e4f3a5e4721c3	184.8667935934296	1.645139366550853	2.2544341197205426	high
TCGA-AA-3949-01A-01R-1022-07	TCGA-AA-3949	A	470801dfbc085958058a5b50518e4f3a5e4721c3	186.48666083623388	1.6498776111845939	2.259172364354283	high
TCGA-AD-6899-01A-11R-1928-07	TCGA-AD-6899	B	5d8c131bbff59fb0c969217fc1d44e6d1503cd1f	65.284661220118835	1.6678253199528261	2.2771200731225156	high
TCGA-AA-3710-01A-01R-1022-07	TCGA-AA-3710	A	470801dfbc085958058a5b50518e4f3a5e4721c3	196.746993189695	1.678971075461427	2.2882658286311166	high
TCGA-AZ-4616-01A-21R-1839-07	TCGA-AZ-4616	B	5d8c131bbff59fb0c969217fc1d44e6d1503cd1f	69.0913210793102	1.6981440360993811	2.307438789269071	high
TCGA-AZ-4323-01A-21R-1839-07	TCGA-AZ-4323	B	5d8c131bbff59fb0c969217fc1d44e6d1503cd1f	80.95868247249823	1.7830706335535156	2.3923653867232053	high
TCGA-AY-A69D-01A-11R-A37K-07	TCGA-AY-A69D	B	5d8c131bbff59fb0c969217fc1d44e6d1503cd1f	84.7020536274919	1.8073197265127754	2.416614479682465	high
TCGA-DM-A280-01A-12R-A16W-07	TCGA-DM-A280	B	5d8c131bbff59fb0c969217fc1d44e6d1503cd1f	85.23156807472583	1.8106640645809966	2.419958817750686	high
TCGA-DM-A1D0-01A-11R-A155-07	TCGA-DM-A1D0	B	5d8c131bbff59fb0c969217fc1d44e6d1503cd1f	85.32008773542742	1.8112211380103491	2.4205158911800386	high
TCGA-D5-6536-01A-11R-1723-07	TCGA-D5-6536	B	5d8c131bbff59fb0c969217fc1d44e6d1503cd1f	89.14176441683041	1.8347425191783315	2.4440372723480213	high
TCGA-AA-3534-01A-01R-0821-07	TCGA-AA-3534	A	470801dfbc085958058a5b50518e4f3a5e4721c3	267.0378935879571	1.8450440629853553	2.454338816155045	high
TCGA-AA-3877-01A-01R-1022-07	TCGA-AA-3877	A	470801dfbc085958058a5b50518e4f3a5e4721c3	275.8430265616543	1.8626933689174552	2.4719881220871445	high
TCGA-AA-3664-01A-01R-0905-07	TCGA-AA-3664	A	470801dfbc085958058a5b50518e4f3a5e4721c3	283.8102994114002	1.8781860290392993	2.487480782208989	high
TCGA-AA-3815-01A-01R-1022-07	TCGA-AA-3815	A	470801dfbc085958058a5b50518e4f3a5e4721c3	290.9202669223767	1.8916499686477322	2.5009447218174214	high
TCGA-F5-6465-01A-11R-1736-07	TCGA-F5-6465	B	5d8c131bbff59fb0c969217fc1d44e6d1503cd1f	101.5519442545758	1.9047757042930984	2.514070457462788	high
TCGA-AA-3966-01A-01R-1113-07	TCGA-AA-3966	A	470801dfbc085958058a5b50518e4f3a5e4721c3	311.1145955980889	1.9281745129407606	2.53746926611045	high
TCGA-CM-4750-01A-01R-1410-07	TCGA-CM-4750	A	470801dfbc085958058a5b50518e4f3a5e4721c3	333.5917954941399	1.9661466927698428	2.575441445939532	high
TCGA-G4-6294-01A-11R-1774-07	TCGA-G4-6294	B	5d8c131bbff59fb0c969217fc1d44e6d1503cd1f	114.31872936896134	1.9684805389937563	2.577775292163446	high
TCGA-A6-5664-01A-21R-1839-07	TCGA-A6-5664	B	5d8c131bbff59fb0c969217fc1d44e6d1503cd1f	118.86193806193809	1.989460607288942	2.5987553604586315	high
TCGA-AU-6004-01A-11R-1723-07	TCGA-AU-6004	B	5d8c131bbff59fb0c969217fc1d44e6d1503cd1f	121.05332605418037	1.9992975395763313	2.608592292746021	high
TCGA-AA-3521-01A-01R-0821-07	TCGA-AA-3521	A	470801dfbc085958058a5b50518e4f3a5e4721c3	364.25963541445896	2.014032967428656	2.6233277205983456	high
TCGA-AY-4070-01A-01R-1113-07	TCGA-AY-4070	A	470801dfbc085958058a5b50518e4f3a5e4721c3	373.4077690339823	2.027540426778754	2.6368351799484433	high
TCGA-F4-6463-01A-11R-1723-07	TCGA-F4-6463	B	5d8c131bbff59fb0c969217fc1d44e6d1503cd1f	129.82943686929107	2.0369982133035696	2.646292966473259	high
TCGA-AA-3715-01A-01R-0905-07	TCGA-AA-3715	A	470801dfbc085958058a5b50518e4f3a5e4721c3	383.2205802479749	2.041667236763753	2.6509619899334425	high
TCGA-CM-6677-01A-11R-1839-07	TCGA-CM-6677	B	5d8c131bbff59fb0c969217fc1d44e6d1503cd1f	137.29959461183873	2.067147191023698	2.6764419441933875	high
TCGA-G4-6298-01A-11R-1723-07	TCGA-G4-6298	B	5d8c131bbff59fb0c969217fc1d44e6d1503cd1f	147.12759620626176	2.1044218171488867	2.713716570318576	high
TCGA-DM-A28H-01A-11R-A16W-07	TCGA-DM-A28H	B	5d8c131bbff59fb0c969217fc1d44e6d1503cd1f	152.4093643991272	2.1234446417214725	2.732739394891162	high
TCGA-CK-4952-01A-01R-1723-07	TCGA-CK-4952	B	5d8c131bbff59fb0c969217fc1d44e6d1503cd1f	158.69001894816785	2.1452304036454826	2.754525156815172	high
TCGA-AA-3655-01A-02R-1723-07	TCGA-AA-3655	B	5d8c131bbff59fb0c969217fc1d44e6d1503cd1f	167.47640692640692	2.174311570897642	2.7836063240673314	high
TCGA-AA-3542-01A-02R-1873-07	TCGA-AA-3542	A	470801dfbc085958058a5b50518e4f3a5e4721c3	516.5103950004769	2.2042853298843545	2.813580083054044	high
TCGA-AA-3678-01A-01R-0905-07	TCGA-AA-3678	A	470801dfbc085958058a5b50518e4f3a5e4721c3	518.1903647709836	2.2060550473439084	2.815349800513598	high
TCGA-G4-6586-01A-11R-1774-07	TCGA-G4-6586	B	5d8c131bbff59fb0c969217fc1d44e6d1503cd1f	178.90448378322156	2.2099457265710463	2.8192404797407358	high
TCGA-G4-6588-01A-11R-1774-07	TCGA-G4-6588	B	5d8c131bbff59fb0c969217fc1d44e6d1503cd1f	181.55251617467104	2.217879253963273	2.8271740071329625	high
TCGA-AA-3494-01A-01R-1410-07	TCGA-AA-3494	A	470801dfbc085958058a5b50518e4f3a5e4721c3	580.3652477215649	2.267817019834465	2.8771117730041547	high
TCGA-AM-5821-01A-01R-1653-07	TCGA-AM-5821	B	5d8c131bbff59fb0c969217fc1d44e6d1503cd1f	223.27039670264398	2.329626774893253	2.9389215280629424	high
TCGA-AA-3510-01A-01R-1410-07	TCGA-AA-3510	A	470801dfbc085958058a5b50518e4f3a5e4721c3	763.47268478089	2.4173270010438874	3.026621754213577	high
TCGA-AG-3999-01A-01R-1119-07	TCGA-AG-3999	A	470801dfbc085958058a5b50518e4f3a5e4721c3	768.4288025643928	2.420855590782593	3.0301503439522826	high
TCGA-AD-6889-01A-11R-1928-07	TCGA-AD-6889	B	5d8c131bbff59fb0c969217fc1d44e6d1503cd1f	349.743029030025	2.572435868789189	3.1817306219588786	high
TCGA-AG-4022-01A-01R-1736-07	TCGA-AG-4022	B	5d8c131bbff59fb0c969217fc1d44e6d1503cd1f	453.22651411895174	2.7128119688152093	3.3221067219848988	high
TCGA-AA-A01Q-01A-01R-A002-07	TCGA-AA-A01Q	A	470801dfbc085958058a5b50518e4f3a5e4721c3	3017.694473461853	3.1672565642251436	3.776551317394833	high
