# Supplementary material for: Fusobacterium nucleatum interacts with cancer-associated fibroblasts to promote colorectal cancer
Source: EMBO J. 2025 Aug 22;44(19):5375–93. doi: 10.1038/s44318-025-00542-w (PMC12488894; doi:10.1038/s44318-025-00542-w)
Supplement: Supplementary file 5 — Source data Fig. 3 [file 44318_2025_542_MOESM5_ESM.zip › Figure 3/3F/README]

# Source data for Figure 3F: Expression of selected iCAF and myCAF genes in CAFs.

The csv file contains the log2 FC of expression of selected iCAF and myCAF genes in our CAF (CT5.3, CAF180 and CAF181) RNA-Seq dataset. 
