# Supplementary material for: Fusobacterium nucleatum interacts with cancer-associated fibroblasts to promote colorectal cancer
Source: EMBO J. 2025 Aug 22;44(19):5375–93. doi: 10.1038/s44318-025-00542-w (PMC12488894; doi:10.1038/s44318-025-00542-w)
Supplement: Supplementary file 5 — Source data Fig. 3 [file 44318_2025_542_MOESM5_ESM.zip › Figure 3/3F/figure_3f.csv]

gs_name	gene_symbol	CT5.3	CAF180	CAF181
iCAF	CXCL1	3.236537861231671	3.0855138258305796	0.5079012751870344
iCAF	CXCL2	3.2149682290607533	3.2543564691658444	0.901381444200954
iCAF	CXCL3	4.2144533774079616	3.589545612080439	0.45004647978111656
iCAF	IL6	3.4408155587017335	5.092435939801238	1.3854697304533694
iCAF	MMP1	5.467833913195405	1.3567388016139148	0.6625092016126093
iCAF	PDPN	1.4016519680240016	1.371271399564078	0.19124882843373747
myCAF	ACTA2	0.11931744142509437	-1.2923868151917048	-0.18264109770913883
myCAF	MMP11	0.528569494375696	-0.4421999814396207	-1.0930901673222122
myCAF	MYH11	-0.026019300728659545	0.2526690464109329	-0.11613295216941211
myCAF	MYL9	-0.019257709263884593	-0.45287796238194744	-0.18962031408849533
myCAF	RGS5	-1.239993325878924	-0.478451959313297	-0.21382938992882572
myCAF	TPM2	-0.21942827499604078	-0.5269221798930577	-0.19622924850789758
