# Supplementary material for: Fusobacterium nucleatum interacts with cancer-associated fibroblasts to promote colorectal cancer
Source: EMBO J. 2025 Aug 22;44(19):5375–93. doi: 10.1038/s44318-025-00542-w (PMC12488894; doi:10.1038/s44318-025-00542-w)
Supplement: Supplementary file 5 — Source data Fig. 3 [file 44318_2025_542_MOESM5_ESM.zip › Figure 3/3G/README]

# Source data for Figure 3G: Relapse-free survival according to Fn load and CMS4/CRIS-B classification in TCGA-COAD and TCGA-READ patients.

The csv file contains the following columns:
- barcode: TCGA barcode of tumor samples
- patient_id: TCGA patient barcode
- CMS: CMS classification as obtained using the CMScaller R package.
- CRIS: CRIS classification as obtained using the CMScaller R package.
- fn_load: Fn load (see README of source data for Figure 3A).
- pfi_time and pfi_event: Progression-free survival values as obtained from https://doi.org/10.1016/j.cell.2018.02.052
