# Supplementary material for: Fusobacterium nucleatum interacts with cancer-associated fibroblasts to promote colorectal cancer
Source: EMBO J. 2025 Aug 22;44(19):5375–93. doi: 10.1038/s44318-025-00542-w (PMC12488894; doi:10.1038/s44318-025-00542-w)
Supplement: Supplementary file 5 — Source data Fig. 3 [file 44318_2025_542_MOESM5_ESM.zip › Figure 3/3G/figure_3g.csv]

barcode	patient_id	CMS	CRIS	fn_load	pfi_time	pfi_event
TCGA-3L-AA1B-01A-11R-A37K-07	TCGA-3L-AA1B	CMS2	CRISD	low	475	0
TCGA-4N-A93T-01A-11R-A37K-07	TCGA-4N-A93T	NOLBL	CRISC	low	146	0
TCGA-4T-AA8H-01A-11R-A41B-07	TCGA-4T-AA8H	CMS3	CRISA	low	385	0
TCGA-5M-AAT4-01A-11R-A41B-07	TCGA-5M-AAT4	NOLBL	NOLBL	high	49	1
TCGA-5M-AAT5-01A-21R-A41B-07	TCGA-5M-AAT5	CMS2	CRISD	high	NA	NA
TCGA-5M-AAT6-01A-11R-A41B-07	TCGA-5M-AAT6	CMS4	CRISB	low	219	1
TCGA-5M-AATA-01A-31R-A41B-07	TCGA-5M-AATA	NOLBL	CRISD	low	NA	NA
TCGA-5M-AATE-01A-11R-A41B-07	TCGA-5M-AATE	CMS2	CRISE	low	810	1
TCGA-A6-2671-01A-01R-1410-07	TCGA-A6-2671	CMS4	NOLBL	low	535	1
TCGA-A6-2672-01A-01R-0826-07	TCGA-A6-2672	CMS1	CRISB	low	1419	0
TCGA-A6-2674-01A-02R-0821-07	TCGA-A6-2674	CMS4	CRISB	high	735	1
TCGA-A6-2675-01A-02R-1723-07	TCGA-A6-2675	CMS4	CRISC	low	1321	0
TCGA-A6-2676-01A-01R-0826-07	TCGA-A6-2676	CMS1	NOLBL	high	1305	0
TCGA-A6-2677-01A-01R-0821-07	TCGA-A6-2677	CMS2	CRISC	high	740	0
TCGA-A6-2678-01A-01R-0821-07	TCGA-A6-2678	CMS3	NOLBL	low	1286	0
TCGA-A6-2679-01A-02R-1410-07	TCGA-A6-2679	NOLBL	CRISA	low	1366	0
TCGA-A6-2680-01A-01R-1410-07	TCGA-A6-2680	CMS2	CRISE	high	1068	0
TCGA-A6-2681-01A-01R-1410-07	TCGA-A6-2681	CMS4	CRISE	high	1150	1
TCGA-A6-2682-01A-01R-1410-07	TCGA-A6-2682	CMS4	CRISA	high	381	1
TCGA-A6-2683-01A-01R-0821-07	TCGA-A6-2683	CMS2	NOLBL	low	300	1
TCGA-A6-2684-01A-01R-1410-07	TCGA-A6-2684	CMS4	CRISB	low	976	1
TCGA-A6-2685-01A-01R-1410-07	TCGA-A6-2685	CMS4	CRISB	low	948	1
TCGA-A6-2686-01A-01R-A32Z-07	TCGA-A6-2686	CMS1	NOLBL	high	1126	0
TCGA-A6-3807-01A-01R-1022-07	TCGA-A6-3807	CMS4	CRISB	low	1054	0
TCGA-A6-3808-01A-01R-1022-07	TCGA-A6-3808	CMS4	CRISA	low	1014	0
TCGA-A6-3809-01A-01R-1022-07	TCGA-A6-3809	CMS1	NOLBL	high	996	0
TCGA-A6-3810-01A-01R-1022-07	TCGA-A6-3810	CMS4	CRISE	high	1111	0
TCGA-A6-4105-01A-02R-1774-07	TCGA-A6-4105	CMS4	CRISD	high	364	1
TCGA-A6-4107-01A-02R-1410-07	TCGA-A6-4107	CMS3	CRISA	low	987	0
TCGA-A6-5656-01A-21R-1839-07	TCGA-A6-5656	CMS2	CRISC	low	1001	0
TCGA-A6-5657-01A-01R-A32Z-07	TCGA-A6-5657	CMS4	CRISB	low	962	0
TCGA-A6-5659-01A-01R-1653-07	TCGA-A6-5659	NOLBL	NOLBL	low	926	0
TCGA-A6-5660-01A-01R-1653-07	TCGA-A6-5660	CMS2	CRISC	low	888	0
TCGA-A6-5661-01A-01R-1653-07	TCGA-A6-5661	CMS1	CRISA	low	1020	0
TCGA-A6-5662-01A-01R-1653-07	TCGA-A6-5662	CMS4	CRISD	low	495	1
TCGA-A6-5664-01A-21R-1839-07	TCGA-A6-5664	CMS4	CRISA	high	183	1
TCGA-A6-5665-01A-01R-1653-07	TCGA-A6-5665	CMS1	CRISA	low	529	1
TCGA-A6-5666-01A-01R-1653-07	TCGA-A6-5666	CMS2	NOLBL	low	509	1
TCGA-A6-5667-01A-21R-1723-07	TCGA-A6-5667	CMS4	CRISC	low	887	0
TCGA-A6-6137-01A-11R-1774-07	TCGA-A6-6137	CMS2	CRISC	high	824	0
TCGA-A6-6138-01A-11R-1774-07	TCGA-A6-6138	CMS4	NOLBL	low	685	0
TCGA-A6-6140-01A-11R-1774-07	TCGA-A6-6140	CMS2	CRISC	high	734	0
TCGA-A6-6141-01A-11R-1774-07	TCGA-A6-6141	CMS3	CRISA	low	255	0
TCGA-A6-6142-01A-11R-1774-07	TCGA-A6-6142	CMS4	CRISD	low	654	1
TCGA-A6-6648-01A-11R-1774-07	TCGA-A6-6648	CMS2	CRISC	low	686	1
TCGA-A6-6649-01A-11R-1774-07	TCGA-A6-6649	CMS4	CRISA	low	735	0
TCGA-A6-6650-01A-11R-1774-07	TCGA-A6-6650	NOLBL	NOLBL	low	627	0
TCGA-A6-6651-01A-21R-1839-07	TCGA-A6-6651	CMS4	CRISD	low	662	0
TCGA-A6-6652-01A-11R-1774-07	TCGA-A6-6652	CMS2	CRISD	low	751	0
TCGA-A6-6653-01A-11R-1774-07	TCGA-A6-6653	CMS1	CRISA	low	742	0
TCGA-A6-6654-01A-21R-1839-07	TCGA-A6-6654	CMS4	CRISB	low	726	0
TCGA-A6-6780-01A-11R-1839-07	TCGA-A6-6780	CMS1	NOLBL	low	612	0
TCGA-A6-6781-01A-22R-1928-07	TCGA-A6-6781	CMS4	CRISA	low	598	0
TCGA-A6-6782-01A-11R-1839-07	TCGA-A6-6782	CMS4	CRISC	low	617	0
TCGA-A6-A565-01A-31R-A28H-07	TCGA-A6-A565	CMS3	CRISA	low	301	1
TCGA-A6-A566-01A-11R-A28H-07	TCGA-A6-A566	CMS4	NOLBL	high	257	1
TCGA-A6-A567-01A-31R-A28H-07	TCGA-A6-A567	CMS4	NOLBL	low	612	1
TCGA-A6-A56B-01A-31R-A28H-07	TCGA-A6-A56B	CMS4	NOLBL	low	1678	1
TCGA-A6-A5ZU-01A-11R-A28H-07	TCGA-A6-A5ZU	CMS4	CRISE	low	293	0
TCGA-AA-3488-01A-01R-1410-07	TCGA-AA-3488	CMS2	CRISC	low	153	1
TCGA-AA-3489-01A-21R-1839-07	TCGA-AA-3489	CMS4	NOLBL	low	214	1
TCGA-AA-3492-01A-01R-1410-07	TCGA-AA-3492	CMS1	NOLBL	low	92	0
TCGA-AA-3494-01A-01R-1410-07	TCGA-AA-3494	CMS2	CRISC	high	31	0
TCGA-AA-3495-01A-01R-1410-07	TCGA-AA-3495	CMS2	CRISC	high	1127	0
TCGA-AA-3496-01A-21R-1839-07	TCGA-AA-3496	CMS4	NOLBL	low	31	0
TCGA-AA-3502-01A-01R-1410-07	TCGA-AA-3502	CMS3	CRISA	low	1065	0
TCGA-AA-3506-01A-01R-1410-07	TCGA-AA-3506	CMS2	CRISD	high	1765	0
TCGA-AA-3509-01A-01R-1410-07	TCGA-AA-3509	CMS2	CRISE	low	1915	0
TCGA-AA-3510-01A-01R-1410-07	TCGA-AA-3510	NOLBL	CRISA	high	1946	0
TCGA-AA-3511-01A-21R-1839-07	TCGA-AA-3511	CMS4	CRISE	low	59	1
TCGA-AA-3514-01A-02R-0821-07	TCGA-AA-3514	CMS4	CRISD	low	31	0
TCGA-AA-3516-01A-02R-0826-07	TCGA-AA-3516	CMS1	CRISA	low	396	1
TCGA-AA-3517-01A-01R-0821-07	TCGA-AA-3517	CMS2	CRISD	low	821	1
TCGA-AA-3518-01A-02R-0826-07	TCGA-AA-3518	CMS1	CRISA	low	31	0
TCGA-AA-3519-01A-02R-0821-07	TCGA-AA-3519	CMS2	CRISE	low	276	0
TCGA-AA-3520-01A-01R-0821-07	TCGA-AA-3520	CMS4	CRISA	low	731	0
TCGA-AA-3521-01A-01R-0821-07	TCGA-AA-3521	CMS2	CRISE	high	NA	NA
TCGA-AA-3522-01A-01R-0821-07	TCGA-AA-3522	CMS3	CRISA	low	1127	0
TCGA-AA-3524-01A-02R-0821-07	TCGA-AA-3524	CMS2	CRISC	high	1096	0
TCGA-AA-3525-01A-02R-0826-07	TCGA-AA-3525	CMS1	CRISA	high	245	0
TCGA-AA-3526-01A-02R-A32Z-07	TCGA-AA-3526	CMS2	CRISA	high	580	0
TCGA-AA-3527-01A-01R-0821-07	TCGA-AA-3527	CMS4	CRISD	low	0	0
TCGA-AA-3529-01A-02R-0821-07	TCGA-AA-3529	CMS2	CRISD	low	0	1
TCGA-AA-3530-01A-01R-1022-07	TCGA-AA-3530	CMS2	CRISA	low	580	0
TCGA-AA-3531-01A-01R-0821-07	TCGA-AA-3531	CMS2	CRISD	low	1035	0
TCGA-AA-3532-01A-01R-0821-07	TCGA-AA-3532	CMS4	CRISC	low	882	0
TCGA-AA-3534-01A-01R-0821-07	TCGA-AA-3534	CMS2	CRISD	high	882	0
TCGA-AA-3538-01A-01R-0821-07	TCGA-AA-3538	CMS2	CRISC	low	791	0
TCGA-AA-3542-01A-02R-1873-07	TCGA-AA-3542	CMS2	CRISC	high	395	0
TCGA-AA-3543-01A-01R-0826-07	TCGA-AA-3543	CMS1	CRISA	low	30	0
TCGA-AA-3544-01A-01R-1873-07	TCGA-AA-3544	CMS1	CRISE	low	426	0
TCGA-AA-3548-01A-01R-1873-07	TCGA-AA-3548	CMS3	CRISA	low	1034	0
TCGA-AA-3549-01A-02R-0821-07	TCGA-AA-3549	NOLBL	CRISE	low	639	0
TCGA-AA-3552-01A-01R-0821-07	TCGA-AA-3552	CMS2	CRISC	low	122	1
TCGA-AA-3553-01A-01R-0821-07	TCGA-AA-3553	CMS2	CRISC	low	730	0
TCGA-AA-3554-01A-01R-0826-07	TCGA-AA-3554	CMS1	CRISB	high	546	0
TCGA-AA-3555-01A-01R-0821-07	TCGA-AA-3555	CMS3	CRISA	low	91	1
TCGA-AA-3556-01A-01R-0821-07	TCGA-AA-3556	CMS3	CRISA	low	700	0
TCGA-AA-3560-01A-01R-0821-07	TCGA-AA-3560	CMS3	CRISA	low	608	0
TCGA-AA-3561-01A-01R-0821-07	TCGA-AA-3561	NOLBL	CRISE	low	424	0
TCGA-AA-3562-01A-02R-0821-07	TCGA-AA-3562	CMS2	CRISC	low	608	0
TCGA-AA-3655-01A-02R-1723-07	TCGA-AA-3655	CMS3	CRISA	high	1856	0
TCGA-AA-3660-01A-01R-1723-07	TCGA-AA-3660	CMS2	CRISE	high	2375	0
TCGA-AA-3662-01A-01R-1723-07	TCGA-AA-3662	CMS2	CRISB	low	184	0
TCGA-AA-3663-01A-01R-1723-07	TCGA-AA-3663	CMS3	CRISA	low	212	0
TCGA-AA-3664-01A-01R-0905-07	TCGA-AA-3664	CMS1	CRISA	high	1643	0
TCGA-AA-3666-01A-02R-0905-07	TCGA-AA-3666	NOLBL	CRISE	low	61	1
TCGA-AA-3667-01A-01R-0905-07	TCGA-AA-3667	CMS2	CRISC	high	426	0
TCGA-AA-3672-01A-01R-0905-07	TCGA-AA-3672	CMS1	CRISA	low	28	0
TCGA-AA-3673-01A-01R-0905-07	TCGA-AA-3673	CMS2	CRISA	low	1522	0
TCGA-AA-3675-01A-02R-0905-07	TCGA-AA-3675	CMS3	CRISE	high	1431	0
TCGA-AA-3678-01A-01R-0905-07	TCGA-AA-3678	CMS2	CRISC	high	1430	0
TCGA-AA-3679-01A-02R-0905-07	TCGA-AA-3679	CMS2	CRISC	low	457	0
TCGA-AA-3680-01A-01R-0905-07	TCGA-AA-3680	CMS3	CRISA	low	335	1
TCGA-AA-3681-01A-01R-0905-07	TCGA-AA-3681	CMS1	CRISB	high	182	0
TCGA-AA-3684-01A-02R-0905-07	TCGA-AA-3684	CMS4	CRISD	high	0	0
TCGA-AA-3685-01A-02R-A32Z-07	TCGA-AA-3685	CMS2	CRISE	low	1127	0
TCGA-AA-3688-01A-01R-0905-07	TCGA-AA-3688	CMS2	CRISC	low	578	0
TCGA-AA-3692-01A-01R-0905-07	TCGA-AA-3692	CMS3	CRISA	low	396	1
TCGA-AA-3693-01A-01R-0905-07	TCGA-AA-3693	CMS2	CRISC	low	0	0
TCGA-AA-3696-01A-01R-0905-07	TCGA-AA-3696	CMS2	CRISD	low	153	1
TCGA-AA-3697-01A-01R-1723-07	TCGA-AA-3697	CMS2	CRISC	low	2587	0
TCGA-AA-3710-01A-01R-1022-07	TCGA-AA-3710	CMS1	CRISA	high	821	0
TCGA-AA-3712-01A-21R-1723-07	TCGA-AA-3712	CMS4	NOLBL	low	0	0
TCGA-AA-3713-01A-21R-1723-07	TCGA-AA-3713	CMS1	CRISA	low	579	0
TCGA-AA-3715-01A-01R-0905-07	TCGA-AA-3715	CMS1	CRISB	high	153	1
TCGA-AA-3811-01A-01R-1022-07	TCGA-AA-3811	CMS1	NOLBL	high	306	1
TCGA-AA-3812-01A-01R-0905-07	TCGA-AA-3812	CMS4	CRISD	low	762	1
TCGA-AA-3814-01A-01R-0905-07	TCGA-AA-3814	CMS4	CRISC	high	0	0
TCGA-AA-3815-01A-01R-1022-07	TCGA-AA-3815	CMS1	NOLBL	high	1005	0
TCGA-AA-3818-01A-01R-0905-07	TCGA-AA-3818	CMS3	CRISA	low	30	1
TCGA-AA-3819-01A-01R-0905-07	TCGA-AA-3819	CMS2	CRISA	low	761	0
TCGA-AA-3821-01A-01R-1022-07	TCGA-AA-3821	CMS1	CRISA	low	31	0
TCGA-AA-3831-01A-01R-0905-07	TCGA-AA-3831	CMS2	CRISC	low	547	0
TCGA-AA-3833-01A-01R-0905-07	TCGA-AA-3833	CMS1	CRISA	low	485	0
TCGA-AA-3837-01A-01R-0905-07	TCGA-AA-3837	CMS3	CRISA	low	1186	0
TCGA-AA-3841-01A-01R-0905-07	TCGA-AA-3841	CMS4	CRISB	high	1124	0
TCGA-AA-3842-01A-01R-1022-07	TCGA-AA-3842	CMS1	CRISE	low	396	1
TCGA-AA-3844-01A-01R-1022-07	TCGA-AA-3844	NOLBL	CRISE	low	365	1
TCGA-AA-3845-01A-01R-1022-07	TCGA-AA-3845	CMS1	CRISA	high	0	1
TCGA-AA-3846-01A-01R-1022-07	TCGA-AA-3846	CMS2	CRISE	low	518	0
TCGA-AA-3848-01A-01R-0905-07	TCGA-AA-3848	CMS2	CRISD	high	306	1
TCGA-AA-3850-01A-01R-1022-07	TCGA-AA-3850	CMS3	CRISA	high	0	1
TCGA-AA-3851-01A-01R-1022-07	TCGA-AA-3851	CMS3	CRISA	low	1006	0
TCGA-AA-3852-01A-01R-0905-07	TCGA-AA-3852	CMS3	CRISA	high	0	1
TCGA-AA-3854-01A-01R-0905-07	TCGA-AA-3854	CMS3	CRISA	high	1096	0
TCGA-AA-3855-01A-01R-1022-07	TCGA-AA-3855	CMS2	CRISC	low	975	0
TCGA-AA-3856-01A-01R-0905-07	TCGA-AA-3856	CMS2	CRISC	low	30	0
TCGA-AA-3858-01A-01R-0905-07	TCGA-AA-3858	CMS2	CRISC	low	945	0
TCGA-AA-3860-01A-02R-0905-07	TCGA-AA-3860	CMS4	CRISC	low	945	0
TCGA-AA-3861-01A-01R-1022-07	TCGA-AA-3861	CMS3	CRISA	low	914	0
TCGA-AA-3862-01A-01R-1022-07	TCGA-AA-3862	NOLBL	CRISA	low	914	0
TCGA-AA-3864-01A-01R-1022-07	TCGA-AA-3864	CMS3	CRISA	high	1612	0
TCGA-AA-3866-01A-01R-1022-07	TCGA-AA-3866	CMS4	NOLBL	low	518	0
TCGA-AA-3867-01A-01R-1022-07	TCGA-AA-3867	CMS4	CRISC	low	394	1
TCGA-AA-3869-01A-01R-1022-07	TCGA-AA-3869	CMS2	CRISE	low	822	1
TCGA-AA-3870-01A-01R-1022-07	TCGA-AA-3870	CMS4	CRISB	low	912	0
TCGA-AA-3872-01A-01R-1022-07	TCGA-AA-3872	CMS4	CRISB	low	0	0
TCGA-AA-3875-01A-01R-0905-07	TCGA-AA-3875	CMS2	CRISC	low	549	0
TCGA-AA-3877-01A-01R-1022-07	TCGA-AA-3877	CMS1	CRISA	high	943	0
TCGA-AA-3930-01A-01R-1022-07	TCGA-AA-3930	CMS1	NOLBL	high	61	1
TCGA-AA-3939-01A-01R-1022-07	TCGA-AA-3939	CMS3	CRISA	low	395	0
TCGA-AA-3941-01A-01R-1022-07	TCGA-AA-3941	CMS1	CRISB	high	730	0
TCGA-AA-3947-01A-01R-1022-07	TCGA-AA-3947	CMS1	NOLBL	high	1004	0
TCGA-AA-3949-01A-01R-1022-07	TCGA-AA-3949	CMS1	CRISA	high	791	0
TCGA-AA-3950-01A-02R-1022-07	TCGA-AA-3950	CMS4	NOLBL	high	730	0
TCGA-AA-3952-01A-01R-1022-07	TCGA-AA-3952	CMS4	NOLBL	low	61	1
TCGA-AA-3955-01A-02R-1022-07	TCGA-AA-3955	CMS2	CRISC	low	638	0
TCGA-AA-3956-01A-02R-1022-07	TCGA-AA-3956	CMS2	CRISC	low	1035	0
TCGA-AA-3966-01A-01R-1113-07	TCGA-AA-3966	CMS1	NOLBL	high	61	0
TCGA-AA-3968-01A-01R-1022-07	TCGA-AA-3968	CMS2	CRISC	low	669	0
TCGA-AA-3970-01A-01R-1022-07	TCGA-AA-3970	CMS2	CRISC	low	1096	0
TCGA-AA-3971-01A-01R-1022-07	TCGA-AA-3971	CMS2	CRISC	low	489	0
TCGA-AA-3972-01A-01R-1022-07	TCGA-AA-3972	NOLBL	CRISE	high	1216	1
TCGA-AA-3973-01A-01R-1022-07	TCGA-AA-3973	NOLBL	NOLBL	low	397	0
TCGA-AA-3975-01A-01R-1022-07	TCGA-AA-3975	CMS2	CRISC	high	1036	0
TCGA-AA-3976-01A-01R-1022-07	TCGA-AA-3976	CMS2	CRISC	low	791	0
TCGA-AA-3977-01A-01R-1022-07	TCGA-AA-3977	CMS3	CRISA	low	761	0
TCGA-AA-3979-01A-01R-1022-07	TCGA-AA-3979	NOLBL	CRISC	high	730	0
TCGA-AA-3980-01A-02R-1022-07	TCGA-AA-3980	NOLBL	CRISC	low	822	0
TCGA-AA-3982-01A-02R-1022-07	TCGA-AA-3982	NOLBL	CRISC	low	822	0
TCGA-AA-3984-01A-02R-1022-07	TCGA-AA-3984	NOLBL	NOLBL	high	0	0
TCGA-AA-3986-01A-02R-1022-07	TCGA-AA-3986	CMS2	CRISD	low	580	0
TCGA-AA-3989-01A-01R-1022-07	TCGA-AA-3989	CMS2	CRISD	low	242	1
TCGA-AA-3994-01A-01R-1113-07	TCGA-AA-3994	CMS3	CRISA	low	822	0
TCGA-AA-A004-01A-01R-A00A-07	TCGA-AA-A004	CMS1	CRISB	low	424	0
TCGA-AA-A00A-01A-01R-A002-07	TCGA-AA-A00A	CMS1	NOLBL	low	1157	0
TCGA-AA-A00D-01A-01R-A002-07	TCGA-AA-A00D	CMS1	CRISE	low	578	0
TCGA-AA-A00E-01A-01R-A002-07	TCGA-AA-A00E	CMS1	CRISA	high	913	0
TCGA-AA-A00F-01A-01R-A002-07	TCGA-AA-A00F	CMS4	CRISC	low	1035	0
TCGA-AA-A00J-01A-02R-A002-07	TCGA-AA-A00J	CMS1	NOLBL	high	549	0
TCGA-AA-A00K-01A-02R-A002-07	TCGA-AA-A00K	CMS3	CRISA	low	549	0
TCGA-AA-A00L-01A-01R-A002-07	TCGA-AA-A00L	CMS2	NOLBL	low	1157	0
TCGA-AA-A00N-01A-02R-A00A-07	TCGA-AA-A00N	CMS4	CRISA	low	122	1
TCGA-AA-A00O-01A-02R-A089-07	TCGA-AA-A00O	CMS4	CRISD	high	822	0
TCGA-AA-A00Q-01A-01R-A002-07	TCGA-AA-A00Q	CMS2	CRISC	low	1278	0
TCGA-AA-A00R-01A-01R-A002-07	TCGA-AA-A00R	CMS1	NOLBL	high	30	0
TCGA-AA-A00U-01A-01R-A002-07	TCGA-AA-A00U	NOLBL	NOLBL	low	518	0
TCGA-AA-A00W-01A-01R-A002-07	TCGA-AA-A00W	NOLBL	NOLBL	low	456	0
TCGA-AA-A00Z-01A-01R-A002-07	TCGA-AA-A00Z	CMS2	NOLBL	low	669	0
TCGA-AA-A010-01A-01R-A089-07	TCGA-AA-A010	CMS1	NOLBL	high	1064	0
TCGA-AA-A017-01A-01R-A00A-07	TCGA-AA-A017	CMS2	CRISC	low	457	0
TCGA-AA-A01C-01A-01R-A00A-07	TCGA-AA-A01C	CMS2	CRISC	low	457	0
TCGA-AA-A01D-01A-01R-A00A-07	TCGA-AA-A01D	CMS4	CRISE	low	183	1
TCGA-AA-A01F-01A-01R-A002-07	TCGA-AA-A01F	NOLBL	CRISE	low	974	0
TCGA-AA-A01G-01A-01R-A002-07	TCGA-AA-A01G	NOLBL	NOLBL	low	365	0
TCGA-AA-A01I-01A-02R-A089-07	TCGA-AA-A01I	CMS2	CRISE	low	943	0
TCGA-AA-A01K-01A-01R-A00A-07	TCGA-AA-A01K	CMS4	CRISB	high	943	0
TCGA-AA-A01P-01A-21R-A083-07	TCGA-AA-A01P	CMS1	CRISB	low	762	1
TCGA-AA-A01Q-01A-01R-A002-07	TCGA-AA-A01Q	NOLBL	NOLBL	high	31	0
TCGA-AA-A01R-01A-21R-A083-07	TCGA-AA-A01R	CMS1	CRISB	low	608	1
TCGA-AA-A01S-01A-21R-A083-07	TCGA-AA-A01S	CMS2	CRISC	low	31	0
TCGA-AA-A01T-01A-21R-A16W-07	TCGA-AA-A01T	CMS2	CRISC	high	1005	0
TCGA-AA-A01V-01A-23R-A083-07	TCGA-AA-A01V	CMS3	CRISD	low	31	0
TCGA-AA-A01X-01A-21R-A083-07	TCGA-AA-A01X	CMS2	CRISD	low	791	1
TCGA-AA-A01Z-01A-11R-A083-07	TCGA-AA-A01Z	NOLBL	NOLBL	low	1126	1
TCGA-AA-A022-01A-21R-A16W-07	TCGA-AA-A022	CMS1	NOLBL	high	0	0
TCGA-AA-A024-01A-02R-A00A-07	TCGA-AA-A024	CMS3	CRISA	low	1188	0
TCGA-AA-A029-01A-01R-A00A-07	TCGA-AA-A029	CMS1	CRISA	low	1581	0
TCGA-AA-A02E-01A-01R-A00A-07	TCGA-AA-A02E	NOLBL	CRISD	low	90	1
TCGA-AA-A02F-01A-01R-A089-07	TCGA-AA-A02F	CMS2	NOLBL	high	1216	0
TCGA-AA-A02H-01A-01R-A089-07	TCGA-AA-A02H	CMS2	CRISC	low	61	1
TCGA-AA-A02J-01A-01R-A00A-07	TCGA-AA-A02J	CMS2	CRISC	low	153	1
TCGA-AA-A02K-01A-03R-A32Y-07	TCGA-AA-A02K	NOLBL	NOLBL	low	306	1
TCGA-AA-A02O-01A-21R-A16W-07	TCGA-AA-A02O	CMS3	CRISA	low	28	0
TCGA-AA-A02R-01A-01R-A00A-07	TCGA-AA-A02R	CMS1	NOLBL	low	670	1
TCGA-AA-A02W-01A-01R-A00A-07	TCGA-AA-A02W	CMS2	CRISC	low	1005	1
TCGA-AA-A02Y-01A-43R-A32Y-07	TCGA-AA-A02Y	CMS3	CRISA	low	1216	0
TCGA-AA-A03F-01A-11R-A16W-07	TCGA-AA-A03F	CMS3	CRISA	low	549	1
TCGA-AA-A03J-01A-21R-A16W-07	TCGA-AA-A03J	CMS2	CRISE	low	1246	0
TCGA-AD-5900-01A-11R-1653-07	TCGA-AD-5900	CMS1	NOLBL	low	370	0
TCGA-AD-6548-01A-11R-1839-07	TCGA-AD-6548	CMS4	CRISB	low	650	0
TCGA-AD-6888-01A-11R-1928-07	TCGA-AD-6888	CMS2	CRISE	low	343	1
TCGA-AD-6889-01A-11R-1928-07	TCGA-AD-6889	CMS1	CRISA	high	1516	1
TCGA-AD-6890-01A-11R-1928-07	TCGA-AD-6890	CMS2	NOLBL	low	746	0
TCGA-AD-6895-01A-11R-1928-07	TCGA-AD-6895	CMS1	CRISB	low	763	0
TCGA-AD-6899-01A-11R-1928-07	TCGA-AD-6899	CMS4	CRISA	high	176	0
TCGA-AD-6901-01A-11R-1928-07	TCGA-AD-6901	CMS4	NOLBL	low	468	1
TCGA-AD-6963-01A-11R-1928-07	TCGA-AD-6963	NOLBL	NOLBL	low	834	0
TCGA-AD-6964-01A-11R-1928-07	TCGA-AD-6964	CMS4	NOLBL	low	325	1
TCGA-AD-6965-01A-11R-1928-07	TCGA-AD-6965	CMS2	NOLBL	low	648	1
TCGA-AD-A5EJ-01A-11R-A28H-07	TCGA-AD-A5EJ	CMS1	CRISA	high	0	0
TCGA-AD-A5EK-01A-11R-A28H-07	TCGA-AD-A5EK	NOLBL	CRISE	low	500	0
TCGA-AF-2687-01A-02R-1736-07	TCGA-AF-2687	CMS4	CRISD	low	1267	1
TCGA-AF-2690-01A-02R-1736-07	TCGA-AF-2690	CMS4	CRISC	low	524	0
TCGA-AF-2691-01A-01R-0821-07	TCGA-AF-2691	CMS3	CRISE	low	1309	0
TCGA-AF-2692-01A-01R-0821-07	TCGA-AF-2692	CMS2	CRISA	high	327	1
TCGA-AF-2693-01A-02R-1736-07	TCGA-AF-2693	CMS3	CRISC	high	1155	0
TCGA-AF-3400-01A-01R-0821-07	TCGA-AF-3400	CMS4	CRISA	low	1049	0
TCGA-AF-3911-01A-01R-1736-07	TCGA-AF-3911	CMS2	CRISC	high	695	1
TCGA-AF-3913-01A-02R-1119-07	TCGA-AF-3913	CMS4	CRISC	low	316	1
TCGA-AF-4110-01A-02R-1736-07	TCGA-AF-4110	CMS4	CRISE	low	912	0
TCGA-AF-5654-01A-01R-1660-07	TCGA-AF-5654	NOLBL	NOLBL	low	512	0
TCGA-AF-6136-01A-11R-1830-07	TCGA-AF-6136	CMS3	NOLBL	low	199	1
TCGA-AF-6655-01A-11R-1830-07	TCGA-AF-6655	CMS4	NOLBL	low	609	0
TCGA-AF-6672-01A-11R-1830-07	TCGA-AF-6672	CMS3	CRISA	high	279	1
TCGA-AF-A56K-01A-32R-A39D-07	TCGA-AF-A56K	CMS4	CRISC	high	1217	1
TCGA-AF-A56L-01A-31R-A39D-07	TCGA-AF-A56L	CMS2	NOLBL	low	2007	0
TCGA-AF-A56N-01A-12R-A39D-07	TCGA-AF-A56N	CMS2	CRISD	high	360	0
TCGA-AG-3574-01A-01R-0821-07	TCGA-AG-3574	CMS2	CRISD	low	1096	1
TCGA-AG-3575-01A-01R-0821-07	TCGA-AG-3575	CMS4	CRISB	low	365	0
TCGA-AG-3578-01A-01R-0821-07	TCGA-AG-3578	CMS3	CRISA	high	974	0
TCGA-AG-3580-01A-01R-0821-07	TCGA-AG-3580	CMS2	CRISD	high	244	0
TCGA-AG-3581-01A-01R-0821-07	TCGA-AG-3581	CMS2	CRISD	high	215	0
TCGA-AG-3582-01A-01R-0821-07	TCGA-AG-3582	CMS2	CRISC	high	1096	1
TCGA-AG-3583-01A-01R-0821-07	TCGA-AG-3583	CMS2	CRISA	low	610	1
TCGA-AG-3584-01A-01R-0821-07	TCGA-AG-3584	NOLBL	CRISC	low	730	1
TCGA-AG-3586-01A-02R-0821-07	TCGA-AG-3586	CMS2	NOLBL	low	31	0
TCGA-AG-3587-01A-01R-0821-07	TCGA-AG-3587	CMS2	CRISD	high	1216	1
TCGA-AG-3591-01A-01R-1736-07	TCGA-AG-3591	CMS3	CRISA	low	1035	0
TCGA-AG-3592-01A-02R-1736-07	TCGA-AG-3592	CMS2	CRISE	high	1035	0
TCGA-AG-3593-01A-01R-0821-07	TCGA-AG-3593	CMS2	CRISD	low	1035	0
TCGA-AG-3594-01A-02R-0821-07	TCGA-AG-3594	CMS3	CRISA	low	61	1
TCGA-AG-3598-01A-01R-0826-07	TCGA-AG-3598	NOLBL	NOLBL	low	1522	0
TCGA-AG-3599-01A-02R-0826-07	TCGA-AG-3599	CMS1	CRISA	low	366	0
TCGA-AG-3600-01A-01R-0826-07	TCGA-AG-3600	CMS1	CRISA	low	184	0
TCGA-AG-3601-01A-01R-0826-07	TCGA-AG-3601	CMS2	CRISC	low	0	0
TCGA-AG-3602-01A-02R-0826-07	TCGA-AG-3602	NOLBL	CRISB	high	0	0
TCGA-AG-3605-01A-01R-0826-07	TCGA-AG-3605	NOLBL	CRISE	low	30	0
TCGA-AG-3608-01A-01R-0826-07	TCGA-AG-3608	CMS2	CRISC	low	485	0
TCGA-AG-3609-01A-02R-0826-07	TCGA-AG-3609	CMS4	CRISD	low	608	0
TCGA-AG-3611-01A-01R-0826-07	TCGA-AG-3611	CMS3	CRISA	low	424	0
TCGA-AG-3612-01A-01R-0826-07	TCGA-AG-3612	CMS2	CRISC	low	608	0
TCGA-AG-3725-01A-11R-1736-07	TCGA-AG-3725	NOLBL	CRISE	low	638	0
TCGA-AG-3726-01A-02R-0905-07	TCGA-AG-3726	CMS2	CRISD	low	243	0
TCGA-AG-3727-01A-01R-0905-07	TCGA-AG-3727	CMS4	CRISD	high	30	0
TCGA-AG-3728-01A-01R-0905-07	TCGA-AG-3728	CMS4	CRISC	low	912	0
TCGA-AG-3731-01A-11R-1736-07	TCGA-AG-3731	CMS4	NOLBL	low	1126	0
TCGA-AG-3732-01A-11R-1660-07	TCGA-AG-3732	CMS3	CRISA	low	1003	0
TCGA-AG-3742-01A-11R-1660-07	TCGA-AG-3742	CMS2	NOLBL	low	30	0
TCGA-AG-3878-01A-02R-0905-07	TCGA-AG-3878	CMS4	CRISA	low	30	0
TCGA-AG-3881-01A-01R-0905-07	TCGA-AG-3881	CMS4	CRISA	high	579	0
TCGA-AG-3882-01A-01R-0905-07	TCGA-AG-3882	CMS2	CRISC	low	608	0
TCGA-AG-3883-01A-02R-0905-07	TCGA-AG-3883	CMS4	CRISD	low	31	0
TCGA-AG-3885-01A-01R-0905-07	TCGA-AG-3885	NOLBL	CRISE	high	546	0
TCGA-AG-3887-01A-01R-1119-07	TCGA-AG-3887	CMS3	CRISE	high	1064	1
TCGA-AG-3890-01A-01R-1119-07	TCGA-AG-3890	CMS2	CRISC	high	518	0
TCGA-AG-3892-01A-01R-1119-07	TCGA-AG-3892	CMS1	CRISA	low	396	0
TCGA-AG-3893-01A-01R-1119-07	TCGA-AG-3893	CMS4	CRISC	low	1065	0
TCGA-AG-3894-01A-01R-1119-07	TCGA-AG-3894	CMS2	CRISD	low	426	0
TCGA-AG-3896-01A-01R-1119-07	TCGA-AG-3896	CMS2	CRISC	low	31	0
TCGA-AG-3898-01A-01R-1119-07	TCGA-AG-3898	CMS4	NOLBL	low	1461	0
TCGA-AG-3901-01A-01R-1119-07	TCGA-AG-3901	CMS4	CRISA	high	761	0
TCGA-AG-3902-01A-01R-A32Z-07	TCGA-AG-3902	CMS1	CRISB	low	974	0
TCGA-AG-3909-01A-01R-1119-07	TCGA-AG-3909	CMS2	CRISC	low	608	0
TCGA-AG-3999-01A-01R-1119-07	TCGA-AG-3999	CMS2	CRISD	high	791	1
TCGA-AG-4001-01A-02R-1119-07	TCGA-AG-4001	CMS4	CRISC	low	1096	0
TCGA-AG-4005-01A-01R-1119-07	TCGA-AG-4005	CMS4	CRISB	high	427	0
TCGA-AG-4007-01A-01R-1119-07	TCGA-AG-4007	CMS2	CRISC	low	31	0
TCGA-AG-4008-01A-01R-1119-07	TCGA-AG-4008	CMS4	CRISB	low	518	0
TCGA-AG-4015-01A-01R-1119-07	TCGA-AG-4015	CMS2	CRISC	low	0	0
TCGA-AG-4021-01A-01R-1736-07	TCGA-AG-4021	CMS4	CRISB	low	0	1
TCGA-AG-4022-01A-01R-1736-07	TCGA-AG-4022	CMS4	CRISE	high	1400	0
TCGA-AG-A002-01A-01R-A002-07	TCGA-AG-A002	NOLBL	NOLBL	high	638	0
TCGA-AG-A008-01A-01R-A002-07	TCGA-AG-A008	CMS3	CRISA	high	424	0
TCGA-AG-A00C-01A-01R-A002-07	TCGA-AG-A00C	CMS2	CRISE	high	183	0
TCGA-AG-A00H-01A-01R-A00A-07	TCGA-AG-A00H	CMS4	CRISC	low	790	1
TCGA-AG-A00Y-01A-02R-A002-07	TCGA-AG-A00Y	CMS2	CRISB	low	123	1
TCGA-AG-A011-01A-01R-A002-07	TCGA-AG-A011	CMS2	CRISC	high	1126	0
TCGA-AG-A014-01A-02R-A002-07	TCGA-AG-A014	NOLBL	CRISB	low	485	0
TCGA-AG-A015-01A-01R-A002-07	TCGA-AG-A015	CMS3	CRISA	low	518	1
TCGA-AG-A016-01A-01R-A002-07	TCGA-AG-A016	CMS2	CRISD	high	276	0
TCGA-AG-A01J-01A-01R-A00A-07	TCGA-AG-A01J	CMS2	CRISC	low	31	0
TCGA-AG-A01L-01A-01R-A002-07	TCGA-AG-A01L	NOLBL	NOLBL	low	0	0
TCGA-AG-A01N-01A-01R-A00A-07	TCGA-AG-A01N	CMS2	CRISC	low	943	0
TCGA-AG-A01W-01A-21R-A083-07	TCGA-AG-A01W	NOLBL	NOLBL	high	0	0
TCGA-AG-A01Y-01A-41R-A083-07	TCGA-AG-A01Y	CMS4	NOLBL	high	0	0
TCGA-AG-A020-01A-21R-A083-07	TCGA-AG-A020	CMS3	CRISA	high	31	0
TCGA-AG-A023-01A-01R-A00A-07	TCGA-AG-A023	CMS4	CRISC	low	822	1
TCGA-AG-A025-01A-01R-A00A-07	TCGA-AG-A025	CMS2	CRISC	low	1520	0
TCGA-AG-A026-01A-01R-A00A-07	TCGA-AG-A026	CMS2	CRISC	high	59	1
TCGA-AG-A02G-01A-01R-A00A-07	TCGA-AG-A02G	NOLBL	CRISD	low	578	1
TCGA-AG-A02N-01A-11R-A083-07	TCGA-AG-A02N	CMS3	CRISA	high	1885	0
TCGA-AG-A02X-01A-01R-A00A-07	TCGA-AG-A02X	CMS3	CRISA	low	1247	0
TCGA-AG-A032-01A-01R-A00A-07	TCGA-AG-A032	CMS2	CRISC	low	792	1
TCGA-AG-A036-01A-12R-A083-07	TCGA-AG-A036	CMS2	CRISC	low	3562	0
TCGA-AH-6544-01A-11R-1830-07	TCGA-AH-6544	NOLBL	CRISA	low	1173	0
TCGA-AH-6547-01A-11R-1830-07	TCGA-AH-6547	CMS4	CRISA	low	76	0
TCGA-AH-6549-01A-11R-1830-07	TCGA-AH-6549	CMS4	CRISD	low	532	0
TCGA-AH-6643-01A-11R-1830-07	TCGA-AH-6643	CMS4	CRISB	high	1026	1
TCGA-AH-6644-01A-21R-1830-07	TCGA-AH-6644	CMS4	NOLBL	low	838	0
TCGA-AH-6897-01A-11R-1928-07	TCGA-AH-6897	NOLBL	NOLBL	high	804	0
TCGA-AH-6903-01A-11R-1928-07	TCGA-AH-6903	CMS3	CRISA	high	592	0
TCGA-AM-5820-01A-01R-1653-07	TCGA-AM-5820	NOLBL	NOLBL	low	14	0
TCGA-AM-5821-01A-01R-1653-07	TCGA-AM-5821	CMS1	CRISB	high	28	0
TCGA-AU-3779-01A-01R-1723-07	TCGA-AU-3779	CMS2	CRISC	low	441	0
TCGA-AU-6004-01A-11R-1723-07	TCGA-AU-6004	CMS1	NOLBL	high	824	0
TCGA-AY-4070-01A-01R-1113-07	TCGA-AY-4070	CMS4	CRISD	high	186	1
TCGA-AY-4071-01A-01R-1113-07	TCGA-AY-4071	CMS2	CRISC	high	29	0
TCGA-AY-5543-01A-01R-1653-07	TCGA-AY-5543	NOLBL	CRISA	low	1004	0
TCGA-AY-6196-01A-11R-1723-07	TCGA-AY-6196	CMS4	NOLBL	low	6	0
TCGA-AY-6197-01A-11R-1723-07	TCGA-AY-6197	CMS1	NOLBL	high	652	0
TCGA-AY-6386-01A-21R-1723-07	TCGA-AY-6386	CMS3	CRISA	high	542	0
TCGA-AY-A54L-01A-11R-A28H-07	TCGA-AY-A54L	NOLBL	CRISE	low	396	1
TCGA-AY-A69D-01A-11R-A37K-07	TCGA-AY-A69D	CMS3	NOLBL	high	543	0
TCGA-AY-A71X-01A-12R-A37K-07	TCGA-AY-A71X	CMS3	CRISA	low	588	0
TCGA-AY-A8YK-01A-11R-A41B-07	TCGA-AY-A8YK	CMS2	CRISC	low	573	0
TCGA-AZ-4308-01A-01R-1410-07	TCGA-AZ-4308	CMS4	CRISE	low	3324	0
TCGA-AZ-4313-01A-01R-1410-07	TCGA-AZ-4313	CMS3	CRISA	high	2310	0
TCGA-AZ-4315-01A-01R-1410-07	TCGA-AZ-4315	CMS1	CRISA	low	1776	0
TCGA-AZ-4323-01A-21R-1839-07	TCGA-AZ-4323	CMS4	CRISD	high	43	1
TCGA-AZ-4614-01A-01R-1410-07	TCGA-AZ-4614	CMS1	CRISB	low	172	1
TCGA-AZ-4615-01A-01R-1410-07	TCGA-AZ-4615	CMS1	CRISA	low	688	1
TCGA-AZ-4616-01A-21R-1839-07	TCGA-AZ-4616	CMS1	CRISB	high	156	1
TCGA-AZ-4682-01B-01R-A32Z-07	TCGA-AZ-4682	CMS2	CRISE	low	680	1
TCGA-AZ-4684-01A-01R-1410-07	TCGA-AZ-4684	CMS4	CRISC	low	411	1
TCGA-AZ-5403-01A-01R-1653-07	TCGA-AZ-5403	CMS4	CRISC	low	304	1
TCGA-AZ-5407-01A-01R-1723-07	TCGA-AZ-5407	CMS3	CRISA	low	2683	0
TCGA-AZ-6598-01A-11R-1774-07	TCGA-AZ-6598	CMS1	NOLBL	low	1503	0
TCGA-AZ-6599-01A-11R-1774-07	TCGA-AZ-6599	CMS3	CRISA	low	206	0
TCGA-AZ-6600-01A-11R-1774-07	TCGA-AZ-6600	CMS4	CRISA	low	368	1
TCGA-AZ-6601-01A-11R-1774-07	TCGA-AZ-6601	CMS1	CRISB	low	2270	1
TCGA-AZ-6603-01A-11R-1839-07	TCGA-AZ-6603	CMS2	CRISC	low	899	0
TCGA-AZ-6605-01A-11R-1839-07	TCGA-AZ-6605	CMS4	CRISB	low	159	0
TCGA-AZ-6606-01A-11R-1839-07	TCGA-AZ-6606	CMS1	CRISB	high	357	1
TCGA-AZ-6607-01A-11R-1839-07	TCGA-AZ-6607	CMS4	CRISB	low	97	1
TCGA-AZ-6608-01A-11R-1839-07	TCGA-AZ-6608	CMS2	CRISC	low	59	0
TCGA-BM-6198-01A-11R-1736-07	TCGA-BM-6198	CMS1	CRISA	low	646	0
TCGA-CA-5254-01A-21R-1839-07	TCGA-CA-5254	NOLBL	NOLBL	low	386	0
TCGA-CA-5255-01A-11R-1839-07	TCGA-CA-5255	CMS1	CRISA	low	376	0
TCGA-CA-5256-01A-01R-1410-07	TCGA-CA-5256	CMS2	CRISD	low	379	0
TCGA-CA-5796-01A-01R-1653-07	TCGA-CA-5796	CMS3	CRISA	low	377	0
TCGA-CA-5797-01A-01R-1653-07	TCGA-CA-5797	CMS4	CRISC	low	383	0
TCGA-CA-6715-01A-21R-1839-07	TCGA-CA-6715	CMS2	CRISD	low	383	0
TCGA-CA-6716-01A-11R-1839-07	TCGA-CA-6716	CMS2	NOLBL	low	371	0
TCGA-CA-6717-01A-11R-1839-07	TCGA-CA-6717	CMS4	CRISA	low	388	0
TCGA-CA-6718-01A-11R-1839-07	TCGA-CA-6718	CMS1	NOLBL	low	207	1
TCGA-CA-6719-01A-11R-1839-07	TCGA-CA-6719	CMS4	CRISC	low	354	1
TCGA-CI-6619-01B-11R-1830-07	TCGA-CI-6619	CMS4	CRISD	low	184	0
TCGA-CI-6620-01A-11R-1830-07	TCGA-CI-6620	NOLBL	NOLBL	low	90	1
TCGA-CI-6621-01A-11R-1830-07	TCGA-CI-6621	CMS4	CRISD	low	419	0
TCGA-CI-6622-01A-11R-1830-07	TCGA-CI-6622	CMS2	CRISC	high	1362	0
TCGA-CI-6623-01B-11R-1830-07	TCGA-CI-6623	NOLBL	NOLBL	low	1443	0
TCGA-CI-6624-01C-11R-1830-07	TCGA-CI-6624	CMS4	CRISC	low	1466	0
TCGA-CK-4947-01B-11R-1653-07	TCGA-CK-4947	NOLBL	NOLBL	low	21	1
TCGA-CK-4948-01B-11R-1653-07	TCGA-CK-4948	CMS4	CRISB	low	4502	0
TCGA-CK-4950-01A-01R-1723-07	TCGA-CK-4950	CMS3	CRISA	low	2599	0
TCGA-CK-4951-01A-01R-1410-07	TCGA-CK-4951	CMS1	CRISA	low	480	1
TCGA-CK-4952-01A-01R-1723-07	TCGA-CK-4952	CMS3	CRISA	high	475	0
TCGA-CK-5912-01A-11R-1653-07	TCGA-CK-5912	NOLBL	NOLBL	low	1493	0
TCGA-CK-5913-01A-11R-1653-07	TCGA-CK-5913	CMS1	CRISA	low	1561	0
TCGA-CK-5914-01A-11R-1653-07	TCGA-CK-5914	NOLBL	NOLBL	low	669	0
TCGA-CK-5915-01A-11R-1653-07	TCGA-CK-5915	CMS2	NOLBL	low	0	0
TCGA-CK-5916-01A-11R-1653-07	TCGA-CK-5916	CMS1	NOLBL	low	292	1
TCGA-CK-6746-01A-11R-1839-07	TCGA-CK-6746	CMS1	NOLBL	low	0	0
TCGA-CK-6747-01A-11R-1839-07	TCGA-CK-6747	CMS3	CRISA	low	2523	0
TCGA-CK-6748-01A-11R-1839-07	TCGA-CK-6748	CMS4	CRISD	low	61	0
TCGA-CK-6751-01A-11R-1839-07	TCGA-CK-6751	CMS3	CRISA	low	3780	0
TCGA-CL-4957-01A-01R-1736-07	TCGA-CL-4957	CMS2	CRISE	low	425	0
TCGA-CL-5917-01A-11R-1660-07	TCGA-CL-5917	CMS4	CRISD	low	2376	0
TCGA-CL-5918-01A-11R-1660-07	TCGA-CL-5918	CMS2	CRISE	high	218	0
TCGA-CM-4743-01A-01R-1723-07	TCGA-CM-4743	CMS1	CRISA	low	701	0
TCGA-CM-4744-01A-01R-A32Z-07	TCGA-CM-4744	CMS1	CRISB	high	609	0
TCGA-CM-4746-01A-01R-1410-07	TCGA-CM-4746	CMS3	CRISA	low	1126	0
TCGA-CM-4747-01A-01R-1410-07	TCGA-CM-4747	NOLBL	NOLBL	low	761	0
TCGA-CM-4748-01A-01R-1410-07	TCGA-CM-4748	NOLBL	NOLBL	low	792	0
TCGA-CM-4750-01A-01R-1410-07	TCGA-CM-4750	CMS2	CRISD	high	244	0
TCGA-CM-4751-01A-02R-1839-07	TCGA-CM-4751	CMS1	CRISA	low	822	0
TCGA-CM-4752-01A-01R-1410-07	TCGA-CM-4752	CMS2	CRISC	low	396	0
TCGA-CM-5341-01A-01R-1410-07	TCGA-CM-5341	CMS4	NOLBL	low	884	0
TCGA-CM-5344-01A-21R-1723-07	TCGA-CM-5344	CMS4	CRISC	low	670	0
TCGA-CM-5348-01A-21R-1723-07	TCGA-CM-5348	CMS4	CRISB	low	699	0
TCGA-CM-5349-01A-21R-1723-07	TCGA-CM-5349	CMS4	NOLBL	low	915	0
TCGA-CM-5860-01A-01R-1653-07	TCGA-CM-5860	CMS4	CRISE	low	974	0
TCGA-CM-5861-01A-01R-1653-07	TCGA-CM-5861	CMS1	CRISA	high	335	1
TCGA-CM-5862-01A-01R-1653-07	TCGA-CM-5862	NOLBL	CRISE	low	31	1
TCGA-CM-5863-01A-21R-1839-07	TCGA-CM-5863	CMS3	CRISA	low	457	0
TCGA-CM-5864-01A-01R-1653-07	TCGA-CM-5864	CMS2	CRISE	low	457	0
TCGA-CM-5868-01A-01R-1653-07	TCGA-CM-5868	CMS4	CRISC	low	518	0
TCGA-CM-6161-01A-11R-1653-07	TCGA-CM-6161	CMS2	CRISD	low	457	0
TCGA-CM-6162-01A-11R-1653-07	TCGA-CM-6162	CMS4	CRISA	low	365	0
TCGA-CM-6163-01A-11R-1653-07	TCGA-CM-6163	NOLBL	CRISC	low	427	0
TCGA-CM-6164-01A-11R-1653-07	TCGA-CM-6164	CMS2	CRISC	low	883	0
TCGA-CM-6165-01A-11R-1653-07	TCGA-CM-6165	CMS4	CRISC	low	488	0
TCGA-CM-6166-01A-11R-1653-07	TCGA-CM-6166	CMS2	CRISD	low	669	0
TCGA-CM-6167-01A-11R-1653-07	TCGA-CM-6167	CMS4	NOLBL	low	456	0
TCGA-CM-6168-01A-11R-1653-07	TCGA-CM-6168	CMS4	NOLBL	low	395	0
TCGA-CM-6169-01A-11R-1653-07	TCGA-CM-6169	CMS4	CRISE	low	396	0
TCGA-CM-6170-01A-11R-1653-07	TCGA-CM-6170	CMS4	CRISC	low	457	0
TCGA-CM-6171-01A-11R-1653-07	TCGA-CM-6171	CMS1	NOLBL	low	427	0
TCGA-CM-6172-01A-11R-1653-07	TCGA-CM-6172	CMS3	CRISA	low	335	0
TCGA-CM-6674-01A-11R-1839-07	TCGA-CM-6674	CMS1	CRISA	low	394	0
TCGA-CM-6675-01A-11R-1839-07	TCGA-CM-6675	CMS1	CRISB	low	337	1
TCGA-CM-6676-01A-11R-1839-07	TCGA-CM-6676	CMS4	CRISC	low	337	0
TCGA-CM-6677-01A-11R-1839-07	TCGA-CM-6677	CMS4	NOLBL	high	337	0
TCGA-CM-6678-01A-11R-1839-07	TCGA-CM-6678	CMS3	CRISE	low	0	1
TCGA-CM-6679-01A-11R-1839-07	TCGA-CM-6679	CMS4	CRISC	low	306	0
TCGA-CM-6680-01A-11R-1839-07	TCGA-CM-6680	CMS3	CRISA	high	366	0
TCGA-D5-5537-01A-21R-1928-07	TCGA-D5-5537	CMS2	CRISE	low	722	1
TCGA-D5-5538-01A-01R-1653-07	TCGA-D5-5538	CMS4	CRISE	low	1007	1
TCGA-D5-5539-01A-01R-1653-07	TCGA-D5-5539	CMS3	CRISA	low	579	1
TCGA-D5-5540-01A-01R-1653-07	TCGA-D5-5540	NOLBL	NOLBL	low	1706	0
TCGA-D5-5541-01A-01R-1653-07	TCGA-D5-5541	CMS4	CRISC	low	1701	0
TCGA-D5-6529-01A-11R-1774-07	TCGA-D5-6529	CMS4	CRISB	low	386	1
TCGA-D5-6530-01A-11R-1723-07	TCGA-D5-6530	CMS3	CRISA	low	621	0
TCGA-D5-6531-01A-11R-1723-07	TCGA-D5-6531	CMS1	CRISE	low	540	0
TCGA-D5-6532-01A-11R-1723-07	TCGA-D5-6532	CMS2	CRISE	low	555	0
TCGA-D5-6533-01A-11R-1723-07	TCGA-D5-6533	CMS2	NOLBL	low	775	0
TCGA-D5-6534-01A-21R-1928-07	TCGA-D5-6534	CMS4	CRISB	low	1316	0
TCGA-D5-6535-01A-11R-1723-07	TCGA-D5-6535	CMS3	CRISA	low	460	0
TCGA-D5-6536-01A-11R-1723-07	TCGA-D5-6536	CMS4	CRISA	high	493	1
TCGA-D5-6537-01A-11R-1723-07	TCGA-D5-6537	NOLBL	NOLBL	high	123	1
TCGA-D5-6538-01A-11R-1723-07	TCGA-D5-6538	NOLBL	NOLBL	low	521	0
TCGA-D5-6539-01A-11R-1723-07	TCGA-D5-6539	CMS3	CRISA	low	380	0
TCGA-D5-6540-01A-11R-1723-07	TCGA-D5-6540	CMS1	CRISA	high	491	0
TCGA-D5-6541-01A-11R-1723-07	TCGA-D5-6541	CMS4	NOLBL	low	474	0
TCGA-D5-6898-01A-11R-1928-07	TCGA-D5-6898	CMS4	CRISC	low	229	0
TCGA-D5-6920-01A-11R-1928-07	TCGA-D5-6920	CMS3	CRISA	low	377	0
TCGA-D5-6922-01A-11R-1928-07	TCGA-D5-6922	CMS4	CRISC	low	308	0
TCGA-D5-6923-01A-11R-A32Z-07	TCGA-D5-6923	CMS4	CRISC	low	378	0
TCGA-D5-6924-01A-11R-1928-07	TCGA-D5-6924	CMS4	CRISD	low	435	0
TCGA-D5-6926-01A-11R-1928-07	TCGA-D5-6926	CMS4	NOLBL	low	275	0
TCGA-D5-6927-01A-21R-1928-07	TCGA-D5-6927	CMS1	CRISA	high	287	0
TCGA-D5-6928-01A-11R-1928-07	TCGA-D5-6928	CMS1	NOLBL	low	354	0
TCGA-D5-6929-01A-31R-1928-07	TCGA-D5-6929	CMS4	CRISD	low	408	0
TCGA-D5-6930-01A-11R-1928-07	TCGA-D5-6930	CMS1	CRISA	low	406	0
TCGA-D5-6931-01A-11R-1928-07	TCGA-D5-6931	CMS1	CRISA	low	365	0
TCGA-D5-6932-01A-11R-1928-07	TCGA-D5-6932	CMS4	CRISE	low	346	0
TCGA-D5-7000-01A-11R-A32Z-07	TCGA-D5-7000	CMS1	CRISA	high	312	0
TCGA-DC-4745-01A-01R-A32Z-07	TCGA-DC-4745	NOLBL	NOLBL	low	639	0
TCGA-DC-4749-01A-01R-1736-07	TCGA-DC-4749	CMS2	CRISC	low	762	0
TCGA-DC-5337-01A-01R-1660-07	TCGA-DC-5337	NOLBL	CRISE	low	792	0
TCGA-DC-5869-01A-01R-1660-07	TCGA-DC-5869	CMS2	NOLBL	low	943	0
TCGA-DC-6154-01A-31R-1928-07	TCGA-DC-6154	CMS2	CRISC	low	365	0
TCGA-DC-6155-01A-11R-1660-07	TCGA-DC-6155	NOLBL	NOLBL	low	425	0
TCGA-DC-6156-01A-11R-1660-07	TCGA-DC-6156	CMS4	CRISB	low	30	1
TCGA-DC-6157-01A-11R-1660-07	TCGA-DC-6157	CMS2	CRISC	low	1581	0
TCGA-DC-6158-01A-11R-1660-07	TCGA-DC-6158	CMS4	NOLBL	low	334	0
TCGA-DC-6160-01A-11R-1660-07	TCGA-DC-6160	NOLBL	NOLBL	low	1339	0
TCGA-DC-6681-01A-11R-A32Z-07	TCGA-DC-6681	CMS4	CRISC	low	790	0
TCGA-DC-6682-01A-11R-1830-07	TCGA-DC-6682	NOLBL	NOLBL	low	762	0
TCGA-DC-6683-01A-11R-1830-07	TCGA-DC-6683	CMS2	CRISC	low	762	0
TCGA-DM-A0X9-01A-11R-A155-07	TCGA-DM-A0X9	NOLBL	CRISE	low	3641	0
TCGA-DM-A0XD-01A-12R-A155-07	TCGA-DM-A0XD	CMS1	CRISB	low	484	1
TCGA-DM-A0XF-01A-11R-A155-07	TCGA-DM-A0XF	CMS2	CRISC	low	1162	0
TCGA-DM-A1D0-01A-11R-A155-07	TCGA-DM-A1D0	NOLBL	NOLBL	high	3974	0
TCGA-DM-A1D4-01A-21R-A155-07	TCGA-DM-A1D4	NOLBL	NOLBL	low	1920	1
TCGA-DM-A1D6-01A-21R-A155-07	TCGA-DM-A1D6	CMS3	CRISA	low	1518	0
TCGA-DM-A1D7-01A-11R-A155-07	TCGA-DM-A1D7	NOLBL	CRISE	low	80	1
TCGA-DM-A1D8-01A-11R-A155-07	TCGA-DM-A1D8	NOLBL	NOLBL	low	383	0
TCGA-DM-A1D9-01A-11R-A155-07	TCGA-DM-A1D9	NOLBL	CRISA	low	4270	0
TCGA-DM-A1DA-01A-11R-A155-07	TCGA-DM-A1DA	NOLBL	NOLBL	low	228	0
TCGA-DM-A1DB-01A-11R-A155-07	TCGA-DM-A1DB	NOLBL	NOLBL	low	1348	0
TCGA-DM-A1HA-01A-11R-A155-07	TCGA-DM-A1HA	NOLBL	NOLBL	low	4000	0
TCGA-DM-A1HB-01A-21R-A180-07	TCGA-DM-A1HB	CMS1	CRISA	high	4126	0
TCGA-DM-A280-01A-12R-A16W-07	TCGA-DM-A280	CMS3	CRISA	high	236	0
TCGA-DM-A282-01A-12R-A16W-07	TCGA-DM-A282	CMS2	CRISD	high	4233	0
TCGA-DM-A285-01A-11R-A16W-07	TCGA-DM-A285	CMS4	CRISB	low	179	0
TCGA-DM-A288-01A-11R-A16W-07	TCGA-DM-A288	NOLBL	NOLBL	low	320	1
TCGA-DM-A28A-01A-21R-A32Y-07	TCGA-DM-A28A	CMS4	NOLBL	low	805	0
TCGA-DM-A28C-01A-11R-A32Y-07	TCGA-DM-A28C	NOLBL	NOLBL	low	1929	1
TCGA-DM-A28E-01A-11R-A32Y-07	TCGA-DM-A28E	NOLBL	CRISE	low	3648	0
TCGA-DM-A28F-01A-11R-A32Y-07	TCGA-DM-A28F	NOLBL	CRISC	low	1094	0
TCGA-DM-A28G-01A-11R-A16W-07	TCGA-DM-A28G	CMS3	CRISC	low	1849	0
TCGA-DM-A28H-01A-11R-A16W-07	TCGA-DM-A28H	NOLBL	NOLBL	high	484	1
TCGA-DM-A28K-01A-21R-A32Y-07	TCGA-DM-A28K	CMS3	CRISA	high	2988	0
TCGA-DM-A28M-01A-12R-A16W-07	TCGA-DM-A28M	NOLBL	CRISA	high	2895	0
TCGA-DT-5265-01A-21R-1830-07	TCGA-DT-5265	CMS4	CRISB	low	384	0
TCGA-DY-A0XA-01A-11R-A155-07	TCGA-DY-A0XA	CMS2	NOLBL	low	3846	0
TCGA-DY-A1DC-01A-31R-A155-07	TCGA-DY-A1DC	NOLBL	CRISC	low	630	1
TCGA-DY-A1DD-01A-21R-A155-07	TCGA-DY-A1DD	CMS2	CRISD	low	1741	0
TCGA-DY-A1DE-01A-11R-A155-07	TCGA-DY-A1DE	NOLBL	NOLBL	low	3316	1
TCGA-DY-A1DF-01A-11R-A155-07	TCGA-DY-A1DF	NOLBL	NOLBL	low	734	0
TCGA-DY-A1DG-01A-11R-A32Y-07	TCGA-DY-A1DG	NOLBL	CRISC	low	592	1
TCGA-DY-A1H8-01A-21R-A155-07	TCGA-DY-A1H8	NOLBL	CRISD	low	992	0
TCGA-EF-5830-01A-01R-1660-07	TCGA-EF-5830	CMS2	CRISE	low	106	0
TCGA-EF-5831-01A-01R-1660-07	TCGA-EF-5831	CMS4	CRISC	low	127	0
TCGA-EI-6506-01A-11R-1736-07	TCGA-EI-6506	CMS3	CRISA	low	625	0
TCGA-EI-6507-01A-11R-1736-07	TCGA-EI-6507	CMS1	NOLBL	low	607	0
TCGA-EI-6508-01A-11R-1736-07	TCGA-EI-6508	CMS3	NOLBL	low	636	0
TCGA-EI-6509-01A-11R-1736-07	TCGA-EI-6509	CMS4	CRISE	low	90	1
TCGA-EI-6510-01A-11R-1736-07	TCGA-EI-6510	CMS3	CRISA	low	556	0
TCGA-EI-6511-01A-11R-1736-07	TCGA-EI-6511	CMS4	CRISC	low	482	0
TCGA-EI-6512-01A-11R-1736-07	TCGA-EI-6512	NOLBL	CRISE	low	538	0
TCGA-EI-6513-01A-21R-1736-07	TCGA-EI-6513	CMS2	CRISD	low	497	0
TCGA-EI-6514-01A-11R-1736-07	TCGA-EI-6514	CMS4	CRISC	low	496	0
TCGA-EI-6881-01A-11R-A32Z-07	TCGA-EI-6881	NOLBL	CRISE	low	499	0
TCGA-EI-6882-01A-11R-1928-07	TCGA-EI-6882	CMS3	CRISA	low	262	0
TCGA-EI-6883-01A-31R-1928-07	TCGA-EI-6883	CMS2	CRISC	low	350	0
TCGA-EI-6884-01A-11R-1928-07	TCGA-EI-6884	CMS4	CRISA	low	328	0
TCGA-EI-6885-01A-11R-1928-07	TCGA-EI-6885	CMS4	CRISD	low	295	1
TCGA-EI-6917-01A-11R-1928-07	TCGA-EI-6917	CMS4	NOLBL	low	531	0
TCGA-EI-7002-01A-11R-1928-07	TCGA-EI-7002	CMS2	CRISC	low	364	0
TCGA-EI-7004-01A-11R-1928-07	TCGA-EI-7004	CMS4	CRISA	low	257	0
TCGA-F4-6459-01A-11R-1774-07	TCGA-F4-6459	CMS4	CRISD	low	262	0
TCGA-F4-6460-01A-11R-1774-07	TCGA-F4-6460	CMS4	CRISD	low	313	1
TCGA-F4-6461-01A-11R-1774-07	TCGA-F4-6461	CMS4	CRISA	low	288	1
TCGA-F4-6463-01A-11R-1723-07	TCGA-F4-6463	CMS4	CRISD	high	1087	0
TCGA-F4-6569-01A-11R-1774-07	TCGA-F4-6569	CMS4	CRISD	low	1087	0
TCGA-F4-6570-01A-11R-1774-07	TCGA-F4-6570	CMS1	CRISB	low	188	0
TCGA-F4-6703-01A-11R-1839-07	TCGA-F4-6703	CMS4	CRISB	low	1456	0
TCGA-F4-6704-01A-11R-1839-07	TCGA-F4-6704	CMS4	NOLBL	low	47	0
TCGA-F4-6805-01A-11R-1839-07	TCGA-F4-6805	CMS4	CRISA	low	1047	0
TCGA-F4-6806-01A-11R-1839-07	TCGA-F4-6806	CMS3	CRISA	low	336	1
TCGA-F4-6807-01A-11R-1839-07	TCGA-F4-6807	CMS4	NOLBL	low	1309	0
TCGA-F4-6808-01A-11R-1839-07	TCGA-F4-6808	CMS2	CRISE	low	1024	0
TCGA-F4-6809-01A-11R-1839-07	TCGA-F4-6809	CMS4	NOLBL	low	403	1
TCGA-F4-6854-01A-11R-1928-07	TCGA-F4-6854	CMS4	CRISE	high	16	0
TCGA-F4-6855-01A-11R-1928-07	TCGA-F4-6855	CMS4	CRISA	low	1442	0
TCGA-F4-6856-01A-11R-1928-07	TCGA-F4-6856	CMS3	CRISA	high	1074	0
TCGA-F5-6464-01A-11R-1736-07	TCGA-F5-6464	CMS4	CRISB	low	303	0
TCGA-F5-6465-01A-11R-1736-07	TCGA-F5-6465	CMS4	CRISC	high	1506	0
TCGA-F5-6571-01A-12R-1830-07	TCGA-F5-6571	CMS4	CRISE	low	122	1
TCGA-F5-6702-01A-11R-1830-07	TCGA-F5-6702	CMS4	CRISB	low	368	1
TCGA-F5-6810-01A-11R-1830-07	TCGA-F5-6810	CMS4	CRISD	low	NA	NA
TCGA-F5-6811-01A-11R-1830-07	TCGA-F5-6811	CMS4	CRISC	low	979	0
TCGA-F5-6812-01A-11R-1830-07	TCGA-F5-6812	CMS4	NOLBL	low	1110	0
TCGA-F5-6813-01A-11R-1830-07	TCGA-F5-6813	CMS4	NOLBL	low	65	1
TCGA-F5-6814-01A-31R-1928-07	TCGA-F5-6814	CMS1	NOLBL	high	1131	0
TCGA-F5-6861-01A-11R-1928-07	TCGA-F5-6861	CMS2	NOLBL	low	1160	0
TCGA-F5-6863-01A-11R-1928-07	TCGA-F5-6863	CMS4	CRISD	low	191	1
TCGA-F5-6864-01A-11R-1928-07	TCGA-F5-6864	CMS4	CRISC	low	379	0
TCGA-G4-6293-01A-11R-1723-07	TCGA-G4-6293	CMS2	CRISB	low	4051	0
TCGA-G4-6294-01A-11R-1774-07	TCGA-G4-6294	CMS2	CRISE	high	517	1
TCGA-G4-6295-01A-11R-1723-07	TCGA-G4-6295	NOLBL	NOLBL	low	254	0
TCGA-G4-6297-01A-11R-1723-07	TCGA-G4-6297	CMS4	CRISB	high	439	1
TCGA-G4-6298-01A-11R-1723-07	TCGA-G4-6298	CMS4	CRISD	high	291	1
TCGA-G4-6299-01A-11R-1774-07	TCGA-G4-6299	CMS1	CRISB	low	2268	0
TCGA-G4-6302-01A-11R-1723-07	TCGA-G4-6302	CMS4	CRISB	low	2047	0
TCGA-G4-6303-01A-11R-1774-07	TCGA-G4-6303	CMS4	CRISC	low	872	1
TCGA-G4-6304-01A-11R-1928-07	TCGA-G4-6304	NOLBL	NOLBL	low	859	1
TCGA-G4-6306-01A-11R-1774-07	TCGA-G4-6306	CMS2	CRISE	low	1359	0
TCGA-G4-6307-01A-11R-1723-07	TCGA-G4-6307	CMS2	CRISC	low	1674	0
TCGA-G4-6309-01A-21R-1839-07	TCGA-G4-6309	CMS1	CRISA	low	2176	1
TCGA-G4-6310-01A-11R-1723-07	TCGA-G4-6310	CMS4	NOLBL	low	1935	0
TCGA-G4-6311-01A-11R-1723-07	TCGA-G4-6311	CMS4	CRISB	low	1199	0
TCGA-G4-6314-01A-11R-1723-07	TCGA-G4-6314	CMS4	CRISD	low	38	1
TCGA-G4-6315-01A-11R-1723-07	TCGA-G4-6315	CMS2	CRISD	high	1883	0
TCGA-G4-6317-01A-11R-1723-07	TCGA-G4-6317	CMS2	CRISC	low	592	1
TCGA-G4-6320-01A-11R-1723-07	TCGA-G4-6320	CMS3	CRISA	high	804	0
TCGA-G4-6321-01A-11R-1723-07	TCGA-G4-6321	CMS3	CRISA	low	672	0
TCGA-G4-6322-01A-11R-1723-07	TCGA-G4-6322	CMS3	CRISA	high	789	1
TCGA-G4-6323-01A-11R-1723-07	TCGA-G4-6323	CMS3	CRISA	low	419	0
TCGA-G4-6586-01A-11R-1774-07	TCGA-G4-6586	CMS1	NOLBL	high	1089	0
TCGA-G4-6588-01A-11R-1774-07	TCGA-G4-6588	CMS1	CRISA	high	796	0
TCGA-G4-6625-01A-21R-1774-07	TCGA-G4-6625	CMS4	CRISE	low	2564	1
TCGA-G4-6626-01A-11R-1774-07	TCGA-G4-6626	NOLBL	CRISC	high	1422	0
TCGA-G4-6627-01A-11R-1774-07	TCGA-G4-6627	CMS4	CRISA	low	1003	1
TCGA-G4-6628-01A-11R-1839-07	TCGA-G4-6628	CMS1	NOLBL	low	2424	0
TCGA-G5-6233-01A-11R-1736-07	TCGA-G5-6233	CMS1	CRISB	high	92	1
TCGA-G5-6235-01A-11R-1736-07	TCGA-G5-6235	CMS2	CRISC	low	1042	1
TCGA-G5-6572-01A-11R-1830-07	TCGA-G5-6572	CMS4	CRISD	low	1432	0
TCGA-G5-6641-01A-11R-A32Z-07	TCGA-G5-6641	CMS3	CRISA	low	804	0
TCGA-NH-A50T-01A-11R-A28H-07	TCGA-NH-A50T	NOLBL	NOLBL	low	553	0
TCGA-NH-A50U-01A-33R-A37K-07	TCGA-NH-A50U	NOLBL	NOLBL	low	276	1
TCGA-NH-A50V-01A-11R-A28H-07	TCGA-NH-A50V	CMS4	NOLBL	high	588	0
TCGA-NH-A5IV-01A-42R-A37K-07	TCGA-NH-A5IV	NOLBL	NOLBL	low	588	0
TCGA-NH-A6GA-01A-11R-A37K-07	TCGA-NH-A6GA	NOLBL	CRISB	low	6	1
TCGA-NH-A6GB-01A-11R-A37K-07	TCGA-NH-A6GB	NOLBL	CRISB	low	476	0
TCGA-NH-A6GC-01A-12R-A41B-07	TCGA-NH-A6GC	CMS3	CRISA	low	389	0
TCGA-NH-A8F7-01A-11R-A41B-07	TCGA-NH-A8F7	CMS2	NOLBL	low	543	0
TCGA-NH-A8F8-01A-72R-A41B-07	TCGA-NH-A8F8	CMS4	NOLBL	high	511	1
TCGA-QG-A5YV-01A-11R-A28H-07	TCGA-QG-A5YV	CMS2	NOLBL	low	1301	0
TCGA-QG-A5YW-01A-11R-A28H-07	TCGA-QG-A5YW	NOLBL	CRISA	low	896	0
TCGA-QG-A5YX-01A-11R-A28H-07	TCGA-QG-A5YX	CMS3	CRISA	high	1003	0
TCGA-QG-A5Z1-01A-11R-A28H-07	TCGA-QG-A5Z1	CMS4	CRISC	low	256	0
TCGA-QG-A5Z2-01A-11R-A28H-07	TCGA-QG-A5Z2	CMS3	CRISA	low	952	0
TCGA-QL-A97D-01A-12R-A41B-07	TCGA-QL-A97D	NOLBL	NOLBL	high	666	0
TCGA-RU-A8FL-01A-11R-A37K-07	TCGA-RU-A8FL	NOLBL	NOLBL	low	256	1
TCGA-SS-A7HO-01A-21R-A37K-07	TCGA-SS-A7HO	NOLBL	CRISD	low	506	1
TCGA-T9-A92H-01A-11R-A37K-07	TCGA-T9-A92H	CMS2	NOLBL	low	81	1
TCGA-WS-AB45-01A-11R-A41B-07	TCGA-WS-AB45	CMS4	NOLBL	low	2130	0
