# Supplementary material for: Fusobacterium nucleatum interacts with cancer-associated fibroblasts to promote colorectal cancer
Source: EMBO J. 2025 Aug 22;44(19):5375–93. doi: 10.1038/s44318-025-00542-w (PMC12488894; doi:10.1038/s44318-025-00542-w)
Supplement: Supplementary file 6 — Source data Fig. 4 [file 44318_2025_542_MOESM6_ESM.zip]

Archive with 36 entries (29 files):
- Figure 4/
- __MACOSX/._Figure 4
- Figure 4/4E/
- __MACOSX/Figure 4/._4E
- Figure 4/4B/
- __MACOSX/Figure 4/._4B
- Figure 4/4A/
- __MACOSX/Figure 4/._4A
- Figure 4/4F/
- __MACOSX/Figure 4/._4F
- Figure 4/4C-D/
- __MACOSX/Figure 4/._4C-D
- Figure 4/4G/
- __MACOSX/Figure 4/._4G
- Figure 4/4E/README
- __MACOSX/Figure 4/4E/._README
- Figure 4/4E/figure_4e.csv
- __MACOSX/Figure 4/4E/._figure_4e.csv
- Figure 4/4B/README
- __MACOSX/Figure 4/4B/._README
- Figure 4/4B/figure_4b.csv
- __MACOSX/Figure 4/4B/._figure_4b.csv
- Figure 4/4A/figure_4a.csv
- __MACOSX/Figure 4/4A/._figure_4a.csv
- Figure 4/4F/README
- __MACOSX/Figure 4/4F/._README
- Figure 4/4F/figure_4f.csv
- __MACOSX/Figure 4/4F/._figure_4f.csv
- Figure 4/4C-D/figure_4cd.csv
- __MACOSX/Figure 4/4C-D/._figure_4cd.csv
- Figure 4/4C-D/README
- __MACOSX/Figure 4/4C-D/._README
- Figure 4/4G/README
- __MACOSX/Figure 4/4G/._README
- Figure 4/4G/figure_4g.csv
- __MACOSX/Figure 4/4G/._figure_4g.csv
