# Supplementary material for: Fusobacterium nucleatum interacts with cancer-associated fibroblasts to promote colorectal cancer
Source: EMBO J. 2025 Aug 22;44(19):5375–93. doi: 10.1038/s44318-025-00542-w (PMC12488894; doi:10.1038/s44318-025-00542-w)
Supplement: Supplementary file 6 — Source data Fig. 4 [file 44318_2025_542_MOESM6_ESM.zip › Figure 4/4E/README]

# Source data for Figure 4E: ROS scores in CRC scRNA-Seq myCAFs and iCAFs.

We scored the HALLMARK ROS pathway geneset expression in the  Lee et al. scRNA-Seq dataset (https://doi.org/10.1038/s41588-020-0636-z) for which we previously labeled myCAFs and iCAFs (https://doi.org/10.1038/s41467-023-39953-w).
Scores were calculated using the R package `UCell` and kNN smoothing was performed as described by the authors and using the HARMONY reduction (harmony was used to integrate both Lee et al. cohorts: the Belgian and Korean ones).
