# Supplementary material for: Fusobacterium nucleatum interacts with cancer-associated fibroblasts to promote colorectal cancer
Source: EMBO J. 2025 Aug 22;44(19):5375–93. doi: 10.1038/s44318-025-00542-w (PMC12488894; doi:10.1038/s44318-025-00542-w)
Supplement: Supplementary file 6 — Source data Fig. 4 [file 44318_2025_542_MOESM6_ESM.zip › Figure 4/4E/figure_4e.csv]

barcode	caf_group	UCell	UCell_kNN
SMC01-T_ACACCCTGTTGGTAAA	iCAF	0.26065029401591144	0.18489450868089183
SMC01-T_ACAGCCGGTCTCTCGT	iCAF	0.25537184365271537	0.18471704651862617
SMC01-T_ACATCAGTCGCCTGAG	iCAF	0.2438187478381183	0.2160790982189457
SMC01-T_ACATCAGTCTCCCTGA	iCAF	0.20487028709789	0.1872653676129975
SMC01-T_ACATGGTTCACAATGC	iCAF	0.15391214112763751	0.20416149394845978
SMC01-T_ACGATGTTCGCAGGCT	iCAF	0.1709581459702525	0.16803109224223106
SMC01-T_ACTATCTAGCTAGTCT	iCAF	0.11385679695607054	0.16014434447834838
SMC01-T_ACTGATGAGCACCGCT	iCAF	0.24157730888965756	0.19154717152025594
SMC01-T_ACTGATGGTGTTCGAT	iCAF	0.22134901418194397	0.19626439614419844
SMC01-T_ACTTTCATCTTTACAC	iCAF	0.17868557592528533	0.20101665257657406
SMC01-T_AGAGCGACAAGTAATG	iCAF	0.1597094430992736	0.13290361239842213
SMC01-T_AGAGCTTAGTTGCAGG	iCAF	0.16927014873746105	0.17898336575889984
SMC01-T_AGAGTGGAGCAAATCA	iCAF	0.12856451054998275	0.1624185753508381
SMC01-T_AGAGTGGTCGTCCAGG	iCAF	0.24166032514700797	0.15482927224831164
SMC01-T_AGCATACCATGAAGTA	myCAF	0.19508128675198888	0.2031103592856912
SMC01-T_AGCGGTCCACACATGT	iCAF	0.22981667243168458	0.2045037630393482
SMC01-T_AGCGTATAGGGTGTTG	iCAF	0.16700795572466276	0.17835891156473146
SMC01-T_AGCTTGATCCGAATGT	iCAF	0.12558976132826016	0.1478181469828234
SMC01-T_ATCGAGTCAGTTTACG	iCAF	0.22421307506053267	0.20139545151373847
SMC01-T_CAAGAAAAGACACGAC	iCAF	0.16675198893116572	0.1636751399099981
SMC01-T_CACAAACCATATACCG	iCAF	0.2043929436181252	0.18605027783612654
SMC01-T_CAGAATCGTTCCACTC	iCAF	0.1796264268419232	0.19980184840056472
SMC01-T_CAGCAGCGTAGGCTGA	iCAF	0.19877551020408168	0.19848771823401912
SMC01-T_CAGCATACATGTCCTC	iCAF	0.15964026288481492	0.1392086746788281
SMC01-T_CAGCATAGTGCCTTGG	iCAF	0.26291248702870984	0.19481069019863978
SMC01-T_CAGCCGAAGTCGAGTG	iCAF	0.21122103078519538	0.2194059002679401
SMC01-T_CAGCGACGTGTCAATC	myCAF	0.16204773434797648	0.19990126743614914
SMC01-T_CATCAGACAGTAAGCG	myCAF	0.21760636457973015	0.2015603218578164
SMC01-T_CATGACAAGCATGGCA	iCAF	0.1727429955032861	0.20625599464677108
SMC01-T_CCCAGTTCAGTTCCCT	iCAF	0.14545140089934283	0.22483864895246308
SMC01-T_CCTAAAGTCTCGCTTG	iCAF	0.21280525769629888	0.20629134189908796
SMC01-T_CCTAGCTTCACTTCAT	iCAF	0.18240055344171568	0.22549221791285132
SMC01-T_CCTATTAGTATAGGTA	iCAF	0.1348322379799377	0.16633555609200598
SMC01-T_CCTTACGCATCTCGCT	iCAF	0.22009685230024212	0.20916892870639867
SMC01-T_CGATCGGAGGGTCGAT	myCAF	0.17420269802836386	0.191532244849836
SMC01-T_CGATGGCAGCGGATCA	myCAF	0.24959529574541683	0.21864049801063384
SMC01-T_CGCTATCAGCCAACAG	iCAF	0.16792113455551716	0.1692991717296869
SMC01-T_CGCTGGACATGCCACG	iCAF	0.15117260463507431	0.19000581737118588
SMC01-T_CGCTTCAGTCAGTGGA	iCAF	0.16263576617087516	0.18388949388141013
SMC01-T_CGGACACAGCTAGTCT	iCAF	0.17667243168453817	0.17212922464628327
SMC01-T_CGGAGTCCAACTGGCC	iCAF	0.10806641300588027	0.13798378815772364
SMC01-T_CGGAGTCTCCGGCACA	iCAF	0.182642684192321	0.18890982166832793
SMC01-T_CGTCTACCAGGCAGTA	myCAF	0.20976132826011762	0.2129212075462082
SMC01-T_CGTCTACGTTAAGATG	myCAF	0.2053822206848841	0.2080786767306912
SMC01-T_CGTGTAAGTCACACGC	iCAF	0.19995849187132475	0.1969072708819038
SMC01-T_CGTGTCTTCAGCTCGG	iCAF	0.1603874092009685	0.18067804184582867
SMC01-T_CTACACCCACGACTCG	iCAF	0.17777239709443104	0.19754016791485499
SMC01-T_CTAGAGTGTACAGTGG	iCAF	0.2544794188861985	0.22637230166983166
SMC01-T_CTAGCCTTCTTTACGT	iCAF	0.12175717744725012	0.12792626992573045
SMC01-T_CTCTAATAGGTGATAT	iCAF	0.24208232445520583	0.18954093129061012
SMC01-T_CTCTGGTTCGTGTAGT	myCAF	0.14978208232445522	0.18304493774752825
SMC01-T_CTGATCCGTTAGGGTG	iCAF	0.12835696990660672	0.15860087021506503
SMC01-T_CTGATCCTCCTCGCAT	iCAF	0.19494984434451745	0.15600808050164022
SMC01-T_CTTACCGTCAGGCCCA	iCAF	0.1652300242130751	0.19196461192890676
SMC01-T_CTTCTCTCACCGGAAA	iCAF	0.21808370805949495	0.1947195892228674
SMC01-T_GAAACTCAGAAACCGC	myCAF	0.09982704946385335	0.13456299349534612
SMC01-T_GAAATGATCTAGAGTC	iCAF	0.20938083708059496	0.2327431555769517
SMC01-T_GAACCTATCAACGAAA	myCAF	0.2336008301625735	0.1958357554201715
SMC01-T_GAATGAATCCATGAAC	iCAF	0.19780006918021442	0.21267135847279553
SMC01-T_GAGGTGATCTAACTCT	myCAF	0.16711172604635072	0.17675978021848773
SMC01-T_GATCTAGAGGAGTTGC	myCAF	0.2102663438256659	0.13226933360718515
SMC01-T_GATCTAGGTGGTGTAG	iCAF	0.20117606364579732	0.20756644332636573
SMC01-T_GATCTAGGTTGTGGAG	iCAF	0.16899342787962646	0.18267134935812232
SMC01-T_GATGCTATCAAACAAG	myCAF	0.17682462815634725	0.16136134111947475
SMC01-T_GATGCTATCAAGAAGT	iCAF	0.10653753026634383	0.15220180316085755
SMC01-T_GCAAACTGTTAAGACA	iCAF	0.23539951573849882	0.19692021005537858
SMC01-T_GCATGTAGTCATCCCT	iCAF	0.10455205811138013	0.16271547957267357
SMC01-T_GCCAAATGTAAATACG	iCAF	0.16926323071601523	0.17661578491925145
SMC01-T_GCCTCTATCAGCCTAA	iCAF	0.13938429609131786	0.14053147540459723
SMC01-T_GCTGCAGCAGTCGTGC	iCAF	0.2028433068142511	0.19094732103030965
SMC01-T_GGAATAACAGGTTTCA	iCAF	0.17417502594258039	0.1905625351453911
SMC01-T_GGAATAATCTGTTTGT	iCAF	0.21080594949844345	0.18734340966174876
SMC01-T_GGACAGACATGTTGAC	iCAF	0.11959183673469387	0.1948006103904775
SMC01-T_GGATGTTCAGTATGCT	iCAF	0.12360428917329647	0.19693045092041697
SMC01-T_GGATTACGTTCGCTAA	iCAF	0.17158768592182638	0.1739614066142178
SMC01-T_GGCAATTAGTTTCCTT	iCAF	0.19207194742303701	0.20155606450256816
SMC01-T_GGCTCGACACCTTGTC	myCAF	0.18909719820131443	0.14410368466303586
SMC01-T_GGGACCTCAAGACGTG	iCAF	0.2718713248011069	0.1826283084859128
SMC01-T_GGGAGATGTGGCAAAC	iCAF	0.16729159460394327	0.18508010208164158
SMC01-T_GGGATGATCGACAGCC	myCAF	0.22232445520581112	0.20060422293544833
SMC01-T_GGGTCTGCATTGAGCT	iCAF	0.1513663092355586	0.16977641394440182
SMC01-T_GTACGTACACAGCCCA	iCAF	0.15301971636112077	0.1303607537450212
SMC01-T_GTTACAGAGTACGTTC	iCAF	0.23399515738498788	0.2233847777692518
SMC01-T_GTTCATTCATTGAGCT	iCAF	0.20817018332756831	0.19073060395519045
SMC01-T_TAGAGCTGTCATACTG	iCAF	0.18677274299550328	0.20530022865871153
SMC01-T_TATCTCACAGCTGTAT	iCAF	0.21411968177101348	0.19765414533364564
SMC01-T_TCAACGACACCCATTC	iCAF	0.24741611898996885	0.18485607264496315
SMC01-T_TCAACGATCAATAAGG	iCAF	0.11004496713939815	0.13534661769066494
SMC01-T_TCACGAAAGTTATCGC	iCAF	0.2578623313732272	0.22301237414922537
SMC01-T_TCAGATGAGTCGTTTG	myCAF	0.1962435143548945	0.1671294812371691
SMC01-T_TCAGGTACACGACGAA	iCAF	0.2367900380491179	0.22553950104591453
SMC01-T_TCATTTGAGTGGTAGC	iCAF	0.14549982704946385	0.17973776644372394
SMC01-T_TCGCGAGCAGATAATG	iCAF	0.17506053268765132	0.1937734636115458
SMC01-T_TCTTCGGCATTCCTCG	iCAF	0.20349360083016255	0.19519666714664077
SMC01-T_TGACTTTCACGGTAGA	iCAF	0.22974057419577998	0.16797707576076595
SMC01-T_TGAGAGGAGCTAAGAT	myCAF	0.11947423037011418	0.14693392837003894
SMC01-T_TGCCCATCAAGTCTGT	iCAF	0.15874092009685226	0.18970756983017045
SMC01-T_TGCGCAGTCGGATGGA	iCAF	0.21956416464891038	0.21657626576453032
SMC01-T_TGCGTGGCAGATGGCA	iCAF	0.1554202698028364	0.1779545471948785
SMC01-T_TGTTCCGGTAACGCGA	iCAF	0.18680041508128675	0.20450636738112135
SMC01-T_TTCCCAGTCTTGTTTG	iCAF	0.19013490141819445	0.1741228312141761
SMC01-T_TTCGAAGCACCCATTC	iCAF	0.19137322725700445	0.18851440000774364
SMC01-T_TTGACTTCACACTGCG	iCAF	0.23800760982359048	0.2085226998422322
SMC01-T_TTGCCGTCATTGCGGC	iCAF	0.20198547215496365	0.18192000838128813
SMC01-T_TTGCGTCGTCTCATCC	iCAF	0.16371497751643027	0.17620527028174088
SMC02-T_AAAGATGGTTCTGAAC	iCAF	0.17650639916983746	0.19922125070534985
SMC02-T_AACTGGTAGGTTCCTA	iCAF	0.21494292632307155	0.21715979091206394
SMC02-T_AACTTTCGTCTACCTC	iCAF	0.21169145624351438	0.22182309979490847
SMC02-T_AAGTCTGGTCGCGAAA	iCAF	0.2482739536492563	0.2347761881187443
SMC02-T_AATCCAGAGCGATGAC	iCAF	0.21333794534763062	0.18833298649885447
SMC02-T_AATCCAGAGCGCTCCA	iCAF	0.17683154617779318	0.15596367392507415
SMC02-T_AATCGGTTCAGCCTAA	iCAF	0.2588377723970944	0.20453080744790123
SMC02-T_ACACCGGGTTGCGTTA	iCAF	0.2429885852646143	0.23507856585959838
SMC02-T_ACACTGATCCTAAGTG	iCAF	0.21156693185748876	0.20243793164311744
SMC02-T_ACCGTAACAATGAATG	iCAF	0.13651331719128335	0.1531700667142639
SMC02-T_ACGATACTCCGCGTTT	myCAF	0.27011414735385675	0.22502395839221634
SMC02-T_ACGCAGCCATGCCCGA	iCAF	0.19498443445174685	0.19800687360534722
SMC02-T_ACTGAGTCAGTGAGTG	myCAF	0.14509858180560364	0.15921438631024623
SMC02-T_ACTTGTTTCTCTGTCG	iCAF	0.17790383950190247	0.21496571503414247
SMC02-T_AGCGTCGTCACTTCAT	iCAF	0.1963957108267036	0.18444450268501172
SMC02-T_AGCTCTCAGTGAATTG	iCAF	0.1995434105845728	0.2300856689202442
SMC02-T_AGGCCACGTGAGGGTT	iCAF	0.23126945693531653	0.19514840922995969
SMC02-T_AGGCCGTCATTTCAGG	iCAF	0.1907575233483224	0.1766955581862237
SMC02-T_AGTGAGGTCTGCGGCA	iCAF	0.18255274991352477	0.20561530546526685
SMC02-T_ATCCACCTCGAATGGG	iCAF	0.28636457973019713	0.2568045177338064
SMC02-T_CACCTTGCATATGCTG	iCAF	0.1546662054652369	0.20454290888035204
SMC02-T_CAGCCGAGTGTTGAGG	myCAF	0.2215634728467658	0.2125359780234731
SMC02-T_CAGCTGGAGTGAAGAG	iCAF	0.1496575579384296	0.16149504663327321
SMC02-T_CATATTCGTATATGGA	iCAF	0.18387409200968519	0.18170475774736097
SMC02-T_CATCAAGAGTTTCCTT	myCAF	0.14915254237288134	0.12140167345440618
SMC02-T_CATTCGCTCAAACAAG	iCAF	0.15623659633344866	0.17146754683919496
SMC02-T_CCAATCCTCTCCCTGA	iCAF	0.19865790383950188	0.15111771835208385
SMC02-T_CCATGTCTCCGTCAAA	iCAF	0.21896229678312007	0.226580449865796
SMC02-T_CCTAGCTCATCACAAC	iCAF	0.26705638187478387	0.22082079209062025
SMC02-T_CCTCTGACACTCAGGC	iCAF	0.19997232791421649	0.15892224359978951
SMC02-T_CCTTCCCCACGTTGGC	iCAF	0.2664821860947769	0.22150228296436272
SMC02-T_CCTTCGAGTGGAAAGA	iCAF	0.2535939121411276	0.2032881201171525
SMC02-T_CGATGGCGTTCGGGCT	myCAF	0.2693808370805949	0.22849695649576235
SMC02-T_CGGACTGCATGTAAGA	iCAF	0.3150397786233138	0.24635418883190152
SMC02-T_CTAACTTTCCGCAAGC	iCAF	0.18803182289865095	0.1562567750231069
SMC02-T_CTACGTCAGATAGTCA	iCAF	0.1959183673469388	0.19212612453623606
SMC02-T_CTCTAATTCCACGACG	myCAF	0.2495053614666205	0.22861301203105266
SMC02-T_GAACCTAAGGACAGAA	myCAF	0.18704946385333798	0.20893758238631527
SMC02-T_GACTAACAGTGTTTGC	iCAF	0.15268765133171913	0.18538056990082993
SMC02-T_GCATGCGAGATCCGAG	iCAF	0.22870287097890007	0.21155809227313893
SMC02-T_GCATGCGCATCCGGGT	iCAF	0.2027533725354549	0.1879041101068518
SMC02-T_GCCAAATAGTTTCCTT	iCAF	0.22916637841577314	0.1812978336347123
SMC02-T_GCCAAATTCCACTCCA	iCAF	0.2167139398132134	0.2618918442888153
SMC02-T_GCGCAACTCTGGAGCC	iCAF	0.2468004150812868	0.25007801712927685
SMC02-T_GGACGTCAGTGCCAGA	iCAF	0.22884814942926324	0.16553925833567287
SMC02-T_GGATGTTGTTAAGAAC	myCAF	0.20854375648564516	0.228687574925583
SMC02-T_GGATGTTTCTGGCGTG	iCAF	0.24864060878588723	0.22234522615841357
SMC02-T_GGGACCTGTGCAGTAG	iCAF	0.15750259425804225	0.13859019721409274
SMC02-T_GGGCATCAGGCGCTCT	myCAF	0.16831546177793155	0.12159047633312256
SMC02-T_GGGTCTGTCATAACCG	iCAF	0.22043583535108957	0.2210699218886417
SMC02-T_GGTATTGCATGCGCAC	iCAF	0.2701764095468696	0.20916977945386162
SMC02-T_GGTGTTAAGTCACGCC	iCAF	0.19471463161535796	0.2042616646616027
SMC02-T_GTAGTCAAGCTGAAAT	iCAF	0.23027326184711172	0.22048303305333175
SMC02-T_GTATTCTGTGCAACGA	iCAF	0.12920096852300245	0.1615286402664498
SMC02-T_GTCTCGTCAATGGAGC	iCAF	0.18785887236250431	0.20789863136134432
SMC02-T_GTGCTTCTCTTGTTTG	iCAF	0.22265652023521276	0.21309958950202232
SMC02-T_GTTACAGTCAACACCA	iCAF	0.17047388446904188	0.19723613150834415
SMC02-T_TAAGAGATCGCCCTTA	iCAF	0.30437910757523345	0.24189251720856966
SMC02-T_TATCAGGGTACAGACG	iCAF	0.2837357315807679	0.2519666304113719
SMC02-T_TCAATCTCAATGGTCT	iCAF	0.22241438948460746	0.18350217622494167
SMC02-T_TCGGTAATCTTCGGTC	iCAF	0.17355932203389834	0.17060668241714955
SMC02-T_TGAGCCGAGAGTAAGG	iCAF	0.1624558976132826	0.17883925894984912
SMC02-T_TGCCCTATCCGCATAA	iCAF	0.2353510895883777	0.21277304314429954
SMC02-T_TGGCTGGAGTATGACA	myCAF	0.23534417156693188	0.166991731987785
SMC02-T_TGTATTCCACGCATCG	iCAF	0.25687305430646834	0.24503557792170727
SMC02-T_TTCCCAGAGAGTGAGA	iCAF	0.18645451400899338	0.1783951843008126
SMC02-T_TTCCCAGCAGATCGGA	iCAF	0.23271532341750256	0.24955230145462104
SMC02-T_TTCTACAGTTGGTTTG	iCAF	0.1831269456935316	0.20211740987162422
SMC02-T_TTCTTAGTCTGCAGTA	iCAF	0.20421307506053266	0.1723558170818407
SMC03-T_AAATGCCTCGGATGGA	iCAF	0.11303355240401247	0.16849588484172862
SMC03-T_AACACGTCAAGGACAC	iCAF	0.22031131096506396	0.23058520387954662
SMC03-T_AAGCCGCGTCTCTTTA	iCAF	0.16615703908682122	0.1805750695631322
SMC03-T_ACACCCTAGATCCCAT	iCAF	0.23092355586302316	0.20368230790570538
SMC03-T_ACACCCTAGGCGCTCT	iCAF	0.18996886890349363	0.19238217069986105
SMC03-T_ACACCCTTCTGGAGCC	iCAF	0.1251262538913871	0.14281148881186226
SMC03-T_ACAGCTAAGGAATGGA	iCAF	0.2467589069526116	0.21317268628513084
SMC03-T_ACCAGTAAGACTGTAA	iCAF	0.20342442061570387	0.1782980906840172
SMC03-T_ACGAGCCTCAAGGTAA	iCAF	0.13883085437564857	0.16523926148816673
SMC03-T_ACGAGGAGTTCCCGAG	iCAF	0.2631338637149775	0.2161518399248916
SMC03-T_ACGCCAGAGAGCTTCT	iCAF	0.2131373227257004	0.21919138373149352
SMC03-T_ACGCCAGGTTCCACGG	iCAF	0.08913870632998966	0.1714373849949751
SMC03-T_ACGCCAGTCAACGGGA	iCAF	0.21049463853337946	0.191699114140371
SMC03-T_ACGTCAAAGGGATGGG	iCAF	0.23699757869249394	0.22462654760696885
SMC03-T_ACGTCAAAGTTAGGTA	iCAF	0.14148737461086125	0.1669044104086176
SMC03-T_ACTATCTCATGGGAAC	iCAF	0.20866828087167066	0.19226351803785796
SMC03-T_ACTGTCCTCGTGGACC	iCAF	0.21879626426841925	0.2221488780753659
SMC03-T_ACTTGTTGTGCAGGTA	iCAF	0.19865098581805607	0.1953932435183835
SMC03-T_AGAATAGTCTTGCATT	iCAF	0.19551020408163267	0.16512747473110884
SMC03-T_AGACGTTTCCGTTGCT	iCAF	0.2258872362504324	0.20511439041637913
SMC03-T_AGAGCTTCAGGAATGC	iCAF	0.23909373919059151	0.17926646038412786
SMC03-T_AGAGTGGAGGTACTCT	iCAF	0.09655482531995851	0.15091183474743464
SMC03-T_AGAGTGGGTTGATTGC	iCAF	0.1997371151850571	0.21173775527469682
SMC03-T_AGCAGCCGTAGCGTAG	iCAF	0.20947077135939118	0.1821104857877219
SMC03-T_AGCGGTCCAGCTCGCA	iCAF	0.19856796956070566	0.2027680422869849
SMC03-T_AGCGTCGGTGACTCAT	iCAF	0.18271186440677967	0.17597987336243906
SMC03-T_AGGCCGTGTGGTGTAG	myCAF	0.18111380145278455	0.1704866236576286
SMC03-T_AGGGAGTTCGGCGCAT	iCAF	0.16692493946731235	0.19202778704714968
SMC03-T_ATCCACCCAATGACCT	iCAF	0.2888481494292632	0.22559749357873599
SMC03-T_ATCCACCTCCCACTTG	iCAF	0.1764856451054998	0.18007785215494357
SMC03-T_ATCCGAATCTCAAACG	iCAF	0.18022829470771362	0.17644673374485725
SMC03-T_ATCTGCCCACACATGT	iCAF	0.15278450363196128	0.14693842192928055
SMC03-T_ATGGGAGTCAACTCTT	iCAF	0.2571359391214113	0.150727771155786
SMC03-T_ATTATCCCAGCTGGCT	iCAF	0.1728329297820823	0.15919430326445594
SMC03-T_CAACCTCCACTTCTGC	iCAF	0.11369768246281564	0.148883233853497
SMC03-T_CAACCTCGTAGGACAC	iCAF	0.248550674507091	0.21681601869888326
SMC03-T_CAACCTCTCTACTATC	iCAF	0.09777239709443097	0.1567126095062483
SMC03-T_CAACTAGAGTGCAAGC	iCAF	0.14695952957454173	0.15169742150411877
SMC03-T_CACACCTAGTGGTAAT	iCAF	0.22305776547907297	0.2226641944774263
SMC03-T_CACACTCGTGTGAATA	iCAF	0.20491871324801103	0.20304038109189226
SMC03-T_CACAGGCCAAAGCAAT	iCAF	0.1722725700449671	0.2025264306359475
SMC03-T_CACATAGCAGCCTATA	iCAF	0.19275683154617784	0.19999368640267262
SMC03-T_CACCACTCATTGGCGC	iCAF	0.13497059840885506	0.16390670595400675
SMC03-T_CACCAGGCAAGAGGCT	iCAF	0.15117260463507431	0.19671963583062602
SMC03-T_CACTCCAAGTTAACGA	iCAF	0.23494292632307157	0.21068011607516088
SMC03-T_CACTCCACACGGACAA	iCAF	0.03841577308889654	0.10466537320046458
SMC03-T_CAGAATCGTTACGCGC	iCAF	0.2201245243860256	0.22874539245706466
SMC03-T_CAGCCGACATGCGCAC	iCAF	0.14025596679349706	0.159372634165924
SMC03-T_CAGCCGATCATGCAAC	iCAF	0.183161535800761	0.18075365849240857
SMC03-T_CAGGTGCCACAGAGGT	iCAF	0.14947768938083705	0.1845392475232901
SMC03-T_CAGTCCTGTACCAGTT	myCAF	0.1828848149429263	0.16034867717208456
SMC03-T_CATATTCGTGGAAAGA	iCAF	0.24812867519889314	0.23577937166365787
SMC03-T_CATGACAAGACACGAC	iCAF	0.06758906952611554	0.1409392117785946
SMC03-T_CATGGCGCAGTTCCCT	iCAF	0.18954686959529576	0.18817898402798958
SMC03-T_CATTCGCGTATCTGCA	iCAF	0.20528536838464195	0.20958902350156183
SMC03-T_CCACGGATCTTGTCAT	iCAF	0.24931857488758213	0.20787191750315845
SMC03-T_CCACTACAGTGGGTTG	iCAF	0.21855413351781394	0.20774201457270827
SMC03-T_CCAGCGAAGAGCTGCA	iCAF	0.24545831892078862	0.19576588761219685
SMC03-T_CCAGCGATCGGAAACG	iCAF	0.2245797301971636	0.21075864879467696
SMC03-T_CCATTCGAGAGGGCTT	iCAF	0.09947423037011416	0.18175697279708042
SMC03-T_CCATTCGTCTCTGCTG	iCAF	0.22464891041162227	0.19801310785776538
SMC03-T_CCCAATCAGCTAACAA	iCAF	0.1353026634382567	0.18840352688422943
SMC03-T_CCCAATCAGCTTTGGT	iCAF	0.1313732272570045	0.17188568253840553
SMC03-T_CCCAATCAGGATGGAA	iCAF	0.2006918021445866	0.18943348050086448
SMC03-T_CCGGTAGCAAGCCATT	iCAF	0.2015288827395365	0.19523162631352617
SMC03-T_CCGTACTTCCAGTATG	iCAF	0.1921826357661709	0.19254719024154168
SMC03-T_CCGTTCAGTCCAGTTA	iCAF	0.26518851608439986	0.21698483030026508
SMC03-T_CCTACCAAGGGTCTCC	iCAF	0.22415773088896573	0.207783062540151
SMC03-T_CCTTCCCGTAGAGTGC	iCAF	0.1553441715669318	0.20453873203806333
SMC03-T_CCTTTCTGTCGGATCC	iCAF	0.19923209961950883	0.21717093115664385
SMC03-T_CCTTTCTTCGTAGGTT	myCAF	0.14593566240055345	0.16140538219274217
SMC03-T_CGAACATCACGCATCG	iCAF	0.19670010377032165	0.18668657200576524
SMC03-T_CGAATGTAGCTAGCCC	iCAF	0.2644828778969215	0.2447207072097932
SMC03-T_CGAATGTTCGGCATCG	iCAF	0.2293531649948115	0.22011133802997573
SMC03-T_CGATCGGGTCAGGACA	iCAF	0.10659979245935658	0.12252905957527523
SMC03-T_CGATTGAAGGGAAACA	iCAF	0.1297820823244552	0.09332535280338133
SMC03-T_CGCTATCCACAGGTTT	iCAF	0.20237979937737804	0.17836123607186516
SMC03-T_CGCTGGAGTAAGCACG	iCAF	0.17369076444136977	0.17692027408227443
SMC03-T_CGCTGGATCACCAGGC	iCAF	0.24722933241093048	0.23401479108676398
SMC03-T_CGCTTCAAGAGACTTA	iCAF	0.1955309581459702	0.184335041858655
SMC03-T_CGGAGCTGTCTAGCGC	iCAF	0.2688550674507091	0.21079928175147894
SMC03-T_CGTCACTCACGGTTTA	iCAF	0.09061916291940508	0.11154509006571563
SMC03-T_CGTCTACTCTTGCAAG	iCAF	0.21824974057419577	0.19110773878673018
SMC03-T_CGTGTCTAGCGTAATA	iCAF	0.13548253199584914	0.18296258122068287
SMC03-T_CGTGTCTCAAAGGCGT	iCAF	0.22865444482877895	0.23449126135538198
SMC03-T_CGTTAGACAACACCTA	iCAF	0.22392251815980635	0.18818384340434183
SMC03-T_CGTTCTGTCTCGCATC	iCAF	0.19913524731926668	0.2017353092437801
SMC03-T_CGTTGGGCAAACAACA	iCAF	0.22320996195088205	0.20909576374315622
SMC03-T_CGTTGGGCAGGTCTCG	iCAF	0.2778000691802145	0.2454720840996526
SMC03-T_CTCCTAGAGAGACTTA	iCAF	0.1417433414043584	0.17906052056965144
SMC03-T_CTCGAGGAGACACTAA	iCAF	0.16526461432030437	0.17789830857798375
SMC03-T_CTCGAGGTCAACGAAA	iCAF	0.10631615358007607	0.172333861264672
SMC03-T_CTCGTACCAGTAACGG	iCAF	0.14486336907644415	0.14313272015453618
SMC03-T_CTCTAATAGGCATTGG	iCAF	0.21123486682808712	0.16859285907732274
SMC03-T_CTGATCCAGCTATGCT	iCAF	0.19903839501902454	0.16224465040872468
SMC03-T_CTGATCCGTGGTCCGT	iCAF	0.20570736769283982	0.1929035842893909
SMC03-T_CTGCCTAGTCGCTTCT	iCAF	0.039142165340712576	0.08981461753383752
SMC03-T_CTGCGGATCGCTAGCG	iCAF	0.27580076098235906	0.23473573884447899
SMC03-T_CTGTTTACAAGCCCAC	iCAF	0.23834659287443793	0.2147260978436172
SMC03-T_CTGTTTACACATTCGA	iCAF	0.21485299204427533	0.18929329954072494
SMC03-T_CTTAGGAGTATGAAAC	iCAF	0.20499481148391563	0.21760315887554918
SMC03-T_CTTGGCTAGGCCGAAT	iCAF	0.22632307160152199	0.18389576564712876
SMC03-T_GAAATGACATTCCTGC	iCAF	0.16395710826703558	0.1799021926671606
SMC03-T_GACACGCCATGCCACG	iCAF	0.20783811829816667	0.18143512005058057
SMC03-T_GACGCGTCACGGTAGA	iCAF	0.2342372881355932	0.2065983989948766
SMC03-T_GACGCGTGTCAAGCGA	iCAF	0.23569007263922515	0.20823545892199027
SMC03-T_GACGGCTCATGCATGT	iCAF	0.2198893116568661	0.21022227829269693
SMC03-T_GACTAACCATGTCCTC	iCAF	0.21194742303701142	0.22040128405257628
SMC03-T_GATCGATGTAAATGTG	iCAF	0.17396748529920447	0.1422708785052524
SMC03-T_GATCGTAAGATGTTAG	iCAF	0.19717744725008646	0.2165349940635351
SMC03-T_GCAATCACAGCTGGCT	iCAF	0.19356624005534417	0.21209477210057662
SMC03-T_GCACATATCCGCGTTT	iCAF	0.20571428571428574	0.2102762672749516
SMC03-T_GCACTCTAGGACATTA	iCAF	0.2254514008993428	0.16643918613745992
SMC03-T_GCATACAGTCTCAACA	iCAF	0.19867865790383954	0.19502959131211006
SMC03-T_GCATGATAGTGTCCCG	iCAF	0.19251470079557242	0.19493052534064645
SMC03-T_GCGCAGTTCTTGTCAT	iCAF	0.13055690072639226	0.17504087930076626
SMC03-T_GCGCCAAGTAGGCATG	iCAF	0.20688343133863718	0.20864300202755437
SMC03-T_GCGCCAATCTGGTGTA	iCAF	0.21483223797993778	0.18761489012714969
SMC03-T_GCGGGTTCAATGACCT	iCAF	0.2433414043583535	0.20767728030839416
SMC03-T_GCTGCAGAGCCCAACC	iCAF	0.17241093047388445	0.17877505742800734
SMC03-T_GCTGCAGGTATTAGCC	iCAF	0.1443237634036666	0.18840531848577935
SMC03-T_GCTGCGAGTAAGGGCT	iCAF	0.18831546177793146	0.1939251126131006
SMC03-T_GCTTCCAGTCTCTTTA	iCAF	0.14300933932895188	0.204838408848398
SMC03-T_GGAATAACACACATGT	iCAF	0.17466620546523692	0.1914736066976416
SMC03-T_GGACAGATCTTGAGAC	iCAF	0.057682462815634716	0.1387686521800544
SMC03-T_GGATGTTCAGCTTCGG	iCAF	0.2403182289865099	0.21760230843056846
SMC03-T_GGCTCGACAGTCTTCC	iCAF	0.1770805949498443	0.19728625734953326
SMC03-T_GGCTCGATCATACGGT	iCAF	0.21732272570044964	0.18272255701683032
SMC03-T_GGGATGAGTCTGGAGA	iCAF	0.19908682116914567	0.17412452831674785
SMC03-T_GGGCATCTCGCTTAGA	myCAF	0.2142857142857143	0.15194591038235658
SMC03-T_GTACGTATCAACACGT	iCAF	0.2103562781044621	0.20775927002928596
SMC03-T_GTACTTTAGCTGTCTA	iCAF	0.23084053960567275	0.1846636406500367
SMC03-T_GTACTTTCACTTCTGC	iCAF	0.25063991698374266	0.21629288567589092
SMC03-T_GTCACGGGTATTAGCC	iCAF	0.17524040124524387	0.19074320530147573
SMC03-T_GTCATTTAGTATCGAA	iCAF	0.20119681771013487	0.18901596549095992
SMC03-T_GTCATTTCATGCTGGC	iCAF	0.1268004150812867	0.09435051792048595
SMC03-T_GTCGTAAGTCTTGATG	iCAF	0.15663784157730887	0.19319358104776835
SMC03-T_GTGCAGCAGAGTTGGC	iCAF	0.14383950190245587	0.165043640785819
SMC03-T_GTGCGGTCACTTACGA	iCAF	0.12969214804565898	0.19163498169701693
SMC03-T_GTGCGGTCAGTCAGCC	iCAF	0.18568661362850225	0.21183779112699316
SMC03-T_GTGCTTCGTGAGGGTT	iCAF	0.16589415427187826	0.17391139222409754
SMC03-T_TAAACCGTCTCACATT	iCAF	0.16500864752680733	0.1851010751950554
SMC03-T_TAAGCGTTCTATGTGG	iCAF	0.16693877551020408	0.16643015565297734
SMC03-T_TAAGTGCAGACCGGAT	iCAF	0.1788723625043238	0.17357919293832985
SMC03-T_TAAGTGCTCATTCACT	iCAF	0.20163265306122446	0.1894864000458762
SMC03-T_TACCTTACATGGATGG	iCAF	0.154458664821861	0.1922888418914013
SMC03-T_TACGGTACATGCCACG	iCAF	0.18671048080249053	0.1747781536276452
SMC03-T_TACTCATCAACACGCC	iCAF	0.2979522656520235	0.23520605869675107
SMC03-T_TACTCATTCCATGAGT	iCAF	0.18184019370460047	0.20554076567873508
SMC03-T_TACTTGTAGGAACTGC	iCAF	0.20078865444482874	0.20325039216778779
SMC03-T_TACTTGTCACTCGACG	iCAF	0.19947423037011414	0.1898763657509289
SMC03-T_TAGCCGGTCTTGAGGT	iCAF	0.09071601521964723	0.1331944873326236
SMC03-T_TATGCCCCATTTCAGG	iCAF	0.1809754410238672	0.15762778269134967
SMC03-T_TCAATCTGTCCGACGT	iCAF	0.22241438948460746	0.20300899769719769
SMC03-T_TCACAAGGTGCAGACA	iCAF	0.21561397440332064	0.235024155989098
SMC03-T_TCAGATGTCCTAAGTG	iCAF	0.19137322725700445	0.20772318595980743
SMC03-T_TCAGGATTCCGTCAAA	iCAF	0.24690418540297476	0.24266404973049996
SMC03-T_TCGGGACTCGTAGGTT	iCAF	0.20277412659979244	0.19698762923829094
SMC03-T_TCGGTAACAAGTCTGT	iCAF	0.26024904877205124	0.21169284953811157
SMC03-T_TCGGTAATCTAAGCCA	iCAF	0.1845174680041508	0.2181492494060281
SMC03-T_TCGTACCCAATCAGAA	iCAF	0.2517260463507437	0.18969553320280083
SMC03-T_TCGTACCGTGCGGTAA	iCAF	0.21510895883777237	0.2105046394685332
SMC03-T_TCTATTGAGGCTAGAC	iCAF	0.19367692839847805	0.193830865480999
SMC03-T_TCTGAGAAGACAAGCC	iCAF	0.28351435489450016	0.23918921606183718
SMC03-T_TCTGAGATCACGAAGG	iCAF	0.24845382220684886	0.20897443447784558
SMC03-T_TCTTTCCGTGCCTGGT	iCAF	0.1082739536492563	0.14880080074452373
SMC03-T_TGACAACTCTCTTATG	iCAF	0.24364579730197167	0.20861842539403314
SMC03-T_TGAGCCGTCTGGGCCA	iCAF	0.14068488412314073	0.13349438808983066
SMC03-T_TGCACCTCATCCCACT	iCAF	0.17097198201314423	0.151970761419838
SMC03-T_TGCCAAATCCAGAAGG	iCAF	0.2091525423728814	0.21238852529315708
SMC03-T_TGCGCAGGTGTTTGTG	iCAF	0.18279488066413008	0.20618061438802265
SMC03-T_TGCGTGGAGTGAACAT	iCAF	0.1490210999654099	0.14610962698340368
SMC03-T_TGCTGCTCATGGGAAC	iCAF	0.23263230716015215	0.21027033664137473
SMC03-T_TGGTTAGTCATCGATG	iCAF	0.22933932895191977	0.21441276240987955
SMC03-T_TTAACTCCATCCCATC	iCAF	0.17965409892770667	0.18934311833106762
SMC03-T_TTAGGCATCGAATGGG	myCAF	0.07825665859564168	0.12790578151879883
SMC03-T_TTCGAAGAGAGCTGCA	iCAF	0.19097198201314425	0.16888151545919364
SMC03-T_TTCTACACACATCCAA	iCAF	0.22587340020754065	0.20883788411585943
SMC03-T_TTTGCGCAGAGGGATA	iCAF	0.1812590799031477	0.18380806400195127
SMC03-T_TTTGCGCGTACAGCAG	iCAF	0.19306814251124182	0.194386167013502
SMC03-T_TTTGCGCGTACCCAAT	iCAF	0.2153995157384988	0.16591103900550228
SMC03-T_TTTGCGCGTGGTTTCA	iCAF	0.21784157730888964	0.19238417592221876
SMC04-T_AAAGCAATCAGCCTAA	myCAF	0.2046281563472847	0.19980567617123726
SMC04-T_ACATGGTAGAGTCTGG	myCAF	0.2085230024213075	0.17715504387418643
SMC04-T_ACATGGTGTAATTGGA	iCAF	0.23048080249048775	0.2702049356579596
SMC04-T_ACGCCGACAGTTTACG	myCAF	0.18778277412659983	0.19751046195378255
SMC04-T_ACGGCCAGTCGAACAG	iCAF	0.20036665513663088	0.1601172731059184
SMC04-T_ACTTTCAAGGGTCGAT	iCAF	0.19762020062262198	0.22410217327245535
SMC04-T_AGCATACCATTGCGGC	iCAF	0.2403251470079557	0.21235696238633842
SMC04-T_AGCCTAAAGCCGCCTA	iCAF	0.14640608785887232	0.16722077237371108
SMC04-T_ATCCACCAGCGTCAAG	myCAF	0.15593912141127642	0.15246161038178974
SMC04-T_ATGAGGGAGGATATAC	myCAF	0.21624351435489453	0.20293078931498276
SMC04-T_CACAAACTCTACTATC	iCAF	0.1473469387755102	0.1924695227850425
SMC04-T_CAGAGAGAGAACAACT	myCAF	0.1521618817018333	0.1654818607099748
SMC04-T_CAGCATAAGAGATGAG	iCAF	0.2137253545485991	0.18548234141679507
SMC04-T_CAGGTGCCACCAACCG	myCAF	0.19856796956070566	0.1661446364474235
SMC04-T_CAGGTGCCATCGACGC	myCAF	0.21636803874092014	0.18066424610872808
SMC04-T_CCACTACGTGCAACTT	myCAF	0.16506399169837427	0.14865281088567192
SMC04-T_CCATGTCGTTCAACCA	iCAF	0.1746938775510204	0.17111271979261353
SMC04-T_CCGGGATCACCGATAT	myCAF	0.1523555863023175	0.14150687534077255
SMC04-T_CCTCAGTAGGCAAAGA	iCAF	0.15274299550328607	0.1715069434873826
SMC04-T_CGAACATTCGTCACGG	iCAF	0.24669664475959874	0.265222188957177
SMC04-T_CGAGCACAGAGGACGG	iCAF	0.20408855067450704	0.20246845626829532
SMC04-T_CGATGGCTCATTATCC	iCAF	0.13326876513317187	0.19754826401003972
SMC04-T_CGGACGTAGCTCCTTC	myCAF	0.11204427533725358	0.20545696338412944
SMC04-T_CGGGTCAAGTTGAGAT	iCAF	0.20257350397786233	0.20023647264914274
SMC04-T_CGTAGCGGTCTTTCAT	myCAF	0.11839501902455896	0.12462348983762632
SMC04-T_CGTCAGGAGTGAAGAG	myCAF	0.23445174680041503	0.15105187464331418
SMC04-T_CGTCAGGTCAGTACGT	iCAF	0.20138360428917335	0.25201283566141675
SMC04-T_CGTCCATGTTCCACTC	myCAF	0.13537876167416119	0.1282604054731917
SMC04-T_CGTTAGAGTTCACCTC	myCAF	0.17713593912141123	0.1935444540096683
SMC04-T_CGTTAGATCCTCATTA	iCAF	0.15591836734693876	0.18019369592923132
SMC04-T_CTAACTTAGTATGACA	myCAF	0.1802974749221723	0.20201241424957864
SMC04-T_CTACCCATCGTCCAGG	iCAF	0.16990660671048086	0.15923192626854057
SMC04-T_CTCACACTCTACTATC	iCAF	0.1647180906260809	0.16820940687770586
SMC04-T_CTCTAATAGCCTATGT	iCAF	0.22348668280871675	0.23693109949806132
SMC04-T_CTGATAGAGGCGACAT	myCAF	0.21418194396402623	0.21303958102946394
SMC04-T_CTGTGCTGTAAGAGGA	myCAF	0.19849878934624698	0.14484484899721053
SMC04-T_CTTAACTAGTTTAGGA	iCAF	0.1693670010377032	0.18212427186195299
SMC04-T_CTTTGCGCAGGAATCG	myCAF	0.1586371497751643	0.1918111748620815
SMC04-T_GATCGATAGCAGATCG	myCAF	0.18941542718782434	0.16443973006362303
SMC04-T_GCATGTAAGCCCAATT	iCAF	0.2274852992044275	0.2632817612436492
SMC04-T_GCGCCAAGTAACGTTC	myCAF	0.17595295745416806	0.16196931479998236
SMC04-T_GGAACTTTCTTCCTTC	iCAF	0.17955032860601872	0.20092400809123478
SMC04-T_GGACAGACAGCATGAG	iCAF	0.22948460740228294	0.19422243839366446
SMC04-T_GGCCGATAGACCCACC	iCAF	0.18225527499135252	0.16445252953344336
SMC04-T_GTCCTCATCTTACCGC	iCAF	0.2534002075406434	0.21525746329307036
SMC04-T_GTCTCGTAGCCACCTG	iCAF	0.22893808370805946	0.2411162003956249
SMC04-T_GTTAAGCCATGTCGAT	iCAF	0.2342787962642684	0.23721045471661117
SMC04-T_GTTCATTCAATCTACG	iCAF	0.20424074714631613	0.11186515150870771
SMC04-T_TACTTACCATGGTCAT	iCAF	0.2177378069872017	0.1885109227440902
SMC04-T_TACTTGTTCAACGGGA	iCAF	0.21304738844690418	0.19563546138481927
SMC04-T_TAGACCAAGACCCACC	iCAF	0.24765824974057415	0.23481347173927938
SMC04-T_TCGCGTTAGCTCTCGG	iCAF	0.2558976132826012	0.23406271398033193
SMC04-T_TGCCCTAAGTCTTGCA	myCAF	0.20453130404704256	0.21713223712258398
SMC04-T_TGGCGCATCGGCTTGG	myCAF	0.1754064337599447	0.14879801861030428
SMC04-T_TGTTCCGCAAGTCATC	iCAF	0.22756831546177791	0.2581258155964839
SMC04-T_TTTGCGCCAGCTGCTG	myCAF	0.19088204773434803	0.18718997165859697
SMC04-T_TTTGGTTGTCCCGACA	iCAF	0.2025665859564164	0.17140450213536498
SMC04-T_TTTGGTTGTGGCCCTA	iCAF	0.1766793497059841	0.17181051481881862
SMC05-T_AAACCTGCAGCTGCTG	iCAF	0.15620200622621927	0.12404939796028142
SMC05-T_ACGGCCACATTGGCGC	myCAF	0.191193358699412	0.16751603651797037
SMC05-T_ATAACGCGTTACGTCA	iCAF	0.17384987893462467	0.17319446973310532
SMC05-T_CATTATCAGCTAAGAT	myCAF	0.15515046696644763	0.16877965613501164
SMC05-T_CGATCGGCATCCGCGA	iCAF	0.18656520235212726	0.19646586571587552
SMC05-T_CTCACACTCACTCCTG	myCAF	0.17456935316499478	0.18003254339643826
SMC05-T_CTGATCCAGGCCCTCA	iCAF	0.1793842960913179	0.19239019335005106
SMC05-T_GTATCTTGTCCGCTGA	iCAF	0.1653960567277759	0.18828352436400525
SMC05-T_GTCAAGTAGTCCAGGA	myCAF	0.16862677274299553	0.17384896642903516
SMC05-T_GTGTGCGTCGTCTGAA	iCAF	0.16321687997232792	0.1724266371955522
SMC05-T_TCAACGACAGGATTGG	iCAF	0.1622967831200277	0.19138618671452087
SMC05-T_TTAGTTCGTGTTCGAT	iCAF	0.2465997924593566	0.21724073289230936
SMC05-T_TTCTACATCACCACCT	myCAF	0.14279488066413004	0.16001169202641738
SMC06-T_AACCGCGTCAACACCA	iCAF	0.18202698028363884	0.17332688762638718
SMC06-T_AAGGAGCCATCCCACT	iCAF	0.1450086475268073	0.17961072754342747
SMC06-T_ACACCAACACACCGAC	myCAF	0.21568315461777932	0.1913262056157683
SMC06-T_ACCAGTAGTCAGATAA	iCAF	0.1511241784849533	0.15818552383574416
SMC06-T_AGAGCTTGTTGAGGTG	iCAF	0.1672224143894846	0.17963988223570063
SMC06-T_AGAGCTTTCACAAACC	iCAF	0.20118298166724313	0.19587367498946728
SMC06-T_AGAGTGGGTTCTCATT	myCAF	0.13401591144932545	0.16431752003463115
SMC06-T_AGGCCGTGTTCTGTTT	iCAF	0.15375302663438262	0.20889489108431386
SMC06-T_ATCCACCCATGTCCTC	myCAF	0.13446558284330679	0.17784365231535415
SMC06-T_ATCGAGTGTCGGATCC	iCAF	0.20456589415427184	0.19076347615973646
SMC06-T_ATCTACTGTATAATGG	iCAF	0.15721895537876163	0.13093999940269963
SMC06-T_ATTATCCTCTACTCAT	iCAF	0.1741819439640263	0.21070692952914766
SMC06-T_CAACCAACAGTCCTTC	iCAF	0.13325492909028014	0.10983954788690145
SMC06-T_CAACCAAGTAATTGGA	iCAF	0.16897959183673472	0.2211905950085861
SMC06-T_CAAGGCCTCGCCTGAG	iCAF	0.18902109996540994	0.1984354340197398
SMC06-T_CACACTCTCAGCATGT	iCAF	0.1811691456243515	0.19579739457334652
SMC06-T_CACCACTCAAACTGCT	iCAF	0.1898028363887928	0.18641662550309762
SMC06-T_CACCTTGTCATTTGGG	iCAF	0.22648218609477688	0.2147726479099795
SMC06-T_CAGAATCAGTTGTAGA	iCAF	0.19840885506745076	0.19059165143258405
SMC06-T_CATCGGGCACGACTCG	iCAF	0.17749567623659634	0.18603531902422873
SMC06-T_CATGGCGAGAGCTTCT	myCAF	0.21737806987201658	0.2082654521434523
SMC06-T_CCACTACCAGTTCCCT	iCAF	0.18518159806295398	0.18755655313471184
SMC06-T_CCATGTCGTCTCGTTC	iCAF	0.23629885852646149	0.1679620666698332
SMC06-T_CCATTCGAGCCACTAT	iCAF	0.20205465236942233	0.18889421728200806
SMC06-T_CCCATACCATGCAACT	iCAF	0.1974680041508129	0.1815746980393072
SMC06-T_CCGTGGAAGGGCATGT	myCAF	0.21129712902109998	0.1787672587051587
SMC06-T_CCTAAAGAGAGCTTCT	iCAF	0.1965963334486337	0.1816187525047187
SMC06-T_CCTACACTCAAACCGT	iCAF	0.08103078519543405	0.12894182754043423
SMC06-T_CCTTCGATCGCTGATA	iCAF	0.1997786233137323	0.1855470899628542
SMC06-T_CGATGTACACATGACT	iCAF	0.1709996540989277	0.18777088225284264
SMC06-T_CGGGTCAGTCAGAGGT	iCAF	0.20054652369422343	0.1824864225059912
SMC06-T_CGTCCATGTAGCCTAT	myCAF	0.2362296783120028	0.1740408183980216
SMC06-T_CTAGTGAAGGCACATG	iCAF	0.20300933932895193	0.20044650525032393
SMC06-T_CTCACACTCGAATGCT	iCAF	0.18643375994465583	0.1925105571256411
SMC06-T_CTCGGGATCGCTTGTC	iCAF	0.23620200622621934	0.20137040277331023
SMC06-T_CTGCCTAGTCTAGCGC	iCAF	0.20145970252507783	0.19849265429329493
SMC06-T_CTGCTGTGTCGTGGCT	iCAF	0.14581805603597375	0.18182679415569092
SMC06-T_GAAACTCAGCGACGTA	myCAF	0.1723901764095469	0.16084767040064996
SMC06-T_GAAATGATCTGTACGA	iCAF	0.20400553441715674	0.19859970335625923
SMC06-T_GAGTCCGAGCCCAACC	iCAF	0.17260463507436874	0.17782628089947827
SMC06-T_GATCGATGTCCGTTAA	iCAF	0.11712902109996537	0.13805375009278603
SMC06-T_GATCGCGCATAGAAAC	iCAF	0.12436527153234178	0.17090336490020006
SMC06-T_GATTCAGTCTGACCTC	myCAF	0.234354894500173	0.19109431269288488
SMC06-T_GCAATCAGTCGCCATG	iCAF	0.2201314424074715	0.1725354728579418
SMC06-T_GCGGGTTTCATGTGGT	iCAF	0.18790729851262544	0.19355807882498616
SMC06-T_GCTGCAGCAAGCGCTC	iCAF	0.2285921826357662	0.2011810750444148
SMC06-T_GGACGTCCACGTAAGG	iCAF	0.18914562435143545	0.19768894188522138
SMC06-T_GGCGACTAGCCTATGT	iCAF	0.21286060186786582	0.17277306212623228
SMC06-T_GGCGTGTAGTGAAGTT	iCAF	0.24242130750605329	0.19977131739208917
SMC06-T_GGTATTGTCACCACCT	myCAF	0.1552542372881356	0.17595335664730694
SMC06-T_GTCACAACACTTCGAA	iCAF	0.10284330681425113	0.16935732046288757
SMC06-T_GTCATTTGTACCCAAT	iCAF	0.049643721895537896	0.12018606052523843
SMC06-T_GTGGGTCGTACAGACG	iCAF	0.18981667243168454	0.17641633277357818
SMC06-T_GTGTTAGCACTAGTAC	iCAF	0.23409892770667584	0.21068690439429186
SMC06-T_GTTACAGAGAAAGTGG	iCAF	0.17860255966793492	0.1861900016705583
SMC06-T_TAAGAGAGTCCAAGTT	iCAF	0.20307160152196468	0.20235583218708506
SMC06-T_TAAGAGAGTTAAAGAC	iCAF	0.2001314424074715	0.183282589075417
SMC06-T_TACAGTGAGCTCCCAG	iCAF	0.1835973711518506	0.17097237233992388
SMC06-T_TATCAGGCATCGGTTA	iCAF	0.10530612244897963	0.11826196248079397
SMC06-T_TCAGGTAAGTACGTTC	myCAF	0.22814942926323067	0.1967925608012803
SMC06-T_TCTCATAAGTCGTACT	iCAF	0.25589069526115527	0.21670662376025657
SMC06-T_TGACTAGGTTGCTCCT	iCAF	0.19380145278450367	0.1689134427575525
SMC06-T_TGCACCTGTCCGTTAA	iCAF	0.22105153925977172	0.2150692776603228
SMC06-T_TGGCTGGGTCTTCAAG	iCAF	0.14359045313040475	0.14258873938306646
SMC06-T_TGGTTCCCACGAGAGT	iCAF	0.20883431338637148	0.18425876900408322
SMC06-T_TGTGGTATCCCAGGTG	iCAF	0.16508474576271182	0.17932697969481526
SMC06-T_TGTGTTTGTGCACTTA	myCAF	0.1546177793151159	0.19988113772568186
SMC06-T_TTATGCTGTTCACGGC	iCAF	0.19875475613974403	0.1833752575476028
SMC06-T_TTCGAAGCAGCTGCTG	iCAF	0.2331995849187133	0.2151249796005041
SMC06-T_TTCTACATCGTCCAGG	iCAF	0.21219647180906265	0.19946349886807205
SMC06-T_TTGGAACCAACTTGAC	iCAF	0.205700449671394	0.18615310233021168
SMC07-T_AAAGATGCACGAGAGT	iCAF	0.17200968523002425	0.18826428139076581
SMC07-T_AACACGTAGCAATCTC	myCAF	0.16708405396056725	0.15862914191453473
SMC07-T_AACCATGCATTATCTC	iCAF	0.22721549636803873	0.2168534916462425
SMC07-T_AACTGGTGTAGAAGGA	myCAF	0.1908682116914563	0.20029835237830024
SMC07-T_AAGGCAGAGCCTATGT	myCAF	0.15149083362158422	0.16058879293234438
SMC07-T_ACATCAGTCTAGAGTC	myCAF	0.18852300242130748	0.16274037261914645
SMC07-T_ACGCAGCCAAGCGAGT	myCAF	0.14073331027326186	0.1561991264944656
SMC07-T_ACGTCAACATACGCCG	iCAF	0.21101349014181947	0.17562980403545247
SMC07-T_AGCTCCTAGAGGACGG	myCAF	0.25353164994811483	0.19861337244158403
SMC07-T_AGCTCTCAGCATCATC	iCAF	0.19546177793151154	0.19992721784079737
SMC07-T_AGGGTGAAGAGGGATA	myCAF	0.19721895537876166	0.149126798698171
SMC07-T_ATAGACCTCCCAGGTG	iCAF	0.20961604980975446	0.19381956138448467
SMC07-T_CAACCTCGTGCACTTA	myCAF	0.20237288135593223	0.19312560345643906
SMC07-T_CAAGAAAAGTTAAGTG	iCAF	0.15467312348668283	0.18878343749653317
SMC07-T_CACATAGAGAAACCAT	myCAF	0.15284676582497403	0.12350948080054483
SMC07-T_CACATTTTCAATCTCT	iCAF	0.14920096852300246	0.18811350657057652
SMC07-T_CACCACTTCACATACG	iCAF	0.21093739190591487	0.21465258856743052
SMC07-T_CACTCCATCAGGCCCA	iCAF	0.19860947768938086	0.21361228050919936
SMC07-T_CAGAGAGTCTTATCTG	iCAF	0.2113870632998962	0.19926390104618355
SMC07-T_CAGCTGGAGCGATGAC	iCAF	0.23016257350397784	0.20568201702775424
SMC07-T_CCACTACGTTATCCGA	iCAF	0.15996540989277064	0.15375603960931072
SMC07-T_CCATTCGCAGTGAGTG	myCAF	0.1804565894154272	0.16756146041677358
SMC07-T_CCCAGTTGTTCCATGA	iCAF	0.12969214804565898	0.17541806588233153
SMC07-T_CCTCAGTTCTCAACTT	myCAF	0.1420615703908682	0.11695237057391333
SMC07-T_CGACTTCGTACTCTCC	iCAF	0.216112071947423	0.2034068580270887
SMC07-T_CGAGCCATCTCCCTGA	myCAF	0.22562435143548942	0.18313534059047235
SMC07-T_CGCGGTACACGGTAAG	myCAF	0.15289519197509516	0.17248458029017333
SMC07-T_CGCGTTTAGGCTAGCA	myCAF	0.13560705638187476	0.12802889923908956
SMC07-T_CGGACTGGTAAGAGAG	myCAF	0.18047042545831893	0.1714404084155338
SMC07-T_CGGTTAAAGTACTTGC	iCAF	0.11755793842960915	0.14678425209034032
SMC07-T_CGTCCATTCTTACCGC	myCAF	0.15714285714285714	0.14807137883718413
SMC07-T_CGTCTACAGTTTAGGA	myCAF	0.18958837772397097	0.16305435802602128
SMC07-T_CGTGTAACAGCTGCTG	iCAF	0.2204081632653061	0.18025305667173583
SMC07-T_CGTGTAATCTTGCCGT	iCAF	0.21366309235558634	0.19427481181397327
SMC07-T_CGTTAGAAGCGAAGGG	myCAF	0.15337945347630577	0.1482080230683495
SMC07-T_CTACATTAGCTAACTC	iCAF	0.11301279833967481	0.15276019980251568
SMC07-T_CTACGTCGTCTAGAGG	myCAF	0.13342096160498096	0.1257336418247199
SMC07-T_CTAGCCTAGTGCCATT	iCAF	0.1771566931857489	0.19220648838271948
SMC07-T_CTAGTGAAGATGTAAC	iCAF	0.23136630923555868	0.2140233052334226
SMC07-T_CTAGTGAGTACCATCA	myCAF	0.1389207886544448	0.16218362188687938
SMC07-T_CTCGAAAAGATCGGGT	iCAF	0.21899688689034935	0.19355392751616057
SMC07-T_CTCGGGAGTCGTGGCT	iCAF	0.19753718436527157	0.18545598007716088
SMC07-T_CTCGTCATCCTTGGTC	myCAF	0.11840193704600488	0.1352988511727293
SMC07-T_CTCTGGTAGGATCGCA	myCAF	0.11681771013490139	0.13949959870621875
SMC07-T_CTGCGGAGTACATCCA	iCAF	0.20004842615012108	0.1983017543051419
SMC07-T_CTGCGGATCGTTACAG	myCAF	0.16600484261501214	0.16432184749884346
SMC07-T_GACGCGTCAGGATCGA	myCAF	0.2455274991352473	0.21068763298567791
SMC07-T_GAGCAGATCAATAAGG	iCAF	0.1759667934970598	0.16688851080309422
SMC07-T_GAGGTGACAATACGCT	iCAF	0.17786233137322727	0.16368815281805657
SMC07-T_GAGTCCGGTTCCACGG	iCAF	0.12056035973711521	0.13880870877977705
SMC07-T_GATCGCGAGGAGCGTT	iCAF	0.23241784849533031	0.20098383659469848
SMC07-T_GCAAACTCAATAGCAA	iCAF	0.25210653753026635	0.20684862661939066
SMC07-T_GCAATCAGTACGCACC	iCAF	0.16219301279833964	0.19214927576660543
SMC07-T_GCAGCCACATGCGCAC	iCAF	0.22212383258388102	0.18172255735227072
SMC07-T_GCAGTTATCGGGAGTA	iCAF	0.11321342096160503	0.16778302228177672
SMC07-T_GCATGCGTCTGCTGTC	myCAF	0.14324455205811137	0.16672168297520462
SMC07-T_GCATGTAAGCTGGAAC	myCAF	0.1452023521272916	0.15161988396610906
SMC07-T_GCCTCTACACCGGAAA	myCAF	0.2452507782774127	0.18210309504784875
SMC07-T_GCGGGTTTCACATACG	myCAF	0.19539259771705297	0.17779511880411034
SMC07-T_GCGGGTTTCCGCAGTG	iCAF	0.1404704254583189	0.15990761084945426
SMC07-T_GCTCCTACAGTCAGCC	myCAF	0.17164303009339332	0.13635997346511283
SMC07-T_GCTCTGTAGGGCTCTC	iCAF	0.23054998270494642	0.21627017386637376
SMC07-T_GCTGCTTCAAACTGCT	iCAF	0.19889311656866138	0.1897579049115716
SMC07-T_GGAAAGCAGATACACA	iCAF	0.18897959183673474	0.16284512903270543
SMC07-T_GGAACTTGTAGGAGTC	myCAF	0.23270840539605675	0.15593362626467722
SMC07-T_GGACATTTCGAGCCCA	iCAF	0.17742649602213767	0.17741417563066436
SMC07-T_GGACGTCCAAACGTGG	iCAF	0.1907506053268765	0.1641412398948322
SMC07-T_GGGTCTGTCTGCCCTA	myCAF	0.06583881010031134	0.11985524289834723
SMC07-T_GTACGTAAGGATGCGT	iCAF	0.12543064683500516	0.1640841644361861
SMC07-T_GTACTCCAGCTCTCGG	myCAF	0.1897544102386718	0.17577551521782625
SMC07-T_GTAGTCAGTGCACTTA	iCAF	0.18926323071601525	0.13839316494395779
SMC07-T_GTCACAATCCCTAACC	myCAF	0.15794534763057766	0.18290234686312454
SMC07-T_GTGCGGTCATCACAAC	iCAF	0.22848149429263231	0.2241173396719365
SMC07-T_GTTCATTGTCCAAGTT	myCAF	0.22407471463161532	0.19162260894303268
SMC07-T_GTTCTCGCATTACCTT	iCAF	0.19653407125562095	0.18965175871807277
SMC07-T_GTTTCTACAGATAATG	myCAF	0.10709097198201312	0.12297306500923771
SMC07-T_GTTTCTATCTAACTGG	myCAF	0.15713593912141133	0.13944328116365154
SMC07-T_TAAGAGATCGCCTGTT	iCAF	0.14992736077481839	0.1879043347047034
SMC07-T_TACACGAAGGCCCTTG	iCAF	0.21977862331373232	0.20546414716125
SMC07-T_TACCTTATCGGTTCGG	myCAF	0.23628502248356975	0.20879766409034423
SMC07-T_TACGGATCAGATCCAT	myCAF	0.14765133171912836	0.17884674157745503
SMC07-T_TAGTGGTTCTCTGAGA	myCAF	0.21433414043583532	0.20725495439008973
SMC07-T_TATCTCAGTCTAGTGT	myCAF	0.123576617087513	0.13858029789346704
SMC07-T_TCAGCAAGTGCCTGCA	iCAF	0.2465997924593566	0.19244682386086315
SMC07-T_TCAGGATGTACTCAAC	iCAF	0.23108267035627805	0.21584677105571615
SMC07-T_TCCCGATCATCGATGT	myCAF	0.14963680387409206	0.10456400310757756
SMC07-T_TCGCGAGGTATATGAG	myCAF	0.20011068834313384	0.11986575856803067
SMC07-T_TCTATTGTCAGTTTGG	myCAF	0.1438533379453476	0.13510939357137022
SMC07-T_TCTCTAATCACCTTAT	iCAF	0.1800622621930128	0.17989351093319242
SMC07-T_TGAGGGAGTACCAGTT	iCAF	0.22332756831546174	0.20733527801490634
SMC07-T_TGGCCAGGTAATCACC	myCAF	0.1533863714977517	0.18101820077237413
SMC07-T_TGGCGCATCGTGGGAA	iCAF	0.20418540297474919	0.20264242915842595
SMC07-T_TGTTCCGCATCGGACC	myCAF	0.18791421653407125	0.176564263124583
SMC07-T_TTAGGACGTGCCTTGG	iCAF	0.2186509858180561	0.22505865391346316
SMC07-T_TTCTACACACATCCAA	iCAF	0.24110688343133868	0.2015426098094738
SMC07-T_TTGAACGCACGAAACG	iCAF	0.16279488066413006	0.16377980244000798
SMC07-T_TTGACTTCATGGAATA	myCAF	0.1919820131442408	0.15974844496670407
SMC07-T_TTGCGTCAGATATGCA	iCAF	0.2220754064337599	0.17799103590687207
SMC07-T_TTGGCAAGTCTAGCGC	myCAF	0.24760290556900721	0.20154640774823834
SMC07-T_TTTCCTCAGAATAGGG	iCAF	0.19140781736423385	0.17815707371934417
SMC07-T_TTTCCTCGTTACCAGT	myCAF	0.18048426150121066	0.1304382986401303
SMC07-T_TTTGGTTAGCTCTCGG	iCAF	0.2071739882393635	0.16816492154870935
SMC08-T_AAAGATGAGACCGGAT	iCAF	0.16147353856796953	0.17180208009511713
SMC08-T_AAAGTAGGTATTCGTG	iCAF	0.11536492563126943	0.13721165016519915
SMC08-T_AAAGTAGGTCTCGTTC	iCAF	0.17591836734693878	0.18513134825012728
SMC08-T_AACGTTGAGGTCATCT	iCAF	0.15850570736769287	0.1784401289647857
SMC08-T_AACGTTGAGTGGTAAT	iCAF	0.23210653753026633	0.19398165986568136
SMC08-T_AACTCCCAGCGTAGTG	iCAF	0.17228640608785883	0.1788764152250241
SMC08-T_AAGGCAGAGATATGCA	iCAF	0.17778623313732278	0.1821699263973209
SMC08-T_ACACCGGGTATAGTAG	iCAF	0.14549982704946385	0.1487935149896505
SMC08-T_ACACTGACACAGAGGT	iCAF	0.2006157039086821	0.19625144377004228
SMC08-T_ACATACGGTGCAACGA	iCAF	0.15584226911103427	0.19246297420412195
SMC08-T_ACATCAGCACTTAAGC	iCAF	0.19339328951919754	0.19864060947927278
SMC08-T_ACATGGTGTCGACTAT	iCAF	0.16493254929090284	0.1270411723249159
SMC08-T_ACGAGCCCACACATGT	iCAF	0.19939121411276373	0.19129542281665474
SMC08-T_ACGATGTGTACCATCA	iCAF	0.23474230370114146	0.22434129138085218
SMC08-T_ACGGAGAAGGTAAACT	iCAF	0.1703701141473538	0.14910589812141664
SMC08-T_ACGGAGACAGATGAGC	iCAF	0.19581459702525073	0.16109805991159332
SMC08-T_ACGGGCTGTGACGGTA	iCAF	0.18483569699066071	0.19281331246004368
SMC08-T_ACTGAGTAGAGCCTAG	iCAF	0.12139744033206501	0.1684143157481001
SMC08-T_ACTTGTTCATCGACGC	iCAF	0.19098581805603598	0.1983638950699617
SMC08-T_AGAGTGGTCTCATTCA	iCAF	0.17172604635074373	0.17355649737309445
SMC08-T_AGATCTGTCAGAGACG	iCAF	0.15186440677966107	0.17039655793743486
SMC08-T_AGCGGTCCATGCTAGT	iCAF	0.17039778623313728	0.17992063398403538
SMC08-T_AGCGTATGTCCGTCAG	iCAF	0.22356969906606705	0.1989469102877276
SMC08-T_AGGCCGTAGCTAAGAT	iCAF	0.12800415081286753	0.14979030606088412
SMC08-T_AGGGTGAAGTGCCATT	iCAF	0.10901418194396406	0.14341869812377017
SMC08-T_AGGGTGATCCAAATGC	iCAF	0.1550951227948807	0.17938721745743802
SMC08-T_AGGTCCGAGAATCTCC	myCAF	0.10889657557938426	0.1687420920421217
SMC08-T_ATCATCTCATCACCCT	iCAF	0.16008301625735044	0.1802737434836212
SMC08-T_ATCCACCCATGTTGAC	iCAF	0.18152196471809068	0.17974455727602442
SMC08-T_ATCTACTTCAGATAAG	iCAF	0.18922172258734005	0.22555333555952156
SMC08-T_ATTACTCCAGACGCCT	iCAF	0.1655551712210308	0.16192598675555103
SMC08-T_ATTATCCGTCGGATCC	iCAF	0.19442407471463163	0.20660709553740036
SMC08-T_ATTTCTGCACGGTAGA	iCAF	0.16115530958145974	0.16918334221070624
SMC08-T_ATTTCTGTCATGTGGT	iCAF	0.15340020754064343	0.18115000046851004
SMC08-T_CAACTAGAGGCCCGTT	iCAF	0.18130750605326873	0.1672720387842441
SMC08-T_CAAGGCCTCGAATGGG	iCAF	0.12792805257696294	0.17305059740464968
SMC08-T_CACAAACAGATGTGGC	iCAF	0.18659979245935665	0.17950505892790777
SMC08-T_CACCAGGCAGGACCCT	iCAF	0.18031131096506403	0.15552992139990146
SMC08-T_CAGAATCCACCAACCG	iCAF	0.17987547561397443	0.20202352796601475
SMC08-T_CAGATCAAGCGATATA	iCAF	0.16931165686613625	0.20756040164933365
SMC08-T_CAGCATAGTCTAAAGA	iCAF	0.210985818056036	0.18293458758128892
SMC08-T_CATTATCTCGTTTGCC	iCAF	0.1676582497405742	0.17879771286163076
SMC08-T_CCAATCCTCGGTCTAA	iCAF	0.19700449671393983	0.18342330985336944
SMC08-T_CCACGGATCCTCGCAT	iCAF	0.16008993427879625	0.15509197809001982
SMC08-T_CCATTCGAGCGACGTA	iCAF	0.12446212383258393	0.19353180694493619
SMC08-T_CCGGGATCAATCAGAA	iCAF	0.165956416464891	0.17828812064233204
SMC08-T_CCGTACTGTCAGCTAT	iCAF	0.14875129712902113	0.17108135495266139
SMC08-T_CGACCTTCAATGTAAG	iCAF	0.171553095814597	0.17883701725473264
SMC08-T_CGACCTTCATGGTTGT	iCAF	0.1920650294015911	0.17358698888933793
SMC08-T_CGACTTCCATCGATTG	iCAF	0.1293393289519198	0.1744554484751646
SMC08-T_CGATGTAAGAGTAAGG	iCAF	0.1934901418194397	0.1840743377346216
SMC08-T_CGCCAAGAGTCGATAA	iCAF	0.2021999308197855	0.17351065011017988
SMC08-T_CGCGGTACATATACCG	iCAF	0.1657973019716361	0.18315404338069002
SMC08-T_CGGACACTCCACGTTC	iCAF	0.135904531304047	0.14071535222909473
SMC08-T_CGGACTGGTTAGAACA	iCAF	0.13580076098235905	0.16884033092806233
SMC08-T_CGGCTAGGTGACTACT	iCAF	0.18909719820131443	0.19599111827199833
SMC08-T_CGGTTAAAGTGGAGAA	myCAF	0.18028363887928056	0.17803454946020986
SMC08-T_CGGTTAAGTCCAGTTA	iCAF	0.1697682462815635	0.19570580060409248
SMC08-T_CGTCCATTCCGTCATC	iCAF	0.20762365963334484	0.1817731062029416
SMC08-T_CTACATTCAGGGTTAG	iCAF	0.17793842960913175	0.21750455273806693
SMC08-T_CTCTACGAGCTATGCT	iCAF	0.14951919750951226	0.20394010379069388
SMC08-T_CTCTACGGTTCCACAA	iCAF	0.1692078865444483	0.16861415808134397
SMC08-T_CTGCCTACAGATAATG	iCAF	0.2502179176755448	0.21975412983011358
SMC08-T_CTGCGGACAAATCCGT	iCAF	0.19589761328260114	0.1919238153574935
SMC08-T_CTTAACTCAGGACGTA	iCAF	0.1578830854375649	0.14726196775758651
SMC08-T_GAATAAGTCCATTCTA	iCAF	0.17476305776547907	0.18321033624524652
SMC08-T_GACTGCGAGAAGGGTA	iCAF	0.18584572812175715	0.18792923359148397
SMC08-T_GAGTCCGCACATTAGC	iCAF	0.15355932203389833	0.17662318494013143
SMC08-T_GCAAACTAGGTCATCT	iCAF	0.06275337253545488	0.13415277111764434
SMC08-T_GCAAACTCATAACCTG	iCAF	0.16117606364579729	0.19230028078514155
SMC08-T_GCACATAAGCACAGGT	myCAF	0.12741611898996885	0.1453499596993102
SMC08-T_GCACTCTTCTCAAACG	iCAF	0.15238325838810096	0.12658320190554534
SMC08-T_GCAGCCAGTGCCTGGT	iCAF	0.2034313386371498	0.20505688764740476
SMC08-T_GCAGCCATCGAATGCT	iCAF	0.1996540989277067	0.1989508944797389
SMC08-T_GCGCAGTGTCTAGTGT	iCAF	0.16223452092701485	0.17228730940532555
SMC08-T_GCGCCAAAGTATGACA	iCAF	0.22805257696298864	0.18536064792699655
SMC08-T_GCTCTGTTCTATCCCG	iCAF	0.22693877551020403	0.2084475307288539
SMC08-T_GCTTGAAGTTACTGAC	iCAF	0.21136630923555866	0.19255804917120917
SMC08-T_GGACAGAGTACACCGC	iCAF	0.13075752334832236	0.1699567047659053
SMC08-T_GGCCGATAGCTGCAAG	iCAF	0.2329228640608786	0.18786109270232956
SMC08-T_GGGACCTAGATATGCA	myCAF	0.16428917329643722	0.14234543758621485
SMC08-T_GGGAGATAGTCTCAAC	iCAF	0.20106537530266344	0.1983875109732376
SMC08-T_GGGAGATCATCTACGA	iCAF	0.15856796956070562	0.154520022118836
SMC08-T_GGGATGACACGTTGGC	iCAF	0.111138014527845	0.20113271919572973
SMC08-T_GGGCACTAGACTTTCG	iCAF	0.17908682116914565	0.1998821619140291
SMC08-T_GGGCATCGTGTGAATA	iCAF	0.17447941888619856	0.1414437249432791
SMC08-T_GGGTCTGTCGTTACAG	iCAF	0.08659287443791075	0.10847266078830423
SMC08-T_GTACTTTAGCGGATCA	iCAF	0.14972673815288828	0.16342155410106268
SMC08-T_GTACTTTTCCAAAGTC	iCAF	0.17832583881010033	0.16439893155489227
SMC08-T_GTCACGGGTTCAGTAC	iCAF	0.06799723279142167	0.1130422953592937
SMC08-T_GTCGGGTGTTCGTTGA	myCAF	0.2169906606710481	0.19814470288382802
SMC08-T_GTCTTCGTCTCTAAGG	iCAF	0.21140089934278794	0.23116580447060134
SMC08-T_GTGCGGTCACGAAATA	myCAF	0.20980975441023864	0.21473098996378542
SMC08-T_GTGTGCGCATAGAAAC	iCAF	0.20330681425112418	0.18351332119736508
SMC08-T_TAAGCGTCACGGTAAG	iCAF	0.17257004496713935	0.16629189378380863
SMC08-T_TACAGTGCAATACGCT	iCAF	0.1829263230716015	0.18745070293484026
SMC08-T_TACAGTGGTTCTGAAC	iCAF	0.16180560359737117	0.18128585509521697
SMC08-T_TACCTTAGTAACGCGA	iCAF	0.24428225527499137	0.2023182536216274
SMC08-T_TAGAGCTGTTGCGTTA	iCAF	0.21951573849878936	0.18574880071483224
SMC08-T_TAGGCATTCTCCAACC	iCAF	0.10045658941542723	0.14534538902872057
SMC08-T_TAGTTGGCAGCTGTGC	iCAF	0.19443791075752337	0.1850006458312243
SMC08-T_TAGTTGGGTCAGCTAT	myCAF	0.18279488066413008	0.18652720884951016
SMC08-T_TATCTCATCATGCATG	iCAF	0.15787616741611898	0.17261735030556494
SMC08-T_TATGCCCGTCCATGAT	iCAF	0.1754548599100657	0.19638881204778882
SMC08-T_TATGCCCGTTCACCTC	iCAF	0.2122518159806296	0.192963433801079
SMC08-T_TATGCCCTCGCGGATC	iCAF	0.1946039432722242	0.17949021530802725
SMC08-T_TCAACGAGTGTCAATC	iCAF	0.18992736077481842	0.17471345060832086
SMC08-T_TCAGGATCAAATACAG	iCAF	0.19797301971636116	0.20327742289578443
SMC08-T_TCATTTGCAGCTGGCT	iCAF	0.1294984434451747	0.19123832606391872
SMC08-T_TCCACACTCTGGAGCC	myCAF	0.17836042891732962	0.1557648703560677
SMC08-T_TCGAGGCTCGCAAGCC	iCAF	0.08462815634728471	0.11716636505516936
SMC08-T_TCGGTAAAGAATAGGG	iCAF	0.2076859218263577	0.1820056644465571
SMC08-T_TCGTACCGTCATTAGC	iCAF	0.21113109650639916	0.1779588000321933
SMC08-T_TCGTAGAAGGCGTACA	iCAF	0.13874783811829816	0.15023546009398622
SMC08-T_TCTCATACAAGCGCTC	iCAF	0.14246973365617432	0.1901798825544737
SMC08-T_TCTGAGAAGCCTTGAT	myCAF	0.145285368384642	0.1678103903345496
SMC08-T_TCTGGAATCAAACCGT	iCAF	0.20341058457281214	0.19966279635677064
SMC08-T_TGACTAGTCTCAACTT	iCAF	0.10395019024558971	0.12738041840850012
SMC08-T_TGCCCATAGCAGATCG	iCAF	0.21786924939467311	0.2116589051602142
SMC08-T_TGGCCAGGTCTTCAAG	iCAF	0.22782428225527496	0.25173481832011996
SMC08-T_TGGCGCAAGTGCCATT	iCAF	0.1569283984780353	0.19808128991027021
SMC08-T_TGTATTCTCTTAGCCC	iCAF	0.20706329989622962	0.19305899734357318
SMC08-T_TTAGTTCCAACGCACC	iCAF	0.1446489104116223	0.12983248032551856
SMC08-T_TTCTACAAGTGAAGTT	iCAF	0.1959667934970598	0.17632956544773631
SMC08-T_TTGAACGTCCAGAAGG	iCAF	0.19690764441369768	0.17855297765285486
SMC08-T_TTGTAGGAGAAACCTA	iCAF	0.14515392597717058	0.16515379663494795
SMC09-T_AACGTTGGTTAAGACA	myCAF	0.14482877896921476	0.16504278018895402
SMC09-T_AATCGGTCAGTGACAG	myCAF	0.16398478035281905	0.2023931931061724
SMC09-T_ACGCAGCAGGGCTTCC	myCAF	0.16961604980975442	0.1644217945272238
SMC09-T_AGGCCGTCAGGCGATA	iCAF	0.16728467658249746	0.15225749557770024
SMC09-T_ATGAGGGCACTTCTGC	myCAF	0.19593912141127634	0.15452141016090587
SMC09-T_ATTGGACAGTGTTAGA	myCAF	0.14226911103424422	0.1111058069902101
SMC09-T_ATTGGTGAGTAGATGT	iCAF	0.22639916983742647	0.181623769878497
SMC09-T_CGATTGACAAAGCAAT	iCAF	0.14071947423037012	0.1727410637093938
SMC09-T_CGCTTCACATGAGCGA	iCAF	0.14286406087858872	0.18520949954155275
SMC09-T_CTCCTAGGTTCTCATT	myCAF	0.16612936700103775	0.18904677031334702
SMC09-T_CTCGGGAGTGATGATA	iCAF	0.12360428917329647	0.15976351925129356
SMC09-T_CTGATCCGTCCTCTTG	iCAF	0.06620546523694226	0.11106843244492809
SMC09-T_GACCTGGGTTAGTGGG	myCAF	0.1027879626426842	0.1504686227317398
SMC09-T_GCAGCCAGTCTACCTC	iCAF	0.14979591836734696	0.13889849206279295
SMC09-T_GCGGGTTAGACTAGGC	iCAF	0.18639225181598063	0.19350218731241964
SMC09-T_GCTGCAGGTAGGCATG	myCAF	0.20905569007263924	0.20523539229524115
SMC09-T_GGCTCGATCACCCTCA	myCAF	0.16433068142511242	0.16764144586001398
SMC09-T_GTCGGGTTCTAACGGT	iCAF	0.1888412314078174	0.1815856280526562
SMC09-T_TACGGGCAGCCGATTT	iCAF	0.19676928398478033	0.18261812311766196
SMC09-T_TCTCTAAAGTGTGGCA	iCAF	0.20372881355932204	0.21295262194036102
SMC09-T_TCTTTCCGTCGCATAT	iCAF	0.11323417502594257	0.1724999534274126
SMC09-T_TGGCCAGGTTAGGGTG	iCAF	0.17523348322379795	0.1416486527866918
SMC09-T_TGGTTCCCAGGGTTAG	myCAF	0.12089934278796266	0.1465101825445627
SMC09-T_TGGTTCCTCACAGTAC	myCAF	0.1067243168453822	0.15291083739800412
SMC10-T_AAAGATGAGCAGACTG	myCAF	0.09388446904185399	0.14963677659910793
SMC10-T_AACTGGTTCCTGCTTG	iCAF	0.19898996886890352	0.15643090712108024
SMC10-T_AACTTTCTCAACACCA	myCAF	0.19432030439294357	0.15400117215647394
SMC10-T_AATCGGTTCGAATCCA	iCAF	0.15265997924593566	0.19377932549465615
SMC10-T_ACACCCTGTCAACATC	myCAF	0.1724316845382221	0.1400040170318682
SMC10-T_ACACTGAGTCTCATCC	myCAF	0.19708751297129024	0.173930697848239
SMC10-T_ACATGGTAGCTAACTC	iCAF	0.22260809408509163	0.18518407046263421
SMC10-T_ACCAGTATCCGCATAA	iCAF	0.2518989968868903	0.20998829549669396
SMC10-T_ACGAGGATCTGTTTGT	iCAF	0.20757523348322382	0.1731628720804912
SMC10-T_ACGGGCTGTCCATGAT	iCAF	0.2313732272570045	0.18685694174634454
SMC10-T_ACTGAGTCATGCAACT	iCAF	0.12514008993427883	0.17617274765400734
SMC10-T_AGCCTAAAGAGCTGGT	iCAF	0.25127637495676236	0.23293341598332837
SMC10-T_AGCGTATGTAGCTCCG	iCAF	0.14533379453476303	0.17686844461836307
SMC10-T_AGCTTGAAGGGTGTTG	iCAF	0.18026980283638883	0.18763324736533102
SMC10-T_AGCTTGATCAGCACAT	iCAF	0.1711587685921826	0.1956116975397244
SMC10-T_AGGCCGTTCAGTTAGC	iCAF	0.24349360083016258	0.22897983955352216
SMC10-T_AGGGTGACATCGGAAG	iCAF	0.18402628848149427	0.16899803521632117
SMC10-T_AGTGGGACACATCCGG	iCAF	0.10110688343133867	0.17108760198384546
SMC10-T_AGTGTCATCTTTAGGG	iCAF	0.17726738152888277	0.15369639260289505
SMC10-T_AGTTGGTAGCCCTAAT	iCAF	0.13921134555517123	0.12327621639095364
SMC10-T_ATAACGCCAGGTCGTC	iCAF	0.11713593912141129	0.14967605956529603
SMC10-T_ATCATCTAGAATAGGG	myCAF	0.15677620200622622	0.15110695703556432
SMC10-T_ATCATGGCAAATACAG	iCAF	0.18235904531304048	0.16606462588193097
SMC10-T_ATCCGAAGTCGGCATC	iCAF	0.21720511933586995	0.2228478657964891
SMC10-T_ATCTGCCAGCCACTAT	iCAF	0.25365617433414045	0.2237277726821598
SMC10-T_ATCTGCCTCTATCGCC	iCAF	0.1780352819093739	0.18622846165782161
SMC10-T_ATTACTCCATTAGGCT	iCAF	0.1943687305430647	0.2072675732643569
SMC10-T_CAACTAGTCAGTTAGC	iCAF	0.22389484607402288	0.19179540472022666
SMC10-T_CAAGATCCAAGTACCT	iCAF	0.14430300933932894	0.1558418849657849
SMC10-T_CAAGGCCGTCTACCTC	iCAF	0.105852646143203	0.10969729500092329
SMC10-T_CACACAACAGATCGGA	myCAF	0.11816672431684538	0.1540241591737453
SMC10-T_CACACCTTCACCTTAT	iCAF	0.21912141127637497	0.20448300197867592
SMC10-T_CACAGGCTCGCCCTTA	myCAF	0.16759598754756144	0.16876245422024463
SMC10-T_CACAGTACACATTAGC	myCAF	0.10702870978900036	0.15863859308365408
SMC10-T_CACATAGCACGGTGTC	iCAF	0.15340712556208924	0.13296994760200562
SMC10-T_CACCAGGAGAGTAATC	iCAF	0.19436181252161877	0.1717643839156235
SMC10-T_CACCAGGCATCTCCCA	iCAF	0.07780698720166035	0.11252671128230388
SMC10-T_CAGGTGCCAGAGCCAA	iCAF	0.23775856105153925	0.24120313867588958
SMC10-T_CAGGTGCGTGCACGAA	iCAF	0.17276374956762364	0.16360885432548972
SMC10-T_CATATTCAGCTGCAAG	iCAF	0.1357384987893463	0.17956775037907713
SMC10-T_CATCAAGAGACTACAA	iCAF	0.14728467658249744	0.16760027579164652
SMC10-T_CATCAAGTCCGCGTTT	myCAF	0.16218609477689383	0.16060884219917218
SMC10-T_CATCCACTCCGCAAGC	iCAF	0.17217571774472495	0.1640229284445711
SMC10-T_CCATTCGTCTCTGAGA	myCAF	0.17265997924593568	0.20800872802965323
SMC10-T_CCCTCCTAGCAGGTCA	iCAF	0.17519889311656867	0.18792843714287624
SMC10-T_CCGGGATCACACATGT	iCAF	0.22098235904531305	0.19254416796866608
SMC10-T_CCGTGGATCCAGGGCT	myCAF	0.1608578346592875	0.18294808453362055
SMC10-T_CCGTTCAAGAGACGAA	iCAF	0.14904877205119338	0.18874805198260786
SMC10-T_CCTACACTCAACGCTA	iCAF	0.22882047734347977	0.2265384272072597
SMC10-T_CCTACACTCCTCAACC	iCAF	0.1851124178484953	0.21038817673759247
SMC10-T_CCTACCATCATCGCTC	myCAF	0.08717398823936351	0.11692487547578204
SMC10-T_CGCGTTTCATGCCCGA	myCAF	0.15050847457627115	0.11814136350212034
SMC10-T_CGCTATCAGTGAACGC	myCAF	0.14308543756485648	0.15413393785439863
SMC10-T_CGCTTCACACGGTTTA	iCAF	0.21759252853683841	0.21992933563938583
SMC10-T_CGGACACGTGCTAGCC	iCAF	0.12929090280179867	0.1017273613992645
SMC10-T_CGGAGCTTCTCGAGTA	iCAF	0.1828848149429263	0.18217434110215916
SMC10-T_CGTCACTTCTGTACGA	iCAF	0.1876513317191283	0.18565686596690875
SMC10-T_CGTGTCTGTCCGTCAG	iCAF	0.21156693185748876	0.19911217529180636
SMC10-T_CGTTAGAGTCGAAAGC	myCAF	0.11281217571774471	0.16643704038602708
SMC10-T_CTACATTAGGCCCTCA	iCAF	0.18627464545140093	0.24620140863249698
SMC10-T_CTACATTCAGGTCGTC	iCAF	0.11883085437564855	0.1545474984243923
SMC10-T_CTAGTGACAGATCGGA	iCAF	0.2186163957108267	0.16394108131639476
SMC10-T_CTCACACCATGGGAAC	myCAF	0.16295399515738496	0.17838066856390358
SMC10-T_CTCGGAGGTGAGCGAT	myCAF	0.17815980629539951	0.14705616949899802
SMC10-T_CTCTACGCAGATCGGA	iCAF	0.17054998270494637	0.20944300465628096
SMC10-T_CTTAGGAGTCTAGCGC	iCAF	0.20973365617433415	0.18921582125302802
SMC10-T_GACCAATAGATCGGGT	iCAF	0.17100657212037362	0.17443300359951358
SMC10-T_GAGTCCGAGATCACGG	iCAF	0.21469387755102043	0.21565858243220432
SMC10-T_GATCGATAGAGTACCG	iCAF	0.19780698720166034	0.20428660951155633
SMC10-T_GATGAAAAGTCAAGCG	iCAF	0.2588377723970944	0.2281727597203582
SMC10-T_GATGCTAAGTCTCCTC	iCAF	0.21194742303701142	0.20973832563355876
SMC10-T_GCAAACTGTATATCCG	iCAF	0.17050847457627116	0.15678769420053823
SMC10-T_GCACATAAGAGACTTA	iCAF	0.18615012106537532	0.2107440797546908
SMC10-T_GCACATAGTTTGACAC	iCAF	0.09132480110688346	0.176399771868306
SMC10-T_GCATACATCGGCCGAT	iCAF	0.22901418194396406	0.20374656650763986
SMC10-T_GCATGATAGAGTACCG	myCAF	0.11238325838810104	0.11877980151815724
SMC10-T_GCGCAGTTCGGTCTAA	myCAF	0.07049463853337945	0.11933870527553055
SMC10-T_GCGGGTTAGACGCACA	myCAF	0.14502248356969905	0.14667702991759676
SMC10-T_GCTCTGTCAACACCTA	iCAF	0.21719820131442402	0.21435715291391158
SMC10-T_GCTTCCAGTGATGTCT	iCAF	0.19515046696644756	0.1902656505592469
SMC10-T_GCTTCCATCTGCCAGG	iCAF	0.17263922518159802	0.17981089877801734
SMC10-T_GGACAGAAGAGTTGGC	iCAF	0.20431684538222072	0.19015984960107515
SMC10-T_GGACATTGTACTCTCC	myCAF	0.12293324109304737	0.1563062903923883
SMC10-T_GGCAATTGTCGAGTTT	iCAF	0.1922310619162919	0.15682271339621953
SMC10-T_GGCGTGTCAGCTCGAC	iCAF	0.09748875821515046	0.11743800291932127
SMC10-T_GGGACCTAGCTACCGC	iCAF	0.15844344517468	0.18717284811648058
SMC10-T_GGGACCTGTTAGGGTG	myCAF	0.18333448633690763	0.12569059353496106
SMC10-T_GGGCACTCAATCTGCA	iCAF	0.17643030093393286	0.15194405487188048
SMC10-T_GTCATTTTCCAACCAA	iCAF	0.1622137668626773	0.1464748725307506
SMC10-T_GTCGTAATCACTTACT	iCAF	0.15389138706329986	0.17774890727094178
SMC10-T_GTGCAGCAGGGATACC	iCAF	0.21546177793151156	0.18837359310679863
SMC10-T_GTTAAGCAGCACCGCT	iCAF	0.23104116222760296	0.17676944894662977
SMC10-T_GTTAAGCAGCTGTCTA	myCAF	0.15297129021099964	0.16367655121823302
SMC10-T_GTTAAGCAGTCTCAAC	myCAF	0.12879280525769632	0.17141562437798416
SMC10-T_TACGGATCATCCGGGT	iCAF	0.18647526807333104	0.18817122905811567
SMC10-T_TACTCATAGGAACTGC	iCAF	0.22319612590799032	0.20373664433868988
SMC10-T_TACTCATTCCTAGTGA	iCAF	0.15679003804911795	0.18989144120754803
SMC10-T_TCAGATGTCAGTACGT	iCAF	0.2006572120373573	0.19933957491020504
SMC10-T_TCGCGAGGTAGAGCTG	myCAF	0.20569353164994808	0.20651889019221517
SMC10-T_TCTTCGGGTGTTAAGA	iCAF	0.21008647526807334	0.15137019199386575
SMC10-T_TGAAAGAAGGGCTCTC	iCAF	0.08610861293670014	0.15234188604827578
SMC10-T_TGACAACAGTTCCACA	iCAF	0.07986855759252853	0.15697678855596112
SMC10-T_TGACGGCTCCATGAGT	myCAF	0.19758561051539258	0.19316095092598617
SMC10-T_TGAGGGACAGACTCGC	iCAF	0.1870909719820132	0.1972108048778289
SMC10-T_TGATTTCCAATGCCAT	iCAF	0.19211345555171222	0.19042252609037907
SMC10-T_TGCACCTTCTGTACGA	iCAF	0.21979937737806987	0.1992807466202377
SMC10-T_TGCCCATAGGATGGTC	iCAF	0.22428917329643727	0.2061658057827978
SMC10-T_TGGCCAGGTGACGCCT	iCAF	0.20617087512971288	0.1978778363265745
SMC10-T_TGGTTAGTCCATGAGT	myCAF	0.173469387755102	0.16416815272230914
SMC10-T_TGTATTCGTGGCTCCA	myCAF	0.18938775510204087	0.17725873024347533
SMC10-T_TTCTCAATCATGGTCA	iCAF	0.18552058111380143	0.2197830765895194
SMC10-T_TTGACTTAGGTGATTA	iCAF	0.1471947423037011	0.17897244195888826
SMC10-T_TTTGGTTCAGCAGTTT	iCAF	0.16859910065721206	0.17497437737405594
SMC11-T_AAAGTAGGTTGTACAC	iCAF	0.14959529574541686	0.17744754960406364
SMC11-T_AATCCAGCAGACGCTC	iCAF	0.09971636112071947	0.16082209558084684
SMC11-T_ACAGCCGGTTAAGTAG	iCAF	0.14809408509166377	0.1794598746067013
SMC11-T_ACTGATGAGATGTTAG	iCAF	0.14340366655136627	0.20772332607848662
SMC11-T_AGAGTGGGTATTCGTG	iCAF	0.22325838810100307	0.17364274761647128
SMC11-T_AGGCCGTCAAACTGTC	iCAF	0.18111380145278455	0.13989978405445622
SMC11-T_ATCACGAGTACAAGTA	iCAF	0.16577654790729857	0.15921482941222406
SMC11-T_ATTGGACGTTAGAACA	iCAF	0.24317537184365268	0.18158664093872984
SMC11-T_CACAGTATCCTTAATC	iCAF	0.21604980975441024	0.18471016056481768
SMC11-T_CACATTTGTCACAAGG	iCAF	0.20904877205119332	0.1917801420603446
SMC11-T_CACATTTTCGGTCTAA	iCAF	0.17160843998616393	0.17564850273658872
SMC11-T_CAGCTAACAGACGCAA	myCAF	0.20754064337599443	0.19371194686815368
SMC11-T_CAGTCCTTCTTGAGAC	myCAF	0.20130750605326875	0.17085687121633455
SMC11-T_CCTCTGACAAAGTCAA	myCAF	0.1646004842615012	0.17903783741989307
SMC11-T_CGACCTTTCACTATTC	iCAF	0.11835351089588375	0.15448456178950112
SMC11-T_CGAGAAGGTACCAGTT	iCAF	0.16325838810100313	0.17693585362480826
SMC11-T_GAACATCAGACCCACC	myCAF	0.04815634728467655	0.11864920492509873
SMC11-T_GACTAACTCTAACGGT	iCAF	0.15631269456935315	0.1714240163324985
SMC11-T_GATTCAGGTCTTCTCG	myCAF	0.1832376340366655	0.18800644287026008
SMC11-T_GCATGATTCCCATTTA	iCAF	0.1885299204427534	0.17648264021099094
SMC11-T_GCATGCGGTCAGAATA	myCAF	0.18231061916291935	0.16209155823645152
SMC11-T_GGTATTGCAGATTGCT	myCAF	0.10884123140781732	0.17097460199886885
SMC11-T_GTACTCCGTACCAGTT	iCAF	0.20255274991352468	0.18689115618310015
SMC11-T_GTCACGGAGGGTTTCT	iCAF	0.19050155655482537	0.20315734725138485
SMC11-T_GTGTTAGAGGGAACGG	myCAF	0.20547907298512624	0.1935711313739506
SMC11-T_GTTTCTAGTATTCTCT	myCAF	0.09982013144240742	0.12156573467737528
SMC11-T_TACAGTGTCAACTCTT	myCAF	0.14163265306122452	0.16482525575518642
SMC11-T_TACGGATGTTTGTTGG	myCAF	0.152590799031477	0.1789064285856738
SMC11-T_TACGGGCGTGTGCGTC	myCAF	0.16242822552749914	0.15972895917753163
SMC11-T_TACGGTATCTACCTGC	iCAF	0.17471463161535805	0.19988557867028667
SMC11-T_TGTATTCTCAGATAAG	iCAF	0.19363542026980285	0.19269243085801574
SMC14-T_AAACGGGTCACCACCT	iCAF	0.21515046696644757	0.17051865432765126
SMC14-T_AAAGATGTCGCTGATA	iCAF	0.15787616741611898	0.17219460852184687
SMC14-T_AAAGTAGTCCGCGCAA	iCAF	0.22916637841577314	0.22664031606759888
SMC14-T_AAATGCCGTTCCGTCT	iCAF	0.1888412314078174	0.17179814677564584
SMC14-T_AAATGCCGTTGAACTC	myCAF	0.23297820823244553	0.1511195146467552
SMC14-T_AACACGTAGCCGGTAA	myCAF	0.15504669664475956	0.1983078279839187
SMC14-T_AACACGTGTACAGTGG	myCAF	0.1413075060532688	0.1564009330043762
SMC14-T_AACACGTTCGCTTAGA	myCAF	0.12536146662054648	0.1611796837645236
SMC14-T_AACCATGTCGCCAAAT	myCAF	0.15683154617779316	0.20103281088521635
SMC14-T_AACCATGTCGGTTCGG	iCAF	0.22133517813905224	0.21418604625419024
SMC14-T_AACTCCCTCAACACGT	iCAF	0.23692148045658945	0.24035872313184847
SMC14-T_AAGGCAGCAGGTCCAC	myCAF	0.16834313386371502	0.16035413814028548
SMC14-T_AAGGTTCAGCTCTCGG	iCAF	0.18470425458318918	0.19567039612077552
SMC14-T_AATCCAGTCGCTTGTC	iCAF	0.23414735385679697	0.20348529042705354
SMC14-T_AATCGGTTCAGGTTCA	iCAF	0.15230024213075055	0.1538739120748686
SMC14-T_AATCGGTTCGCGGATC	iCAF	0.1220684884123141	0.18314135063042244
SMC14-T_ACCAGTACAGAGTGTG	myCAF	0.15871324801106879	0.17395346786325935
SMC14-T_ACCCACTGTTCCGTCT	myCAF	0.13464545140089934	0.1435761366797002
SMC14-T_ACCGTAATCAGCTTAG	iCAF	0.1906814251124178	0.1758765379387876
SMC14-T_ACGAGCCCAAGCTGTT	iCAF	0.14705638187478376	0.1425133581684491
SMC14-T_ACGAGCCTCCATTCTA	iCAF	0.22718090626080945	0.19710250073968363
SMC14-T_ACGGGCTAGCAGCGTA	iCAF	0.2047803528190938	0.1898977068263897
SMC14-T_ACGTCAAGTTGGTGGA	myCAF	0.19116568661362854	0.17874373652796166
SMC14-T_AGAGTGGCAGGATTGG	iCAF	0.22466966447595993	0.2140548875375305
SMC14-T_AGATCTGCACACATGT	myCAF	0.19848495330335525	0.21637985753546304
SMC14-T_AGCAGCCTCGTTGACA	myCAF	0.16603943272224142	0.17062390318951792
SMC14-T_AGCGGTCAGGAGCGTT	myCAF	0.149173296437219	0.17490225791715386
SMC14-T_AGCGGTCGTAGTACCT	iCAF	0.20785887236250433	0.1955455561252416
SMC14-T_AGCGGTCTCAGTGCAT	myCAF	0.21936354202698027	0.18336869571584405
SMC14-T_AGCGTCGTCACCGGGT	myCAF	0.21311656866136286	0.19684218105827328
SMC14-T_AGCTCCTTCAACCAAC	iCAF	0.1844275337253546	0.20419761232879838
SMC14-T_AGCTCCTTCTTGCCGT	iCAF	0.22638533379453474	0.2272382408473207
SMC14-T_AGCTCTCGTGCTTCTC	iCAF	0.09209270148737458	0.14780628536736648
SMC14-T_AGCTTGATCAGGTAAA	iCAF	0.16782428225527501	0.17847763790439974
SMC14-T_AGGCCGTCACATGTGT	iCAF	0.1936907644413698	0.18172944237196204
SMC14-T_AGGGAGTAGCTAAGAT	iCAF	0.2585195434105846	0.21903130153235786
SMC14-T_AGGGATGAGGCACATG	iCAF	0.19414043583535112	0.1757243454200428
SMC14-T_AGTAGTCTCACAACGT	myCAF	0.21640954686959535	0.18138466190178246
SMC14-T_AGTCTTTCATCAGTAC	iCAF	0.22717398823936352	0.21915840456913907
SMC14-T_AGTGAGGTCCCTAACC	iCAF	0.1701210653753027	0.18750643958441932
SMC14-T_AGTGTCAAGAGCTTCT	iCAF	0.239169837426496	0.20584226405166775
SMC14-T_AGTTGGTGTCTCTCTG	iCAF	0.22278104462123838	0.22183237993979538
SMC14-T_ATCACGAGTTGAACTC	iCAF	0.18853683846419922	0.201348438203184
SMC14-T_ATCACGATCGCCGTGA	iCAF	0.21663784157730892	0.20870288675156387
SMC14-T_ATCCGAAAGAACTGTA	myCAF	0.1883292978208232	0.17484589061363431
SMC14-T_ATCCGAAAGTAGCCGA	iCAF	0.24864752680733315	0.22275430038147614
SMC14-T_ATTATCCCATGCCTAA	iCAF	0.20598408855067452	0.19805176857578793
SMC14-T_ATTATCCGTGCGAAAC	myCAF	0.22583189207886545	0.1777613706081254
SMC14-T_ATTGGTGGTAAGTTCC	iCAF	0.27249394673123484	0.2205779662241051
SMC14-T_ATTGGTGGTGAAAGAG	iCAF	0.24559667934970597	0.22557534550081285
SMC14-T_CACCAGGCACGAGAGT	iCAF	0.2080456589415427	0.20264090023383155
SMC14-T_CACTCCATCGTTTGCC	iCAF	0.19472154963680388	0.20647255069453976
SMC14-T_CAGCTAAAGTACATGA	myCAF	0.189325492909028	0.18285725523048513
SMC14-T_CAGCTGGTCCGAAGAG	myCAF	0.1225458318920789	0.1603226624087316
SMC14-T_CAGTCCTCATGCCTTC	iCAF	0.19875475613974403	0.20733660759096598
SMC14-T_CATATGGCACGGTAGA	myCAF	0.16342442061570395	0.1739074568070709
SMC14-T_CATGACAGTGAACCTT	iCAF	0.18635766170875134	0.19665136784024825
SMC14-T_CCACTACCAATACGCT	iCAF	0.14368038740920097	0.16729927454069518
SMC14-T_CCATTCGAGTGACTCT	iCAF	0.22785887236250435	0.2066032107067538
SMC14-T_CCCAATCCAGGGCATA	iCAF	0.19789000345901075	0.2206383029150936
SMC14-T_CCCATACAGGCACATG	iCAF	0.22643375994465587	0.18620388886484449
SMC14-T_CCCATACGTAAGTGGC	myCAF	0.15544102386717396	0.17739711537890282
SMC14-T_CCGGTAGGTACATCCA	iCAF	0.2136907644413698	0.19796330086053926
SMC14-T_CCGTTCAAGTCTCAAC	iCAF	0.22105153925977172	0.22452875319766427
SMC14-T_CCGTTCACAGGAATGC	iCAF	0.20736077481840198	0.18133676562761658
SMC14-T_CCGTTCATCTCCGGTT	myCAF	0.21004496713939813	0.19154690402688376
SMC14-T_CCTAAAGGTAGCTTGT	myCAF	0.09964026288481498	0.1536899529851042
SMC14-T_CCTCAGTTCAGTCCCT	myCAF	0.16683500518851613	0.15671548257230286
SMC14-T_CCTCTGAAGCTATGCT	iCAF	0.22291940505015562	0.2084278923136427
SMC14-T_CCTCTGACACCTGGTG	myCAF	0.2089588377723971	0.16452610476104224
SMC14-T_CCTTACGTCAACTCTT	iCAF	0.22272570044967144	0.19710416067056663
SMC14-T_CCTTCGAGTCCAGTTA	myCAF	0.12108612936700103	0.162885542857839
SMC14-T_CCTTCGATCCAGGGCT	iCAF	0.15830508474576266	0.17261473466858324
SMC14-T_CCTTTCTAGAACAATC	iCAF	0.15472846765824977	0.17355446704126473
SMC14-T_CGAACATGTGAAATCA	iCAF	0.1771982013144241	0.1862975211345051
SMC14-T_CGACTTCCAAGCCTAT	iCAF	0.14888965755793848	0.1811406585581771
SMC14-T_CGACTTCCAGGATCGA	iCAF	0.21369768246281562	0.1877351309279489
SMC14-T_CGAGAAGGTAGGCTGA	myCAF	0.1682947077135939	0.1488487185205855
SMC14-T_CGAGAAGGTTCGCGAC	myCAF	0.20994811483915599	0.15802306254887136
SMC14-T_CGAGCCATCCCAACGG	iCAF	0.2163887928052577	0.21537819192026852
SMC14-T_CGAGCCATCGCCTGTT	iCAF	0.25599446558284333	0.21905827602117892
SMC14-T_CGCGTTTTCAGAGCTT	iCAF	0.2284745762711864	0.20639481102197865
SMC14-T_CGCTGGAGTTAAGTAG	iCAF	0.170722933241093	0.1621174344499021
SMC14-T_CGGACACGTGCGAAAC	iCAF	0.2083223797993774	0.19823684401653296
SMC14-T_CGGAGTCCATGCCTTC	myCAF	0.18131442407471465	0.15362894912097452
SMC14-T_CGTGAGCAGATCCCAT	iCAF	0.19813213420961606	0.19138744185474002
SMC14-T_CGTGTAACATGCGCAC	iCAF	0.14570044967139395	0.18262229283358208
SMC14-T_CGTTAGAGTGCTGTAT	iCAF	0.17284676582497405	0.20418873035624535
SMC14-T_CTAACTTCACGCCAGT	iCAF	0.16211691456243515	0.18541142983294
SMC14-T_CTAGAGTTCGGTGTTA	iCAF	0.09301971636112072	0.14591558526446266
SMC14-T_CTAGCCTGTGTAAGTA	iCAF	0.25652023521272915	0.21902542880427636
SMC14-T_CTCACACTCTCGTTTA	iCAF	0.1968315461777932	0.18937927740918248
SMC14-T_CTCAGAAGTTGATTGC	iCAF	0.13334486336907647	0.2110722426838694
SMC14-T_CTCATTAGTGGCCCTA	myCAF	0.22329989622967827	0.17582654112544543
SMC14-T_CTCCTAGGTATCGCAT	myCAF	0.1243721895537876	0.1449888561965744
SMC14-T_CTCGAAACACGCGAAA	iCAF	0.19316499481148397	0.20523785476128667
SMC14-T_CTCGAAACACTCAGGC	iCAF	0.2785679695607056	0.21581606915475116
SMC14-T_CTCGAAACATGGATGG	myCAF	0.20414389484607398	0.16202238741028097
SMC14-T_CTGAAGTCAAGCCGTC	iCAF	0.22750605326876516	0.19724240120471584
SMC14-T_CTGCCTAGTTCAGACT	myCAF	0.22210999654098929	0.21349819156721997
SMC14-T_CTGCCTATCCAGATCA	myCAF	0.15371843652715322	0.1582655018418347
SMC14-T_CTGTTTACAAGCCGTC	iCAF	0.20806641300588036	0.19692954945977156
SMC14-T_CTTAGGACACGAAAGC	myCAF	0.1356624005534417	0.14722752221735683
SMC14-T_CTTGGCTCAAGAAAGG	myCAF	0.16722933241093052	0.16972293461031213
SMC14-T_CTTGGCTGTCGGCACT	iCAF	0.17618817018332755	0.1867643418957637
SMC14-T_CTTTGCGGTACTTCTT	myCAF	0.1747768938083708	0.13951400624504298
SMC14-T_GAAACTCAGTGTGAAT	iCAF	0.2581390522310619	0.1859603867789555
SMC14-T_GAAGCAGAGGGTGTTG	myCAF	0.15252853683846423	0.16396580789588272
SMC14-T_GAAGCAGCACTGAAGG	myCAF	0.18835005188516085	0.18987497765612737
SMC14-T_GAAGCAGTCCCTTGTG	iCAF	0.2290764441369768	0.14426409333567017
SMC14-T_GAATAAGCAGGGTTAG	iCAF	0.17006572120373575	0.1810217809267336
SMC14-T_GAATGAATCCCTGACT	iCAF	0.18641300588031828	0.1635195884588499
SMC14-T_GAATGAATCTCGATGA	myCAF	0.20718782428225524	0.156441741911727
SMC14-T_GACGCGTCAGTATCTG	iCAF	0.1955309581459702	0.1984496920292675
SMC14-T_GACGCGTGTGAGGCTA	iCAF	0.23775856105153925	0.20828454797678672
SMC14-T_GACGTGCAGTGACTCT	iCAF	0.1577239709443099	0.18819464745488987
SMC14-T_GACTACACACCAGCAC	myCAF	0.12520235212729158	0.16309164873894105
SMC14-T_GACTACATCGATAGAA	iCAF	0.19024558976132822	0.20093266711130428
SMC14-T_GAGTCCGCACATCTTT	iCAF	0.21621584226911106	0.189818979426894
SMC14-T_GAGTCCGTCCGCATCT	iCAF	0.21176063645797305	0.18759196938681824
SMC14-T_GATGCTAGTGCCTGGT	iCAF	0.21888619854721547	0.2146108208337145
SMC14-T_GCAATCAGTAAGTTCC	myCAF	0.1775579384296091	0.14766106719552016
SMC14-T_GCACTCTCAATTCCTT	iCAF	0.21739882393635424	0.226171748420273
SMC14-T_GCAGCCAGTTTGACTG	iCAF	0.2274022829470771	0.22406271160249455
SMC14-T_GCATGATGTCCAAGTT	iCAF	0.19235558630231753	0.1783372187510066
SMC14-T_GCATGCGGTCTAGTGT	iCAF	0.15119335869941197	0.16352280832966135
SMC14-T_GCCAAATTCAGCATGT	myCAF	0.20835005188516087	0.18063811977342664
SMC14-T_GCCTCTATCTATGTGG	iCAF	0.22245589761328255	0.18782951124749792
SMC14-T_GCGACCAAGTGGGCTA	iCAF	0.20699411968177106	0.17110939512494297
SMC14-T_GCGCAACTCAGTTAGC	iCAF	0.19394673123486683	0.16202956432161286
SMC14-T_GCTCCTACATCTGGTA	iCAF	0.21634728467658249	0.19514594094633253
SMC14-T_GGAACTTAGGGCTTGA	iCAF	0.22053960567277764	0.20673839990390638
SMC14-T_GGAACTTGTTATCACG	myCAF	0.1867796610169492	0.18540797298338657
SMC14-T_GGAGCAACACTTACGA	iCAF	0.19473538567969562	0.18043798753833185
SMC14-T_GGATTACTCTGTGCAA	myCAF	0.13682462815634733	0.15431109327750672
SMC14-T_GGCAATTCACGGACAA	myCAF	0.24597717052922863	0.20390467642427879
SMC14-T_GGGAGATCAAGGACAC	iCAF	0.22159114493254928	0.19870565646302404
SMC14-T_GGGAGATCACAGAGGT	iCAF	0.23490833621584228	0.1859738613574155
SMC14-T_GGGATGAGTTGAGTTC	iCAF	0.18390868211691458	0.1963759796065829
SMC14-T_GGGCACTGTCATCGGC	myCAF	0.1682947077135939	0.18127224719250742
SMC14-T_GGGCACTGTCGAATCT	iCAF	0.21355932203389827	0.19357389501811645
SMC14-T_GGGCATCGTCTGATTG	iCAF	0.2166655136630924	0.19054680913229682
SMC14-T_GGGTCTGGTTTGCATG	iCAF	0.18830854375648565	0.22083105158640215
SMC14-T_GTAACGTTCTGGTATG	iCAF	0.1868142511241785	0.15925117629904156
SMC14-T_GTACGTAAGCGTAATA	iCAF	0.23171912832929786	0.21774992456554249
SMC14-T_GTAGGCCGTCATCGGC	myCAF	0.16786579038395022	0.15295329116006837
SMC14-T_GTAGGCCTCCAGTATG	iCAF	0.17912832929782085	0.20379481005085082
SMC14-T_GTCAAGTGTCTCTCGT	myCAF	0.1621722587340021	0.16619675973627832
SMC14-T_GTCGGGTGTGCTAGCC	iCAF	0.16331373227257007	0.2165246300854693
SMC14-T_GTCTTCGTCATTGCCC	iCAF	0.20329989622967837	0.2095175800797639
SMC14-T_GTGAAGGAGTGAATTG	iCAF	0.1875752334832238	0.17553166075257454
SMC14-T_GTGGGTCAGGGCTCTC	iCAF	0.20127291594603947	0.20277565640447126
SMC14-T_GTTACAGAGTAATCCC	iCAF	0.19781390522310616	0.1785369332713351
SMC14-T_GTTCTCGGTCACTGGC	myCAF	0.16111380145278453	0.16177040487774205
SMC14-T_GTTTCTATCATACGGT	iCAF	0.13717744725008651	0.19680033135719652
SMC14-T_GTTTCTATCTGCTTGC	myCAF	0.18792113455551718	0.1664888597634298
SMC14-T_TACACGAGTAGCGCAA	myCAF	0.16365271532341752	0.15490744707067722
SMC14-T_TACCTTAAGACGACGT	iCAF	0.1744932549290903	0.18381272318799743
SMC14-T_TACGGTAGTCAGAGGT	iCAF	0.2019301279833967	0.214067602537534
SMC14-T_TACGGTATCACCATAG	iCAF	0.16957454168107922	0.1853533880297182
SMC14-T_TACTTACTCTAACGGT	myCAF	0.12766516776202008	0.18566790033904831
SMC14-T_TAGCCGGGTGTCTGAT	iCAF	0.20793497059840882	0.1729514597142891
SMC14-T_TATCTCACAAGCGAGT	iCAF	0.2052646143203044	0.19585336827903746
SMC14-T_TATCTCACATGCAATC	iCAF	0.20639225181598064	0.2392709614840156
SMC14-T_TCAATCTGTCTCTTAT	iCAF	0.14284330681425117	0.16432280746304995
SMC14-T_TCAGGATCAATAGCGG	iCAF	0.2357108267035628	0.1935862729576258
SMC14-T_TCCACACGTGCTAGCC	myCAF	0.17379453476305773	0.18856413427604743
SMC14-T_TCGCGAGCAGGCGATA	iCAF	0.11995849187132479	0.19040841026299712
SMC14-T_TCGGGACAGAGACTAT	myCAF	0.1733448633690764	0.17336329737887693
SMC14-T_TCGGGACTCCTCCTAG	myCAF	0.1418609477689381	0.17746108653798753
SMC14-T_TCTCATAAGATCCGAG	iCAF	0.2378554133517814	0.2079959303411018
SMC14-T_TCTCATAGTTTAGGAA	iCAF	0.14542372881355936	0.1984038805961586
SMC14-T_TCTGGAAGTTCAGGCC	myCAF	0.1701625735039779	0.16780336430364237
SMC14-T_TGAAAGATCGTAGATC	myCAF	0.18927014873746106	0.1484389665675463
SMC14-T_TGACAACGTGCACCAC	iCAF	0.1595088204773435	0.16703510505556074
SMC14-T_TGACTAGAGTAACCCT	iCAF	0.18389484607402284	0.18148257027267395
SMC14-T_TGCCAAAAGGCGCTCT	iCAF	0.08222068488412315	0.14924948379934252
SMC14-T_TGGCTGGGTTAAGATG	myCAF	0.16001383604289177	0.13357340342023485
SMC14-T_TGGTTAGCATGAAGTA	iCAF	0.16167416118989963	0.20135445802278992
SMC14-T_TGTATTCAGGAGTCTG	iCAF	0.20722241438948463	0.20198106337680918
SMC14-T_TGTCCCATCGCGATCG	iCAF	0.23200276720857838	0.23590757725849193
SMC14-T_TTAGGACGTGCGATAG	iCAF	0.1924662746454514	0.20759274647611892
SMC14-T_TTAGTTCTCTTGAGGT	iCAF	0.27007955724662747	0.21455945250337793
SMC14-T_TTCGAAGAGAACTCGG	iCAF	0.12147353856796961	0.15131609591949824
SMC14-T_TTGAACGGTAATCACC	iCAF	0.2630231753718436	0.2556185208702631
SMC14-T_TTGCGTCTCATTGCCC	myCAF	0.259121411276375	0.1988673044044179
SMC14-T_TTGGAACTCTTGAGAC	iCAF	0.1609062608094085	0.16049030979187998
SMC14-T_TTTCCTCGTGGCCCTA	myCAF	0.13516430300933935	0.1880508578401507
SMC14-T_TTTGTCATCCTTTCTC	iCAF	0.22241438948460746	0.17518198692767717
SMC15-T_AACCATGCATAACCTG	iCAF	0.20635074368730544	0.1672046326621936
SMC15-T_AACTCTTGTCTCCCTA	myCAF	0.18390176409546866	0.16730712348773769
SMC15-T_AAGACCTGTTGTACAC	iCAF	0.09369768246281562	0.12986763274111449
SMC15-T_AAGCCGCCAGCGAACA	iCAF	0.15317191283292975	0.16416281084899442
SMC15-T_AAGGAGCTCCTTCAAT	iCAF	0.16044275337253544	0.14618453487206282
SMC15-T_AAGGCAGCAATCACAC	iCAF	0.1607817364233829	0.207642200440831
SMC15-T_AAGTCTGGTGGTCCGT	iCAF	0.19620892424766512	0.18885092891907926
SMC15-T_AATCGGTAGAGACGAA	iCAF	0.1547007955724663	0.14662253619585733
SMC15-T_ACACCAAGTCTCCACT	iCAF	0.14540989277066763	0.1924554643648042
SMC15-T_ACACCCTGTCTAAACC	myCAF	0.16642684192321	0.1729828839795312
SMC15-T_ACAGCTATCGACCAGC	myCAF	0.16891732964372186	0.16626825225957423
SMC15-T_ACATACGAGCGCCTCA	iCAF	0.20754064337599443	0.21315259439703868
SMC15-T_ACATACGCAATGGAAT	iCAF	0.12658595641646486	0.16061129505058117
SMC15-T_ACCAGTACATTACCTT	iCAF	0.1467934970598409	0.1542177481057605
SMC15-T_ACGAGGATCGACCAGC	iCAF	0.19522656520235215	0.19796875636568192
SMC15-T_ACGCCGAGTGATGCCC	myCAF	0.2045866482186095	0.15732996396651905
SMC15-T_ACGGCCACAAAGGTGC	iCAF	0.21656866136285025	0.1813464433951365
SMC15-T_ACGGGCTTCTAACGGT	myCAF	0.11008647526807336	0.14769766033668721
SMC15-T_ACTGCTCGTCCATCCT	iCAF	0.17413351781390518	0.17450821193718516
SMC15-T_AGAATAGTCCAGGGCT	iCAF	0.19374610861293673	0.18336516051730453
SMC15-T_AGACGTTGTGGCAAAC	iCAF	0.17057765479072984	0.17076638217585893
SMC15-T_AGACGTTTCTCAAACG	iCAF	0.20238671739882397	0.19117493034935196
SMC15-T_AGATCTGAGTGGAGTC	iCAF	0.2113870632998962	0.21582898082935237
SMC15-T_AGATTGCCAATTCCTT	myCAF	0.1628917329643722	0.17845849478370945
SMC15-T_AGCAGCCTCTGAGTGT	myCAF	0.1957177447250087	0.18161022789233733
SMC15-T_AGCTCTCAGGTGGGTT	myCAF	0.16399861639571078	0.15334910819526038
SMC15-T_AGCTCTCAGTCCGTAT	iCAF	0.15143548945001728	0.1752966048074725
SMC15-T_AGCTCTCGTAAAGTCA	myCAF	0.16061570390868207	0.13779001496272977
SMC15-T_AGCTCTCTCGTTGACA	myCAF	0.18101003113109648	0.16674725995838044
SMC15-T_AGGGAGTAGAAGGTGA	myCAF	0.15890695261155308	0.13242618719612825
SMC15-T_AGGGATGTCTGACCTC	myCAF	0.11538567969560709	0.12415085493543439
SMC15-T_ATCATGGCATCTATGG	iCAF	0.0843445174680042	0.13724636196295673
SMC15-T_ATCGAGTCACAACGCC	iCAF	0.21961950882047732	0.20814549713547606
SMC15-T_ATCTACTTCAAGCCTA	myCAF	0.16187478381182985	0.13095733145047792
SMC15-T_ATCTGCCTCCCAAGAT	iCAF	0.15946039432722237	0.1603367290653897
SMC15-T_ATGAGGGGTAAGGATT	myCAF	0.19573158076790043	0.15869618298050012
SMC15-T_ATGCGATCACAAGCCC	iCAF	0.20393635420269807	0.20022036234003993
SMC15-T_ATTATCCAGAAGGACA	myCAF	0.14395710826703567	0.1742050234276365
SMC15-T_ATTTCTGAGGGTCTCC	myCAF	0.21060532687651334	0.19083224492613537
SMC15-T_ATTTCTGGTTCCACAA	iCAF	0.16215150466966444	0.18641285854637282
SMC15-T_CAACCAAAGAATAGGG	myCAF	0.2376617087512971	0.21432242435221477
SMC15-T_CAACCAAGTAGATTAG	myCAF	0.15948114839156002	0.1598035695260672
SMC15-T_CAACCTCTCACTATTC	myCAF	0.2228709789000346	0.1790086002405987
SMC15-T_CAAGATCAGTATCTCG	myCAF	0.17898305084745758	0.16524879652102997
SMC15-T_CACAGTACAGGCTCAC	iCAF	0.20765824974057423	0.1496143538260185
SMC15-T_CACAGTATCTGTCAAG	myCAF	0.18603251470079563	0.14262847182993205
SMC15-T_CACATTTCACCATGTA	iCAF	0.18136285022483567	0.2078928412907224
SMC15-T_CACATTTCACGAAATA	iCAF	0.1773227257004497	0.18229042155468925
SMC15-T_CACCACTTCGATGAGG	myCAF	0.16512625389138702	0.1644162647158075
SMC15-T_CACTCCACAGGCGATA	iCAF	0.207409200968523	0.2141820071139627
SMC15-T_CAGCCGAAGACACGAC	iCAF	0.2962573503977862	0.25908940051830515
SMC15-T_CAGCCGACACCATCCT	iCAF	0.18937391905914913	0.18672451414929997
SMC15-T_CAGTAACGTTCCCGAG	iCAF	0.17626426841923215	0.1812435322402184
SMC15-T_CATATTCAGCTGAACG	iCAF	0.08099619508820477	0.1525973309299621
SMC15-T_CATCCACAGCCACGTC	myCAF	0.17251470079557252	0.18755737059673908
SMC15-T_CATCGAACACCGTTGG	myCAF	0.12677966101694915	0.1495467630189074
SMC15-T_CATCGAAGTGACCAAG	iCAF	0.2396817710134902	0.2146275816288456
SMC15-T_CATCGAAGTTCGCTAA	iCAF	0.17312348668280875	0.17300659931036724
SMC15-T_CATCGAATCAGCTTAG	iCAF	0.17189899688689037	0.12739254262716446
SMC15-T_CATGCCTTCAGCATGT	myCAF	0.08446212383258389	0.13291131319327512
SMC15-T_CATTATCGTCTCCATC	iCAF	0.17083362158422688	0.21058126400461896
SMC15-T_CCACCTAAGCCCAATT	myCAF	0.2183811829816672	0.2035662597393232
SMC15-T_CCACTACAGATAGGAG	iCAF	0.18091317883085434	0.19171690128598856
SMC15-T_CCAGCGACAGTTCATG	iCAF	0.1598270494638533	0.17935826380646
SMC15-T_CCATTCGTCCTTTACA	myCAF	0.2015703908682117	0.15576928419518132
SMC15-T_CCCTCCTTCACGACTA	iCAF	0.1765202352127292	0.17950656939268556
SMC15-T_CCGTGGACACGTTGGC	myCAF	0.2305845728121757	0.19995243216422123
SMC15-T_CCTACCAGTCAGGACA	myCAF	0.19537876167416124	0.2001071852177638
SMC15-T_CCTAGCTAGATCGATA	myCAF	0.16274645451400904	0.16878906521629874
SMC15-T_CCTAGCTCACAAGCCC	iCAF	0.232487028709789	0.20995359678245037
SMC15-T_CCTTACGTCTTTAGTC	iCAF	0.19849878934624698	0.1980241360253384
SMC15-T_CCTTCCCAGGGTGTTG	iCAF	0.19400899342787958	0.1893788297063193
SMC15-T_CCTTTCTAGCGTAGTG	iCAF	0.15966101694915258	0.18763166933847508
SMC15-T_CGAGCACTCGGCTTGG	iCAF	0.21712210307851953	0.16976742196871472
SMC15-T_CGATGGCAGATCTGAA	myCAF	0.24415773088896575	0.21934659188442382
SMC15-T_CGATGTAAGGAGCGAG	iCAF	0.1697336561743341	0.18078426713754173
SMC15-T_CGCTATCGTAGGCATG	iCAF	0.20171566931857488	0.2093997019322145
SMC15-T_CGCTTCATCTTGGGTA	iCAF	0.19122103078519548	0.2078010661490584
SMC15-T_CGGACACAGTAGATGT	myCAF	0.21517813905223104	0.13515499843485612
SMC15-T_CGGACTGCAGTGACAG	myCAF	0.1698028363887928	0.1680267078799767
SMC15-T_CGGAGCTAGCTAAACA	myCAF	0.16588031822898652	0.1813841466972838
SMC15-T_CGTCTACAGATGGCGT	myCAF	0.19555863023175368	0.165139777820046
SMC15-T_CGTGTAACATACGCCG	iCAF	0.18298166724316844	0.1823832994458184
SMC15-T_CTAACTTGTTCAGTAC	myCAF	0.16262884814942924	0.1688981431495793
SMC15-T_CTAATGGCAGGAATGC	iCAF	0.19941196817710138	0.18846337577053354
SMC15-T_CTAATGGGTTCATGGT	myCAF	0.21298512625389143	0.2197340006695622
SMC15-T_CTACGTCAGTACGTTC	iCAF	0.11683846419923904	0.13153369070778076
SMC15-T_CTCCTAGCAATAGCGG	myCAF	0.06436527153234173	0.11516164537338941
SMC15-T_CTCCTAGTCTATCGCC	iCAF	0.18637149775164308	0.20694375936317136
SMC15-T_CTCTGGTCATTCTTAC	myCAF	0.10150812867519887	0.12492257411709458
SMC15-T_CTGCTGTTCCACGACG	iCAF	0.1917122103078519	0.1907016940546135
SMC15-T_CTGTGCTAGTGAAGTT	myCAF	0.14579038395019028	0.14177793106251213
SMC15-T_CTGTGCTTCCGTCAAA	myCAF	0.19905223106191627	0.2000602805616466
SMC15-T_CTTACCGGTCCTCTTG	iCAF	0.14032514700795573	0.17399347894566966
SMC15-T_CTTGGCTAGTGCCATT	myCAF	0.1416672431684538	0.15149466460616307
SMC15-T_CTTTGCGGTCTCATCC	iCAF	0.1459149083362158	0.17602699570861438
SMC15-T_GAACATCCAGGTGGAT	iCAF	0.21037011414735385	0.15948752876854044
SMC15-T_GAACCTACAGCCTTTC	myCAF	0.22174334140435836	0.17047481820315277
SMC15-T_GAATGAAAGCGATCCC	iCAF	0.24909028017986856	0.20899022284627555
SMC15-T_GAATGAACACGCTTTC	myCAF	0.13014181943964032	0.16980459927183306
SMC15-T_GAATGAATCCCAACGG	iCAF	0.17881010031131095	0.20313088242155045
SMC15-T_GACGCGTTCACAGTAC	myCAF	0.1746592874437911	0.1489557451689842
SMC15-T_GACGTGCGTAACGCGA	myCAF	0.1911103424420616	0.16698317242245447
SMC15-T_GAGCAGACATTAGGCT	myCAF	0.16893808370805952	0.14784770843715825
SMC15-T_GAGGTGATCTATCCCG	myCAF	0.11385679695607054	0.15783115543053577
SMC15-T_GAGTCCGAGTTCCACA	myCAF	0.2072915946039433	0.19314251562845525
SMC15-T_GATCGTAAGTCCGTAT	myCAF	0.19836734693877556	0.1659622979714189
SMC15-T_GATTCAGCAGGTCGTC	myCAF	0.16828778969214808	0.1562838851612958
SMC15-T_GCACTCTAGGTTCCTA	iCAF	0.19797993773780698	0.17802596323290615
SMC15-T_GCACTCTGTCCGAATT	iCAF	0.20890349360083016	0.20145410235877462
SMC15-T_GCGCAGTAGCGATATA	iCAF	0.1970321687997233	0.21030204468216546
SMC15-T_GCGCAGTCAGACGCCT	iCAF	0.16792805257696297	0.20215023714202643
SMC15-T_GCGCGATTCATAAAGG	iCAF	0.16413005880318232	0.1855089450720272
SMC15-T_GCTTGAATCCAGAGGA	iCAF	0.19066067104808027	0.1635379102183773
SMC15-T_GGAAAGCGTAATAGCA	iCAF	0.191553095814597	0.18891595272781966
SMC15-T_GGACAAGGTGCCTTGG	iCAF	0.20076098235904527	0.18807387827873226
SMC15-T_GGACAGACACCCATGG	iCAF	0.1596679349705984	0.20260212636415922
SMC15-T_GGACATTGTTATCGGT	myCAF	0.1665444482877897	0.20250143307112162
SMC15-T_GGAGCAAAGAATGTGT	iCAF	0.1685368384641992	0.16565337924196954
SMC15-T_GGAGCAAGTACTTAGC	myCAF	0.1424558976132826	0.12150406376127385
SMC15-T_GGATGTTAGCTCAACT	myCAF	0.1673469387755102	0.169099687284041
SMC15-T_GGATGTTAGGCAGGTT	myCAF	0.14197163611207197	0.13423234790929758
SMC15-T_GGATGTTTCGTCTGCT	iCAF	0.1789899688689035	0.1886970625901327
SMC15-T_GGCCGATAGGGTTCCC	iCAF	0.17400899342787968	0.17826198426537945
SMC15-T_GGCGACTGTGGGTCAA	myCAF	0.16036665513663095	0.14886340689325014
SMC15-T_GGCTGGTCATCTACGA	iCAF	0.21769629885852648	0.20658383050540266
SMC15-T_GGCTGGTGTCCATGAT	myCAF	0.07914216534071261	0.1443197868962651
SMC15-T_GGGAGATCATGCAATC	iCAF	0.17333102732618466	0.1717196830738451
SMC15-T_GGGCACTCAGTGGGAT	iCAF	0.14220684884123136	0.173210120917192
SMC15-T_GGGCATCAGTCCTCCT	myCAF	0.17019024558976137	0.19213078921687174
SMC15-T_GGGTCTGCAAGAAGAG	iCAF	0.20224835696990662	0.1937408919913489
SMC15-T_GGGTCTGCAGATGGCA	iCAF	0.13270840539605677	0.1712436539497802
SMC15-T_GGGTCTGTCTGTTTGT	iCAF	0.19005188516084404	0.212089625959897
SMC15-T_GTAACGTAGGCTCAGA	iCAF	0.16453130404704253	0.1812524829496312
SMC15-T_GTACGTACAGAGCCAA	iCAF	0.11081286751988928	0.1478215294816283
SMC15-T_GTACTCCAGAAGGCCT	iCAF	0.23262538913870634	0.20438366480116255
SMC15-T_GTACTCCAGAGATGAG	myCAF	0.19762020062262198	0.16249845049802725
SMC15-T_GTATCTTCATGTCCTC	iCAF	0.20154271878242824	0.16711848150632294
SMC15-T_GTATCTTTCAGTTGAC	iCAF	0.2192528536838464	0.20103195730459283
SMC15-T_GTCCTCAGTATATCCG	myCAF	0.17670010377032164	0.17576189350713722
SMC15-T_GTGCAGCAGAGATGAG	myCAF	0.10888965755793845	0.1668571485105193
SMC15-T_GTGCAGCTCAAGGTAA	iCAF	0.18123140781736424	0.16001321685982556
SMC15-T_GTGCTTCGTATGCTTG	myCAF	0.15765479072985122	0.21690295572707644
SMC15-T_GTGTGCGGTCAGTGGA	myCAF	0.19610515392597716	0.1717308642323823
SMC15-T_GTGTGCGTCGCCTGAG	myCAF	0.20409546869595296	0.17273931021745642
SMC15-T_GTGTTAGCAGCAGTTT	myCAF	0.1803459010722933	0.18347594957631438
SMC15-T_GTTCATTGTCCGAACC	iCAF	0.21984088550674508	0.18200534632626875
SMC15-T_TAAGTGCAGTGACTCT	iCAF	0.14410238671739883	0.17285320009047334
SMC15-T_TACGGTAGTAGCTGCC	iCAF	0.22693877551020403	0.2188450289018646
SMC15-T_TACTCATAGGACATTA	iCAF	0.1822068488412314	0.17776466033149352
SMC15-T_TACTCATCAGGACGTA	myCAF	0.1582013144240747	0.1869182007164304
SMC15-T_TACTCGCCATACTACG	iCAF	0.17027326184711178	0.17847468946379405
SMC15-T_TACTTACCATTCGACA	iCAF	0.17034936008301627	0.1774587843215156
SMC15-T_TAGGCATCATTTGCTT	iCAF	0.19857488758215147	0.18922895771192122
SMC15-T_TAGTTGGAGGCTAGGT	myCAF	0.161501210653753	0.1562912709423131
SMC15-T_TAGTTGGCAGCTGTTA	iCAF	0.20253891387063305	0.18284135602296459
SMC15-T_TAGTTGGTCGTAGATC	iCAF	0.1690556900726392	0.17760588493463483
SMC15-T_TCAACGAAGATGGGTC	iCAF	0.23795226565202354	0.1808101380902192
SMC15-T_TCAGGTAAGCGATGAC	myCAF	0.1619370460048426	0.18949759865797663
SMC15-T_TCAGGTATCACCGGGT	myCAF	0.18501556554825316	0.18520935627834068
SMC15-T_TCATTTGAGCTAGTTC	myCAF	0.16510549982704947	0.1590541149174142
SMC15-T_TCCACACCATTTGCTT	iCAF	0.19883777239709444	0.18959274282070593
SMC15-T_TCCCGATCAATAGAGT	iCAF	0.05968177101349015	0.10221985762757577
SMC15-T_TCGAGGCGTATAGGTA	myCAF	0.1938152888273954	0.15445332711436058
SMC15-T_TCGAGGCGTTAAAGTG	iCAF	0.18320996195088202	0.18349416874349092
SMC15-T_TCGCGAGAGCTTATCG	myCAF	0.12555517122103077	0.13957764310051432
SMC15-T_TCGCGAGGTTGATTGC	myCAF	0.24204081632653063	0.23654185016669943
SMC15-T_TCTCATAAGGTAGCCA	myCAF	0.10978208232445519	0.12645260696464655
SMC15-T_TCTGGAAGTTAAAGAC	myCAF	0.14759598754756142	0.15628390786324461
SMC15-T_TGACGGCCACAACGTT	iCAF	0.12453130404704249	0.1540864273710051
SMC15-T_TGCACCTCAAACGTGG	iCAF	0.15726738152888275	0.1757724294306567
SMC15-T_TGCACCTTCCCAGGTG	iCAF	0.1520027672085783	0.18805030014779442
SMC15-T_TGCGGGTTCAGAAATG	iCAF	0.24152888273953654	0.21443018760761604
SMC15-T_TGCTACCAGTAGGTGC	myCAF	0.16878588723625043	0.11609083376533032
SMC15-T_TGCTGCTCATCCGCGA	myCAF	0.16053268765133177	0.16519867967131344
SMC15-T_TGGCTGGTCCTTTCGG	iCAF	0.14267035627810443	0.1827203855831212
SMC15-T_TGGGCGTGTCAAGCGA	myCAF	0.25023867173988235	0.19939102669661624
SMC15-T_TGGTTAGCAAGTTGTC	iCAF	0.21833275683154618	0.19330461515326122
SMC15-T_TGTATTCGTAAAGTCA	iCAF	0.20207540643375999	0.20727693118266696
SMC15-T_TGTATTCGTACCCAAT	myCAF	0.18850224835696994	0.16045953581308803
SMC15-T_TGTGGTATCCTTTCGG	iCAF	0.21311656866136286	0.19380075154548718
SMC15-T_TTAGGACAGGGAACGG	myCAF	0.24956762365963336	0.2209843208277544
SMC15-T_TTAGTTCAGTGTACCT	iCAF	0.11166378415773093	0.16033978176755725
SMC15-T_TTCCCAGGTCTTCGTC	myCAF	0.20742303701141473	0.16780668671464222
SMC15-T_TTCTCAATCCTCAATT	myCAF	0.12940850916637836	0.14391852446324352
SMC15-T_TTGCCGTGTTATCACG	iCAF	0.07909373919059148	0.17657233312112852
SMC15-T_TTGCGTCTCACATACG	myCAF	0.17444482877896916	0.14923706279876803
SMC15-T_TTTACTGCAGGGCATA	iCAF	0.16132134209616045	0.18419507316861689
SMC15-T_TTTATGCAGCGATCCC	iCAF	0.2144448287789692	0.19151164599372034
SMC15-T_TTTGGTTCAGACAGGT	iCAF	0.18193704600484262	0.204870849459032
SMC16-T_AAGGAGCGTCACCTAA	myCAF	0.1482670356278104	0.14546186237520806
SMC16-T_AGGTCCGCAAGTCATC	iCAF	0.22154963680387407	0.20872778828546396
SMC16-T_ATCATCTTCATGTAGC	iCAF	0.2502870978900035	0.22846772663682782
SMC16-T_ATGTGTGTCAGGTAAA	myCAF	0.1678588723625043	0.15529473264046292
SMC16-T_CAGATCACATCCGCGA	myCAF	0.16367346938775507	0.1637611485934589
SMC16-T_CATCCACAGAGTTGGC	iCAF	0.17571774472500867	0.20288550895280663
SMC16-T_CCGGTAGGTGACAAAT	iCAF	0.2298650985818056	0.20911609997449787
SMC16-T_CGACCTTGTCAGAGGT	iCAF	0.1767277758561051	0.19005052009407436
SMC16-T_CGCGGTACATCGTCGG	iCAF	0.12109996540989276	0.15500220794538186
SMC16-T_CGCGGTAGTCCAACTA	iCAF	0.1927429955032861	0.20187525802111045
SMC16-T_CGGACACTCAGAGGTG	iCAF	0.16439294361812518	0.2002609969902171
SMC16-T_CTTGGCTTCCGCGTTT	iCAF	0.1372950536146662	0.16126726082229947
SMC16-T_GACCAATCAGATAATG	iCAF	0.15186440677966107	0.12791418571388302
SMC16-T_GACTAACCATCTGGTA	iCAF	0.19153925977170527	0.18271615640701339
SMC16-T_GCAAACTAGTATCGAA	iCAF	0.19135939121411272	0.19432492866711915
SMC16-T_GCATGCGGTGACTACT	iCAF	0.2128536838464199	0.20841318091375882
SMC16-T_GGAGCAATCTATCGCC	iCAF	0.2210031131096506	0.20744392392905384
SMC16-T_GGATGTTCAGTATAAG	myCAF	0.1376962988585264	0.1543634072712586
SMC16-T_TATCAGGTCCCTTGTG	iCAF	0.15185748875821514	0.20501634434654073
SMC16-T_TTCTCCTAGCGTCTAT	iCAF	0.14542372881355936	0.18796187958949803
SMC17-T_AAAGATGCACTTGGAT	iCAF	0.1968799723279142	0.13757966210615785
SMC17-T_AACACGTAGAGATGAG	myCAF	0.24161881701833277	0.17375814173195142
SMC17-T_AACACGTAGAGTCGGT	iCAF	0.20687651331719126	0.20374266274589883
SMC17-T_AACTCTTTCTCTTGAT	myCAF	0.18462123832583877	0.1793663936269895
SMC17-T_AACTTTCCATTCTTAC	myCAF	0.1815288827395365	0.12912931354865684
SMC17-T_ACACCCTCACACAGAG	myCAF	0.20509166378415777	0.18775496457878854
SMC17-T_ACACTGAGTCTGATTG	myCAF	0.23791767554479415	0.2059843211659846
SMC17-T_ACAGCTAGTGGCCCTA	iCAF	0.2318920788654445	0.19189772987010417
SMC17-T_ACAGCTATCTTCAACT	iCAF	0.23711518505707363	0.21473814289108284
SMC17-T_ACGAGGAAGTCATGCT	iCAF	0.17752334832237981	0.20061119077027081
SMC17-T_ACGCAGCAGTGTCTCA	iCAF	0.1791836734693878	0.20098546743646126
SMC17-T_ACGCAGCTCCTGCCAT	myCAF	0.10965755793842957	0.14016684076730013
SMC17-T_ACGCCAGGTACCATCA	myCAF	0.24448287789692147	0.20279722339401896
SMC17-T_ACGGGTCTCGAGAACG	iCAF	0.18019370460048423	0.2008929020371241
SMC17-T_ACTGATGCACGAAGCA	iCAF	0.22953303355240406	0.22628364286983987
SMC17-T_ACTGATGGTCCTGCTT	iCAF	0.19943272224143893	0.18624894723020455
SMC17-T_ACTGATGGTGACGGTA	iCAF	0.2696644759598755	0.20122413665123556
SMC17-T_ACTTACTCATTAACCG	iCAF	0.1799446558284331	0.1885185092453864
SMC17-T_AGAGTGGGTTTCGCTC	iCAF	0.2349498443445175	0.2320829509327769
SMC17-T_AGATTGCAGAAACCTA	myCAF	0.2153164994811484	0.2048644335765108
SMC17-T_AGCAGCCAGGCTCATT	iCAF	0.1909927360774818	0.18409269148141694
SMC17-T_AGCGTATCAGTATGCT	iCAF	0.23254929090280185	0.20622058401172347
SMC17-T_AGGTCCGCAGACGCTC	myCAF	0.2218401937046005	0.19369801339984566
SMC17-T_AGTAGTCGTAATAGCA	myCAF	0.18398478035281907	0.18320461620627215
SMC17-T_AGTGTCAGTTCGTCTC	iCAF	0.18592874437910756	0.21254260471101122
SMC17-T_AGTTGGTCAACGCACC	iCAF	0.21845036319612587	0.2211131453066091
SMC17-T_ATCACGAAGGGAACGG	myCAF	0.17464545140089938	0.1575561395429365
SMC17-T_ATGCGATAGCCAGAAC	myCAF	0.18487028709789	0.19625529402675684
SMC17-T_ATGTGTGCAGCATGAG	iCAF	0.257820823244552	0.2398236929935492
SMC17-T_ATGTGTGGTGAAAGAG	iCAF	0.18381182981667243	0.16907069924177595
SMC17-T_ATTATCCGTGTTAAGA	iCAF	0.20604635074368727	0.18824209056952404
SMC17-T_ATTGGACTCTGCTGTC	iCAF	0.21486682808716706	0.21165487622904658
SMC17-T_CAACTAGCATAAAGGT	iCAF	0.15373919059149088	0.1987905996349401
SMC17-T_CAACTAGTCTACTTAC	iCAF	0.2815427187824282	0.24829048276995339
SMC17-T_CAAGTTGTCTATCCTA	iCAF	0.16176409546869597	0.1965985076818969
SMC17-T_CACACTCAGAATAGGG	myCAF	0.2060186786579038	0.15476958740040644
SMC17-T_CACAGGCGTCAGATAA	myCAF	0.15918367346938778	0.14186917692485465
SMC17-T_CACAGTAAGCTAGTCT	myCAF	0.14901418194396399	0.17334240202300372
SMC17-T_CACAGTAAGGAATGGA	myCAF	0.21032168799723283	0.21614874156619554
SMC17-T_CACTCCAAGCACAGGT	myCAF	0.18691802144586644	0.20934150185833744
SMC17-T_CAGATCATCAGCTCTC	myCAF	0.1709235558630232	0.18424275072626808
SMC17-T_CAGCTAACAGCTATTG	myCAF	0.18418540297474917	0.17055028596585362
SMC17-T_CAGCTAATCAGTTGAC	myCAF	0.22222760290556898	0.1988345171943201
SMC17-T_CATCCACCATCGATGT	iCAF	0.20423382912487031	0.19513114078836585
SMC17-T_CATCGGGCACCCTATC	myCAF	0.2146039432722241	0.17469954724337936
SMC17-T_CCAATCCAGACATAAC	iCAF	0.2428640608785887	0.22439273942492663
SMC17-T_CCATGTCTCCCAGGTG	myCAF	0.2504116222760291	0.217156045298456
SMC17-T_CCATTCGGTCTTGCGG	myCAF	0.22285022483569694	0.2022538557472261
SMC17-T_CCCAGTTAGGGATACC	myCAF	0.19376686267727428	0.20850733593318857
SMC17-T_CCGGGATAGTGGTCCC	iCAF	0.12892424766516775	0.16206046981333916
SMC17-T_CCGGGATGTTCATGGT	myCAF	0.1960774818401937	0.1573279406474154
SMC17-T_CCGGTAGTCTCTTGAT	myCAF	0.2384503631961259	0.20607546407434701
SMC17-T_CCGTGGAGTAGGACAC	iCAF	0.11031476997578693	0.1775561845638933
SMC17-T_CCTACCAGTCCGAATT	myCAF	0.20547907298512624	0.18535179740626817
SMC17-T_CGACTTCTCGCATGGC	iCAF	0.2051054998270495	0.18755332987866152
SMC17-T_CGAGCACTCCACGTTC	iCAF	0.1895607056381875	0.20407644697066477
SMC17-T_CGAGCACTCGGAAATA	iCAF	0.23133171912832928	0.2015017445858485
SMC17-T_CGATCGGCATTTCACT	myCAF	0.20527153234175022	0.2200541757899443
SMC17-T_CGATTGACATGGGAAC	iCAF	0.2129782082324455	0.18370283308545593
SMC17-T_CGGAGCTAGTTCGCGC	myCAF	0.13173988239363543	0.12443402581023114
SMC17-T_CGGTTAACAAACTGTC	iCAF	0.23598062953995158	0.22187729730248937
SMC17-T_CGTCCATGTCGGATCC	iCAF	0.17629194050501562	0.16415920245353374
SMC17-T_CGTCCATTCGCTTGTC	myCAF	0.16144586648218606	0.1802490260709205
SMC17-T_CGTCTACTCTGCGTAA	iCAF	0.24121757177447245	0.2534837593598993
SMC17-T_CTCACACGTCTTCTCG	myCAF	0.15252853683846423	0.19009626159756035
SMC17-T_CTCGAGGAGTTACCCA	iCAF	0.22713248011068832	0.18771283928273275
SMC17-T_CTCGAGGTCTTTACAC	myCAF	0.225492909028018	0.15837311276436888
SMC17-T_GAAACTCTCTTGTATC	iCAF	0.24232445520581114	0.17975933370757627
SMC17-T_GAACCTAAGCTGCCCA	iCAF	0.18970598408855066	0.20473849834365393
SMC17-T_GAATGAAAGGAGTTTA	iCAF	0.1193635420269803	0.14389865841798935
SMC17-T_GACTACAGTGTTGGGA	myCAF	0.19860947768938086	0.19504960804252633
SMC17-T_GAGTCCGGTCGAGATG	myCAF	0.1781113801452785	0.19643944524317797
SMC17-T_GATCGCGAGGTTACCT	myCAF	0.13488066413005884	0.18029476284210097
SMC17-T_GATCTAGGTGACTACT	iCAF	0.27269456935316494	0.2357809048887403
SMC17-T_GCATACACACTCAGGC	iCAF	0.24778277412659977	0.24004954626497682
SMC17-T_GCATGCGAGCACACAG	myCAF	0.16621930127983398	0.16746316463449878
SMC17-T_GCGCAGTGTGACGCCT	myCAF	0.20754756139744035	0.18747929581637635
SMC17-T_GCGCCAAAGGCTATCT	iCAF	0.19287443791075753	0.2003507479396438
SMC17-T_GCTCCTATCTTGAGGT	myCAF	0.19360774818401938	0.19195971951462318
SMC17-T_GCTCTGTAGATGAGAG	myCAF	0.17043237634036668	0.16189516469926366
SMC17-T_GCTTGAAAGAAGCCCA	iCAF	0.20611553095814594	0.20904847317069944
SMC17-T_GCTTGAATCCTAGTGA	myCAF	0.20894500172950536	0.21320171209996294
SMC17-T_GGAACTTCAGATGGGT	iCAF	0.22085091663784162	0.21446627604277155
SMC17-T_GGAGCAATCGAGAACG	iCAF	0.15687305430646836	0.17619161059674468
SMC17-T_GGCGACTTCTCTGCTG	iCAF	0.21349705984088552	0.21794677109367544
SMC17-T_GGCTGGTGTAGCTTGT	iCAF	0.12625389138706333	0.14512114039084986
SMC17-T_GGGAATGCACGTCTCT	iCAF	0.2161189899688689	0.23356840916426738
SMC17-T_GGGATGAAGGATATAC	iCAF	0.18600484261501216	0.20762042968374206
SMC17-T_GGGTCTGCACAGCGTC	iCAF	0.1903562781044621	0.20215034553269842
SMC17-T_GGTGCGTGTAGCGATG	myCAF	0.17659633344863368	0.12970060947290052
SMC17-T_GTAACTGTCCTTTCGG	myCAF	0.13931511587685919	0.12217330182689144
SMC17-T_GTACGTAGTGACTACT	iCAF	0.19180906260809405	0.18002058967125512
SMC17-T_GTACTTTAGTGACATA	myCAF	0.2215634728467658	0.20235116641250225
SMC17-T_GTCATTTAGAGTGACC	iCAF	0.23115185057073673	0.2299042683927453
SMC17-T_GTCGGGTTCACGGTTA	myCAF	0.1816118989968869	0.17602507668578762
SMC17-T_GTCGGGTTCGAATGGG	myCAF	0.12345209270148738	0.1852756218449253
SMC17-T_GTGAAGGAGCGTGTCC	iCAF	0.230307851954341	0.20373731445024618
SMC17-T_GTGAAGGAGTTGAGAT	myCAF	0.27662400553441713	0.23465726628104655
SMC17-T_GTGAAGGGTCTAGTGT	myCAF	0.2549083362158423	0.23339740608858722
SMC17-T_GTGCATATCACAACGT	myCAF	0.21335178139052235	0.2135591158084701
SMC17-T_GTGTGCGGTCAGAGGT	myCAF	0.26837080594949847	0.2274734033947972
SMC17-T_GTTTCTATCATGCAAC	myCAF	0.2102248356969907	0.17259248002025335
SMC17-T_TAAGTGCTCAGCCTAA	myCAF	0.2235420269802837	0.22492665264624329
SMC17-T_TACCTATCATCGACGC	iCAF	0.2298235904531304	0.19004133838645512
SMC17-T_TACGGTATCAAACCGT	iCAF	0.2487097890003459	0.18911137260100458
SMC17-T_TACTTGTTCTTGTATC	myCAF	0.19726046350743687	0.20663639177044532
SMC17-T_TAGACCAAGATGTGGC	iCAF	0.16101003113109646	0.17118604796129788
SMC17-T_TAGGCATTCGTGTAGT	myCAF	0.1348322379799377	0.13594478038185406
SMC17-T_TATCTCAAGGTGTGGT	myCAF	0.2406433759944656	0.20312416307802336
SMC17-T_TCAACGAAGAAGGTGA	myCAF	0.16251815980629536	0.16685560793838813
SMC17-T_TCAACGAAGTACGTAA	myCAF	0.21488758215150472	0.20853826995553326
SMC17-T_TCAGCAACACCGTTGG	iCAF	0.13940505015565552	0.2095832479786228
SMC17-T_TCCCGATGTATAATGG	iCAF	0.1108197855413352	0.18176549396714697
SMC17-T_TCTCATATCAGTTAGC	myCAF	0.20643375994465585	0.19941107341487274
SMC17-T_TCTCTAACAAGCCATT	myCAF	0.19057765479072986	0.15165289657494185
SMC17-T_TCTGAGATCGCAAACT	myCAF	0.17113109650639913	0.16745246395378566
SMC17-T_TGACGGCTCAGTCCCT	iCAF	0.19777931511587687	0.19760455309754474
SMC17-T_TGCCCATAGGGATGGG	iCAF	0.25700449671393977	0.2549669325410043
SMC17-T_TGCGCAGCAGCGTTCG	myCAF	0.17932203389830503	0.11325248194732299
SMC17-T_TGGCCAGCATCCGCGA	myCAF	0.09713593912141127	0.19932531289834057
SMC17-T_TGTCCCACAAAGAATC	myCAF	0.20290556900726398	0.15692496188365265
SMC17-T_TTAGGACGTCACACGC	myCAF	0.1635281909373919	0.15986402264981428
SMC17-T_TTAGTTCTCCACGCAG	iCAF	0.2315807679003805	0.20694615935017957
SMC17-T_TTCGAAGAGTGAAGAG	myCAF	0.18242130750605323	0.19442506293480777
SMC17-T_TTCGAAGTCGGAAACG	iCAF	0.20679349705984085	0.22864612725264016
SMC17-T_TTCTCCTCAGACGCCT	iCAF	0.20734002075406432	0.22745506633629992
SMC17-T_TTCTTAGGTTGGTAAA	myCAF	0.21764787270840535	0.193522376275946
SMC17-T_TTGCGTCAGGTAGCCA	iCAF	0.2575786924939467	0.20532345289457482
SMC17-T_TTGGCAACATAGAAAC	myCAF	0.245804219993082	0.20712231056990676
SMC17-T_TTGGCAATCCTATGTT	myCAF	0.13791075752334836	0.1573257251159948
SMC17-T_TTTACTGGTTCGGCAC	myCAF	0.1916707021791768	0.17936837912987907
SMC17-T_TTTGCGCTCCAGTAGT	iCAF	0.1851539259771705	0.19839399410201491
SMC17-T_TTTGCGCTCCCACTTG	myCAF	0.17315115876859222	0.19460989017628277
SMC18-T_CTTGGCTCAGTGACAG	iCAF	0.18909719820131443	0.2145672320250917
SMC18-T_TACTTGTGTGTTCTTT	myCAF	0.26592874437910763	0.21587102076591894
SMC19-T_AACCATGTCTCAAACG	iCAF	0.16446904185402977	0.18389555279870468
SMC19-T_ACACCGGTCAGCGATT	iCAF	0.20958145970252506	0.19339372971545854
SMC19-T_ACGCCAGCATTACGAC	iCAF	0.203472846765825	0.1946264837690215
SMC19-T_AGAATAGGTACTCAAC	iCAF	0.1905569007263922	0.2001138588170001
SMC19-T_AGTCTTTTCAGGTAAA	myCAF	0.21582151504669667	0.19033117287704318
SMC19-T_ATCATGGCATAACCTG	iCAF	0.15395364925631272	0.1486618545821897
SMC19-T_ATGGGAGAGCACACAG	iCAF	0.1663922518159806	0.16948468564168223
SMC19-T_CAGCAGCGTCGGCATC	myCAF	0.17400207540643375	0.19556177045249784
SMC19-T_CAGCGACAGTACGCGA	iCAF	0.2249048772051193	0.19092767407096117
SMC19-T_CATCAGACAAGTAATG	iCAF	0.16358353510895884	0.17661567104200324
SMC19-T_CATTCGCGTGGCGAAT	iCAF	0.164558976132826	0.1839813580930556
SMC19-T_CGCTATCGTAACGTTC	iCAF	0.135544794188862	0.1431285530838711
SMC19-T_CGTAGCGCACATTAGC	iCAF	0.19694223452092696	0.17739793165718334
SMC19-T_CGTGTCTAGGGCTTGA	iCAF	0.13315115876859218	0.16614308880905132
SMC19-T_CTAGTGATCTCTTGAT	iCAF	0.16478035281909376	0.20301548617186105
SMC19-T_CTCTAATCAGCATGAG	iCAF	0.17519197509512274	0.19086402739278033
SMC19-T_GACGCGTTCCAAAGTC	iCAF	0.218858526461432	0.20503913021408818
SMC19-T_GACTAACGTAGAGTGC	iCAF	0.19497751643030092	0.1829607351234317
SMC19-T_GCGACCAAGCTAGCCC	myCAF	0.05228640608785884	0.10882599894943613
SMC19-T_GCTCCTATCGAGAGCA	iCAF	0.23699066067104813	0.2015949828573751
SMC19-T_GGAACTTAGGGTGTTG	iCAF	0.1101072293324109	0.17557472672079144
SMC19-T_GGCTGGTGTAGCAAAT	myCAF	0.1618609477689381	0.1768691098300979
SMC19-T_GGGCACTAGACTCGGA	myCAF	0.016395710826703547	0.1191678356177779
SMC19-T_GTTCGGGCAAGTTGTC	iCAF	0.16037357315807677	0.1871629058241738
SMC19-T_TAGCCGGAGTCGAGTG	iCAF	0.1650432376340366	0.14150909658553404
SMC19-T_TCACGAAAGAACAATC	iCAF	0.20534763057765482	0.19668160697182638
SMC19-T_TGCTACCCATCGTCGG	myCAF	0.21254929090280184	0.1785162373867906
SMC19-T_TGTGGTATCCGTAGGC	iCAF	0.18798339674852993	0.1888578639647449
SMC19-T_TTAACTCAGCAGCGTA	iCAF	0.23560013836042892	0.19580139785018902
SMC19-T_TTCCCAGTCTGATACG	iCAF	0.1923002421307506	0.20437839966639026
SMC19-T_TTCTCCTCATCGGACC	myCAF	0.2064130058803182	0.13204621334607486
SMC20-T_AAACCTGCATTTCACT	iCAF	0.18044275337253546	0.18357656145889203
SMC20-T_AAACGGGCACGAGGTA	iCAF	0.2137668626772743	0.1956846606003543
SMC20-T_AAACGGGCAGGTGCCT	iCAF	0.23903839501902457	0.17896275531867006
SMC20-T_AAAGATGTCCTCCTAG	iCAF	0.20234520927014876	0.2133703306231003
SMC20-T_AACTCTTGTGATGTGG	iCAF	0.19272915946039437	0.16719907966806016
SMC20-T_AACTCTTTCGAGAACG	iCAF	0.16289865098581802	0.19820465212461832
SMC20-T_AACTTTCAGGACCACA	iCAF	0.07950190245589761	0.16940691542215544
SMC20-T_AAGACCTTCTCGTATT	myCAF	0.21135939121411274	0.17827101690489852
SMC20-T_AAGGCAGTCATCGATG	iCAF	0.1621791767554479	0.16552546894214615
SMC20-T_AAGGCAGTCGCCAAAT	iCAF	0.18309927360774814	0.2121042568921654
SMC20-T_AATCCAGAGAGGTTAT	iCAF	0.1763680387409201	0.1846659053030365
SMC20-T_AATCCAGAGGCGCTCT	iCAF	0.20897959183673465	0.1876923982074083
SMC20-T_AATCGGTGTTACAGAA	iCAF	0.2052992044275337	0.1916124029801063
SMC20-T_AATCGGTTCATAGCAC	iCAF	0.09800760982359047	0.14717076467877208
SMC20-T_ACACCAAAGTTTGCGT	iCAF	0.1259218263576617	0.16174974810686682
SMC20-T_ACACCAACAACTGCTA	iCAF	0.18716707021791767	0.16398696684914335
SMC20-T_ACACCAACATGTCTCC	iCAF	0.20954686959529578	0.20357764534486614
SMC20-T_ACACCCTGTTCGCGAC	iCAF	0.1660740228294708	0.18029924381188706
SMC20-T_ACACCGGCATCCTTGC	myCAF	0.1500933932895192	0.1366669919314492
SMC20-T_ACACTGAGTTATCACG	iCAF	0.19081286751988935	0.21706709610164318
SMC20-T_ACAGCCGGTTAGAACA	iCAF	0.16015219647180912	0.1600105529502752
SMC20-T_ACAGCTAAGTCAATAG	iCAF	0.20990660671048078	0.1939051557132292
SMC20-T_ACAGCTAGTCTTCTCG	iCAF	0.1821307506053269	0.1533681636993967
SMC20-T_ACAGCTATCTTATCTG	myCAF	0.08826011760636454	0.11779053832608669
SMC20-T_ACATACGAGACCTAGG	iCAF	0.21764095468695954	0.1740147372122607
SMC20-T_ACATACGCACCCAGTG	iCAF	0.1808578346592874	0.19703568787312728
SMC20-T_ACATCAGTCACTCTTA	iCAF	0.1950051885160844	0.21021326425890755
SMC20-T_ACCAGTAAGCGGCTTC	myCAF	0.23150466966447591	0.2005045768091965
SMC20-T_ACCGTAAAGATCCCGC	iCAF	0.14083708059494982	0.16791518908539516
SMC20-T_ACCGTAACATCTACGA	iCAF	0.17190591490833618	0.16154731258957092
SMC20-T_ACCTTTAGTGTGACGA	iCAF	0.12248356969906604	0.14943458470301565
SMC20-T_ACCTTTATCGAACTGT	iCAF	0.1958076790038049	0.1808349055747301
SMC20-T_ACCTTTATCGGTCCGA	iCAF	0.18509166378415776	0.17343422927628196
SMC20-T_ACGAGCCCAGGGATTG	iCAF	0.16977516430300932	0.17600316593430837
SMC20-T_ACGAGCCGTCCGCTGA	iCAF	0.1765686613628502	0.16721605107753856
SMC20-T_ACGATACAGATTACCC	iCAF	0.17810446212383257	0.17190115339185827
SMC20-T_ACGATACGTCCCGACA	iCAF	0.13171912832929777	0.15487642068084792
SMC20-T_ACGATACTCCCGGATG	myCAF	0.20398478035281908	0.16629580102276448
SMC20-T_ACGATGTGTCCGTTAA	iCAF	0.156527153234175	0.15767541261143062
SMC20-T_ACGCCAGGTAATAGCA	iCAF	0.1837910757523349	0.161797227569153
SMC20-T_ACGGCCAGTGTTGAGG	iCAF	0.1417018332756832	0.1757718077102774
SMC20-T_ACGGGCTGTATAGGGC	iCAF	0.17304047042545834	0.16706173834678492
SMC20-T_ACGGGTCGTATAGTAG	iCAF	0.1500103770321688	0.17161111759382572
SMC20-T_ACTGAGTCACTTGGAT	iCAF	0.21725354548599096	0.16082195737476737
SMC20-T_ACTGTCCTCACAATGC	iCAF	0.19366309235558632	0.18259008358056217
SMC20-T_ACTTGTTAGAATAGGG	iCAF	0.1763680387409201	0.17085019950877395
SMC20-T_ACTTTCACAAGCGCTC	iCAF	0.18747838118298166	0.18596624576892418
SMC20-T_AGAATAGAGAGTAATC	iCAF	0.19616741611899002	0.17218952231696405
SMC20-T_AGAATAGAGGTGACCA	iCAF	0.15014873746108615	0.1270161680071451
SMC20-T_AGACGTTAGCTATGCT	iCAF	0.15079211345555166	0.18011270045614944
SMC20-T_AGACGTTCACAGACAG	iCAF	0.07492909028017991	0.15505317351328868
SMC20-T_AGAGCTTCACTGTCGG	iCAF	0.13070909719820134	0.14250676628872647
SMC20-T_AGATCTGAGAGGTTGC	iCAF	0.17679003804911797	0.16932913459938959
SMC20-T_AGCATACTCTATCCTA	myCAF	0.18489104116222765	0.2056403775854525
SMC20-T_AGCCTAAAGGTAGCTG	iCAF	0.16585956416464886	0.22657659972670838
SMC20-T_AGCGTATTCGCCTGTT	iCAF	0.22197163611207194	0.2368908632938551
SMC20-T_AGCTCTCCAGACAAGC	iCAF	0.1450847457627119	0.17827870318319064
SMC20-T_AGGCCACAGAAGGACA	iCAF	0.17658941542718787	0.15043611799827067
SMC20-T_AGGGATGGTTGTACAC	iCAF	0.19108267035627813	0.1703783006106417
SMC20-T_AGGGATGGTTTGACAC	iCAF	0.20861985472154965	0.19722765315582222
SMC20-T_AGGTCATCAGAGCCAA	iCAF	0.196478727084054	0.18940196142304438
SMC20-T_AGGTCATCAGCATGAG	iCAF	0.18886890349360086	0.20096610068788195
SMC20-T_AGGTCCGAGAGGGATA	iCAF	0.1747768938083708	0.19163708587226827
SMC20-T_AGGTCCGCAGTATAAG	iCAF	0.16027672085783462	0.16492905653286352
SMC20-T_AGGTCCGGTATAGGTA	iCAF	0.20598408855067452	0.16835744745704873
SMC20-T_AGTAGTCGTAGAGCTG	iCAF	0.21055690072639222	0.2013606679045961
SMC20-T_AGTGTCAAGGTTCCTA	iCAF	0.16843998616395706	0.17611258527313617
SMC20-T_AGTGTCACATGCTAGT	iCAF	0.21278450363196122	0.19132461417100424
SMC20-T_AGTTGGTGTACCAGTT	iCAF	0.20945693531649945	0.21087580963177177
SMC20-T_ATAACGCGTTGACGTT	myCAF	0.174299550328606	0.158504133778275
SMC20-T_ATCACGAGTCAGAAGC	iCAF	0.2445728121757177	0.2091245887536509
SMC20-T_ATCATGGGTACAGCAG	iCAF	0.14618471117260468	0.18189409011729896
SMC20-T_ATCTGCCCAATCCGAT	iCAF	0.2049878934624697	0.1871467973848372
SMC20-T_ATGGGAGGTAACGCGA	iCAF	0.17663784157730889	0.14298597968838617
SMC20-T_ATGTGTGGTAAACACA	iCAF	0.18055344171566934	0.20982878890015555
SMC20-T_ATTACTCAGGGCATGT	iCAF	0.12502248356969903	0.15562671544143408
SMC20-T_ATTACTCTCTTGTACT	myCAF	0.1729851262538914	0.14644866257212358
SMC20-T_ATTCTACTCATCTGTT	iCAF	0.15153925977170524	0.1671897112354444
SMC20-T_ATTCTACTCTATGTGG	myCAF	0.13746800415081284	0.1553229681007814
SMC20-T_ATTGGACGTGGCAAAC	iCAF	0.2527153234175026	0.17583987566373668
SMC20-T_ATTGGTGAGCGTCTAT	myCAF	0.17878242822552748	0.1829021787792437
SMC20-T_ATTTCTGTCTTCAACT	iCAF	0.15593912141127642	0.17122572893999446
SMC20-T_CAACCAAGTTCCTCCA	iCAF	0.18652369422345205	0.16983087914508974
SMC20-T_CAACCAAGTTCTGGTA	iCAF	0.15674161189899694	0.17850404473428944
SMC20-T_CAACCTCAGATGTGGC	iCAF	0.1729090280179869	0.20091393715133482
SMC20-T_CAACCTCAGGAATGGA	iCAF	0.16720857834659286	0.16752661247509934
SMC20-T_CAACCTCAGGCTAGGT	iCAF	0.11989622967831204	0.16528692218973806
SMC20-T_CAACTAGGTCAATACC	iCAF	0.15730888965755796	0.18365816670856897
SMC20-T_CAAGAAAGTCAATACC	iCAF	0.16507090971982008	0.17985406418990005
SMC20-T_CAAGAAATCAGATAAG	iCAF	0.1997025250778277	0.14949804026023894
SMC20-T_CAAGTTGAGGGCTTGA	iCAF	0.19804911795226565	0.19297267385399192
SMC20-T_CAAGTTGTCGCCTGAG	myCAF	0.17571774472500867	0.1564532745280039
SMC20-T_CAAGTTGTCTCTAGGA	iCAF	0.15687305430646836	0.17657106470328607
SMC20-T_CACAAACCATACAGCT	iCAF	0.17160152196471812	0.18468730815579615
SMC20-T_CACACAAGTAGTACCT	myCAF	0.22532687651331718	0.19734148223461048
SMC20-T_CACCAGGCACCTTGTC	iCAF	0.15942580421999308	0.16197847840486285
SMC20-T_CACTCCACAGCTGGCT	myCAF	0.10756139744033211	0.14560427453071742
SMC20-T_CACTCCAGTAAATGTG	iCAF	0.21105499827049468	0.2015337707701218
SMC20-T_CAGAATCCAGCCTGTG	myCAF	0.1904392943618125	0.11866856859216073
SMC20-T_CAGAATCGTGTCCTCT	iCAF	0.11843652715323416	0.14260336140126614
SMC20-T_CAGAGAGCAACGATCT	iCAF	0.11506745070909719	0.15282293608574482
SMC20-T_CAGATCAAGAGCTATA	myCAF	0.17142857142857137	0.16188937398775896
SMC20-T_CAGATCATCTAGAGTC	iCAF	0.17399515738498794	0.16086192630300375
SMC20-T_CAGCAGCGTCATCCCT	iCAF	0.20548599100657217	0.18598518504049408
SMC20-T_CAGCATACAAAGCAAT	iCAF	0.1640470425458319	0.17814068580400552
SMC20-T_CAGCTAATCGCCCTTA	iCAF	0.16783811829816675	0.17410037892597013
SMC20-T_CAGTAACGTCAGGACA	iCAF	0.2006502940159115	0.19852279156260463
SMC20-T_CAGTCCTCAGCGTCCA	iCAF	0.12974749221722592	0.1739335383091812
SMC20-T_CAGTCCTCATATGCTG	iCAF	0.18747146316153585	0.18442383655128777
SMC20-T_CATATGGAGCTTATCG	iCAF	0.1856243514354895	0.19907518916975753
SMC20-T_CATCAAGGTTCAGCGC	iCAF	0.18644067796610164	0.17031254831905038
SMC20-T_CATCGAAGTCCGTGAC	iCAF	0.09647872708405392	0.13734801303526797
SMC20-T_CATCGGGAGATACACA	myCAF	0.18275337253545487	0.17646603839925834
SMC20-T_CATCGGGTCCGGCACA	iCAF	0.13321342096160493	0.1628870349699574
SMC20-T_CATGGCGCACCAGCAC	iCAF	0.17327568315461783	0.16948311654989343
SMC20-T_CATGGCGGTCTAGGTT	iCAF	0.2311795226565202	0.1913343617909035
SMC20-T_CATTCGCGTGGCAAAC	iCAF	0.18503631961259082	0.18940813381714447
SMC20-T_CCACCTATCTGGAGCC	iCAF	0.16975441023867177	0.15383212549987715
SMC20-T_CCACGGAGTTCCCGAG	iCAF	0.13267381528882738	0.15830650123623902
SMC20-T_CCACGGATCCACTGGG	myCAF	0.14846765824974062	0.18259252869658074
SMC20-T_CCACTACCAGCGATCC	myCAF	0.21719820131442402	0.20236584946326072
SMC20-T_CCATTCGCAGTAACGG	iCAF	0.17270148737461088	0.1728493667232804
SMC20-T_CCATTCGCATTCACTT	iCAF	0.09527499135247319	0.14422864590498874
SMC20-T_CCATTCGTCTTATCTG	iCAF	0.16271878242822557	0.16388582326805526
SMC20-T_CCCAATCAGACGCAAC	iCAF	0.18859218263576616	0.1823661815855779
SMC20-T_CCCATACAGATAGCAT	iCAF	0.25008647526807337	0.20201077093438635
SMC20-T_CCGGGATCACCTGGTG	iCAF	0.2093531649948115	0.19832909631475196
SMC20-T_CCGGTAGGTCCAGTAT	iCAF	0.17051539259771709	0.17306961352738326
SMC20-T_CCGTTCAGTTGCTCCT	iCAF	0.13358007609823586	0.15132146308509295
SMC20-T_CCTAAAGCACAACGTT	iCAF	0.14208232445520586	0.16626778681190657
SMC20-T_CCTAAAGCATTCTTAC	iCAF	0.21879626426841925	0.1814982655933866
SMC20-T_CCTAGCTCACCGAATT	iCAF	0.20219301279833968	0.15507114694331225
SMC20-T_CCTCAGTTCCGTAGTA	iCAF	0.14644067796610172	0.17406472175566315
SMC20-T_CCTCTGACAGACGCTC	iCAF	0.18417156693185743	0.18168562494121912
SMC20-T_CCTCTGATCTGACCTC	iCAF	0.15527499135247325	0.1513647604023422
SMC20-T_CCTTACGTCAAAGACA	iCAF	0.15440332065029405	0.15918852979217604
SMC20-T_CCTTACGTCTCTGCTG	iCAF	0.19844344517468004	0.1664349819171225
SMC20-T_CCTTCCCAGTACGACG	iCAF	0.10951919750951233	0.15373773335724128
SMC20-T_CCTTCGAAGCCAGTAG	myCAF	0.14183327568315462	0.18055115234574354
SMC20-T_CCTTCGAGTACTCGCG	iCAF	0.16926323071601523	0.1763791061041523
SMC20-T_CGAACATAGACTAAGT	iCAF	0.234043583535109	0.2217970960383929
SMC20-T_CGAATGTAGTCCCACG	iCAF	0.2121826357661709	0.17639156259792013
SMC20-T_CGACCTTCACCGTTGG	myCAF	0.1323625043237634	0.12211228597198392
SMC20-T_CGACTTCAGGCATGTG	myCAF	0.14954686959529573	0.16560636875596463
SMC20-T_CGATTGAGTACAAGTA	iCAF	0.20016603251470078	0.16896156485213934
SMC20-T_CGATTGATCTGAAAGA	iCAF	0.14659979245935661	0.16966265238271638
SMC20-T_CGCCAAGAGTTCGATC	iCAF	0.14486336907644415	0.1699146416731259
SMC20-T_CGCCAAGTCCTGCTTG	iCAF	0.17598062953995153	0.1863536046007493
SMC20-T_CGCTGGAAGCCAGAAC	iCAF	0.10071255620892428	0.1353603022870306
SMC20-T_CGCTGGAAGTGCAAGC	iCAF	0.20049809754410242	0.17331843415947448
SMC20-T_CGCTGGATCTGAAAGA	iCAF	0.22141819439640265	0.18741931722884628
SMC20-T_CGGACACTCATCACCC	iCAF	0.2139674852992044	0.17471109572384633
SMC20-T_CGGAGCTAGTTCGATC	iCAF	0.1531926668972674	0.11492774576578026
SMC20-T_CGGAGTCAGGATGCGT	iCAF	0.14080249048772053	0.17739168284931
SMC20-T_CGGGTCAAGGCTCTTA	iCAF	0.17158076790038046	0.18198362322693237
SMC20-T_CGGTTAAAGATGTGGC	iCAF	0.0811276374956762	0.16425062108614746
SMC20-T_CGGTTAACACTTGGAT	myCAF	0.23069526115530958	0.19073377223070664
SMC20-T_CGTAGCGCAATGGAAT	iCAF	0.15413351781390527	0.1866440975637159
SMC20-T_CGTCACTGTATGGTTC	iCAF	0.20074022829470772	0.20958512236058652
SMC20-T_CGTCAGGAGAAGGACA	iCAF	0.22713939813213424	0.1718096119706829
SMC20-T_CGTCAGGGTGGACGAT	myCAF	0.228910411622276	0.15895937612605338
SMC20-T_CGTCCATGTATTCGTG	iCAF	0.22879972327914222	0.19476981182112107
SMC20-T_CGTCTACAGGCCCTTG	iCAF	0.1844344517468004	0.1990080588208504
SMC20-T_CGTCTACTCAACGAAA	iCAF	0.10509166378415769	0.12786708053089807
SMC20-T_CGTGTCTGTGCCTGGT	iCAF	0.13197509512279493	0.12218714949430133
SMC20-T_CGTTCTGCATCTCGCT	iCAF	0.14736077481840193	0.15392832128179457
SMC20-T_CGTTCTGGTAAGTGTA	myCAF	0.20209616049809753	0.1728769582401261
SMC20-T_CGTTGGGGTACCATCA	iCAF	0.16171566931857484	0.15969056510167468
SMC20-T_CTAACTTAGTGTACCT	iCAF	0.11055690072639224	0.09939500061419146
SMC20-T_CTAAGACCACTGTCGG	iCAF	0.17185748875821516	0.18743327307713312
SMC20-T_CTAATGGAGTTCGCAT	iCAF	0.17144932549290903	0.1839531042675506
SMC20-T_CTACATTGTCGAGTTT	iCAF	0.10538222068488412	0.15259496480749957
SMC20-T_CTACATTTCGCCTGAG	iCAF	0.1513248011068834	0.16849458162240208
SMC20-T_CTACGTCGTACAGACG	iCAF	0.20844690418540301	0.18162480717089968
SMC20-T_CTAGCCTGTATGAATG	myCAF	0.15249394673123484	0.16781228786774682
SMC20-T_CTCAGAAAGGGATACC	iCAF	0.13833967485299203	0.1730509099676987
SMC20-T_CTCATTAAGTGAACAT	myCAF	0.13227257004496717	0.1492861883087988
SMC20-T_CTCCTAGTCGCGTAGC	iCAF	0.1535524040124524	0.1619272019261375
SMC20-T_CTCGAAAAGGGTGTTG	iCAF	0.09629194050501555	0.1345842521902458
SMC20-T_CTCGGAGTCCACGCAG	iCAF	0.19932203389830505	0.18008024706811598
SMC20-T_CTCGGGATCTGCCAGG	myCAF	0.14536838464199242	0.1785600866470053
SMC20-T_CTCGTCAGTACCGTTA	iCAF	0.15925977170529226	0.173366627043658
SMC20-T_CTCGTCAGTCGCTTCT	myCAF	0.16879280525769624	0.16867850018328429
SMC20-T_CTCTAATAGATAGCAT	myCAF	0.2035904531304047	0.2020096841023165
SMC20-T_CTCTACGCAGACAAAT	myCAF	0.1595572466274645	0.15559628520052884
SMC20-T_CTGAAGTAGAGAACAG	iCAF	0.12169491525423726	0.13395808440209941
SMC20-T_CTGAAGTGTGTAATGA	iCAF	0.12543756485645108	0.16321467698780256
SMC20-T_CTGATAGAGGGTTTCT	iCAF	0.14662054652369427	0.1674722105072759
SMC20-T_CTGATCCCAGCGTAAG	iCAF	0.1360982359045313	0.1602201640705528
SMC20-T_CTGCCTAAGCCCGAAA	myCAF	0.15595987547561396	0.1741412549823311
SMC20-T_CTGCCTATCCTCAACC	iCAF	0.1939328951919751	0.1657937900682554
SMC20-T_CTGCGGATCGAGAACG	iCAF	0.1587201660325147	0.1688084006786482
SMC20-T_CTGCTGTCACAGGAGT	iCAF	0.19832583881010035	0.19496956772396637
SMC20-T_CTGTGCTAGCGAGAAA	myCAF	0.16691110342442061	0.1558203163596301
SMC20-T_CTGTGCTGTCTCGTTC	myCAF	0.14974057419578002	0.16239191084699883
SMC20-T_CTGTGCTTCACCGTAA	iCAF	0.20735385679695606	0.18812836885080117
SMC20-T_CTTCTCTGTACGACCC	myCAF	0.17232099619508823	0.1660236478442593
SMC20-T_CTTCTCTTCAGCGACC	iCAF	0.18128675198893118	0.1158504371916016
SMC20-T_CTTGGCTCATACAGCT	iCAF	0.2390868211691456	0.2231928898520774
SMC20-T_GAAATGACATCGTCGG	iCAF	0.1773988239363542	0.19664630505804104
SMC20-T_GAACCTACATTGGCGC	myCAF	0.15588377723970948	0.188933873525074
SMC20-T_GAACCTAGTGCTCTTC	iCAF	0.21665859564164647	0.21207373982248878
SMC20-T_GAACGGAGTACTTCTT	iCAF	0.13603597371151854	0.16733942632658563
SMC20-T_GAACGGATCTTGCCGT	myCAF	0.16645451400899347	0.1721544785194714
SMC20-T_GAAGCAGGTTGGTAAA	iCAF	0.1753718436527153	0.20060492339215585
SMC20-T_GAAGCAGTCTGCTTGC	iCAF	0.1380076098235905	0.1710169768157687
SMC20-T_GAATAAGGTCACACGC	iCAF	0.13445866482186097	0.17373037452715911
SMC20-T_GAATGAAAGCACAGGT	iCAF	0.15121411276374952	0.16716676504314956
SMC20-T_GACACGCGTTGGTAAA	iCAF	0.16768592182635766	0.17369322459025485
SMC20-T_GACTAACTCATGGTCA	iCAF	0.07501210653753032	0.1107292751631408
SMC20-T_GACTGCGCAAGGACAC	iCAF	0.0753234175025943	0.11133075027965764
SMC20-T_GACTGCGGTTTGACTG	iCAF	0.19269456935316498	0.15810001601463458
SMC20-T_GAGCAGATCTGGAGCC	iCAF	0.20290556900726398	0.17398400709258302
SMC20-T_GAGGTGAAGTAACCCT	iCAF	0.1783881010031131	0.17291536269398491
SMC20-T_GATCAGTCAGGAATGC	iCAF	0.13474230370114149	0.1551199242215522
SMC20-T_GATCAGTGTATGAAAC	iCAF	0.15972327914216533	0.1806024359894753
SMC20-T_GATCGTACATCCGTGG	myCAF	0.18742995503286064	0.18716078880101913
SMC20-T_GATGAAAGTCGTTGTA	iCAF	0.2258941542718782	0.17941751376751763
SMC20-T_GATGAGGCATGTAGTC	iCAF	0.08069872016603252	0.1359888720587251
SMC20-T_GATTCAGTCAAGCCTA	iCAF	0.19219647180906263	0.16118886431055138
SMC20-T_GCAAACTTCCCTAACC	iCAF	0.1546246973365617	0.16095067627587104
SMC20-T_GCAGCCATCAGAGCTT	iCAF	0.21362158422691113	0.16096686341957783
SMC20-T_GCAGTTACAATCCAAC	iCAF	0.17236250432376343	0.17242397074467192
SMC20-T_GCATGATGTAAGTGTA	myCAF	0.15757869249394674	0.16856107310459023
SMC20-T_GCATGCGAGACCCACC	iCAF	0.14646143203043926	0.17100369037399327
SMC20-T_GCATGCGGTTCATGGT	iCAF	0.14130058803182288	0.16467739730061934
SMC20-T_GCATGCGTCTTGTCAT	iCAF	0.12399169837426494	0.16605123055673265
SMC20-T_GCATGTAAGCCTCGTG	iCAF	0.1950397786233138	0.1849416728839529
SMC20-T_GCCAAATTCTGATACG	iCAF	0.15117952265652024	0.16761910310624079
SMC20-T_GCCTCTAAGTATTGGA	iCAF	0.13767554479418886	0.19826907490641973
SMC20-T_GCCTCTAGTTGGTAAA	myCAF	0.1374956762365963	0.14459143152776738
SMC20-T_GCGAGAAGTCACAAGG	iCAF	0.11631961259079904	0.12376152825252233
SMC20-T_GCGCCAAAGATGTAAC	iCAF	0.16354202698028364	0.17349777702212707
SMC20-T_GCGCCAAAGGACTGGT	iCAF	0.18103078519543414	0.20751139407085664
SMC20-T_GCGCCAAAGGGTTCCC	iCAF	0.1700449671393981	0.190397141769406
SMC20-T_GCGCCAATCATTTGGG	iCAF	0.21818747838118302	0.20749567003350003
SMC20-T_GCTGGGTTCCTAGGGC	iCAF	0.20410238671739878	0.17677318741856957
SMC20-T_GCTTCCATCGTACGGC	iCAF	0.1702040816326531	0.16021981277664596
SMC20-T_GGAAAGCGTCATGCAT	iCAF	0.09817364233829129	0.13777330414879163
SMC20-T_GGACAAGCAAGTCTGT	iCAF	0.17900380491179524	0.15967293850133016
SMC20-T_GGACATTAGACAGACC	iCAF	0.20331373227257	0.1914003957729599
SMC20-T_GGACATTGTCTCATCC	iCAF	0.20233137322725703	0.2061404225374855
SMC20-T_GGACGTCCAACGCACC	iCAF	0.2342372881355932	0.19333227557137778
SMC20-T_GGACGTCCACAGATTC	iCAF	0.16354202698028364	0.1799157888578437
SMC20-T_GGATGTTCATATGCTG	iCAF	0.18712556208924247	0.15711170404491479
SMC20-T_GGCAATTAGACCTAGG	iCAF	0.16669664475959878	0.16381182588869428
SMC20-T_GGCCGATGTGAGTGAC	myCAF	0.05063299896229678	0.130297114267596
SMC20-T_GGGAATGGTTCTGGTA	iCAF	0.161971636112072	0.15582366558610766
SMC20-T_GGGAGATAGGGATACC	iCAF	0.19200968523002426	0.1582096364440732
SMC20-T_GGGTCTGGTTAGGGTG	iCAF	0.1632929782082324	0.16564688966588179
SMC20-T_GGGTCTGTCTCCAGGG	myCAF	0.19777239709443095	0.1871750515208411
SMC20-T_GGTATTGTCCCATTAT	iCAF	0.18048426150121066	0.1762153211463309
SMC20-T_GTACGTAGTTATTCTC	iCAF	0.1762089242476652	0.15170613724103404
SMC20-T_GTACTCCAGGATGGTC	iCAF	0.13821515046696642	0.1625116225903116
SMC20-T_GTACTCCCACCACGTG	iCAF	0.17631269456935317	0.15947041196427733
SMC20-T_GTACTTTGTGTCAATC	iCAF	0.215752334832238	0.1884945533778658
SMC20-T_GTACTTTGTTCGTTGA	iCAF	0.21168453822206845	0.19123270046000052
SMC20-T_GTAGGCCTCCTATTCA	myCAF	0.11706675890695262	0.15182479297911142
SMC20-T_GTCACAAAGTTAGCGG	myCAF	0.15914216534071257	0.17530248213177396
SMC20-T_GTCATTTCACCGCTAG	iCAF	0.14640608785887232	0.1588511285168647
SMC20-T_GTCCTCATCTCGATGA	iCAF	0.12147353856796961	0.13201807220301964
SMC20-T_GTCGGGTTCACCATAG	iCAF	0.13272915946039432	0.15746957914923934
SMC20-T_GTCTCGTCACCAACCG	iCAF	0.1762020062262193	0.18609369851809554
SMC20-T_GTCTCGTTCCGCATAA	iCAF	0.10167416118989969	0.11782084800317393
SMC20-T_GTCTTCGGTCCTAGCG	iCAF	0.20713939813213422	0.17708066414741
SMC20-T_GTGAAGGGTGTTGGGA	iCAF	0.15639571082670356	0.1894819255634802
SMC20-T_GTGCAGCCACATTTCT	iCAF	0.12684884123140783	0.16784305578653486
SMC20-T_GTGCATAAGAGAGCTC	iCAF	0.16740228294707715	0.1744558617040061
SMC20-T_GTGCATAAGCACACAG	iCAF	0.2262884814942926	0.2022421108784387
SMC20-T_GTGCTTCGTACTCAAC	iCAF	0.1612590799031477	0.160391306929433
SMC20-T_GTTACAGAGTCGTTTG	iCAF	0.16806641300588032	0.17862214454575384
SMC20-T_GTTACAGGTGCACTTA	iCAF	0.16867519889311655	0.1545359827970936
SMC20-T_GTTACAGTCGCGTTTC	iCAF	0.1566516776202006	0.13900026587039035
SMC20-T_GTTCGGGCACATTCGA	iCAF	0.1497751643030093	0.16514767901754165
SMC20-T_GTTCTCGGTAGCCTCG	iCAF	0.16958837772397095	0.16114504916096173
SMC20-T_GTTCTCGTCGACCAGC	iCAF	0.18469733656174336	0.19016815318219427
SMC20-T_TAAACCGCATGGATGG	iCAF	0.15357315807679006	0.17932077366338747
SMC20-T_TAAGTGCCAACTGCGC	iCAF	0.2477551020408163	0.20990905400248752
SMC20-T_TACACGAGTTATCACG	myCAF	0.23462469733656177	0.19475439192438213
SMC20-T_TACCTTAAGTGCCATT	iCAF	0.1983396748529921	0.19387123386169278
SMC20-T_TACCTTACACGGACAA	iCAF	0.1548599100657212	0.15913315394512415
SMC20-T_TACCTTATCATTCACT	myCAF	0.11541335178139056	0.15179413718980195
SMC20-T_TACTCGCAGCCCAACC	iCAF	0.20373573158076785	0.18454058034106433
SMC20-T_TACTCGCCATGCCCGA	iCAF	0.18706329989622972	0.15755732654707125
SMC20-T_TACTTGTAGCCACTAT	iCAF	0.12813559322033896	0.16075082346310987
SMC20-T_TACTTGTAGTACTTGC	iCAF	0.11216188170183328	0.15733541116154776
SMC20-T_TAGACCACAATTCCTT	iCAF	0.15615358007609825	0.17982395519364708
SMC20-T_TAGGCATGTCCGCTGA	iCAF	0.1598685575925285	0.17801920053786457
SMC20-T_TATCAGGTCCGTAGTA	myCAF	0.18487720511933592	0.1794307560472217
SMC20-T_TATTACCCATGAAGTA	iCAF	0.14421307506053271	0.1602299351798739
SMC20-T_TATTACCTCAGCGATT	iCAF	0.18480110688343132	0.18265808798079722
SMC20-T_TCAACGATCCGTTGCT	iCAF	0.2001729505361467	0.19158943265691192
SMC20-T_TCAATCTAGTACGCGA	iCAF	0.18385333794534764	0.1871163020312382
SMC20-T_TCAGATGGTGGCAAAC	iCAF	0.14180560359737115	0.15287852651568096
SMC20-T_TCAGCTCTCTTTACAC	iCAF	0.20002767208578343	0.16948352581472637
SMC20-T_TCAGGATGTGAGGCTA	iCAF	0.11200276720857838	0.14991678678115708
SMC20-T_TCAGGTAAGCGTCTAT	iCAF	0.1840747146316154	0.1903007030835348
SMC20-T_TCATTTGAGACTAGGC	iCAF	0.1727914216534071	0.1730946604059872
SMC20-T_TCCACACTCTGAGTGT	iCAF	0.1543410584572812	0.15223978475803568
SMC20-T_TCGAGGCAGGCCCTCA	iCAF	0.12570736769283986	0.17410957181463105
SMC20-T_TCGGTAAGTGTGAATA	iCAF	0.20309927360774815	0.19648235469450728
SMC20-T_TCGGTAATCTACCAGA	iCAF	0.1778000691802144	0.18663919811792987
SMC20-T_TCTATTGGTTGCCTCT	iCAF	0.14356278104462128	0.1608751778405484
SMC20-T_TCTCATATCGCATGGC	iCAF	0.13746108612936703	0.16754348581907125
SMC20-T_TCTTTCCGTCTAGCGC	iCAF	0.22094085091663784	0.1998851308145937
SMC20-T_TGAAAGACAGTAAGAT	iCAF	0.23260463507436868	0.2118184732854666
SMC20-T_TGACAACTCGTGGTCG	iCAF	0.2041093047388447	0.17774730315868914
SMC20-T_TGACGGCAGACCACGA	myCAF	0.18325838810100314	0.20455107479206752
SMC20-T_TGACGGCTCGATAGAA	iCAF	0.11413351781390524	0.12190723791425369
SMC20-T_TGACTAGCACATAACC	iCAF	0.16544448287789693	0.17699289280907848
SMC20-T_TGATTTCAGAACAATC	iCAF	0.17710134901418195	0.20105443618945693
SMC20-T_TGATTTCGTCACCTAA	iCAF	0.21923209961950885	0.17779915499424684
SMC20-T_TGCCCTAAGTATCGAA	iCAF	0.22655828433068137	0.20917402180009956
SMC20-T_TGCCCTATCAAACCGT	myCAF	0.13668626772742998	0.1558472091072888
SMC20-T_TGCGCAGGTCTCACCT	iCAF	0.15480456589415426	0.16377056814282875
SMC20-T_TGCGCAGGTTACGCGC	iCAF	0.21704600484261505	0.20236574521620504
SMC20-T_TGCGCAGTCCGCATAA	iCAF	0.1954825319958492	0.16093558566622457
SMC20-T_TGCGGGTAGAAACCAT	iCAF	0.24570044967139393	0.18920464075750215
SMC20-T_TGCGGGTTCGCACTCT	iCAF	0.21864406779661016	0.18167885061287947
SMC20-T_TGCGTGGCACGGCGTT	iCAF	0.1903216879972328	0.18066550265542494
SMC20-T_TGGCCAGTCACTTATC	iCAF	0.10901418194396406	0.15115279814762173
SMC20-T_TGGCTGGAGAAACCTA	iCAF	0.22914562435143548	0.21387859588200564
SMC20-T_TGGCTGGAGCAGATCG	iCAF	0.1487858872362504	0.15782751556685004
SMC20-T_TGGCTGGAGTAGGTGC	iCAF	0.1800207540643376	0.1731354100401878
SMC20-T_TGGGAAGCAGACTCGC	iCAF	0.1783189207886544	0.18840587966828337
SMC20-T_TGGGAAGGTCACCTAA	iCAF	0.15200968523002423	0.15837394670763477
SMC20-T_TGGGAAGTCTGTCAAG	myCAF	0.1467173988239363	0.1576051305028383
SMC20-T_TGGTTAGGTCATATCG	iCAF	0.13973711518505705	0.13304872869466533
SMC20-T_TGTATTCGTTCGAATC	iCAF	0.1601937046004842	0.1711798680351501
SMC20-T_TGTCCCAGTTCAACCA	myCAF	0.18482186094776898	0.18086678586740537
SMC20-T_TGTTCCGAGCCTTGAT	iCAF	0.15427879626426844	0.17359036306950276
SMC20-T_TGTTCCGGTGAGTATA	iCAF	0.21212037357315805	0.17804901594388223
SMC20-T_TTAACTCCACAACGTT	iCAF	0.16781044621238328	0.16594516284885508
SMC20-T_TTAGGCATCCCAAGAT	iCAF	0.13258388101003116	0.14934231252478278
SMC20-T_TTATGCTTCACTCTTA	iCAF	0.22809408509166373	0.1980069976787364
SMC20-T_TTCGAAGAGGTGATTA	iCAF	0.17709443099273603	0.18293606968121792
SMC20-T_TTCGGTCTCTACGAGT	iCAF	0.1320857834659287	0.15139091950889022
SMC20-T_TTGAACGAGATGGGTC	iCAF	0.1905914908336216	0.1648706699831042
SMC20-T_TTGACTTGTCTACCTC	iCAF	0.1267173988239364	0.14647003987609014
SMC20-T_TTGACTTGTGGAAAGA	myCAF	0.1362227602905569	0.14762418255642887
SMC20-T_TTGTAGGCACCTGGTG	myCAF	0.22011068834313385	0.21691402428838008
SMC20-T_TTTCCTCAGGTAGCCA	iCAF	0.18946385333794535	0.18863435252636723
SMC20-T_TTTCCTCCATCTATGG	iCAF	0.15178139052231066	0.17116770550794602
SMC20-T_TTTGCGCTCAGTACGT	iCAF	0.15057765479072982	0.16927312738697803
SMC20-T_TTTGTCAAGCTATGCT	iCAF	0.20525077827741267	0.15965649908685886
SMC21-T_CAGCCGAGTCGGGTCT	iCAF	0.17896921480456585	0.21846692206209103
SMC21-T_CTTAGGATCCACTCCA	iCAF	0.15722587340020755	0.15456420831583204
SMC21-T_TCAATCTAGGCACATG	iCAF	0.1850294015911449	0.1561929157854873
SMC22-T_AACTGGTAGTAGGCCA	myCAF	0.12797647872708406	0.15654890179203995
SMC22-T_ATTACTCTCTGTTTGT	iCAF	0.14550674507090977	0.19028765570391637
SMC22-T_CACACCTCATTATCTC	iCAF	0.19797993773780698	0.19285573745065185
SMC22-T_CACACTCAGGGTCTCC	myCAF	0.20246281563472845	0.18651088409308633
SMC22-T_CAGGTGCCAGGACCCT	iCAF	0.2003320650294016	0.15431228840414896
SMC22-T_CCATGTCAGTACGTTC	iCAF	0.2173919059149083	0.18467281047544676
SMC23-T_ACACTGATCACAGGCC	myCAF	0.18022829470771362	0.158997756214359
SMC23-T_ACTATCTAGATGCCTT	myCAF	0.17217571774472495	0.16863925055928836
SMC23-T_AGATTGCTCGTTGACA	iCAF	0.19299204427533723	0.18959776709853565
SMC23-T_ATTTCTGTCCGAACGC	iCAF	0.1930197163611207	0.20882800358414158
SMC23-T_CCTACACCAAGACACG	iCAF	0.1436457973019717	0.16902308271365948
SMC23-T_CGAGCCAGTTATTCTC	iCAF	0.13607056381874783	0.19692227136451554
SMC23-T_CGTGAGCGTCGCCATG	myCAF	0.1622898650985818	0.16302725808865343
SMC23-T_CTACCCACAATCCGAT	myCAF	0.19748875821515044	0.1867404922982738
SMC23-T_CTAGAGTTCGCGTAGC	iCAF	0.20117606364579732	0.18889429512500153
SMC23-T_CTCAGAAGTGCAGACA	myCAF	0.1846765824974057	0.1835687395313709
SMC23-T_CTCGGGATCCCTTGCA	iCAF	0.19261155309581457	0.18032152790311265
SMC23-T_CTGAAGTCAGCTCCGA	iCAF	0.1717191283292978	0.12438277833186609
SMC23-T_CTGAAGTCATTGGGCC	iCAF	0.15970252507782778	0.18423057721014158
SMC23-T_GGTGTTAAGCGTGTCC	iCAF	0.22698720166032516	0.20573332453984822
SMC23-T_GTATCTTAGTGAACAT	iCAF	0.09504669664475962	0.16128246519293066
SMC23-T_GTCATTTCAGATCCAT	iCAF	0.17598062953995153	0.15658016093071778
SMC23-T_TACCTATCACAGACAG	iCAF	0.17164994811483913	0.18691307200029816
SMC23-T_TGCGTGGGTAGCCTAT	myCAF	0.16315461777931517	0.15476645470461856
SMC23-T_TTGGAACTCCCAACGG	iCAF	0.1448495330335524	0.16922211944978985
SMC24-T_AAAGATGCACGAAGCA	myCAF	0.17348322379799375	0.20701994268642449
SMC24-T_AACCGCGCAAGAAGAG	iCAF	0.19077135939121415	0.22334930937136213
SMC24-T_ACCTTTAGTAGGGACT	iCAF	0.21068142511241783	0.19108768115326713
SMC24-T_ACGAGCCCAAGAAAGG	iCAF	0.21475613974403318	0.19898051116328047
SMC24-T_ACGAGGAAGTCGCCGT	iCAF	0.1862262193012798	0.21597567432549
SMC24-T_ACGAGGATCCGCTGTT	iCAF	0.2104323763403666	0.2338789614418185
SMC24-T_ATCACGAGTCGACTAT	myCAF	0.20190245589761324	0.21760294031209865
SMC24-T_ATGTGTGTCTCATTCA	iCAF	0.13344863369076443	0.17122201006951293
SMC24-T_ATTCTACAGCCCTAAT	iCAF	0.20827395364925627	0.18538798005827942
SMC24-T_CACACTCCACGAAGCA	myCAF	0.14554825319958486	0.15998170789944735
SMC24-T_CACATTTTCGCGTTTC	iCAF	0.16626080940850918	0.1789430402104551
SMC24-T_CACCTTGAGTCACGCC	myCAF	0.21216879972327918	0.19048389826789522
SMC24-T_CATATGGAGAGTCGGT	iCAF	0.15001729505361472	0.17057666781521608
SMC24-T_CATGGCGAGAGTCGGT	iCAF	0.22873054306468354	0.2014961538433411
SMC24-T_CCCAATCCATTCACTT	iCAF	0.18145970252507782	0.19354411121684847
SMC24-T_CGCTTCATCACGATGT	iCAF	0.1834036665513663	0.19150230591049056
SMC24-T_CGGACACTCGCGGATC	iCAF	0.22436527153234176	0.21589787961859783
SMC24-T_CTACCCATCCATGAAC	myCAF	0.176008301625735	0.15514359323979748
SMC24-T_CTCTGGTTCGAATCCA	iCAF	0.2285575925285368	0.2215460217774493
SMC24-T_CTGAAGTAGTACATGA	iCAF	0.18667589069526114	0.18205182447927187
SMC24-T_CTGAAGTAGTTCGATC	iCAF	0.2740297474922172	0.16520444664418826
SMC24-T_GACCTGGCAGTAAGAT	iCAF	0.18994119681771016	0.1860061786714365
SMC24-T_GACGTTAGTGTAAGTA	iCAF	0.19191283292978212	0.18809879423014944
SMC24-T_GCACTCTGTCTCCACT	iCAF	0.1795088204773435	0.19462473900208768
SMC24-T_GGACGTCAGGAGCGTT	iCAF	0.17125562089242474	0.1777229819184405
SMC24-T_GTCAAGTAGCTCCCAG	iCAF	0.15316499481148393	0.13657523240059707
SMC24-T_GTGCGGTGTCTGCGGT	iCAF	0.21852646143203047	0.18202055362828728
SMC24-T_TAAGTGCGTCTGCGGT	myCAF	0.2411553095814597	0.18776998376807405
SMC24-T_TACTCGCTCTCATTCA	iCAF	0.22993427879626427	0.18810752057523983
SMC24-T_TACTTACAGCGCCTTG	iCAF	0.23598062953995158	0.2371769503195536
SMC24-T_TATTACCGTCGGATCC	iCAF	0.19813213420961606	0.19627220159841513
SMC24-T_TGACAACTCCCTAACC	iCAF	0.18987201660325148	0.19106975488695316
SMC24-T_TGACTTTTCCAACCAA	myCAF	0.20054652369422343	0.170609774026734
SMC25-T_CAAGGCCAGACTGGGT	iCAF	0.12526461432030445	0.16432493906457257
SMC25-T_CATATGGGTACCGAGA	myCAF	0.18000000000000005	0.15006479131502445
SMC25-T_GATCGATGTATCAGTC	iCAF	0.17304047042545834	0.1724649525380119
SMC25-T_GGCTGGTAGAATTGTG	myCAF	0.09607056381874779	0.12005344772606631
SMC25-T_GTACGTAAGTTACCCA	iCAF	0.26693185748875825	0.25637322912408617
SMC25-T_TACCTATCACGGCTAC	iCAF	0.2248218609477689	0.2168022158619472
SMC08-T_TGTTCCGTCTAGAGTC	iCAF	0.15288135593220342	0.09811968082263597
KUL01-T_AAACCTGTCTGGGCCA	iCAF	0.2071324801106883	0.2091238184383243
KUL01-T_AAACGGGAGTGAAGTT	iCAF	0.2569837426496022	0.22637522804890184
KUL01-T_AAAGATGGTTGTCTTT	iCAF	0.2396471809062608	0.20546227089331082
KUL01-T_AAAGATGTCCAGAGGA	myCAF	0.21254929090280184	0.19262852875943146
KUL01-T_AAAGTAGAGCACGCCT	myCAF	0.19260463507436876	0.1867401481715826
KUL01-T_AAAGTAGGTCGGCACT	iCAF	0.2158353510895884	0.22245950468405343
KUL01-T_AACACGTCACACGCTG	iCAF	0.23927360774818407	0.23195957972336592
KUL01-T_AACACGTTCGCCCTTA	iCAF	0.26920096852300246	0.22863512254799262
KUL01-T_AACCATGCATTACCTT	iCAF	0.21332410930473888	0.26039792519480376
KUL01-T_AACTCAGGTGTCCTCT	iCAF	0.15034244206157044	0.18577311761297932
KUL01-T_AACTCTTAGACGCAAC	iCAF	0.13668626772742998	0.1806701955221785
KUL01-T_AACTCTTGTTGGTGGA	iCAF	0.23764787270840537	0.2243882971078212
KUL01-T_AACTGGTTCAAACGGG	iCAF	0.11298512625389134	0.1660076919397105
KUL01-T_AAGCCGCTCGCCAGCA	iCAF	0.1760913178830854	0.20334143604582344
KUL01-T_AAGGAGCGTTCCTCCA	iCAF	0.25990314769975786	0.25537809212772405
KUL01-T_AAGGCAGAGTGGCACA	iCAF	0.2388931165686614	0.21877869869592262
KUL01-T_AAGGTTCTCACTATTC	iCAF	0.11575233483223801	0.11805944606139489
KUL01-T_AAGTCTGGTGCTGTAT	iCAF	0.10804565894154272	0.08856460624489777
KUL01-T_AAGTCTGTCTTGAGGT	iCAF	0.22527845036319616	0.25519046379292887
KUL01-T_ACACCCTCATCGGGTC	iCAF	0.13386371497751648	0.1831635865594505
KUL01-T_ACACTGACAAGCGCTC	iCAF	0.21052231061916293	0.2094437131922109
KUL01-T_ACAGCTAAGCTAGTTC	myCAF	0.18262884814942926	0.17895732199812842
KUL01-T_ACAGCTATCGGTGTCG	iCAF	0.2511726046350744	0.22640734317080172
KUL01-T_ACATCAGAGAGCTATA	myCAF	0.1461224489795918	0.17655779115100673
KUL01-T_ACATCAGTCCACGTGG	iCAF	0.2648356969906607	0.253621205901143
KUL01-T_ACATGGTGTACATGTC	myCAF	0.20177793151158774	0.147731873978472
KUL01-T_ACATGGTGTCGCCATG	myCAF	0.18131442407471465	0.1819304599709003
KUL01-T_ACATGGTGTGTGAATA	myCAF	0.1744517468004151	0.17211425459373414
KUL01-T_ACCAGTAAGCTACCTA	iCAF	0.23933586994119682	0.21850238117322276
KUL01-T_ACCAGTAAGTCGTACT	myCAF	0.1965617433414043	0.15735338645722072
KUL01-T_ACCCACTTCTCCAGGG	iCAF	0.22809408509166373	0.20180560557930044
KUL01-T_ACCTTTAAGAAGGGTA	myCAF	0.15205811138014524	0.15109641026742393
KUL01-T_ACGAGGATCTTGTTTG	iCAF	0.30886198547215493	0.3007794482890565
KUL01-T_ACGGCCAGTCGGCATC	iCAF	0.226371497751643	0.23322024545573367
KUL01-T_ACGGGCTAGCTGAACG	iCAF	0.18464891041162224	0.23321511441446724
KUL01-T_ACGTCAACAATCGAAA	iCAF	0.22719474230370118	0.20719215817993508
KUL01-T_ACGTCAATCAAAGACA	iCAF	0.23299204427533726	0.2205884302540621
KUL01-T_ACTATCTAGCACACAG	iCAF	0.2281148391560014	0.21998982905879763
KUL01-T_ACTGAGTTCCCAAGAT	myCAF	0.17126945693531648	0.16781741708543094
KUL01-T_ACTGTCCGTGCCTGTG	iCAF	0.32551366309235563	0.2941725529927726
KUL01-T_ACTTTCAAGACATAAC	myCAF	0.15263922518159811	0.17302776404564166
KUL01-T_AGAATAGAGCGATTCT	myCAF	0.14879280525769634	0.189400943116365
KUL01-T_AGAATAGTCAGTTGAC	iCAF	0.2231546177793151	0.21534845010872494
KUL01-T_AGACGTTAGTCTCCTC	iCAF	0.22648218609477688	0.21320481743249475
KUL01-T_AGACGTTCACATGGGA	iCAF	0.18305776547907293	0.13136475957205135
KUL01-T_AGACGTTCATCGGTTA	iCAF	0.199017640954687	0.22458231714983068
KUL01-T_AGATCTGCAGTTAACC	iCAF	0.23355240401245247	0.1743834466722542
KUL01-T_AGATTGCAGGTGACCA	myCAF	0.20002767208578343	0.17236797077214802
KUL01-T_AGATTGCCAATCCAAC	iCAF	0.1850294015911449	0.1998996517043103
KUL01-T_AGATTGCTCGAATGCT	iCAF	0.29564164648910407	0.24791906720444062
KUL01-T_AGCAGCCCACACCGCA	myCAF	0.177357315807679	0.17083465497137068
KUL01-T_AGCATACGTAAATGAC	iCAF	0.2001798685575925	0.1931783356482696
KUL01-T_AGCATACGTCAAGCGA	iCAF	0.1087512971290211	0.15101309765516074
KUL01-T_AGCCTAACACGTCAGC	myCAF	0.1330819785541335	0.1707423918476855
KUL01-T_AGCCTAACATGCAACT	iCAF	0.2651262538913871	0.2558861740508289
KUL01-T_AGCGTATGTACGCTGC	iCAF	0.2822483569699066	0.26081303498865877
KUL01-T_AGCGTATTCTGCTGCT	iCAF	0.11001037703216876	0.1581078146551888
KUL01-T_AGGCCACGTAGCCTAT	iCAF	0.224974057419578	0.2460739112826106
KUL01-T_AGGGAGTAGCCGTCGT	iCAF	0.2610653753026634	0.22397524191006044
KUL01-T_AGGGATGGTAGTGAAT	myCAF	0.21329643721895541	0.18107198075763295
KUL01-T_AGGGATGGTCTGATTG	iCAF	0.2021653407125562	0.20564439038856241
KUL01-T_AGGTCCGGTACTCAAC	iCAF	0.21654098927706678	0.18640100446413474
KUL01-T_AGGTCCGTCGCACTCT	iCAF	0.20288481494292632	0.2054957384952585
KUL01-T_AGTAGTCGTCATCCCT	iCAF	0.18043583535108954	0.2209079878145418
KUL01-T_AGTGGGAAGTTAAGTG	iCAF	0.2403597371151851	0.25754218426739206
KUL01-T_AGTGTCAAGATACACA	iCAF	0.22069872016603254	0.21785212899895698
KUL01-T_AGTGTCACAAGACGTG	myCAF	0.22392943618125216	0.17998014961566575
KUL01-T_AGTTGGTAGCGTAGTG	myCAF	0.08876513317191281	0.146678345580863
KUL01-T_ATAAGAGAGGCTAGGT	iCAF	0.23738498789346252	0.22814884991176232
KUL01-T_ATAAGAGCATTGGGCC	iCAF	0.2990245589761328	0.2685346813386244
KUL01-T_ATAGACCCAATACGCT	myCAF	0.19073676928398475	0.18644551098116333
KUL01-T_ATAGACCCATTAGCCA	iCAF	0.22973365617433417	0.22282627934935284
KUL01-T_ATAGACCTCTGCTGTC	iCAF	0.14530612244897956	0.18890146697999496
KUL01-T_ATCATCTGTTAGAACA	iCAF	0.23591836734693883	0.25581374540832735
KUL01-T_ATCATCTGTTCGCGAC	iCAF	0.17742649602213767	0.1663511801918694
KUL01-T_ATCCACCAGTGGTCCC	myCAF	0.2134901418194396	0.18359509061602475
KUL01-T_ATCCGAATCTATGTGG	iCAF	0.25564856451054996	0.23041128648215117
KUL01-T_ATCTGCCAGTTCGCGC	myCAF	0.18517468004150817	0.17549971894018973
KUL01-T_ATCTGCCGTGTGTGCC	myCAF	0.1825319958491871	0.1789986897396164
KUL01-T_ATGAGGGGTCTGCGGT	iCAF	0.2640539605672778	0.22317126080262328
KUL01-T_ATGCGATTCAGAGACG	myCAF	0.12451746800415087	0.14354831777377522
KUL01-T_ATGGGAGAGATCTGCT	iCAF	0.20161881701833273	0.19711004216914277
KUL01-T_ATTACTCGTTCGTGAT	iCAF	0.1958422691110342	0.20195320652606727
KUL01-T_ATTCTACCATATGCTG	iCAF	0.21867865790383956	0.2053855906334976
KUL01-T_ATTGGACGTCCGAATT	iCAF	0.17337253545485987	0.210541178056895
KUL01-T_ATTGGTGAGAACAACT	myCAF	0.14376340366655138	0.16156600117773443
KUL01-T_CAACCAAAGTGGAGTC	iCAF	0.2354341058457281	0.22101522845800078
KUL01-T_CAACCAACACCCAGTG	myCAF	0.14327222414389484	0.14837388672311425
KUL01-T_CAACCAATCTAACTTC	iCAF	0.15493600830162568	0.1832496535192757
KUL01-T_CAACCTCCAATGTTGC	iCAF	0.03550328606018682	0.08629624386350364
KUL01-T_CAACCTCGTCAAGCGA	iCAF	0.24164648910411624	0.2697825030478077
KUL01-T_CAAGAAACATCCCACT	myCAF	0.1718713248011069	0.16387144430424777
KUL01-T_CAAGAAACATGGTCAT	iCAF	0.20251124178484958	0.20333927337569263
KUL01-T_CAAGGCCAGCTAGTTC	iCAF	0.08588031822898656	0.11083407327034758
KUL01-T_CAAGGCCTCCGTCAAA	iCAF	0.2353164994811484	0.20305373625596934
KUL01-T_CAAGGCCTCTGGCGAC	myCAF	0.17232791421653404	0.1662430269741122
KUL01-T_CACAAACGTTACAGAA	iCAF	0.20579038395019023	0.2176259164154588
KUL01-T_CACACCTAGGCTATCT	iCAF	0.24273261847111727	0.22099035981006898
KUL01-T_CACACCTCACCGAAAG	iCAF	0.19310965063991703	0.2293459480413509
KUL01-T_CACACCTCACTTACGA	iCAF	0.21270840539605673	0.20572590766787688
KUL01-T_CACACCTGTCTGCGGT	myCAF	0.15619508820477346	0.17581817863286964
KUL01-T_CACACTCAGTTAGCGG	iCAF	0.21171912832929785	0.2112296176853125
KUL01-T_CACATAGGTACGAAAT	iCAF	0.1368592182635766	0.12855572819482403
KUL01-T_CACATAGTCACGACTA	iCAF	0.24438602559667932	0.2192783088403338
KUL01-T_CACATTTCACAAGACG	iCAF	0.23172604635074368	0.20511657239259296
KUL01-T_CACCAGGAGGCGACAT	iCAF	0.2287928052576963	0.22108417291438268
KUL01-T_CACCTTGGTAAATACG	myCAF	0.13968868903493603	0.17670253617557177
KUL01-T_CACTCCATCTGCCAGG	iCAF	0.2526461432030439	0.2630832541857582
KUL01-T_CAGAGAGTCTCATTCA	iCAF	0.24031131096506397	0.22657933134603125
KUL01-T_CAGATCAGTGGTCTCG	iCAF	0.2379730197163611	0.19661512907582554
KUL01-T_CAGATCATCTACTATC	myCAF	0.16553441715669315	0.1844514444372307
KUL01-T_CAGCATAAGACCTAGG	iCAF	0.248391560013836	0.25628880625200323
KUL01-T_CAGCATAGTGCAACGA	iCAF	0.25402282947077137	0.22264930577747652
KUL01-T_CAGCATATCACTGGGC	iCAF	0.26752680733310275	0.1934441557291197
KUL01-T_CAGCATATCTACTTAC	iCAF	0.09383604289173297	0.11818927188012496
KUL01-T_CAGCTAATCCAAACAC	iCAF	0.15250778277412658	0.16451494099000002
KUL01-T_CAGCTGGCAAAGCGGT	iCAF	0.33061224489795915	0.23443585814967155
KUL01-T_CAGCTGGGTAGTACCT	iCAF	0.22296091317883082	0.241542521400169
KUL01-T_CAGCTGGGTGCCTTGG	myCAF	0.17037703216879974	0.15243495014836153
KUL01-T_CAGGTGCAGGGAACGG	iCAF	0.21032860601867864	0.2096560788390642
KUL01-T_CAGGTGCCACACGCTG	myCAF	0.16616395710826704	0.15831218246789577
KUL01-T_CAGTCCTGTATAGTAG	iCAF	0.250307851954341	0.23390635352207004
KUL01-T_CAGTCCTTCAGAGGTG	iCAF	0.11966793497059836	0.18842766226484828
KUL01-T_CATCAAGCATAAGACA	iCAF	0.21509512279488063	0.22216621706364648
KUL01-T_CATCCACAGACGACGT	iCAF	0.29455551712210304	0.27443006809703613
KUL01-T_CATCCACAGTGGACGT	iCAF	0.24879280525769631	0.19215862897504726
KUL01-T_CATCCACAGTGTACGG	iCAF	0.23613282601176067	0.23194882073853731
[truncated: 1,423 more rows]
