# Supplementary material for: Fusobacterium nucleatum interacts with cancer-associated fibroblasts to promote colorectal cancer
Source: EMBO J. 2025 Aug 22;44(19):5375–93. doi: 10.1038/s44318-025-00542-w (PMC12488894; doi:10.1038/s44318-025-00542-w)
Supplement: Supplementary file 6 — Source data Fig. 4 [file 44318_2025_542_MOESM6_ESM.zip › Figure 4/4B/README]

# Source data for Figure 4B: CXCL1 expression in Fn and Ec treated CAFs.

The csv file contains the MFI (median fluorescence intensity) values and normalized MFI values (non-centered scaling by experiment performed using the scale function in R).
