# Supplementary material for: Fusobacterium nucleatum interacts with cancer-associated fibroblasts to promote colorectal cancer
Source: EMBO J. 2025 Aug 22;44(19):5375–93. doi: 10.1038/s44318-025-00542-w (PMC12488894; doi:10.1038/s44318-025-00542-w)
Supplement: Supplementary file 6 — Source data Fig. 4 [file 44318_2025_542_MOESM6_ESM.zip › Figure 4/4B/figure_4b.csv]

condition	cell_line	experiment	CXCL1	CXCL1_norm
Ctrl	CAF05	1	356.6985	0.6784192577113721
Ctrl	CAF05	2	245.188685	0.26380448161072
Ctrl	CT5.3	1	3394.9203333333335	1.5587408709973827
Ctrl	CT5.3	2	3244.034889	1.499035389680525
Fn	CAF05	1	9945.781666666666	18.91628312330826
Fn	CAF05	2	17766.749	19.115678237161628
Fn	CT5.3	1	35929.57	16.496672598314706
Fn	CT5.3	2	36080.45355666667	16.672409085538632
Ec	CAF05	1	5311.9158333333335	10.102946877195404
Ec	CAF05	2	9053.120233333333	9.740472689896029
Ec	CT5.3	1	29686.69	13.630321917508702
Ec	CT5.3	2	29045.427556666666	13.42159542225727
