# Supplementary material for: Fusobacterium nucleatum interacts with cancer-associated fibroblasts to promote colorectal cancer
Source: EMBO J. 2025 Aug 22;44(19):5375–93. doi: 10.1038/s44318-025-00542-w (PMC12488894; doi:10.1038/s44318-025-00542-w)
Supplement: Supplementary file 6 — Source data Fig. 4 [file 44318_2025_542_MOESM6_ESM.zip › Figure 4/4A/figure_4a.csv]

protein	spot	condition	raw_int_density
Emmprin/CD147	B21	Ctrl	435283
Emmprin/CD147	B22	Ctrl	264946
Emmprin/CD147	B21	Fn	1896803
Emmprin/CD147	B22	Fn	1837427
Emmprin/CD147	B21	Ec	963336
Emmprin/CD147	B22	Ec	1012963
DPPIV/CD26	B17	Ctrl	140069
DPPIV/CD26	B18	Ctrl	225453
DPPIV/CD26	B17	Fn	5833350
DPPIV/CD26	B18	Fn	5808397
DPPIV/CD26	B17	Ec	532454
DPPIV/CD26	B18	Ec	499083
uPAR	I19	Ctrl	1115691
uPAR	I20	Ctrl	1198327
uPAR	I19	Fn	4048307
uPAR	I20	Fn	3986469
uPAR	I19	Ec	1678295
uPAR	I20	Ec	1564497
VEGF	I21	Ctrl	1649428
VEGF	I22	Ctrl	1665424
VEGF	I21	Fn	3252249
VEGF	I22	Fn	2874323
VEGF	I21	Ec	2403488
VEGF	I22	Ec	2321722
MIF	G13	Ctrl	889345
MIF	G14	Ctrl	892329
MIF	G13	Fn	3203775
MIF	G14	Fn	3095576
MIF	G13	Ec	486186
MIF	G14	Ec	450756
LIF	G3	Ctrl	119584
LIF	G4	Ctrl	120980
LIF	G3	Fn	1922763
LIF	G4	Fn	1680491
LIF	G3	Ec	1207996
LIF	G4	Ec	1089188
IL-17A/CTLA8	E21	Ctrl	142144
IL-17A/CTLA8	E22	Ctrl	134899
IL-17A/CTLA8	E21	Fn	450905
IL-17A/CTLA8	E22	Fn	466297
IL-17A/CTLA8	E21	Ec	524246
IL-17A/CTLA8	E22	Ec	659893
IL-6	E5	Ctrl	1129978
IL-6	E6	Ctrl	1514586
IL-6	E5	Fn	5101106
IL-6	E6	Fn	4590947
IL-6	E5	Ec	3284984
IL-6	E6	Ec	3125656
CCL20	G19	Ctrl	112643
CCL20	G20	Ctrl	109765
CCL20	G19	Fn	4862589
CCL20	G20	Fn	5216184
CCL20	G19	Ec	2958581
CCL20	G20	Ec	3138827
CXCL12	H23	Ctrl	936593
CXCL12	H24	Ctrl	1004087
CXCL12	H23	Fn	519051
CXCL12	H24	Fn	310323
CXCL12	H23	Ec	1407391
CXCL12	H24	Ec	1453541
CXCL10	F19	Ctrl	305654
CXCL10	F20	Ctrl	270138
CXCL10	F19	Fn	4306056
CXCL10	F20	Fn	5045465
CXCL10	F19	Ec	8662412
CXCL10	F20	Ec	8970215
CXCL1	D1	Ctrl	908920
CXCL1	D2	Ctrl	1047062
CXCL1	D1	Fn	4110506
CXCL1	D2	Fn	3704489
CXCL1	D1	Ec	2650631
CXCL1	D2	Ec	2449328
blank	B1	Ctrl	441404
blank	B2	Ctrl	477293
blank	B23	Ctrl	766339
blank	B24	Ctrl	653038
blank	B23	Fn	690483
blank	B24	Fn	709208
blank	B1	Fn	442264
blank	B2	Fn	535976
blank	B1	Ec	900918
blank	B2	Ec	875382
blank	B23	Ec	891635
blank	B24	Ec	1080686
ref	A1	Ctrl	8396960
ref	A2	Ctrl	8062236
ref	A23	Ctrl	7719761
ref	A24	Ctrl	7952980
ref	J1	Ctrl	9294891
ref	J2	Ctrl	9539184
ref	A1	Fn	10672892
ref	A2	Fn	10645629
ref	A23	Fn	9690224
ref	A24	Fn	9495218
ref	J1	Fn	10870611
ref	J2	Fn	10626152
ref	A1	Ec	10378075
ref	A2	Ec	10483925
ref	A23	Ec	10002961
ref	A24	Ec	10063943
ref	J1	Ec	10446461
ref	J2	Ec	10604655
