# Supplementary material for: Fusobacterium nucleatum interacts with cancer-associated fibroblasts to promote colorectal cancer
Source: EMBO J. 2025 Aug 22;44(19):5375–93. doi: 10.1038/s44318-025-00542-w (PMC12488894; doi:10.1038/s44318-025-00542-w)
Supplement: Supplementary file 6 — Source data Fig. 4 [file 44318_2025_542_MOESM6_ESM.zip › Figure 4/4F/README]

# Source data for Figure 4F: ROS scores in TCGA Fn low and Fn high CRC patients.

We scored the HALLMARK ROS pathway geneset expression in TCGA patients classified into Fn low and Fn high (see README provided with the Figure 3A source data). Scores were calculated using the R package singscore.
