# Supplementary material for: Fusobacterium nucleatum interacts with cancer-associated fibroblasts to promote colorectal cancer
Source: EMBO J. 2025 Aug 22;44(19):5375–93. doi: 10.1038/s44318-025-00542-w (PMC12488894; doi:10.1038/s44318-025-00542-w)
Supplement: Supplementary file 6 — Source data Fig. 4 [file 44318_2025_542_MOESM6_ESM.zip › Figure 4/4F/figure_4f.csv]

barcode	fn_load	score
TCGA-3L-AA1B-01A-11R-A37K-07	low	0.25886764349302016
TCGA-4N-A93T-01A-11R-A37K-07	low	0.2663486352142437
TCGA-4T-AA8H-01A-11R-A41B-07	low	0.26407110568429804
TCGA-5M-AAT4-01A-11R-A41B-07	high	0.2581283123765977
TCGA-5M-AAT5-01A-21R-A41B-07	high	0.26806002978973986
TCGA-5M-AAT6-01A-11R-A41B-07	low	0.28671975129031146
TCGA-5M-AATA-01A-31R-A41B-07	low	0.26319430011430944
TCGA-5M-AATE-01A-11R-A41B-07	low	0.27822772697357034
TCGA-A6-2671-01A-01R-1410-07	low	0.29646744778135714
TCGA-A6-2672-01A-01R-0826-07	low	0.2882287228515016
TCGA-A6-2674-01A-02R-0821-07	high	0.2795072136201462
TCGA-A6-2675-01A-02R-1723-07	low	0.2579204769822301
TCGA-A6-2676-01A-01R-0826-07	high	0.29547373480203676
TCGA-A6-2677-01A-01R-0821-07	high	0.25501402888911984
TCGA-A6-2678-01A-01R-0821-07	low	0.27374302885448065
TCGA-A6-2679-01A-02R-1410-07	low	0.29717646956943433
TCGA-A6-2680-01A-01R-1410-07	high	0.2856210381377948
TCGA-A6-2681-01A-01R-1410-07	high	0.2856307804219058
TCGA-A6-2682-01A-01R-1410-07	high	0.28296355952752084
TCGA-A6-2683-01A-01R-0821-07	low	0.2787180886071565
TCGA-A6-2684-01A-01R-1410-07	low	0.298419152031591
TCGA-A6-2685-01A-01R-1410-07	low	0.29066537635526
TCGA-A6-2686-01A-01R-A32Z-07	high	0.27691793099864903
TCGA-A6-3807-01A-01R-1022-07	low	0.2723130780421906
TCGA-A6-3808-01A-01R-1022-07	low	0.2884365582458692
TCGA-A6-3809-01A-01R-1022-07	high	0.2865541324604247
TCGA-A6-3810-01A-01R-1022-07	high	0.2720706034154283
TCGA-A6-4105-01A-02R-1774-07	high	0.2738512764557137
TCGA-A6-4107-01A-02R-1410-07	low	0.27674040493262675
TCGA-A6-5656-01A-21R-1839-07	low	0.2572147026221898
TCGA-A6-5657-01A-01R-A32Z-07	low	0.2704295697807336
TCGA-A6-5659-01A-01R-1653-07	low	0.2580070750632165
TCGA-A6-5660-01A-01R-1653-07	low	0.2568942897225398
TCGA-A6-5661-01A-01R-1653-07	low	0.26574786102739967
TCGA-A6-5662-01A-01R-1653-07	low	0.25219201392497137
TCGA-A6-5664-01A-21R-1839-07	high	0.2746728757490734
TCGA-A6-5665-01A-01R-1653-07	low	0.2617979060584017
TCGA-A6-5666-01A-01R-1653-07	low	0.2645073435172677
TCGA-A6-5667-01A-21R-1723-07	low	0.26650451176001944
TCGA-A6-6137-01A-11R-1774-07	high	0.2652975510062696
TCGA-A6-6138-01A-11R-1774-07	low	0.2745386487235443
TCGA-A6-6140-01A-11R-1774-07	high	0.26270393848072326
TCGA-A6-6141-01A-11R-1774-07	low	0.27132910734698124
TCGA-A6-6142-01A-11R-1774-07	low	0.2628933717828813
TCGA-A6-6648-01A-11R-1774-07	low	0.2558280508503932
TCGA-A6-6649-01A-11R-1774-07	low	0.26999549689978875
TCGA-A6-6650-01A-11R-1774-07	low	0.2715087983650283
TCGA-A6-6651-01A-21R-1839-07	low	0.2643763639197756
TCGA-A6-6652-01A-11R-1774-07	low	0.24766834666943782
TCGA-A6-6653-01A-11R-1774-07	low	0.27231199556617824
TCGA-A6-6654-01A-21R-1839-07	low	0.27564060930409784
TCGA-A6-6780-01A-11R-1839-07	low	0.29454280543143163
TCGA-A6-6781-01A-22R-1928-07	low	0.26606069659496345
TCGA-A6-6782-01A-11R-1839-07	low	0.2786780369947002
TCGA-A6-A565-01A-31R-A28H-07	low	0.2703224046555128
TCGA-A6-A566-01A-11R-A28H-07	high	0.27429833904880674
TCGA-A6-A567-01A-31R-A28H-07	low	0.26344976445321966
TCGA-A6-A56B-01A-31R-A28H-07	low	0.24758607849250058
TCGA-A6-A5ZU-01A-11R-A28H-07	low	0.2616896584571685
TCGA-AA-3488-01A-01R-1410-07	low	0.2945915168519866
TCGA-AA-3489-01A-21R-1839-07	low	0.27576184661747893
TCGA-AA-3492-01A-01R-1410-07	low	0.2733111209255603
TCGA-AA-3494-01A-01R-1410-07	high	0.2640786830163844
TCGA-AA-3495-01A-01R-1410-07	high	0.27030833246735253
TCGA-AA-3496-01A-21R-1839-07	low	0.2548765544355537
TCGA-AA-3502-01A-01R-1410-07	low	0.2727244189268766
TCGA-AA-3506-01A-01R-1410-07	high	0.29020315909799443
TCGA-AA-3509-01A-01R-1410-07	low	0.27063307527105196
TCGA-AA-3510-01A-01R-1410-07	high	0.28902650767258997
TCGA-AA-3511-01A-21R-1839-07	low	0.26758157539228933
TCGA-AA-3514-01A-02R-0821-07	low	0.2770207662198205
TCGA-AA-3516-01A-02R-0826-07	low	0.2886108368838546
TCGA-AA-3517-01A-01R-0821-07	low	0.2684075045896983
TCGA-AA-3518-01A-02R-0826-07	low	0.2853525840867367
TCGA-AA-3519-01A-02R-0821-07	low	0.2791564913921508
TCGA-AA-3520-01A-01R-0821-07	low	0.2740114829055388
TCGA-AA-3521-01A-01R-0821-07	high	0.27433839066126287
TCGA-AA-3522-01A-01R-0821-07	low	0.26833064879282276
TCGA-AA-3524-01A-02R-0821-07	high	0.26217893761474254
TCGA-AA-3525-01A-02R-0826-07	high	0.2769287557587724
TCGA-AA-3526-01A-02R-A32Z-07	high	0.27684215767778586
TCGA-AA-3527-01A-01R-0821-07	low	0.2799163895528075
TCGA-AA-3529-01A-02R-0821-07	low	0.26754477120787
TCGA-AA-3530-01A-01R-1022-07	low	0.25517640029096955
TCGA-AA-3531-01A-01R-0821-07	low	0.272487356680176
TCGA-AA-3532-01A-01R-0821-07	low	0.2812770619003083
TCGA-AA-3534-01A-01R-0821-07	high	0.2268328483840798
TCGA-AA-3538-01A-01R-0821-07	low	0.2594532630156916
TCGA-AA-3542-01A-02R-1873-07	high	0.27006910526862726
TCGA-AA-3543-01A-01R-0826-07	low	0.28019350341196436
TCGA-AA-3544-01A-01R-1873-07	low	0.28895289930375145
TCGA-AA-3548-01A-01R-1873-07	low	0.2875651650559423
TCGA-AA-3549-01A-02R-0821-07	low	0.2896261993834217
TCGA-AA-3552-01A-01R-0821-07	low	0.27362612144514886
TCGA-AA-3553-01A-01R-0821-07	low	0.277920303786068
TCGA-AA-3554-01A-01R-0826-07	high	0.29689177837819114
TCGA-AA-3555-01A-01R-0821-07	low	0.2644445599085524
TCGA-AA-3556-01A-01R-0821-07	low	0.2617318750216495
TCGA-AA-3560-01A-01R-0821-07	low	0.276561796390592
TCGA-AA-3561-01A-01R-0821-07	low	0.27977025529114274
TCGA-AA-3562-01A-02R-0821-07	low	0.27813896394055904
TCGA-AA-3655-01A-02R-1723-07	high	0.26370522879213
TCGA-AA-3660-01A-01R-1723-07	high	0.26843781391804356
TCGA-AA-3662-01A-01R-1723-07	low	0.264730333575808
TCGA-AA-3663-01A-01R-1723-07	low	0.27431565866500396
TCGA-AA-3664-01A-01R-0905-07	high	0.26133460632512384
TCGA-AA-3666-01A-02R-0905-07	low	0.2848957792095327
TCGA-AA-3667-01A-01R-0905-07	high	0.2940188870414632
TCGA-AA-3672-01A-01R-0905-07	low	0.29768956319927953
TCGA-AA-3673-01A-01R-0905-07	low	0.26430383802694934
TCGA-AA-3675-01A-02R-0905-07	high	0.2732970487374
TCGA-AA-3678-01A-01R-0905-07	high	0.2707846219127784
TCGA-AA-3679-01A-02R-0905-07	low	0.27990015241262256
TCGA-AA-3680-01A-01R-0905-07	low	0.2520826838477259
TCGA-AA-3681-01A-01R-0905-07	high	0.27696339499116696
TCGA-AA-3684-01A-02R-0905-07	high	0.3005960112923898
TCGA-AA-3685-01A-02R-A32Z-07	low	0.2760768471370675
TCGA-AA-3688-01A-01R-0905-07	low	0.27225137690948764
TCGA-AA-3692-01A-01R-0905-07	low	0.27091235408223346
TCGA-AA-3693-01A-01R-0905-07	low	0.2596394488898126
TCGA-AA-3696-01A-01R-0905-07	low	0.2639184765665593
TCGA-AA-3697-01A-01R-1723-07	low	0.27116457099310687
TCGA-AA-3710-01A-01R-1022-07	high	0.29058852055838436
TCGA-AA-3712-01A-21R-1723-07	low	0.27135616924728956
TCGA-AA-3713-01A-21R-1723-07	low	0.2644553846686758
TCGA-AA-3715-01A-01R-0905-07	high	0.306613495444941
TCGA-AA-3811-01A-01R-1022-07	high	0.2801134001870519
TCGA-AA-3812-01A-01R-0905-07	low	0.2914501714642004
TCGA-AA-3814-01A-01R-0905-07	high	0.2744076691260522
TCGA-AA-3815-01A-01R-1022-07	high	0.2848145935086078
TCGA-AA-3818-01A-01R-0905-07	low	0.2738426166476151
TCGA-AA-3819-01A-01R-0905-07	low	0.2625913609754408
TCGA-AA-3821-01A-01R-1022-07	low	0.25999125359382036
TCGA-AA-3831-01A-01R-0905-07	low	0.26366950708372305
TCGA-AA-3833-01A-01R-0905-07	low	0.277805561328761
TCGA-AA-3837-01A-01R-0905-07	low	0.27230225328206725
TCGA-AA-3841-01A-01R-0905-07	high	0.29781946032075934
TCGA-AA-3842-01A-01R-1022-07	low	0.2750214330250441
TCGA-AA-3844-01A-01R-1022-07	low	0.2825511361668225
TCGA-AA-3845-01A-01R-1022-07	high	0.29094790259447856
TCGA-AA-3846-01A-01R-1022-07	low	0.2644543021926634
TCGA-AA-3848-01A-01R-0905-07	high	0.29099011915895945
TCGA-AA-3850-01A-01R-1022-07	high	0.2833997973604905
TCGA-AA-3851-01A-01R-1022-07	low	0.2817479389656725
TCGA-AA-3852-01A-01R-0905-07	high	0.28108546364612563
TCGA-AA-3854-01A-01R-0905-07	high	0.27011132183310815
TCGA-AA-3855-01A-01R-1022-07	low	0.27839118085143233
TCGA-AA-3856-01A-01R-0905-07	low	0.2792322647130139
TCGA-AA-3858-01A-01R-0905-07	low	0.2748081852506149
TCGA-AA-3860-01A-02R-0905-07	low	0.27554210398697565
TCGA-AA-3861-01A-01R-1022-07	low	0.27862824309813294
TCGA-AA-3862-01A-01R-1022-07	low	0.2767014357961828
TCGA-AA-3864-01A-01R-1022-07	high	0.27181730402854276
TCGA-AA-3866-01A-01R-1022-07	low	0.2818561865669057
TCGA-AA-3867-01A-01R-1022-07	low	0.2600919238629672
TCGA-AA-3869-01A-01R-1022-07	low	0.28488820187744646
TCGA-AA-3870-01A-01R-1022-07	low	0.2830350029443347
TCGA-AA-3872-01A-01R-1022-07	low	0.28809124839793543
TCGA-AA-3875-01A-01R-0905-07	low	0.27003771346426964
TCGA-AA-3877-01A-01R-1022-07	high	0.2838089732931518
TCGA-AA-3930-01A-01R-1022-07	high	0.2778185510409089
TCGA-AA-3939-01A-01R-1022-07	low	0.27038194083619105
TCGA-AA-3941-01A-01R-1022-07	high	0.2817565987737711
TCGA-AA-3947-01A-01R-1022-07	high	0.23185012470123667
TCGA-AA-3949-01A-01R-1022-07	high	0.2793242751740621
TCGA-AA-3950-01A-02R-1022-07	high	0.2910940368561433
TCGA-AA-3952-01A-01R-1022-07	low	0.2827795386054245
TCGA-AA-3955-01A-02R-1022-07	low	0.267149667463369
TCGA-AA-3956-01A-02R-1022-07	low	0.2758668467906752
TCGA-AA-3966-01A-01R-1113-07	high	0.29270151373445563
TCGA-AA-3968-01A-01R-1022-07	low	0.25506815268973637
TCGA-AA-3970-01A-01R-1022-07	low	0.2637095586961793
TCGA-AA-3971-01A-01R-1022-07	low	0.27869752156292216
TCGA-AA-3972-01A-01R-1022-07	high	0.2764622085974574
TCGA-AA-3973-01A-01R-1022-07	low	0.2606883681457619
TCGA-AA-3975-01A-01R-1022-07	high	0.2680167307492466
TCGA-AA-3976-01A-01R-1022-07	low	0.26491760192594127
TCGA-AA-3977-01A-01R-1022-07	low	0.27996618344937474
TCGA-AA-3979-01A-01R-1022-07	high	0.2698158058817417
TCGA-AA-3980-01A-02R-1022-07	low	0.26229368007204956
TCGA-AA-3982-01A-02R-1022-07	low	0.2647671377602273
TCGA-AA-3984-01A-02R-1022-07	high	0.2706309103190273
TCGA-AA-3986-01A-02R-1022-07	low	0.26785977172745845
TCGA-AA-3989-01A-01R-1022-07	low	0.27723942637431154
TCGA-AA-3994-01A-01R-1113-07	low	0.2720305518029721
TCGA-AA-A004-01A-01R-A00A-07	low	0.2932070300322145
TCGA-AA-A00A-01A-01R-A002-07	low	0.28060051439260103
TCGA-AA-A00D-01A-01R-A002-07	low	0.2840893345803457
TCGA-AA-A00E-01A-01R-A002-07	high	0.2923345543662753
TCGA-AA-A00F-01A-01R-A002-07	low	0.26138981260175276
TCGA-AA-A00J-01A-02R-A002-07	high	0.27420957601579554
TCGA-AA-A00K-01A-02R-A002-07	low	0.28241257923724405
TCGA-AA-A00L-01A-01R-A002-07	low	0.28334026117981226
TCGA-AA-A00N-01A-02R-A00A-07	low	0.28224587793134503
TCGA-AA-A00O-01A-02R-A089-07	high	0.2606797083376632
TCGA-AA-A00Q-01A-01R-A002-07	low	0.26724925525650345
TCGA-AA-A00R-01A-01R-A002-07	high	0.2903341386954865
TCGA-AA-A00U-01A-01R-A002-07	low	0.2735828224046555
TCGA-AA-A00W-01A-01R-A002-07	low	0.2800668537185216
TCGA-AA-A00Z-01A-01R-A002-07	low	0.27561138245176486
TCGA-AA-A010-01A-01R-A089-07	high	0.2701188991651945
TCGA-AA-A017-01A-01R-A00A-07	low	0.2653549222349233
TCGA-AA-A01C-01A-01R-A00A-07	low	0.26745600817485893
TCGA-AA-A01D-01A-01R-A00A-07	low	0.28631923516574875
TCGA-AA-A01F-01A-01R-A002-07	low	0.28515882088052924
TCGA-AA-A01G-01A-01R-A002-07	low	0.2690126086805916
TCGA-AA-A01I-01A-02R-A089-07	low	0.2662696144653435
TCGA-AA-A01K-01A-01R-A00A-07	high	0.28625428660500885
TCGA-AA-A01P-01A-21R-A083-07	low	0.2843967577678479
TCGA-AA-A01Q-01A-01R-A002-07	high	0.25993063493712976
TCGA-AA-A01R-01A-21R-A083-07	low	0.2795158734282448
TCGA-AA-A01S-01A-21R-A083-07	low	0.27681401330146527
TCGA-AA-A01T-01A-21R-A16W-07	high	0.26819642176729364
TCGA-AA-A01V-01A-23R-A083-07	low	0.2694856506979806
TCGA-AA-A01X-01A-21R-A083-07	low	0.2853558315147736
TCGA-AA-A01Z-01A-11R-A083-07	low	0.2716441078665697
TCGA-AA-A022-01A-21R-A16W-07	high	0.27345833766323735
TCGA-AA-A024-01A-02R-A00A-07	low	0.2682126589074787
TCGA-AA-A029-01A-01R-A00A-07	low	0.28101510270532404
TCGA-AA-A02E-01A-01R-A00A-07	low	0.27581597041809547
TCGA-AA-A02F-01A-01R-A089-07	high	0.28392371575045905
TCGA-AA-A02H-01A-01R-A089-07	low	0.26724492535245425
TCGA-AA-A02J-01A-01R-A00A-07	low	0.2581099102843881
TCGA-AA-A02K-01A-03R-A32Y-07	low	0.26814987529876333
TCGA-AA-A02O-01A-21R-A16W-07	low	0.2870618137102081
TCGA-AA-A02R-01A-01R-A00A-07	low	0.2770164363157712
TCGA-AA-A02W-01A-01R-A00A-07	low	0.2403605511101874
TCGA-AA-A02Y-01A-43R-A32Y-07	low	0.2826193321555994
TCGA-AA-A03F-01A-11R-A16W-07	low	0.28008200838269426
TCGA-AA-A03J-01A-21R-A16W-07	low	0.28369206588382
TCGA-AD-5900-01A-11R-1653-07	low	0.2765737036267276
TCGA-AD-6548-01A-11R-1839-07	low	0.277329271883335
TCGA-AD-6888-01A-11R-1928-07	low	0.280854896255499
TCGA-AD-6889-01A-11R-1928-07	high	0.2638849198101769
TCGA-AD-6890-01A-11R-1928-07	low	0.26220708199106313
TCGA-AD-6895-01A-11R-1928-07	low	0.28070118466174787
TCGA-AD-6899-01A-11R-1928-07	high	0.27074565277633456
TCGA-AD-6901-01A-11R-1928-07	low	0.26916090789428104
TCGA-AD-6963-01A-11R-1928-07	low	0.28580722401191594
TCGA-AD-6964-01A-11R-1928-07	low	0.2724083359312758
TCGA-AD-6965-01A-11R-1928-07	low	0.25072417645224987
TCGA-AD-A5EJ-01A-11R-A28H-07	high	0.2783976757075063
TCGA-AD-A5EK-01A-11R-A28H-07	low	0.25092443451453117
TCGA-AF-2687-01A-02R-1736-07	low	0.2486663895528075
TCGA-AF-2690-01A-02R-1736-07	low	0.2717772524160864
TCGA-AF-2691-01A-01R-0821-07	low	0.2691403408500468
TCGA-AF-2692-01A-01R-0821-07	high	0.26949214555405454
TCGA-AF-2693-01A-02R-1736-07	high	0.27091451903425823
TCGA-AF-3400-01A-01R-0821-07	low	0.2943533721292736
TCGA-AF-3911-01A-01R-1736-07	high	0.2609438324846721
TCGA-AF-3913-01A-02R-1119-07	low	0.2692799802556375
TCGA-AF-4110-01A-02R-1736-07	low	0.27297771831376216
TCGA-AF-5654-01A-01R-1660-07	low	0.2662403876130105
TCGA-AF-6136-01A-11R-1830-07	low	0.26270826838477257
TCGA-AF-6655-01A-11R-1830-07	low	0.2563963507568672
TCGA-AF-6672-01A-11R-1830-07	high	0.2476044805847103
TCGA-AF-A56K-01A-32R-A39D-07	high	0.2549025338598496
TCGA-AF-A56L-01A-31R-A39D-07	low	0.25113010495687416
TCGA-AF-A56N-01A-12R-A39D-07	high	0.24950206103432748
TCGA-AG-3574-01A-01R-0821-07	low	0.2568661453462192
TCGA-AG-3575-01A-01R-0821-07	low	0.2705995185146698
TCGA-AG-3578-01A-01R-0821-07	high	0.2583015085385708
TCGA-AG-3580-01A-01R-0821-07	high	0.27182704631265375
TCGA-AG-3581-01A-01R-0821-07	high	0.2735362759361252
TCGA-AG-3582-01A-01R-0821-07	high	0.2689584848799751
TCGA-AG-3583-01A-01R-0821-07	low	0.2788447383005993
TCGA-AG-3584-01A-01R-0821-07	low	0.2745657106238526
TCGA-AG-3586-01A-02R-0821-07	low	0.2702401364785756
TCGA-AG-3587-01A-01R-0821-07	high	0.27591447573521766
TCGA-AG-3591-01A-01R-1736-07	low	0.25583779313450405
TCGA-AG-3592-01A-02R-1736-07	high	0.2708971994180609
TCGA-AG-3593-01A-01R-0821-07	low	0.26823863833177464
TCGA-AG-3594-01A-02R-0821-07	low	0.27419983373168455
TCGA-AG-3598-01A-01R-0826-07	low	0.28349938515362494
TCGA-AG-3599-01A-02R-0826-07	low	0.2850917073677647
TCGA-AG-3600-01A-01R-0826-07	low	0.28444546918840274
TCGA-AG-3601-01A-01R-0826-07	low	0.2830360854203471
TCGA-AG-3602-01A-02R-0826-07	high	0.2844378918563164
TCGA-AG-3605-01A-01R-0826-07	low	0.2783403044788527
TCGA-AG-3608-01A-01R-0826-07	low	0.2673445131455887
TCGA-AG-3609-01A-02R-0826-07	low	0.28755434029581906
TCGA-AG-3611-01A-01R-0826-07	low	0.2749802989365756
TCGA-AG-3612-01A-01R-0826-07	low	0.2775533444178877
TCGA-AG-3725-01A-11R-1736-07	low	0.27033972427171016
TCGA-AG-3726-01A-02R-0905-07	low	0.28994119990301015
TCGA-AG-3727-01A-01R-0905-07	high	0.29490110499151334
TCGA-AG-3728-01A-01R-0905-07	low	0.2852118622051335
TCGA-AG-3731-01A-11R-1736-07	low	0.2699651875714434
TCGA-AG-3732-01A-11R-1660-07	low	0.24587143648896737
TCGA-AG-3742-01A-11R-1660-07	low	0.26090161592019123
TCGA-AG-3878-01A-02R-0905-07	low	0.2947809501541445
TCGA-AG-3881-01A-01R-0905-07	high	0.30136132183310815
TCGA-AG-3882-01A-01R-0905-07	low	0.2845353146974263
TCGA-AG-3883-01A-02R-0905-07	low	0.28259118777927883
TCGA-AG-3885-01A-01R-0905-07	high	0.28490660396965606
TCGA-AG-3887-01A-01R-1119-07	high	0.28229567182791226
TCGA-AG-3890-01A-01R-1119-07	high	0.2806340711489834
TCGA-AG-3892-01A-01R-1119-07	low	0.2789107693373515
TCGA-AG-3893-01A-01R-1119-07	low	0.2816927326890436
TCGA-AG-3894-01A-01R-1119-07	low	0.2663843569226506
TCGA-AG-3896-01A-01R-1119-07	low	0.2780934999480411
TCGA-AG-3898-01A-01R-1119-07	low	0.27522602099137483
TCGA-AG-3901-01A-01R-1119-07	high	0.2843642834874779
TCGA-AG-3902-01A-01R-A32Z-07	low	0.2691360109459974
TCGA-AG-3909-01A-01R-1119-07	low	0.2694109598531297
TCGA-AG-3999-01A-01R-1119-07	high	0.2688264228064706
TCGA-AG-4001-01A-02R-1119-07	low	0.2638860022861893
TCGA-AG-4005-01A-01R-1119-07	high	0.2741467924070802
TCGA-AG-4007-01A-01R-1119-07	low	0.2690288458207766
TCGA-AG-4008-01A-01R-1119-07	low	0.2672557501125775
TCGA-AG-4015-01A-01R-1119-07	low	0.27604978523675916
TCGA-AG-4021-01A-01R-1736-07	low	0.2544327392704978
TCGA-AG-4022-01A-01R-1736-07	high	0.26095790467283253
TCGA-AG-A002-01A-01R-A002-07	high	0.27139297343170876
TCGA-AG-A008-01A-01R-A002-07	high	0.27063848765111365
TCGA-AG-A00C-01A-01R-A002-07	high	0.2756146298798018
TCGA-AG-A00H-01A-01R-A00A-07	low	0.275758599189442
TCGA-AG-A00Y-01A-02R-A002-07	low	0.2736834926738023
TCGA-AG-A011-01A-01R-A002-07	high	0.2675631733000797
TCGA-AG-A014-01A-02R-A002-07	low	0.2899888288475527
TCGA-AG-A015-01A-01R-A002-07	low	0.27132802487096885
TCGA-AG-A016-01A-01R-A002-07	high	0.273907565208355
TCGA-AG-A01J-01A-01R-A00A-07	low	0.260665636149503
TCGA-AG-A01L-01A-01R-A002-07	low	0.27272225397485195
TCGA-AG-A01N-01A-01R-A00A-07	low	0.2666040995531539
TCGA-AG-A01W-01A-21R-A083-07	high	0.27276014063528353
TCGA-AG-A01Y-01A-41R-A083-07	high	0.2557760920018012
TCGA-AG-A020-01A-21R-A083-07	high	0.2668920381724341
TCGA-AG-A023-01A-01R-A00A-07	low	0.25819217846132525
TCGA-AG-A025-01A-01R-A00A-07	low	0.271073643008071
TCGA-AG-A026-01A-01R-A00A-07	high	0.26054223388409714
TCGA-AG-A02G-01A-01R-A00A-07	low	0.2434650923135543
TCGA-AG-A02N-01A-11R-A083-07	high	0.25726016661470774
TCGA-AG-A02X-01A-01R-A00A-07	low	0.27155101492950917
TCGA-AG-A032-01A-01R-A00A-07	low	0.2696555994319165
TCGA-AG-A036-01A-12R-A083-07	low	0.2590430046070179
TCGA-AH-6544-01A-11R-1830-07	low	0.2690288458207766
TCGA-AH-6547-01A-11R-1830-07	low	0.26597085108594
TCGA-AH-6549-01A-11R-1830-07	low	0.26951054764626414
TCGA-AH-6643-01A-11R-1830-07	high	0.2818551040908934
TCGA-AH-6644-01A-21R-1830-07	low	0.2610228532335723
TCGA-AH-6897-01A-11R-1928-07	high	0.2608842963039939
TCGA-AH-6903-01A-11R-1928-07	high	0.26928106273164987
TCGA-AM-5820-01A-01R-1653-07	low	0.26834363850497067
TCGA-AM-5821-01A-01R-1653-07	high	0.2882947538882539
TCGA-AU-3779-01A-01R-1723-07	low	0.2753764851570889
TCGA-AU-6004-01A-11R-1723-07	high	0.26914250580207144
TCGA-AY-4070-01A-01R-1113-07	high	0.2769991166995739
TCGA-AY-4071-01A-01R-1113-07	high	0.27976592538709344
TCGA-AY-5543-01A-01R-1653-07	low	0.28220907374692583
TCGA-AY-6196-01A-11R-1723-07	low	0.2851653157366032
TCGA-AY-6197-01A-11R-1723-07	high	0.27201864456683644
TCGA-AY-6386-01A-21R-1723-07	high	0.27871592365513176
TCGA-AY-A54L-01A-11R-A28H-07	low	0.2650529114274828
TCGA-AY-A69D-01A-11R-A37K-07	high	0.26470868405556136
TCGA-AY-A71X-01A-12R-A37K-07	low	0.25227211714988396
TCGA-AY-A8YK-01A-11R-A41B-07	low	0.2625145051785652
TCGA-AZ-4308-01A-01R-1410-07	low	0.29177383179188743
TCGA-AZ-4313-01A-01R-1410-07	high	0.29973869029062317
TCGA-AZ-4315-01A-01R-1410-07	low	0.28361629256295673
TCGA-AZ-4323-01A-21R-1839-07	high	0.2619754321244241
TCGA-AZ-4614-01A-01R-1410-07	low	0.2799596885933008
TCGA-AZ-4615-01A-01R-1410-07	low	0.2924179050192248
TCGA-AZ-4616-01A-21R-1839-07	high	0.2801675239876684
TCGA-AZ-4682-01B-01R-A32Z-07	low	0.27528014479199137
TCGA-AZ-4684-01A-01R-1410-07	low	0.2740536994700198
TCGA-AZ-5403-01A-01R-1653-07	low	0.2616690914129344
TCGA-AZ-5407-01A-01R-1723-07	low	0.26184228757490735
TCGA-AZ-6598-01A-11R-1774-07	low	0.29324599916865846
TCGA-AZ-6599-01A-11R-1774-07	low	0.2552294416155738
TCGA-AZ-6600-01A-11R-1774-07	low	0.27257287228515015
TCGA-AZ-6601-01A-11R-1774-07	low	0.2778012314247116
TCGA-AZ-6603-01A-11R-1839-07	low	0.25812722990058534
TCGA-AZ-6605-01A-11R-1839-07	low	0.2703527139838582
TCGA-AZ-6606-01A-11R-1839-07	high	0.26115708025910145
TCGA-AZ-6607-01A-11R-1839-07	low	0.24427045446672901
TCGA-AZ-6608-01A-11R-1839-07	low	0.2516540233468426
TCGA-BM-6198-01A-11R-1736-07	low	0.285947945893519
TCGA-CA-5254-01A-21R-1839-07	low	0.2745386487235443
TCGA-CA-5255-01A-11R-1839-07	low	0.2690840520974055
TCGA-CA-5256-01A-01R-1410-07	low	0.269209619314836
TCGA-CA-5796-01A-01R-1653-07	low	0.2602553777408293
TCGA-CA-5797-01A-01R-1653-07	low	0.25729805327513944
TCGA-CA-6715-01A-21R-1839-07	low	0.2682808548962555
TCGA-CA-6716-01A-11R-1839-07	low	0.25706856836052505
TCGA-CA-6717-01A-11R-1839-07	low	0.2771106117288441
TCGA-CA-6718-01A-11R-1839-07	low	0.27354818317226093
TCGA-CA-6719-01A-11R-1839-07	low	0.25235222037479654
TCGA-CI-6619-01B-11R-1830-07	low	0.26561796390591985
TCGA-CI-6620-01A-11R-1830-07	low	0.2743567927534726
TCGA-CI-6621-01A-11R-1830-07	low	0.26618301638435693
TCGA-CI-6622-01A-11R-1830-07	high	0.26673291419862133
TCGA-CI-6623-01B-11R-1830-07	low	0.2690223509647026
TCGA-CI-6624-01C-11R-1830-07	low	0.2650507464754581
TCGA-CK-4947-01B-11R-1653-07	low	0.2546005230524091
TCGA-CK-4948-01B-11R-1653-07	low	0.2803082458692715
TCGA-CK-4950-01A-01R-1723-07	low	0.2750365876892168
TCGA-CK-4951-01A-01R-1410-07	low	0.2953286830163844
TCGA-CK-4952-01A-01R-1723-07	high	0.2515858273580658
TCGA-CK-5912-01A-11R-1653-07	low	0.26169290588520555
TCGA-CK-5913-01A-11R-1653-07	low	0.267730957081991
TCGA-CK-5914-01A-11R-1653-07	low	0.26436770411167687
TCGA-CK-5915-01A-11R-1653-07	low	0.25303201531054065
TCGA-CK-5916-01A-11R-1653-07	low	0.2861059873913194
TCGA-CK-6746-01A-11R-1839-07	low	0.2746133395683952
TCGA-CK-6747-01A-11R-1839-07	low	0.26520878797325853
TCGA-CK-6748-01A-11R-1839-07	low	0.2634530118812567
TCGA-CK-6751-01A-11R-1839-07	low	0.2678381222072119
TCGA-CL-4957-01A-01R-1736-07	low	0.26797234923274105
TCGA-CL-5917-01A-11R-1660-07	low	0.2505444854342027
TCGA-CL-5918-01A-11R-1660-07	high	0.2658626034847067
TCGA-CM-4743-01A-01R-1723-07	low	0.2854727389241055
TCGA-CM-4744-01A-01R-A32Z-07	high	0.2703137448474142
TCGA-CM-4746-01A-01R-1410-07	low	0.2974676556167515
TCGA-CM-4747-01A-01R-1410-07	low	0.2766483944715785
TCGA-CM-4748-01A-01R-1410-07	low	0.27883283106446355
TCGA-CM-4750-01A-01R-1410-07	high	0.2777536024801691
TCGA-CM-4751-01A-02R-1839-07	low	0.27285756347639334
TCGA-CM-4752-01A-01R-1410-07	low	0.2667567286708926
TCGA-CM-5341-01A-01R-1410-07	low	0.262069607537497
TCGA-CM-5344-01A-21R-1723-07	low	0.2440247324119298
TCGA-CM-5348-01A-21R-1723-07	low	0.24590824067338668
TCGA-CM-5349-01A-21R-1723-07	low	0.2655086338286743
TCGA-CM-5860-01A-01R-1653-07	low	0.2609817191451037
TCGA-CM-5861-01A-01R-1653-07	high	0.27332411063770834
TCGA-CM-5862-01A-01R-1653-07	low	0.24796169766877973
TCGA-CM-5863-01A-21R-1839-07	low	0.2672709047767502
TCGA-CM-5864-01A-01R-1653-07	low	0.26502693200318683
TCGA-CM-5868-01A-01R-1653-07	low	0.26864781426443596
TCGA-CM-6161-01A-11R-1653-07	low	0.24195070837230248
TCGA-CM-6162-01A-11R-1653-07	low	0.27791489140600645
TCGA-CM-6163-01A-11R-1653-07	low	0.26250801032249127
TCGA-CM-6164-01A-11R-1653-07	low	0.2567914545013683
TCGA-CM-6165-01A-11R-1653-07	low	0.25400624372163905
TCGA-CM-6166-01A-11R-1653-07	low	0.2488947919914094
TCGA-CM-6167-01A-11R-1653-07	low	0.2719699331462815
TCGA-CM-6168-01A-11R-1653-07	low	0.2744498856905331
TCGA-CM-6169-01A-11R-1653-07	low	0.2564418147493851
TCGA-CM-6170-01A-11R-1653-07	low	0.2497347933769788
TCGA-CM-6171-01A-11R-1653-07	low	0.26305033080466933
TCGA-CM-6172-01A-11R-1653-07	low	0.2662349752329489
TCGA-CM-6674-01A-11R-1839-07	low	0.27894540856974614
TCGA-CM-6675-01A-11R-1839-07	low	0.2556732567806297
TCGA-CM-6676-01A-11R-1839-07	low	0.25651975302227303
TCGA-CM-6677-01A-11R-1839-07	high	0.26275589732931515
TCGA-CM-6678-01A-11R-1839-07	low	0.26723518306834326
TCGA-CM-6679-01A-11R-1839-07	low	0.25280902525200044
TCGA-CM-6680-01A-11R-1839-07	high	0.26564502580622806
TCGA-D5-5537-01A-21R-1928-07	low	0.26839234992552563
TCGA-D5-5538-01A-01R-1653-07	low	0.27539813467733554
TCGA-D5-5539-01A-01R-1653-07	low	0.26608884097128416
TCGA-D5-5540-01A-01R-1653-07	low	0.2474594287990578
TCGA-D5-5541-01A-01R-1653-07	low	0.25707831064463604
TCGA-D5-6529-01A-11R-1774-07	low	0.2740071530014895
TCGA-D5-6530-01A-11R-1723-07	low	0.26687255360421214
TCGA-D5-6531-01A-11R-1723-07	low	0.2633306920918632
TCGA-D5-6532-01A-11R-1723-07	low	0.26959498077522603
TCGA-D5-6533-01A-11R-1723-07	low	0.2605151719837888
TCGA-D5-6534-01A-21R-1928-07	low	0.27657695105476465
TCGA-D5-6535-01A-11R-1723-07	low	0.2551926374311545
TCGA-D5-6536-01A-11R-1723-07	high	0.27569581558072664
TCGA-D5-6537-01A-11R-1723-07	high	0.26303625861650914
TCGA-D5-6538-01A-11R-1723-07	low	0.2581672815130417
TCGA-D5-6539-01A-11R-1723-07	low	0.271684159479026
TCGA-D5-6540-01A-11R-1723-07	high	0.26663982126156083
TCGA-D5-6541-01A-11R-1723-07	low	0.271413540475943
TCGA-D5-6898-01A-11R-1928-07	low	0.2670890488066785
TCGA-D5-6920-01A-11R-1928-07	low	0.2719645207662198
TCGA-D5-6922-01A-11R-1928-07	low	0.24735551110187393
TCGA-D5-6923-01A-11R-A32Z-07	low	0.26151537981918316
TCGA-D5-6924-01A-11R-1928-07	low	0.2557988239980602
TCGA-D5-6926-01A-11R-1928-07	low	0.24994695867539574
TCGA-D5-6927-01A-21R-1928-07	high	0.27433514323322594
TCGA-D5-6928-01A-11R-1928-07	low	0.27809566490006576
TCGA-D5-6929-01A-31R-1928-07	low	0.25365119158959437
TCGA-D5-6930-01A-11R-1928-07	low	0.27288462537670166
TCGA-D5-6931-01A-11R-1928-07	low	0.2684356489660189
TCGA-D5-6932-01A-11R-1928-07	low	0.27338472929439883
TCGA-D5-7000-01A-11R-A32Z-07	high	0.2725144185804843
TCGA-DC-4745-01A-01R-A32Z-07	low	0.2634302798849977
TCGA-DC-4749-01A-01R-1736-07	low	0.27259668675742144
TCGA-DC-5337-01A-01R-1660-07	low	0.2714514271363746
TCGA-DC-5869-01A-01R-1660-07	low	0.2535429439883612
TCGA-DC-6154-01A-31R-1928-07	low	0.2608366673594513
TCGA-DC-6155-01A-11R-1660-07	low	0.2709957047351831
TCGA-DC-6156-01A-11R-1660-07	low	0.24556293082545289
TCGA-DC-6157-01A-11R-1660-07	low	0.23581415185839483
TCGA-DC-6158-01A-11R-1660-07	low	0.24978350479753375
TCGA-DC-6160-01A-11R-1660-07	low	0.27367266791367895
TCGA-DC-6681-01A-11R-A32Z-07	low	0.2638156413453878
TCGA-DC-6682-01A-11R-1830-07	low	0.23361672555336177
TCGA-DC-6683-01A-11R-1830-07	low	0.25429526481693165
TCGA-DM-A0X9-01A-11R-A155-07	low	0.2782114898333853
TCGA-DM-A0XD-01A-12R-A155-07	low	0.26407543558834734
TCGA-DM-A0XF-01A-11R-A155-07	low	0.2713485919152031
TCGA-DM-A1D0-01A-11R-A155-07	high	0.2723985936471648
TCGA-DM-A1D4-01A-21R-A155-07	low	0.2636121358550694
TCGA-DM-A1D6-01A-21R-A155-07	low	0.2651351796044199
TCGA-DM-A1D7-01A-11R-A155-07	low	0.27384586407565203
TCGA-DM-A1D8-01A-11R-A155-07	low	0.2581661990370293
TCGA-DM-A1D9-01A-11R-A155-07	low	0.2713810661955731
TCGA-DM-A1DA-01A-11R-A155-07	low	0.2639899199833732
TCGA-DM-A1DB-01A-11R-A155-07	low	0.258191095985313
TCGA-DM-A1HA-01A-11R-A155-07	low	0.2571313519692403
TCGA-DM-A1HB-01A-21R-A180-07	high	0.27493699989608233
TCGA-DM-A280-01A-12R-A16W-07	high	0.27462416432851844
TCGA-DM-A282-01A-12R-A16W-07	high	0.25435155356957295
TCGA-DM-A285-01A-11R-A16W-07	low	0.25634114448023826
TCGA-DM-A288-01A-11R-A16W-07	low	0.26000965568603007
TCGA-DM-A28A-01A-21R-A32Y-07	low	0.25795078631057544
TCGA-DM-A28C-01A-11R-A32Y-07	low	0.27173936575565494
TCGA-DM-A28E-01A-11R-A32Y-07	low	0.2592659946655582
TCGA-DM-A28F-01A-11R-A32Y-07	low	0.26125017319616195
TCGA-DM-A28G-01A-11R-A16W-07	low	0.2529356749454432
TCGA-DM-A28H-01A-11R-A16W-07	high	0.2643796113478125
TCGA-DM-A28K-01A-21R-A32Y-07	high	0.26489919983373167
TCGA-DM-A28M-01A-12R-A16W-07	high	0.27263890332190244
TCGA-DT-5265-01A-21R-1830-07	low	0.27056920918632443
TCGA-DY-A0XA-01A-11R-A155-07	low	0.24124493401226232
TCGA-DY-A1DC-01A-31R-A155-07	low	0.27016219820568776
TCGA-DY-A1DD-01A-21R-A155-07	low	0.2524572205479926
TCGA-DY-A1DE-01A-11R-A155-07	low	0.2668617288440889
TCGA-DY-A1DF-01A-11R-A155-07	low	0.2730816360109459
TCGA-DY-A1DG-01A-11R-A32Y-07	low	0.2565251654023347
TCGA-DY-A1H8-01A-21R-A155-07	low	0.26840100973362435
TCGA-EF-5830-01A-01R-1660-07	low	0.25892393224566146
TCGA-EF-5831-01A-01R-1660-07	low	0.2676194620527209
TCGA-EI-6506-01A-11R-1736-07	low	0.27008425993279983
TCGA-EI-6507-01A-11R-1736-07	low	0.25693975371505773
TCGA-EI-6508-01A-11R-1736-07	low	0.2506159288510166
TCGA-EI-6509-01A-11R-1736-07	low	0.273058904014687
TCGA-EI-6510-01A-11R-1736-07	low	0.26544585021995915
TCGA-EI-6511-01A-11R-1736-07	low	0.27251225362845966
TCGA-EI-6512-01A-11R-1736-07	low	0.27592963039939034
TCGA-EI-6513-01A-21R-1736-07	low	0.2680405452215179
TCGA-EI-6514-01A-11R-1736-07	low	0.24595262218989222
TCGA-EI-6881-01A-11R-A32Z-07	low	0.2695960632512384
TCGA-EI-6882-01A-11R-1928-07	low	0.26660626450517855
TCGA-EI-6883-01A-31R-1928-07	low	0.24774520246631326
TCGA-EI-6884-01A-11R-1928-07	low	0.2616809986490699
TCGA-EI-6885-01A-11R-1928-07	low	0.25000757733208634
TCGA-EI-6917-01A-11R-1928-07	low	0.27256313000103916
TCGA-EI-7002-01A-11R-1928-07	low	0.2616485243687
TCGA-EI-7004-01A-11R-1928-07	low	0.26550105649658806
TCGA-F4-6459-01A-11R-1774-07	low	0.2730610689667118
TCGA-F4-6460-01A-11R-1774-07	low	0.2521779417368111
TCGA-F4-6461-01A-11R-1774-07	low	0.26196352488828845
TCGA-F4-6463-01A-11R-1723-07	high	0.2509980428833697
TCGA-F4-6569-01A-11R-1774-07	low	0.26369332155599434
TCGA-F4-6570-01A-11R-1774-07	low	0.2807877827427344
TCGA-F4-6703-01A-11R-1839-07	low	0.28683232879559384
TCGA-F4-6704-01A-11R-1839-07	low	0.2601536249956701
TCGA-F4-6805-01A-11R-1839-07	low	0.277991747202882
TCGA-F4-6806-01A-11R-1839-07	low	0.2612014617756071
TCGA-F4-6807-01A-11R-1839-07	low	0.2688275052824829
TCGA-F4-6808-01A-11R-1839-07	low	0.2685092573348574
TCGA-F4-6809-01A-11R-1839-07	low	0.2786823668987496
TCGA-F4-6854-01A-11R-1928-07	high	0.26166584398489734
TCGA-F4-6855-01A-11R-1928-07	low	0.26090053344417885
TCGA-F4-6856-01A-11R-1928-07	high	0.2663367279781079
TCGA-F5-6464-01A-11R-1736-07	low	0.2677558540302747
TCGA-F5-6465-01A-11R-1736-07	high	0.25016020644982506
TCGA-F5-6571-01A-12R-1830-07	low	0.26803729779348096
TCGA-F5-6702-01A-11R-1830-07	low	0.2585017666008521
TCGA-F5-6810-01A-11R-1830-07	low	0.25446846097890474
TCGA-F5-6811-01A-11R-1830-07	low	0.2535440264643736
TCGA-F5-6812-01A-11R-1830-07	low	0.26291393882711556
TCGA-F5-6813-01A-11R-1830-07	low	0.26904075305691233
TCGA-F5-6814-01A-31R-1928-07	high	0.27037219855208017
TCGA-F5-6861-01A-11R-1928-07	low	0.2609784717170667
TCGA-F5-6863-01A-11R-1928-07	low	0.25718114586580765
TCGA-F5-6864-01A-11R-1928-07	low	0.2606374917731823
TCGA-G4-6293-01A-11R-1723-07	low	0.26595353146974265
TCGA-G4-6294-01A-11R-1774-07	high	0.2649154369739166
TCGA-G4-6295-01A-11R-1723-07	low	0.2551969673352039
TCGA-G4-6297-01A-11R-1723-07	high	0.2702293117184523
TCGA-G4-6298-01A-11R-1723-07	high	0.251625878970522
TCGA-G4-6299-01A-11R-1774-07	low	0.2755670009352593
TCGA-G4-6302-01A-11R-1723-07	low	0.2674700803630191
TCGA-G4-6303-01A-11R-1774-07	low	0.24288055526689523
TCGA-G4-6304-01A-11R-1928-07	low	0.2634530118812567
TCGA-G4-6306-01A-11R-1774-07	low	0.2690753922893069
TCGA-G4-6307-01A-11R-1723-07	low	0.25880702483632967
TCGA-G4-6309-01A-21R-1839-07	low	0.28274489937302993
TCGA-G4-6310-01A-11R-1723-07	low	0.2503225778516749
TCGA-G4-6311-01A-11R-1723-07	low	0.27218209844469843
TCGA-G4-6314-01A-11R-1723-07	low	0.2432734940593716
TCGA-G4-6315-01A-11R-1723-07	high	0.25893475700578483
TCGA-G4-6317-01A-11R-1723-07	low	0.2523760348470677
TCGA-G4-6320-01A-11R-1723-07	high	0.24952154560254947
TCGA-G4-6321-01A-11R-1723-07	low	0.27274390349509847
TCGA-G4-6322-01A-11R-1723-07	high	0.26132053413696354
TCGA-G4-6323-01A-11R-1723-07	low	0.26868028854480586
TCGA-G4-6586-01A-11R-1774-07	high	0.28548464616024105
TCGA-G4-6588-01A-11R-1774-07	high	0.2763647857563476
TCGA-G4-6625-01A-21R-1774-07	low	0.2727330787349752
TCGA-G4-6626-01A-11R-1774-07	high	0.2561073296615747
TCGA-G4-6627-01A-11R-1774-07	low	0.2744574630226194
TCGA-G4-6628-01A-11R-1839-07	low	0.2896132096712737
TCGA-G5-6233-01A-11R-1736-07	high	0.2680069884651356
TCGA-G5-6235-01A-11R-1736-07	low	0.2593450154144584
TCGA-G5-6572-01A-11R-1830-07	low	0.24833839932107105
TCGA-G5-6641-01A-11R-A32Z-07	low	0.2540192334337871
TCGA-NH-A50T-01A-11R-A28H-07	low	0.2629962070040528
TCGA-NH-A50U-01A-33R-A37K-07	low	0.26123177110395235
TCGA-NH-A50V-01A-11R-A28H-07	high	0.26986992968235823
TCGA-NH-A5IV-01A-42R-A37K-07	low	0.2744174114101632
TCGA-NH-A6GA-01A-11R-A37K-07	low	0.25656088711074165
TCGA-NH-A6GB-01A-11R-A37K-07	low	0.27336524472617685
TCGA-NH-A6GC-01A-12R-A41B-07	low	0.2596730056461949
TCGA-NH-A8F7-01A-11R-A41B-07	low	0.25635629914441094
TCGA-NH-A8F8-01A-72R-A41B-07	high	0.26865322664449753
TCGA-QG-A5YV-01A-11R-A28H-07	low	0.257097795212858
TCGA-QG-A5YW-01A-11R-A28H-07	low	0.2676432765249922
TCGA-QG-A5YX-01A-11R-A28H-07	high	0.26395744570300317
TCGA-QG-A5Z1-01A-11R-A28H-07	low	0.24974778308912682
TCGA-QG-A5Z2-01A-11R-A28H-07	low	0.26013089299941106
TCGA-QL-A97D-01A-12R-A41B-07	high	0.2722589542415741
TCGA-RU-A8FL-01A-11R-A37K-07	low	0.25483217291904814
TCGA-SS-A7HO-01A-21R-A37K-07	low	0.24166818213308394
TCGA-T9-A92H-01A-11R-A37K-07	low	0.272683284838408
TCGA-WS-AB45-01A-11R-A41B-07	low	0.27369648238595035
