# Supplementary material for: Fusobacterium nucleatum interacts with cancer-associated fibroblasts to promote colorectal cancer
Source: EMBO J. 2025 Aug 22;44(19):5375–93. doi: 10.1038/s44318-025-00542-w (PMC12488894; doi:10.1038/s44318-025-00542-w)
Supplement: Supplementary file 6 — Source data Fig. 4 [file 44318_2025_542_MOESM6_ESM.zip › Figure 4/4C-D/figure_4cd.csv]

cytokine	condition	cell_line	experiment	conc_pg_ml	conc_norm
IL6	Ctrl	CAF180	Exp1	889.9884074148436	0.5979851695215402
IL6	Ctrl	CAF180	Exp2	570.0526399964599	0.854925299543212
IL6	Ctrl	CAF180	Exp3	889.9884074148436	1.3361463317337632
IL6	Ctrl	CAF181	Exp1	11706.479582358425	3.1665430900536475
IL6	Ctrl	CAF181	Exp2	634.9601453311815	0.44627725450882544
IL6	Ctrl	CAF181	Exp3	1262.9638017408147	1.792952664096174
IL6	Ctrl	CT5.3	Exp1	1749.1474591746019	0.3464476099386408
IL6	Ctrl	CT5.3	Exp2	198.63500837973	0.04889024400926793
IL6	Ctrl	CT5.3	Exp3	731.3740132343453	0.4098323365949285
IL6	Ctrl + TAK	CAF180	Exp1	667.2163877533228	0.4483041592610817
IL6	Ctrl + TAK	CAF180	Exp2	504.5525070773814	0.7566927560428237
IL6	Ctrl + TAK	CAF180	Exp3	233.94717242042003	0.3512266605325864
IL6	Ctrl + TAK	CAF181	Exp1	19855.00462035739	5.3706776013450845
IL6	Ctrl + TAK	CAF181	Exp2	602.5752227673383	0.42351574036413114
IL6	Ctrl + TAK	CAF181	Exp3	602.5752227673383	0.8554392845542236
IL6	Ctrl + TAK	CT5.3	Exp1	2257.0255003987604	0.44704126349227435
IL6	Ctrl + TAK	CT5.3	Exp2	162.7767035241327	0.04006440163410397
IL6	Ctrl + TAK	CT5.3	Exp3	404.9633909193467	0.2269250612308842
IL6	Ec	CAF180	Exp1	24021.296481674948	16.13996196921924
IL6	Ec	CAF180	Exp2	9840.974786655894	14.758809497542602
IL6	Ec	CAF180	Exp3	11100.946078440857	16.665934362636364
IL6	Ec	CAF181	Exp1	36161.203335502636	9.78142128421088
IL6	Ec	CAF181	Exp2	21104.725695933404	14.833307428815873
IL6	Ec	CAF181	Exp3	11433.524883070228	16.23147779125155
IL6	Ec	CT5.3	Exp1	63292.38177212335	12.536103961539874
IL6	Ec	CT5.3	Exp2	59112.908397918065	14.549522459539595
IL6	Ec	CT5.3	Exp3	25199.101817343046	14.120554724421314
IL6	Ec + TAK	CAF180	Exp1	7068.7415025974115	4.749502971631809
IL6	Ec + TAK	CAF180	Exp2	5119.184434530183	7.677396750824352
IL6	Ec + TAK	CAF180	Exp3	2167.8871204170882	3.2546653410598707
IL6	Ec + TAK	CAF181	Exp1	32176.38472290999	8.70354814958911
IL6	Ec + TAK	CAF181	Exp2	8920.184206606627	6.269488481613366
IL6	Ec + TAK	CAF181	Exp3	2316.353019128918	3.2883850755737734
IL6	Ec + TAK	CT5.3	Exp1	42940.911354143405	8.50515834396842
IL6	Ec + TAK	CT5.3	Exp2	2935.444267548687	0.722503992054138
IL6	Ec + TAK	CT5.3	Exp3	2048.7394855002003	1.1480305223092515
IL6	Fn	CAF180	Exp1	5061.127505591992	3.4005827089283063
IL6	Fn	CAF180	Exp2	2108.3574840466704	3.1619679080934806
IL6	Fn	CAF180	Exp3	1628.4994805635063	2.444878595110762
IL6	Fn	CAF181	Exp1	23632.819260943143	6.392557216090911
IL6	Fn	CAF181	Exp2	6368.845297355481	4.476297944987998
IL6	Fn	CAF181	Exp3	2935.444267548687	4.167271154211082
IL6	Fn	CT5.3	Exp1	38453.15955853615	7.616284809932787
IL6	Fn	CT5.3	Exp2	36580.28072001482	9.003543055764514
IL6	Fn	CT5.3	Exp3	16800.265316516692	9.414187358987558
IL6	Fn + TAK	CAF180	Exp1	1989.0284146413624	1.3364325690121772
IL6	Fn + TAK	CAF180	Exp2	1989.0284146413624	2.983006469714423
IL6	Fn + TAK	CAF180	Exp3	570.0526399964599	0.8558243427449321
IL6	Fn + TAK	CAF181	Exp1	25019.4358417992	6.767629937293999
IL6	Fn + TAK	CAF181	Exp2	5903.384140523636	4.14915185766456
IL6	Fn + TAK	CAF181	Exp3	826.8208803067786	1.1737871647889166
IL6	Fn + TAK	CT5.3	Exp1	15268.31772508352	3.024143079472038
IL6	Fn + TAK	CT5.3	Exp2	7800.647918530836	1.9199816954637012
IL6	Fn + TAK	CT5.3	Exp3	4857.931862454427	2.722188005291786
IL8	Ctrl	CAF180	Exp1	3811.4037526813036	0.7215729918596465
IL8	Ctrl	CAF180	Exp2	10062.050578942903	3.1093002628305975
IL8	Ctrl	CAF180	Exp3	7900.723323160683	1.7258592238760584
IL8	Ctrl	CAF181	Exp1	13304.430927921636	1.1463381254507088
IL8	Ctrl	CAF181	Exp2	5242.077266483502	0.6254622866486578
IL8	Ctrl	CAF181	Exp3	4032.4373749953957	1.3762522783920865
IL8	Ctrl	CT5.3	Exp1	5263.3718198191655	0.19247772071625383
IL8	Ctrl	CT5.3	Exp2	1948.5622489691618	0.07483027362894973
IL8	Ctrl	CT5.3	Exp3	269.434439511645	0.02790683659704068
IL8	Ctrl + TAK	CAF180	Exp1	3855.7745776081583	0.7299732535404583
IL8	Ctrl + TAK	CAF180	Exp2	7415.487507283721	2.2914789658945045
IL8	Ctrl + TAK	CAF180	Exp3	1439.6635092406013	0.31448469273907953
IL8	Ctrl + TAK	CAF181	Exp1	24992.106001998236	2.1533731206248263
IL8	Ctrl + TAK	CAF181	Exp2	5730.167115259503	0.6836990842741579
IL8	Ctrl + TAK	CAF181	Exp3	167.8175944573572	0.05727537100969379
IL8	Ctrl + TAK	CT5.3	Exp1	6089.200086659095	0.22267766629218033
IL8	Ctrl + TAK	CT5.3	Exp2	1739.3380682164718	0.06679547632965933
IL8	Ctrl + TAK	CT5.3	Exp3	0	0
IL8	Ec	CAF180	Exp1	19591.47721477994	3.709048357543798
IL8	Ec	CAF180	Exp2	7731.775302570385	2.389215875215254
IL8	Ec	CAF180	Exp3	21194.540500942698	4.62980308551462
IL8	Ec	CAF181	Exp1	30158.5860611881	2.5985280542192215
IL8	Ec	CAF181	Exp2	31276.757298485187	3.7318091940274924
IL8	Ec	CAF181	Exp3	12355.79647535425	4.216976351821115
IL8	Ec	CT5.3	Exp1	96216.50592722998	3.51856839876295
IL8	Ec	CT5.3	Exp2	112375.4065606526	4.315531837151583
IL8	Ec	CT5.3	Exp3	40997.8341144571	4.246375702892597
IL8	Ec + TAK	CAF180	Exp1	15031.57548418859	2.8457701147142185
IL8	Ec + TAK	CAF180	Exp2	5071.430770629457	1.5671359336082729
IL8	Ec + TAK	CAF180	Exp3	3475.6575464517177	0.7592337296502658
IL8	Ec + TAK	CAF181	Exp1	24619.703870174384	2.1212861592191428
IL8	Ec + TAK	CAF181	Exp2	20985.677858769133	2.5039215168270275
IL8	Ec + TAK	CAF181	Exp3	3133.7406409057153	1.069531227857269
IL8	Ec + TAK	CT5.3	Exp1	73363.82607030487	2.682862337763004
IL8	Ec + TAK	CT5.3	Exp2	13024.36667943267	0.5001723311540696
IL8	Ec + TAK	CT5.3	Exp3	4317.011542599469	0.4471371066194194
IL8	Fn	CAF180	Exp1	8218.122890233928	1.5558507852138814
IL8	Fn	CAF180	Exp2	3655.4029271126665	1.1295655088246643
IL8	Fn	CAF180	Exp3	4771.379654585919	1.042275403233253
IL8	Fn	CAF181	Exp1	23790.56826776566	2.0498460685186126
IL8	Fn	CAF181	Exp2	10214.527583319204	1.2187538364127095
IL8	Fn	CAF181	Exp3	6868.199715555294	2.3440848866240973
IL8	Fn	CT5.3	Exp1	63224.55807909896	2.312076602024191
IL8	Fn	CT5.3	Exp2	63224.55807909896	2.428000944609943
IL8	Fn	CT5.3	Exp3	25369.315698287053	2.62764236470311
IL8	Fn + TAK	CAF180	Exp1	5793.6118433925985	1.0968436048186467
IL8	Fn + TAK	CAF180	Exp2	4771.379654585919	1.4744163625171482
IL8	Fn + TAK	CAF180	Exp3	2736.6664191243876	0.5978061487448989
IL8	Fn + TAK	CAF181	Exp1	26280.75658696872	2.264406001620571
IL8	Fn + TAK	CAF181	Exp2	16746.908855544225	1.99816969010682
IL8	Fn + TAK	CAF181	Exp3	1354.927584746175	0.46243053571671144
IL8	Fn + TAK	CT5.3	Exp1	33739.20779192871	1.2338185552670353
IL8	Fn + TAK	CT5.3	Exp2	34481.558326033984	1.3241888710790415
IL8	Fn + TAK	CT5.3	Exp3	11406.511557572758	1.181436399728258
