# Supplementary material for: Fusobacterium nucleatum interacts with cancer-associated fibroblasts to promote colorectal cancer
Source: EMBO J. 2025 Aug 22;44(19):5375–93. doi: 10.1038/s44318-025-00542-w (PMC12488894; doi:10.1038/s44318-025-00542-w)
Supplement: Supplementary file 6 — Source data Fig. 4 [file 44318_2025_542_MOESM6_ESM.zip › Figure 4/4G/README]

# Source data for Figure 4G: ROS levels measured using the DCFDA and MitoSOX probes in Fn and Ec treated CAFs.

The csv file contains the measured fluorescence intensity (fi) values of ROS levels using the DCFDA and MitoSOX probes in Fn and Ec treated CAFs. Fluorescence intensity values were further normalized by experiment (fi_norm) using the non-centered scaling implemented in the R function scale.
