# Supplementary material for: Fusobacterium nucleatum interacts with cancer-associated fibroblasts to promote colorectal cancer
Source: EMBO J. 2025 Aug 22;44(19):5375–93. doi: 10.1038/s44318-025-00542-w (PMC12488894; doi:10.1038/s44318-025-00542-w)
Supplement: Supplementary file 6 — Source data Fig. 4 [file 44318_2025_542_MOESM6_ESM.zip › Figure 4/4G/figure_4g.csv]

probe	condition	cell_line	experiment	fi	fi_norm
DCFDA	Ctrl	CAF05	1	141.25	1.046955125425267
DCFDA	Ctrl	CAF05	3	58.55	1.0503887094147404
DCFDA	Ctrl	CAF05	4	107	0.9533283007519818
DCFDA	Ctrl	CAF05	6	40.8	0.9456202854849655
DCFDA	Ctrl	CAF05	8	159	1.0093085115459837
DCFDA	Ctrl	CAF4	2	294.75	0.8969745295294002
DCFDA	Ctrl	CAF4	3	47.1	1.050594288424658
DCFDA	Ctrl	CAF4	4	75.075	0.9666610174865748
DCFDA	Ctrl	CAF4	5	54.7	1.0801692319364287
DCFDA	Fn	CAF05	1	159.6	1.182966640834496
DCFDA	Fn	CAF05	3	58.34	1.04662130328362
DCFDA	Fn	CAF05	4	125.66666666666667	1.1196410261168135
DCFDA	Fn	CAF05	6	52.075	1.2069405972213132
DCFDA	Fn	CAF05	8	155.25	0.9855040655189558
DCFDA	Fn	CAF4	2	382	1.1624911629524373
DCFDA	Fn	CAF4	3	47.36	1.0563937473416518
DCFDA	Fn	CAF4	4	86.075	1.1082963314040217
DCFDA	Fn	CAF4	5	52.885714285714286	1.044342255583353
DCFDA	Ec	CAF05	1	123.5	0.9153908530266934
DCFDA	Ec	CAF05	6	43.225	1.0018244323550891
DCFDA	Ec	CAF05	8	187	1.1870483752144587
MitoSOX	Ctrl	CAF05	1	11271	1.104469063531406
MitoSOX	Ctrl	CAF05	3	11978.6	1.08963309691819
MitoSOX	Ctrl	CAF05	4	5485.5	0.5990507841511015
MitoSOX	Ctrl	CAF05	6	1977	1.3293364004986172
MitoSOX	Ctrl	CAF05	7	3401.5	1.2555700610683214
MitoSOX	Ctrl	CAF05	8	2431	0.9559623750243899
MitoSOX	Ctrl	CAF4	3	7960	0.5594839519948869
MitoSOX	Ctrl	CAF4	4	3930	0.6763564250584165
MitoSOX	Ctrl	CAF4	5	4863	1.1547411291063985
MitoSOX	Ctrl	CAF4	7	4367	1.275396712648272
MitoSOX	Fn	CAF05	1	16448.25	1.6117987112261958
MitoSOX	Fn	CAF05	3	17885	1.6269086486218616
MitoSOX	Fn	CAF05	4	16738	1.8278939066851039
MitoSOX	Fn	CAF05	6	2512.4	1.6893397939366341
MitoSOX	Fn	CAF05	7	4583.75	1.6919650940531874
MitoSOX	Fn	CAF05	8	3041.75	1.1961326837640631
MitoSOX	Fn	CAF4	3	26672.8	1.8747491902976408
MitoSOX	Fn	CAF4	4	11099.333333333334	1.9102049399147711
MitoSOX	Fn	CAF4	5	6360.333333333333	1.5102896349632728
MitoSOX	Fn	CAF4	7	5646.666666666667	1.6491275713504105
MitoSOX	Ec	CAF05	1	13179.666666666666	1.291503336082816
MitoSOX	Ec	CAF05	6	1464	0.9843947851947271
MitoSOX	Ec	CAF05	7	3099.5	1.1440950769605354
MitoSOX	Ec	CAF05	8	4511	1.7738980969703917
MitoSOX	Ec	CAF4	7	3959	1.1562389707750191
