# Supplementary material for: Fusobacterium nucleatum interacts with cancer-associated fibroblasts to promote colorectal cancer
Source: EMBO J. 2025 Aug 22;44(19):5375–93. doi: 10.1038/s44318-025-00542-w (PMC12488894; doi:10.1038/s44318-025-00542-w)
Supplement: Supplementary file 7 — Source data Fig. 5 [file 44318_2025_542_MOESM7_ESM.zip]

Archive with 50 entries (44 files):
- Figure 5/
- __MACOSX/._Figure 5
- Figure 5/5F/
- __MACOSX/Figure 5/._5F
- Figure 5/.DS_Store
- __MACOSX/Figure 5/._.DS_Store
- Figure 5/5C/
- __MACOSX/Figure 5/._5C
- Figure 5/5H-I/
- __MACOSX/Figure 5/._5H-I
- Figure 5/5E/
- __MACOSX/Figure 5/._5E
- Figure 5/5B/
- __MACOSX/Figure 5/._5B
- Figure 5/5F/caf05_caf.jpeg
- __MACOSX/Figure 5/5F/._caf05_caf.jpeg
- Figure 5/5F/ct53_ctrl.jpeg
- __MACOSX/Figure 5/5F/._ct53_ctrl.jpeg
- Figure 5/5F/caf05_ec-500.jpeg
- __MACOSX/Figure 5/5F/._caf05_ec-500.jpeg
- Figure 5/5F/ct53_ec-500.jpeg
- __MACOSX/Figure 5/5F/._ct53_ec-500.jpeg
- Figure 5/5F/ct53_fn-50.jpeg
- __MACOSX/Figure 5/5F/._ct53_fn-50.jpeg
- Figure 5/5F/README.txt
- __MACOSX/Figure 5/5F/._README.txt
- Figure 5/5F/ct53_fn-500.jpeg
- __MACOSX/Figure 5/5F/._ct53_fn-500.jpeg
- Figure 5/5F/ct53_caf.jpeg
- __MACOSX/Figure 5/5F/._ct53_caf.jpeg
- Figure 5/5F/caf05_fn-50.jpeg
- __MACOSX/Figure 5/5F/._caf05_fn-50.jpeg
- Figure 5/5F/caf05_fn-500.jpeg
- __MACOSX/Figure 5/5F/._caf05_fn-500.jpeg
- Figure 5/5F/caf05_ctrl.jpeg
- __MACOSX/Figure 5/5F/._caf05_ctrl.jpeg
- Figure 5/5C/README
- __MACOSX/Figure 5/5C/._README
- Figure 5/5C/figure_5c.csv
- __MACOSX/Figure 5/5C/._figure_5c.csv
- Figure 5/5H-I/README
- __MACOSX/Figure 5/5H-I/._README
- Figure 5/5H-I/figure_5hi.csv
- __MACOSX/Figure 5/5H-I/._figure_5hi.csv
- Figure 5/5E/figure_5e.csv
- __MACOSX/Figure 5/5E/._figure_5e.csv
- Figure 5/5B/README
- __MACOSX/Figure 5/5B/._README
- Figure 5/5B/figure_5b.csv
- __MACOSX/Figure 5/5B/._figure_5b.csv
