# Supplementary material for: Fusobacterium nucleatum interacts with cancer-associated fibroblasts to promote colorectal cancer
Source: EMBO J. 2025 Aug 22;44(19):5375–93. doi: 10.1038/s44318-025-00542-w (PMC12488894; doi:10.1038/s44318-025-00542-w)
Supplement: Supplementary file 7 — Source data Fig. 5 [file 44318_2025_542_MOESM7_ESM.zip › Figure 5/5F/README.txt]

# Source data for Figure 5F: Transwell migration. 

The jpeg files contains the uncropped, unzoomed representative images of transwell migration of HCT116 cells. Conditions: ctrl = black medium control, caf = untreated CAF control group, fn-50 = Fusobacterium nucleatum co-culture at an MOI of 1:50, fn-500 = Fusobacterium nucleatum co-culture at an MOI of 1:500, ec-500 = Escherichia coli co-culture at an MOI of 1:500. 
