# Supplementary material for: Fusobacterium nucleatum interacts with cancer-associated fibroblasts to promote colorectal cancer
Source: EMBO J. 2025 Aug 22;44(19):5375–93. doi: 10.1038/s44318-025-00542-w (PMC12488894; doi:10.1038/s44318-025-00542-w)
Supplement: Supplementary file 7 — Source data Fig. 5 [file 44318_2025_542_MOESM7_ESM.zip › Figure 5/5C/figure_5c.csv]

categories	diseases_or_functions_annotation	p_value	predicted_activation_state	activation_z_score	molecules	number_molecules
Antigen Presentation,Protein Synthesis	Quantity of MHC Class I on cell surface	4.09e-6	NA	NA	B2M,PSMB8,TAP1	3
Antimicrobial Response	Clearance of bacteria	2.21e-5	NA	1.98	C3,CXCL2,IL1R1,IRF1	4
Antimicrobial Response,Inflammatory Response	Antibacterial response	5.72e-6	NA	NA	BCL3,CASP1,CCL20,GBP4,LCN2,MUC5B,OAS3,RNF213,SLPI	9
Antimicrobial Response,Inflammatory Response	Antimicrobial response	3.06e-19	Increased	2.906	BCL3,BIRC3,CASP1,CCL20,DDX60,DTX3L,GBP4,IFI16,IFI44,IFI44L,IFIH1,IFIT3,IFIT5,IFITM1,IFITM3,IRF1,IRF9,LCN2,MUC5B,OAS3,PARP9,RIGI,RNF213,SHFL,SLPI,SOCS3,STING1,TRIM22	28
Antimicrobial Response,Inflammatory Response	Antiviral response	7.4e-18	Increased	2.54	BCL3,BIRC3,DDX60,DTX3L,IFI16,IFI44,IFI44L,IFIH1,IFIT3,IFIT5,IFITM1,IFITM3,IRF1,IRF9,LCN2,OAS3,PARP9,RIGI,SHFL,SOCS3,STING1,TRIM22	22
Antimicrobial Response,Inflammatory Response	Antiviral response of cells	6.55e-7	NA	1.664	BIRC3,IFIH1,IRF1,IRF9,RIGI,SOCS3	6
Auditory Disease,Dermatological Diseases and Conditions,Inflammatory Disease,Inflammatory Response,Organismal Injury and Abnormalities	Dermatitis of ear	1.87e-4	NA	NA	BCL3,CARD14,ICAM1	3
Behavior	Learning	4.11e-4	NA	0.378	C3,CASP1,CHRD,CKB,GJB6,HMGCR,IL15RA,IL1R1,JUNB,LCN2,SLC7A11,STRA6,TNC	13
Behavior	Mechanical allodynia behavior	1.75e-4	NA	1.264	C3,CASP1,IL1R1,LCN2,SERPINA3	5
Cancer,Cell Death and Survival,Organismal Injury and Abnormalities,Tumor Morphology	Apoptosis of cancer cells	3.51e-4	Increased	2.116	B2M,CASP1,CD22,CD274,FASN,IRF1,SOCS3,TNFSF10	8
Cancer,Cell Death and Survival,Organismal Injury and Abnormalities,Tumor Morphology	Apoptosis of non-small-cell lung cancer cells	3.48e-4	NA	NA	SOCS3,TNFSF10	2
Cancer,Cell Death and Survival,Organismal Injury and Abnormalities,Tumor Morphology	Apoptosis of pancreatic cancer cells	2.41e-5	NA	NA	CASP1,IRF1,TNFSF10	3
Cancer,Cell Death and Survival,Organismal Injury and Abnormalities,Tumor Morphology	Apoptosis of tumor cells	5.89e-4	NA	1.794	B2M,CASP1,CD22,CD274,FASN,IRF1,SLC7A11,SOCS3,TNFSF10	9
Cancer,Cell Death and Survival,Organismal Injury and Abnormalities,Tumor Morphology	Cell death of cancer cells	1.23e-4	Increased	2.435	B2M,CASP1,CD22,CD274,CDH3,CEACAM5,FASN,IRF1,PARP14,SERPINA3,SOCS3,TNFSF10	12
Cancer,Cell Death and Survival,Organismal Injury and Abnormalities,Tumor Morphology	Cell death of tumor cells	1.08e-5	Increased	2.11	B2M,BIRC3,CASP1,CD22,CD274,CDH3,CEACAM5,DHCR7,FASN,IRF1,PARP14,SERPINA3,SLC7A11,SOCS3,TNFSF10	15
Cancer,Cell Death and Survival,Organismal Injury and Abnormalities,Tumor Morphology	Cell viability of tumor cells	5.38e-4	NA	0.412	B2M,CD274,CDH3,CEACAM5,PARP14,TNFSF10	6
Cancer,Cellular Development,Cellular Growth and Proliferation,Organismal Injury and Abnormalities,Tumor Morphology	Proliferation of cancer cells	3.44e-5	NA	0.048	B2M,CASP1,CD274,CXCL1,CXCL3,FASN,HMGCR,ID1,IL1R1,LCN2,SOCS3,TNFSF10,TRIM22	13
Cancer,Cellular Development,Cellular Growth and Proliferation,Organismal Injury and Abnormalities,Tumor Morphology	Proliferation of tumor cells	1.35e-4	NA	0.334	B2M,CASP1,CD274,CXCL1,CXCL3,FASN,HMGCR,ID1,IL1R1,LCN2,SLPI,SOCS3,TNFSF10,TRIM22	14
Cancer,Cellular Movement,Organismal Injury and Abnormalities,Tumor Morphology	Invasion of cancer stem cells	3.48e-4	NA	NA	CXCL1,CXCL2	2
Cancer,Dermatological Diseases and Conditions,Hereditary Disorder,Organismal Injury and Abnormalities	Familial porokeratosis	5.21e-4	NA	NA	MVD,MVK	2
Cancer,Dermatological Diseases and Conditions,Organismal Injury and Abnormalities	Cutaneous melanoma	3.83e-7	NA	NA	AKAP12,AKR1C1/AKR1C2,ALDH3A1,APOL1,APOL3,ATP10B,B2M,B3GALT5,BCAM,BCL3,BIRC3,BTN3A1,BTN3A2,C3,C4BPA,CASP1,CD22,CD274,CDH3,CEACAM19,CEACAM5,CFB,CHRD,CMPK2,COL17A1,CSTA,CTSL,CXCL3,CYP1A1,CYP1B1,DDX60,DDX60L,DHCR7,DSG3,DTX3L,FAM83A,FASN,GBP1,GBP4,GCNT1,GDA,GJB6,HERC6,HHLA2,HLA-B,HLA-C,ICAM1,IFI44L,IFIH1,IFIT3,IFITM3,IHH,IL1R1,IRF9,KCNE3,LCN2,LPIN1,LSS,MMRN2,MUC5B,MVK,MYADM,NLRC5,NNMT,NPC1L1,OAS3,PARP…	100
Cancer,Dermatological Diseases and Conditions,Organismal Injury and Abnormalities	Hyperplasia of epidermis	2.29e-4	NA	-1.987	COL17A1,CTSL,DSG3,GPX8,NFKBIZ,RELB	6
Cancer,Dermatological Diseases and Conditions,Organismal Injury and Abnormalities	Skin cancer	3.58e-9	NA	NA	AKAP12,AKR1C1/AKR1C2,ALDH3A1,APOL1,APOL3,ASNS,ATP10B,B2M,B3GALT5,BCAM,BCL3,BIRC3,BTN3A1,BTN3A2,BTN3A3,C3,C4BPA,CARD14,CASP1,CD22,CD274,CDH3,CEACAM19,CEACAM5,CFB,CHRD,CMPK2,COL17A1,CSTA,CTSL,CXCL3,CYP1A1,CYP1B1,DDX60,DDX60L,DHCR7,DSG3,DTX3L,FAM83A,FASN,GBP1,GBP4,GCNT1,GDA,GJB6,GRK3,HERC6,HHLA2,HLA-B,HLA-C,ICAM1,IFI44,IFI44L,IFIH1,IFIT3,IFITM1,IFITM3,IHH,IL1R1,IRF9,JUNB,KCNE3,LCN2,LPIN1,LSS,MMRN2,M…	110
Cancer,Dermatological Diseases and Conditions,Organismal Injury and Abnormalities	Skin carcinoma	2.45e-4	NA	NA	AKAP12,AKR1C1/AKR1C2,ALDH3A1,ASNS,ATP10B,B3GALT5,BIRC3,BTN3A3,C3,CARD14,CD274,CMPK2,CTSL,DDX60,DDX60L,FASN,GCNT1,GDA,GRK3,HERC6,HHLA2,IFI44,IFITM1,LPIN1,LSS,MUC5B,MYADM,NLRC5,NPC1L1,OAS3,PARP14,PGM5,PHLDB2,PIGR,PSMB8,PTPRB,RNF213,SAMD9L,SC5D,SECTM1,SERPINA1,SERPINA5,SLC4A4,SLC7A11,SLFN5,TCN1,TNFAIP2,TRIM22	48
Cancer,Endocrine System Disorders,Gastrointestinal Disease,Organismal Injury and Abnormalities	Pancreatic cancer	9.28e-4	NA	NA	AKR1C1/AKR1C2,APOL1,ASNS,C3,CASP1,CCL20,CD274,CDH3,CEACAM5,CMPK2,CXCL1,CXCL2,CXCL3,FASN,HERC5,HMGCR,ID1,IFITM1,IL1R1,LCN2,LSS,MUC5B,MVD,MYADM,NNMT,NPC1L1,PCLAF,PTPRB,RNF213,SAMD9L,SCD,SLC28A3,SLFN5,SOCS3,STRA6,TAP1,TNC,TNFSF10,UBA7	39
Cancer,Endocrine System Disorders,Gastrointestinal Disease,Organismal Injury and Abnormalities	Pancreatic tumor	1.41e-4	NA	NA	AKR1C1/AKR1C2,ALDH3A1,APOL1,ASNS,C3,CASP1,CCL20,CD274,CDH3,CEACAM5,CMPK2,CXCL1,CXCL2,CXCL3,FASN,GBP4,HERC5,HLA-B,HMGCR,ID1,IFITM1,IL1R1,LCN2,LSS,MMRN2,MUC5B,MVD,MYADM,NNMT,NPC1L1,PCLAF,PTPRB,RNF213,SAMD9L,SCD,SERPINA3,SERPINA5,SLC28A3,SLC4A4,SLFN5,SOCS3,STRA6,TAP1,TNC,TNFSF10,UBA7	46
Cancer,Endocrine System Disorders,Organismal Injury and Abnormalities	Endocrine carcinoma	7.41e-6	NA	NA	ACSL1,AKAP12,ALDH3A1,APOL3,ASNS,ATP10B,B2M,BCAM,BCL3,BIRC3,BTN3A1,BTN3A2,C3,C4BPA,CARD14,CASP1,CCL20,CD22,CD274,CDH3,CEACAM5,CFB,CHRD,CKB,CMPK2,COL17A1,CXCL2,CXCL3,CYP1B1,DDX60,DDX60L,DSG3,DTX3L,EPSTI1,FAM83A,FASN,FDFT1,GBP1,GBP4,GDA,GPX8,GRK3,HERC5,HERC6,HLA-B,HLA-C,HLA-F,HMGCR,HSD17B7,ICAM1,ID1,IFI16,IFI44,IFI44L,IFIH1,IFIT5,IFITM1,IFITM3,IHH,IL15RA,IRF1,IRF9,JUNB,LPIN1,LSS,MMRN2,MUC5B,MVD,MVK,…	112
Cancer,Endocrine System Disorders,Organismal Injury and Abnormalities	Nonpituitary endocrine tumor	1.19e-4	NA	NA	ACSL1,AKAP12,ALDH3A1,APOL3,ASNS,ATP10B,BCAM,BCL3,BIRC3,BTN3A1,BTN3A2,C3,C4BPA,CARD14,CASP1,CCL20,CD274,CDH3,CEACAM5,CFB,CHRD,CKB,CMPK2,COL17A1,CXCL2,CXCL3,CYP1B1,DDX60,DDX60L,DSG3,EPSTI1,FAM83A,FASN,FDFT1,GBP1,GBP4,GDA,GPX8,GRK3,HERC5,HERC6,HLA-B,HLA-C,HLA-F,HMGCR,HSD17B7,ICAM1,ID1,IFI16,IFI44,IFI44L,IFIH1,IFIT5,IFITM1,IFITM3,IHH,IL15RA,IRF1,IRF9,JUNB,LPIN1,LSS,MMRN2,MUC5B,MVD,MVK,NCOA7,NFKBIZ,NL…	106
Cancer,Endocrine System Disorders,Organismal Injury and Abnormalities	Thyroid carcinoma	5.57e-5	NA	NA	ACSL1,AKAP12,ALDH3A1,APOL3,ASNS,ATP10B,BCAM,BCL3,BIRC3,BTN3A1,BTN3A2,C3,C4BPA,CARD14,CASP1,CCL20,CD274,CDH3,CEACAM5,CFB,CHRD,CKB,CMPK2,COL17A1,CXCL2,CXCL3,CYP1B1,DDX60,DDX60L,DSG3,EPSTI1,FAM83A,FASN,FDFT1,GBP1,GBP4,GDA,GPX8,GRK3,HERC5,HERC6,HLA-B,HLA-C,HLA-F,HMGCR,HSD17B7,ICAM1,ID1,IFI16,IFI44,IFI44L,IFIH1,IFIT5,IFITM1,IFITM3,IHH,IL15RA,IRF1,JUNB,LPIN1,LSS,MMRN2,MUC5B,MVD,MVK,NCOA7,NFKBIZ,NLRC5,N…	105
Cancer,Endocrine System Disorders,Organismal Injury and Abnormalities,Reproductive System Disease	Gonadal tumor	1.29e-4	NA	NA	AKR1C1/AKR1C2,ALDH3A1,B2M,BCL3,C3,CD274,CFB,CXCL1,CYP1B1,GRK3,HHLA2,HLA-B,HMGCR,HSPE1,IFI44L,IFIH1,IFIT3,JUNB,LCN2,MUC5B,NPC1L1,OAS3,PCLAF,PGM5,PHLDB2,PSMB9,SECTM1,SERPINA1,SERPINA5,SLC4A4,SLFN5,SLPI,TAP1,TCN1,UBA7,WFDC2	36
Cancer,Endocrine System Disorders,Organismal Injury and Abnormalities,Reproductive System Disease	Ovarian cancer	3.31e-4	NA	NA	AKR1C1/AKR1C2,ALDH3A1,B2M,BCL3,C3,CD274,CFB,GRK3,HHLA2,HLA-B,HMGCR,HSPE1,IFI44L,IFIH1,IFIT3,JUNB,LCN2,MUC5B,NPC1L1,OAS3,PCLAF,PGM5,PHLDB2,PSMB9,SECTM1,SERPINA1,SERPINA5,SLC4A4,SLFN5,SLPI,TAP1,UBA7,WFDC2	33
Cancer,Endocrine System Disorders,Organismal Injury and Abnormalities,Reproductive System Disease	Ovarian serous tumor	1.63e-4	NA	NA	B2M,BCL3,C3,CD274,GRK3,HHLA2,HLA-B,IFI44L,IFIH1,IFIT3,LCN2,MUC5B,PGM5,SLC4A4,SLFN5,SLPI,TAP1,UBA7,WFDC2	19
Cancer,Endocrine System Disorders,Organismal Injury and Abnormalities,Reproductive System Disease	Ovarian tumor	1.09e-4	NA	NA	AKR1C1/AKR1C2,ALDH3A1,B2M,BCL3,C3,CD274,CFB,CXCL1,CYP1B1,GRK3,HHLA2,HLA-B,HMGCR,HSPE1,IFI44L,IFIH1,IFIT3,JUNB,LCN2,MUC5B,NPC1L1,OAS3,PCLAF,PGM5,PHLDB2,PSMB9,SECTM1,SERPINA1,SERPINA5,SLC4A4,SLFN5,SLPI,TAP1,UBA7,WFDC2	35
Cancer,Endocrine System Disorders,Organismal Injury and Abnormalities,Reproductive System Disease	Serous adenocarcinoma in ovary	7.18e-4	NA	NA	B2M,BCL3,C3,GRK3,HHLA2,HLA-B,IFI44L,IFIH1,IFIT3,MUC5B,PGM5,SLC4A4,SLFN5,TAP1,UBA7	15
Cancer,Gastrointestinal Disease,Hepatic System Disease,Organismal Injury and Abnormalities	Hepatobiliary carcinoma	2.98e-7	NA	-1.976	ACSL1,AKR1C1/AKR1C2,APOL1,ATP10B,B2M,C3,C4BPA,CCL20,CD22,CD274,CDH3,CEACAM19,CEACAM5,CFB,CHRD,COL17A1,CTSL,CXCL2,CYP1A1,DDX60L,DHCR7,DSG3,DTX3L,FAM83A,FASN,FDFT1,GBP1,GBP4,GDA,GRK3,HHLA2,HLA-B,HLA-C,HLA-F,HMGCR,ICAM1,ID1,IFI16,IFIH1,IFIT3,IFITM1,IFITM3,IHH,IL1R1,JUNB,MMRN2,MUC5B,MYADM,NCOA7,NNMT,NPC1L1,OAS3,PARP14,PCLAF,PGM5,PIGR,PIGZ,PSMB9,PTPRB,RELB,RNF213,S100A4,SAMD9L,SC5D,SCD,SERPINA1,SERPIN…	77
Cancer,Gastrointestinal Disease,Hepatic System Disease,Organismal Injury and Abnormalities	Hepatocellular carcinoma	1.21e-9	NA	-1.672	ACSL1,AKR1C1/AKR1C2,C4BPA,CCL20,CD274,CEACAM5,CXCL2,CYP1A1,DDX60L,DHCR7,DTX3L,FASN,FDFT1,GBP1,GDA,HLA-B,HMGCR,ICAM1,ID1,IFITM1,IFITM3,IHH,MUC5B,NNMT,NPC1L1,PCLAF,PSMB9,PTPRB,RELB,RNF213,S100A4,SAMD9L,SC5D,SCD,SERPINA1,SERPINA3,SLC4A4,SLC7A11,SOCS3,STING1,TAP1,TCN1,TNFSF10	43
Cancer,Gastrointestinal Disease,Hepatic System Disease,Organismal Injury and Abnormalities	Liver carcinoma	6.83e-7	NA	-1.938	ACSL1,AKR1C1/AKR1C2,APOL1,ATP10B,B2M,C3,C4BPA,CCL20,CD22,CD274,CEACAM19,CEACAM5,CFB,CHRD,COL17A1,CTSL,CXCL2,CYP1A1,DDX60L,DHCR7,DSG3,DTX3L,FAM83A,FASN,FDFT1,GBP1,GBP4,GDA,HHLA2,HLA-B,HLA-C,HLA-F,HMGCR,ICAM1,ID1,IFI16,IFIH1,IFIT3,IFITM1,IFITM3,IHH,IL1R1,MMRN2,MUC5B,MYADM,NCOA7,NNMT,NPC1L1,PARP14,PCLAF,PGM5,PIGR,PIGZ,PSMB9,PTPRB,RELB,RNF213,S100A4,SAMD9L,SC5D,SCD,SERPINA1,SERPINA3,SLC28A3,SLC4A4,SL…	72
Cancer,Gastrointestinal Disease,Hepatic System Disease,Organismal Injury and Abnormalities	Liver tumor	1.24e-5	Decreased	-2.181	ACSL1,AKR1C1/AKR1C2,APOL1,ASNS,ATP10B,B2M,C3,C4BPA,CCL20,CD22,CD274,CEACAM19,CEACAM5,CFB,CHRD,COL17A1,CTSL,CXCL2,CYP1A1,CYP1B1,DDX60L,DHCR7,DSG3,DTX3L,FAM83A,FASN,FDFT1,GBP1,GBP4,GCNT1,GDA,HHLA2,HLA-B,HLA-C,HLA-F,HMGCR,ICAM1,ID1,IFI16,IFIH1,IFIT3,IFITM1,IFITM3,IHH,IL1R1,MMRN2,MUC5B,MYADM,NCOA7,NLRC5,NNMT,NPC1L1,OAS3,PARP14,PCLAF,PGM5,PIGR,PIGZ,PSMB9,PTPRB,RELB,RNF213,S100A4,SAMD9L,SC5D,SCD,SERPIN…	77
Cancer,Gastrointestinal Disease,Inflammatory Disease,Inflammatory Response,Organismal Injury and Abnormalities	Colitis-associated colorectal cancer	5.21e-4	NA	NA	CDH3,STING1	2
Cancer,Gastrointestinal Disease,Organismal Injury and Abnormalities	Colon adenocarcinoma	2.38e-4	NA	NA	ACSL1,AKAP12,ASNS,ATP10B,B2M,BCAM,BCL3,C3,C4BPA,CD22,CD274,CEACAM5,CFB,CHRD,COL17A1,CXCL1,CXCL2,CXCL3,CYP1B1,DDX60,DDX60L,DSG3,DTX3L,EPSTI1,FASN,GBP4,GCNT1,GJB6,HHLA2,HLA-B,HLA-F,HMGCR,IFI16,IFI44L,IFIH1,IFITM1,IFITM3,IRF9,JUNB,LCN2,MMRN2,MUC5B,MVD,MVK,NCOA7,NLRC5,NNMT,NPC1L1,PARP14,PGM5,PHLDB2,PIGR,PIGZ,RNF213,SAMD9L,SERPINA1,SERPINA5,SLC28A3,SLC7A11,STING1,STRA6,TAP1,TNC,UBA7	64
Cancer,Gastrointestinal Disease,Organismal Injury and Abnormalities	Colon cancer	6.04e-6	NA	-0.152	ACSL1,AKAP12,ASNS,ATP10B,B2M,BCAM,BCL3,C3,C4BPA,CD22,CD274,CDH3,CEACAM5,CFB,CHRD,COL17A1,CTSL,CXCL1,CXCL2,CXCL3,CYP1B1,DDX60,DDX60L,DSG3,DTX3L,EPSTI1,FASN,GBP4,GCNT1,GJB6,HHLA2,HLA-B,HLA-F,HMGCR,HSPE1,ID1,IFI16,IFI44L,IFIH1,IFITM1,IFITM3,IRF9,JUNB,LCN2,MMRN2,MUC5B,MVD,MVK,NCOA7,NLRC5,NNMT,NPC1L1,PARP14,PCLAF,PGM5,PHLDB2,PIGR,PIGZ,RNF213,SAMD9L,SERPINA1,SERPINA3,SERPINA5,SLC28A3,SLC7A11,SOCS3,STIN…	72
Cancer,Gastrointestinal Disease,Organismal Injury and Abnormalities	Colon carcinoma	5.37e-5	NA	NA	ACSL1,AKAP12,ASNS,ATP10B,B2M,BCAM,BCL3,C3,C4BPA,CD22,CD274,CEACAM5,CFB,CHRD,COL17A1,CXCL1,CXCL2,CXCL3,CYP1B1,DDX60,DDX60L,DSG3,DTX3L,EPSTI1,FASN,GBP4,GCNT1,GJB6,HHLA2,HLA-B,HLA-F,HMGCR,HSPE1,IFI16,IFI44L,IFIH1,IFITM1,IFITM3,IRF9,JUNB,LCN2,MMRN2,MUC5B,MVD,MVK,NCOA7,NLRC5,NNMT,NPC1L1,PARP14,PGM5,PHLDB2,PIGR,PIGZ,RNF213,SAMD9L,SERPINA1,SERPINA5,SLC28A3,SLC7A11,SOCS3,STING1,STRA6,TAP1,TNC,TNFSF10,UBA7	67
Cancer,Gastrointestinal Disease,Organismal Injury and Abnormalities	Colon tumor	4.81e-6	NA	1.141	ACSL1,AKAP12,ASNS,ATP10B,B2M,BCAM,BCL3,C3,C4BPA,CD22,CD274,CDH3,CEACAM5,CFB,CHRD,COL17A1,CTSL,CXCL1,CXCL2,CXCL3,CYP1B1,DDX60,DDX60L,DSG3,DTX3L,EPSTI1,FASN,GBP4,GCNT1,GJB6,HHLA2,HLA-B,HLA-F,HMGCR,HSPE1,ID1,IFI16,IFI44L,IFIH1,IFITM1,IFITM3,IHH,IRF9,JUNB,LCN2,MMRN2,MUC5B,MVD,MVK,NCOA7,NLRC5,NNMT,NPC1L1,PARP14,PCLAF,PGM5,PHLDB2,PIGR,PIGZ,RNF213,SAMD9L,SERPINA1,SERPINA3,SERPINA5,SLC28A3,SLC7A11,SOCS3,…	73
Cancer,Gastrointestinal Disease,Organismal Injury and Abnormalities	Colorectal adenocarcinoma	1.52e-5	NA	NA	ACSL1,AKAP12,AKR1C1/AKR1C2,ASNS,ATP10B,B2M,BCAM,BCL3,C3,C4BPA,CASP1,CD22,CD274,CEACAM19,CEACAM5,CFB,CHRD,COL17A1,CXCL1,CXCL2,CXCL3,CYP1B1,DDX60,DDX60L,DSG3,DTX3L,EPSTI1,FASN,GBP1,GBP4,GCNT1,GJB6,HHLA2,HLA-B,HLA-F,HMGCR,IFI16,IFI44L,IFIH1,IFITM1,IFITM3,IRF9,JUNB,LCN2,MMRN2,MUC5B,MVD,MVK,NCOA7,NFKBIZ,NLRC5,NNMT,NPC1L1,PARP14,PGM5,PHLDB2,PIGR,PIGZ,PTPRB,RNF213,SAMD9L,SERPINA1,SERPINA5,SLC28A3,SLC7A1…	71
Cancer,Gastrointestinal Disease,Organismal Injury and Abnormalities	Colorectal cancer	4.1e-8	NA	-0.128	ACSL1,AKAP12,AKR1C1/AKR1C2,ASNS,ATP10B,B2M,BCAM,BCL3,C3,C4BPA,CASP1,CD22,CD274,CDH3,CEACAM19,CEACAM5,CFB,CHRD,CMPK2,COL17A1,CTSL,CXCL1,CXCL2,CXCL3,CYP1B1,DDX60,DDX60L,DSG3,DTX3L,EPSTI1,FASN,GBP1,GBP4,GCNT1,GJB6,HHLA2,HLA-B,HLA-F,HMGCR,HSPE1,ICAM1,ID1,IFI16,IFI44L,IFIH1,IFITM1,IFITM3,IRF9,JUNB,LCN2,MMRN2,MUC5B,MVD,MVK,NCOA7,NFKBIZ,NLRC5,NNMT,NPC1L1,PARP14,PCLAF,PDZK1IP1,PGM5,PHLDB2,PIGR,PIGZ,PTPRB…	86
Cancer,Gastrointestinal Disease,Organismal Injury and Abnormalities	Colorectal carcinoma	1.8e-6	NA	NA	ACSL1,AKAP12,AKR1C1/AKR1C2,ASNS,ATP10B,B2M,BCAM,BCL3,C3,C4BPA,CASP1,CD22,CD274,CEACAM19,CEACAM5,CFB,CHRD,COL17A1,CXCL1,CXCL2,CXCL3,CYP1B1,DDX60,DDX60L,DSG3,DTX3L,EPSTI1,FASN,GBP1,GBP4,GCNT1,GJB6,HHLA2,HLA-B,HLA-F,HMGCR,HSPE1,IFI16,IFI44L,IFIH1,IFITM1,IFITM3,IRF9,JUNB,LCN2,MMRN2,MUC5B,MVD,MVK,NCOA7,NFKBIZ,NLRC5,NNMT,NPC1L1,PARP14,PGM5,PHLDB2,PIGR,PIGZ,PTPRB,RNF213,SAMD9L,SERPINA1,SERPINA5,SLC28A3,…	75
Cancer,Gastrointestinal Disease,Organismal Injury and Abnormalities	Colorectal tumor	2.02e-9	NA	1.044	ACSL1,AKAP12,AKR1C1/AKR1C2,ASNS,ATP10B,B2M,BCAM,BCL3,C3,C4BPA,CASP1,CD22,CD274,CDH3,CEACAM19,CEACAM5,CFB,CHRD,CMPK2,COL17A1,CTSL,CXCL1,CXCL2,CXCL3,CYP1B1,DDX60,DDX60L,DSG3,DTX3L,EPSTI1,FASN,GBP1,GBP4,GCNT1,GJB6,HHLA2,HLA-B,HLA-F,HMGCR,HSPE1,ICAM1,ID1,IFI16,IFI44L,IFIH1,IFITM1,IFITM3,IHH,IRF9,JUNB,LCN2,MMRN2,MUC5B,MVD,MVK,NCOA7,NFKBIZ,NLRC5,NNMT,NPC1L1,PARP14,PCLAF,PDZK1IP1,PGM5,PHLDB2,PIGR,PIGZ,P…	90
Cancer,Gastrointestinal Disease,Organismal Injury and Abnormalities	Development of digestive organ tumor	4.57e-7	NA	-0.928	ACSL1,AKAP12,AKR1C1/AKR1C2,ALDH3A1,ASNS,ATP10B,B2M,BCAM,BCL3,BIRC3,C3,C4BPA,CASP1,CD22,CD274,CEACAM19,CEACAM5,CFB,CHRD,CKB,COL17A1,CXCL1,CXCL2,CXCL3,CYP1B1,DDX60,DDX60L,DSG3,DTX3L,EPSTI1,FASN,GBP1,GBP4,GCNT1,GJB6,GRK3,HERC5,HERC6,HHLA2,HLA-B,HLA-F,HMGCR,HSPE1,IFI16,IFI44L,IFIH1,IFIT5,IFITM1,IFITM3,IRF9,JUNB,LCN2,LSS,MMRN2,MUC5B,MVD,MVK,NCOA7,NFKBIZ,NLRC5,NNMT,NPC1L1,OAS3,PARP14,PGM5,PHLDB2,PIGR,P…	91
Cancer,Gastrointestinal Disease,Organismal Injury and Abnormalities	Digestive organ tumor	1.51e-8	NA	-1.159	ACSL1,AKAP12,AKR1C1/AKR1C2,ALDH3A1,APOL1,ASNS,ATP10B,B2M,BCAM,BCL3,BIRC3,BTN3A1,C3,C4BPA,CARD14,CASP1,CCL20,CD22,CD274,CDH3,CEACAM19,CEACAM5,CFB,CHRD,CKB,CMPK2,COL17A1,CSTA,CTSL,CXCL1,CXCL2,CXCL3,CYP1A1,CYP1B1,DDX60,DDX60L,DHCR7,DSG3,DTX3L,EPSTI1,FAM83A,FASN,FDFT1,GBP1,GBP4,GCNT1,GDA,GJB6,GPX8,GRK3,HERC5,HERC6,HHLA2,HLA-B,HLA-C,HLA-F,HMGCR,HSPE1,ICAM1,ID1,IFI16,IFI44L,IFIH1,IFIT3,IFIT5,IFITM1,IFI…	129
Cancer,Gastrointestinal Disease,Organismal Injury and Abnormalities	Digestive system cancer	1.36e-8	Decreased	-2.128	ACSL1,AKAP12,AKR1C1/AKR1C2,ALDH3A1,APOL1,ASNS,ATP10B,B2M,BCAM,BCL3,BIRC3,BTN3A1,C3,C4BPA,CARD14,CASP1,CCL20,CD22,CD274,CDH3,CEACAM19,CEACAM5,CFB,CHRD,CKB,CMPK2,COL17A1,CSTA,CTSL,CXCL1,CXCL2,CXCL3,CYP1A1,CYP1B1,DDX60,DDX60L,DHCR7,DSG3,DTX3L,EPSTI1,FAM83A,FASN,FDFT1,GBP1,GBP4,GCNT1,GDA,GJB6,GPX8,GRK3,HERC5,HERC6,HHLA2,HLA-B,HLA-C,HLA-F,HMGCR,HSPE1,ICAM1,ID1,IFI16,IFI44L,IFIH1,IFIT3,IFIT5,IFITM1,IFI…	128
Cancer,Gastrointestinal Disease,Organismal Injury and Abnormalities	Gastrointestinal adenocarcinoma	1.65e-7	NA	NA	ACSL1,AKAP12,AKR1C1/AKR1C2,ALDH3A1,APOL1,ASNS,ATP10B,B2M,BCAM,BCL3,BIRC3,BTN3A1,C3,C4BPA,CARD14,CASP1,CCL20,CD22,CD274,CDH3,CEACAM19,CEACAM5,CFB,CHRD,CKB,CMPK2,COL17A1,CTSL,CXCL1,CXCL2,CXCL3,CYP1A1,CYP1B1,DDX60,DDX60L,DSG3,DTX3L,EPSTI1,FASN,FDFT1,GBP1,GBP4,GCNT1,GDA,GJB6,GRK3,HERC5,HERC6,HHLA2,HLA-B,HLA-F,HMGCR,HSPE1,ICAM1,IFI16,IFI44L,IFIH1,IFIT3,IFIT5,IFITM1,IFITM3,IHH,IRF9,JUNB,LCN2,LSS,MMRN2,…	113
Cancer,Gastrointestinal Disease,Organismal Injury and Abnormalities	Gastrointestinal carcinoma	1.19e-8	NA	-1.982	ACSL1,AKAP12,AKR1C1/AKR1C2,ALDH3A1,APOL1,ASNS,ATP10B,B2M,BCAM,BCL3,BIRC3,BTN3A1,C3,C4BPA,CARD14,CASP1,CCL20,CD22,CD274,CDH3,CEACAM19,CEACAM5,CFB,CHRD,CKB,CMPK2,COL17A1,CSTA,CTSL,CXCL1,CXCL2,CXCL3,CYP1A1,CYP1B1,DDX60,DDX60L,DSG3,DTX3L,EPSTI1,FASN,FDFT1,GBP1,GBP4,GCNT1,GDA,GJB6,GRK3,HERC5,HERC6,HHLA2,HLA-B,HLA-F,HMGCR,HSPE1,ICAM1,ID1,IFI16,IFI44L,IFIH1,IFIT3,IFIT5,IFITM1,IFITM3,IHH,IRF1,IRF9,JUNB,L…	119
Cancer,Gastrointestinal Disease,Organismal Injury and Abnormalities	Gastrointestinal tract cancer	1.25e-8	NA	-1.195	ACSL1,AKAP12,AKR1C1/AKR1C2,ALDH3A1,APOL1,ASNS,ATP10B,B2M,BCAM,BCL3,BIRC3,BTN3A1,C3,C4BPA,CARD14,CASP1,CCL20,CD22,CD274,CDH3,CEACAM19,CEACAM5,CFB,CHRD,CKB,CMPK2,COL17A1,CSTA,CTSL,CXCL1,CXCL2,CXCL3,CYP1A1,CYP1B1,DDX60,DDX60L,DSG3,DTX3L,EPSTI1,FASN,FDFT1,GBP1,GBP4,GCNT1,GDA,GJB6,GPX8,GRK3,HERC5,HERC6,HHLA2,HLA-B,HLA-F,HMGCR,HSPE1,ICAM1,ID1,IFI16,IFI44L,IFIH1,IFIT3,IFIT5,IFITM1,IFITM3,IHH,IRF1,IRF9,J…	122
Cancer,Gastrointestinal Disease,Organismal Injury and Abnormalities	Gastrointestinal tumor	5.46e-9	NA	0.044	ACSL1,AKAP12,AKR1C1/AKR1C2,ALDH3A1,APOL1,ASNS,ATP10B,B2M,BCAM,BCL3,BIRC3,BTN3A1,C3,C4BPA,CARD14,CASP1,CCL20,CD22,CD274,CDH3,CEACAM19,CEACAM5,CFB,CHRD,CKB,CMPK2,COL17A1,CSTA,CTSL,CXCL1,CXCL2,CXCL3,CYP1A1,CYP1B1,DDX60,DDX60L,DSG3,DTX3L,EPSTI1,FASN,FDFT1,GBP1,GBP4,GCNT1,GDA,GJB6,GPX8,GRK3,HERC5,HERC6,HHLA2,HLA-B,HLA-F,HMGCR,HSPE1,ICAM1,ID1,IFI16,IFI44L,IFIH1,IFIT3,IFIT5,IFITM1,IFITM3,IHH,IRF1,IRF9,J…	123
Cancer,Gastrointestinal Disease,Organismal Injury and Abnormalities	Growth of colon tumor	1.77e-4	NA	-0.152	CD274,IFITM3,SOCS3,TNFSF10	4
Cancer,Gastrointestinal Disease,Organismal Injury and Abnormalities	Hepato-pancreato-biliary cancer	3.45e-7	Decreased	-2.179	ACSL1,AKR1C1/AKR1C2,APOL1,ASNS,ATP10B,B2M,C3,C4BPA,CASP1,CCL20,CD22,CD274,CDH3,CEACAM19,CEACAM5,CFB,CHRD,CMPK2,COL17A1,CTSL,CXCL1,CXCL2,CXCL3,CYP1A1,DDX60L,DHCR7,DSG3,DTX3L,FAM83A,FASN,FDFT1,GBP1,GBP4,GDA,GRK3,HERC5,HHLA2,HLA-B,HLA-C,HLA-F,HMGCR,ICAM1,ID1,IFI16,IFIH1,IFIT3,IFITM1,IFITM3,IHH,IL1R1,JUNB,LCN2,LSS,MMRN2,MUC5B,MVD,MYADM,NCOA7,NNMT,NPC1L1,OAS3,PARP14,PCLAF,PGM5,PIGR,PIGZ,PSMB9,PTPRB,RE…	89
Cancer,Gastrointestinal Disease,Organismal Injury and Abnormalities	Hepatobiliary neoplasm	6.5e-6	Decreased	-2.214	ACSL1,AKR1C1/AKR1C2,APOL1,ASNS,ATP10B,B2M,C3,C4BPA,CCL20,CD22,CD274,CDH3,CEACAM19,CEACAM5,CFB,CHRD,COL17A1,CTSL,CXCL2,CYP1A1,CYP1B1,DDX60L,DHCR7,DSG3,DTX3L,FAM83A,FASN,FDFT1,GBP1,GBP4,GCNT1,GDA,GRK3,HHLA2,HLA-B,HLA-C,HLA-F,HMGCR,ICAM1,ID1,IFI16,IFIH1,IFIT3,IFITM1,IFITM3,IHH,IL1R1,JUNB,MMRN2,MUC5B,MYADM,NCOA7,NLRC5,NNMT,NPC1L1,OAS3,PARP14,PCLAF,PGM5,PIGR,PIGZ,PSMB9,PTPRB,RELB,RNF213,S100A4,SAMD9L,…	81
Cancer,Gastrointestinal Disease,Organismal Injury and Abnormalities	Large intestine adenocarcinoma	2.21e-7	NA	NA	ACSL1,AKAP12,AKR1C1/AKR1C2,ALDH3A1,APOL1,ASNS,ATP10B,B2M,BCAM,BCL3,BIRC3,BTN3A1,C3,C4BPA,CARD14,CASP1,CCL20,CD22,CD274,CDH3,CEACAM19,CEACAM5,CFB,CHRD,CMPK2,COL17A1,CTSL,CXCL1,CXCL2,CXCL3,CYP1A1,CYP1B1,DDX60,DDX60L,DSG3,DTX3L,EPSTI1,FASN,FDFT1,GBP1,GBP4,GCNT1,GDA,GJB6,HERC5,HERC6,HHLA2,HLA-B,HLA-F,HMGCR,HSPE1,ICAM1,IFI16,IFI44L,IFIH1,IFIT3,IFIT5,IFITM1,IFITM3,IHH,IRF9,JUNB,LCN2,LSS,MMRN2,MUC5B,MVD…	110
Cancer,Gastrointestinal Disease,Organismal Injury and Abnormalities	Large intestine carcinoma	1.48e-7	NA	NA	ACSL1,AKAP12,AKR1C1/AKR1C2,ALDH3A1,APOL1,ASNS,ATP10B,B2M,BCAM,BCL3,BIRC3,BTN3A1,C3,C4BPA,CARD14,CASP1,CCL20,CD22,CD274,CDH3,CEACAM19,CEACAM5,CFB,CHRD,CMPK2,COL17A1,CTSL,CXCL1,CXCL2,CXCL3,CYP1A1,CYP1B1,DDX60,DDX60L,DSG3,DTX3L,EPSTI1,FASN,FDFT1,GBP1,GBP4,GCNT1,GDA,GJB6,HERC5,HERC6,HHLA2,HLA-B,HLA-F,HMGCR,HSPE1,ICAM1,IFI16,IFI44L,IFIH1,IFIT3,IFIT5,IFITM1,IFITM3,IHH,IRF9,JUNB,LCN2,LSS,MMRN2,MUC5B,MVD…	111
Cancer,Gastrointestinal Disease,Organismal Injury and Abnormalities	Large intestine neoplasm	3.76e-8	NA	1.044	ACSL1,AKAP12,AKR1C1/AKR1C2,ALDH3A1,APOL1,ASNS,ATP10B,B2M,BCAM,BCL3,BIRC3,BTN3A1,C3,C4BPA,CARD14,CASP1,CCL20,CD22,CD274,CDH3,CEACAM19,CEACAM5,CFB,CHRD,CMPK2,COL17A1,CTSL,CXCL1,CXCL2,CXCL3,CYP1A1,CYP1B1,DDX60,DDX60L,DSG3,DTX3L,EPSTI1,FASN,FDFT1,GBP1,GBP4,GCNT1,GDA,GJB6,HERC5,HERC6,HHLA2,HLA-B,HLA-F,HMGCR,HSPE1,ICAM1,ID1,IFI16,IFI44L,IFIH1,IFIT3,IFIT5,IFITM1,IFITM3,IHH,IRF9,JUNB,LCN2,LSS,MMRN2,MUC5B…	116
Cancer,Gastrointestinal Disease,Organismal Injury and Abnormalities	Malignant neoplasm of large intestine	7.74e-8	NA	-0.128	ACSL1,AKAP12,AKR1C1/AKR1C2,ALDH3A1,APOL1,ASNS,ATP10B,B2M,BCAM,BCL3,BIRC3,BTN3A1,C3,C4BPA,CARD14,CASP1,CCL20,CD22,CD274,CDH3,CEACAM19,CEACAM5,CFB,CHRD,CMPK2,COL17A1,CTSL,CXCL1,CXCL2,CXCL3,CYP1A1,CYP1B1,DDX60,DDX60L,DSG3,DTX3L,EPSTI1,FASN,FDFT1,GBP1,GBP4,GCNT1,GDA,GJB6,HERC5,HERC6,HHLA2,HLA-B,HLA-F,HMGCR,HSPE1,ICAM1,ID1,IFI16,IFI44L,IFIH1,IFIT3,IFIT5,IFITM1,IFITM3,IHH,IRF9,JUNB,LCN2,LSS,MMRN2,MUC5B…	115
Cancer,Gastrointestinal Disease,Organismal Injury and Abnormalities	Metastatic colorectal cancer	7.17e-4	NA	NA	AKR1C1/AKR1C2,CD274,CEACAM5,ICAM1,LCN2,S100A4,SECTM1,SLC7A11,SLPI	9
Cancer,Gastrointestinal Disease,Organismal Injury and Abnormalities	Non-colon gastrointestinal cancer	5.44e-6	NA	NA	AKR1C1/AKR1C2,ALDH3A1,ASNS,B2M,BCAM,BIRC3,C3,C4BPA,CARD14,CASP1,CD22,CD274,CEACAM19,CEACAM5,CHRD,CKB,COL17A1,CSTA,CXCL1,CXCL2,CXCL3,CYP1A1,CYP1B1,DDX60,DDX60L,EPSTI1,FASN,FDFT1,GBP1,GDA,GPX8,GRK3,HERC5,HERC6,HLA-B,HMGCR,ID1,IFI16,IFIH1,IFIT5,IRF1,JUNB,LINC01503,LSS,MUC5B,MVK,NCOA7,NFKBIZ,NLRC5,NNMT,OAS3,PARP14,PGM5,PHLDB2,PIGZ,PSMB8,PTPRB,RELB,RNF213,SAMD9L,SEMA6B,SERPINA1,SERPINA3,SERPINA5,SLC7A…	75
Cancer,Gastrointestinal Disease,Organismal Injury and Abnormalities	Oral cavity carcinoma	6.17e-4	NA	NA	ASNS,BIRC3,CARD14,CD274,COL17A1,CSTA,CXCL1,CXCL2,CXCL3,CYP1A1,FASN,FDFT1,GDA,HLA-B,MUC5B,NNMT,PHLDB2,PSMB8,PTPRB,SLC7A11,SOCS3,STRA6,TNC	23
Cancer,Gastrointestinal Disease,Organismal Injury and Abnormalities	Oral tumor	3.82e-4	NA	NA	ASNS,BIRC3,CARD14,CD274,COL17A1,CSTA,CXCL1,CXCL2,CXCL3,CYP1A1,FASN,FDFT1,GDA,HLA-B,ICAM1,MUC5B,NNMT,PHLDB2,PSMB8,PTPRB,SLC7A11,SOCS3,STRA6,TNC	24
Cancer,Gastrointestinal Disease,Organismal Injury and Abnormalities	Pancreaticobiliary cancer	5.73e-4	NA	NA	AKR1C1/AKR1C2,APOL1,ASNS,C3,CASP1,CCL20,CD274,CDH3,CEACAM5,CHRD,CMPK2,CXCL1,CXCL2,CXCL3,CYP1A1,DDX60L,FAM83A,FASN,GRK3,HERC5,HMGCR,ID1,IFITM1,IL1R1,JUNB,LCN2,LSS,MUC5B,MVD,MYADM,NNMT,NPC1L1,OAS3,PCLAF,PTPRB,RNF213,SAMD9L,SCD,SLC28A3,SLFN5,SOCS3,STRA6,TAP1,TNC,TNFAIP2,TNFSF10,UBA7	47
Cancer,Gastrointestinal Disease,Organismal Injury and Abnormalities	Pancreaticobiliary neoplasm	5.57e-5	NA	NA	AKR1C1/AKR1C2,ALDH3A1,APOL1,ASNS,C3,CASP1,CCL20,CD274,CDH3,CEACAM5,CHRD,CMPK2,CXCL1,CXCL2,CXCL3,CYP1A1,DDX60L,FAM83A,FASN,GBP4,GRK3,HERC5,HLA-B,HMGCR,ID1,IFITM1,IL1R1,JUNB,LCN2,LSS,MMRN2,MUC5B,MVD,MYADM,NNMT,NPC1L1,OAS3,PCLAF,PTPRB,RNF213,SAMD9L,SCD,SERPINA3,SERPINA5,SLC28A3,SLC4A4,SLFN5,SOCS3,STRA6,TAP1,TNC,TNFAIP2,TNFSF10,UBA7	54
Cancer,Gastrointestinal Disease,Organismal Injury and Abnormalities	Salivary duct carcinoma	7.32e-4	NA	NA	CARD14,CD274,FASN,TNC	4
Cancer,Gastrointestinal Disease,Organismal Injury and Abnormalities	Stomach tumor	8.09e-4	NA	NA	AKR1C1/AKR1C2,ALDH3A1,B2M,BCAM,BIRC3,C3,CASP1,CD22,CD274,CEACAM5,CHRD,CKB,CXCL3,CYP1B1,DDX60,DDX60L,EPSTI1,FASN,GPX8,GRK3,HERC5,HERC6,HLA-B,HMGCR,IFI16,IFIH1,IFIT5,IRF1,JUNB,LSS,MUC5B,MVK,NLRC5,OAS3,PARP14,PGM5,PHLDB2,PIGZ,PTPRB,RELB,RNF213,SAMD9L,SEMA6B,SERPINA1,SERPINA3,SERPINA5,SLC7A11,SLFN5,SNCG,SOCS3,TAP1,TNC,TRIM22,UNC93A	54
Cancer,Gastrointestinal Disease,Organismal Injury and Abnormalities	Upper gastrointestinal carcinoma	2.91e-5	NA	NA	AKR1C1/AKR1C2,ALDH3A1,ASNS,B2M,BCAM,BIRC3,C3,C4BPA,CARD14,CASP1,CD22,CD274,CHRD,CKB,COL17A1,CSTA,CXCL1,CXCL2,CXCL3,CYP1A1,CYP1B1,DDX60,DDX60L,EPSTI1,FASN,FDFT1,GDA,GRK3,HERC5,HERC6,HLA-B,HMGCR,ID1,IFI16,IFIH1,IFIT5,IRF1,JUNB,LINC01503,LSS,MUC5B,MVK,NCOA7,NLRC5,NNMT,OAS3,PARP14,PGM5,PHLDB2,PIGZ,PSMB8,PTPRB,RELB,RNF213,SAMD9L,SEMA6B,SERPINA3,SERPINA5,SLC7A11,SLFN5,SNCG,SOCS3,STRA6,TAP1,TNC,TNFSF10,…	68
Cancer,Gastrointestinal Disease,Organismal Injury and Abnormalities	Upper gastrointestinal tract cancer	1.35e-5	NA	NA	AKR1C1/AKR1C2,ALDH3A1,ASNS,B2M,BCAM,BIRC3,C3,C4BPA,CARD14,CASP1,CD22,CD274,CEACAM5,CHRD,CKB,COL17A1,CSTA,CXCL1,CXCL2,CXCL3,CYP1A1,CYP1B1,DDX60,DDX60L,EPSTI1,FASN,FDFT1,GDA,GPX8,GRK3,HERC5,HERC6,HLA-B,HMGCR,ID1,IFI16,IFIH1,IFIT5,IRF1,JUNB,LINC01503,LSS,MUC5B,MVK,NCOA7,NLRC5,NNMT,OAS3,PARP14,PGM5,PHLDB2,PIGZ,PSMB8,PTPRB,RELB,RNF213,SAMD9L,SEMA6B,SERPINA1,SERPINA3,SERPINA5,SLC7A11,SLFN5,SNCG,SOCS3,S…	71
Cancer,Gastrointestinal Disease,Organismal Injury and Abnormalities	Upper gastrointestinal tract tumor	3.49e-6	NA	NA	AKR1C1/AKR1C2,ALDH3A1,ASNS,B2M,BCAM,BIRC3,C3,C4BPA,CARD14,CASP1,CD22,CD274,CEACAM5,CHRD,CKB,COL17A1,CSTA,CXCL1,CXCL2,CXCL3,CYP1A1,CYP1B1,DDX60,DDX60L,EPSTI1,FASN,FDFT1,GDA,GPX8,GRK3,HERC5,HERC6,HLA-B,HMGCR,ICAM1,ID1,IFI16,IFIH1,IFIT5,IRF1,JUNB,LCN2,LINC01503,LSS,MUC5B,MVK,NCOA7,NLRC5,NNMT,OAS3,PARP14,PGM5,PHLDB2,PIGZ,PSMB8,PTPRB,RELB,RNF213,SAMD9L,SEMA6B,SERPINA1,SERPINA3,SERPINA5,SLC7A11,SLFN5,S…	73
Cancer,Hematological Disease,Immunological Disease,Organismal Injury and Abnormalities	B cell cancer	1.06e-6	NA	NA	B2M,BCL3,BIRC3,BTN3A2,C3,CD22,CD274,CEACAM5,CHRD,CMPK2,COL17A1,CTSL,CXCL1,CXCL2,EPSTI1,FASN,FDFT1,GJB6,GRK3,HLA-B,ICAM1,IFIT3,IRF1,LPIN1,MUC5B,MVK,PARP14,PCLAF,PIGR,PSMB8,PSMB9,PTPRB,RNF213,S100A4,SERPINA1,SERPINA3,SLC28A3,TCN1,TNC,XAF1	40
Cancer,Hematological Disease,Immunological Disease,Organismal Injury and Abnormalities	B-cell lymphoma	4.19e-5	NA	NA	B2M,BCL3,BIRC3,BTN3A2,CD22,CD274,CHRD,COL17A1,CTSL,FASN,GRK3,ICAM1,IRF1,LPIN1,PARP14,PCLAF,PSMB8,PSMB9,RNF213,S100A4,SERPINA1,SLC28A3,TCN1,TNC	24
Cancer,Hematological Disease,Immunological Disease,Organismal Injury and Abnormalities	B-cell non-Hodgkin lymphoma	1.87e-4	NA	NA	B2M,BCL3,BIRC3,BTN3A2,CD22,CD274,CHRD,COL17A1,CTSL,FASN,GRK3,IRF1,LPIN1,PSMB8,PSMB9,RNF213,S100A4,SERPINA1,SLC28A3,TCN1,TNC	21
Cancer,Hematological Disease,Immunological Disease,Organismal Injury and Abnormalities	Incidence of lymphoma	8.33e-5	NA	-0.128	CYP1B1,ID1,IRF1,JUNB,PARP14,PSMB9,S100A4,TNFSF10	8
Cancer,Hematological Disease,Immunological Disease,Organismal Injury and Abnormalities	Leukemia	1.77e-4	NA	NA	ACSL1,ALDH3A1,B2M,BCL3,BIRC3,BTN3A1,C3,CARD14,CD22,CD274,CEACAM5,CHRD,CMPK2,COL17A1,CXCL2,CYP1A1,DDX60,DDX60L,HLA-B,HLA-C,HSD17B7,ID1,IFI44L,IFITM3,IL1R1,IRF1,JUNB,LPIN1,MUC5B,MVK,NPC1L1,PARP14,PIGR,PSMB8,PSMB9,PTPRB,RIGI,SAMD9L,SERPINA3,SLC28A3,SLC7A11,TNC,TNFSF10,VSIG1,XAF1	45
Cancer,Hematological Disease,Immunological Disease,Organismal Injury and Abnormalities	Lymphocytic cancer	2.4e-8	NA	-0.761	ALDH3A1,APOL3,B2M,BCL3,BIRC3,BTN3A1,BTN3A2,C3,CCL20,CD22,CD274,CDH3,CEACAM5,CHRD,CMPK2,COL17A1,CTSL,CXCL1,CXCL2,CYP1A1,CYP1B1,EPSTI1,FASN,FDFT1,GJB6,GRK3,HLA-B,HMGCR,ICAM1,ID1,IFI44,IFI44L,IFIT3,IFITM1,IRF1,JUNB,LPIN1,MMRN2,MUC5B,MVK,NNMT,NPC1L1,PARP14,PCLAF,PIGR,PSMB8,PSMB9,PTPRB,RELB,RNF213,S100A4,SECTM1,SERPINA1,SERPINA3,SLC28A3,SLC7A11,TCN1,TNC,TNFSF10,XAF1	60
Cancer,Hematological Disease,Immunological Disease,Organismal Injury and Abnormalities	Lymphoma	2.47e-10	NA	-0.761	B2M,BCL3,BIRC3,BTN3A2,C3,CCL20,CD22,CD274,CDH3,CHRD,COL17A1,CTSL,CYP1B1,FASN,FDFT1,GRK3,HLA-B,HMGCR,ICAM1,ID1,IFI44,IFI44L,IFIT3,IFITM1,IRF1,JUNB,LPIN1,MMRN2,NNMT,NPC1L1,PARP14,PCLAF,PSMB8,PSMB9,PTPRB,RELB,RNF213,S100A4,SECTM1,SERPINA1,SLC28A3,TCN1,TNC,TNFSF10	44
Cancer,Hematological Disease,Immunological Disease,Organismal Injury and Abnormalities	Mature B cell malignant tumor	5e-5	NA	NA	B2M,BIRC3,BTN3A2,CD22,CD274,CHRD,COL17A1,CTSL,CXCL1,CXCL2,EPSTI1,FASN,FDFT1,GJB6,GRK3,HLA-B,IFIT3,IRF1,LPIN1,PSMB8,PSMB9,S100A4,SERPINA1,SLC28A3,TCN1,TNC	26
Cancer,Hematological Disease,Immunological Disease,Organismal Injury and Abnormalities	Mature B-cell neoplasm	9.49e-4	NA	NA	B2M,BIRC3,BTN3A2,CD22,CD274,CHRD,COL17A1,CTSL,CXCL1,CXCL2,EPSTI1,FASN,FDFT1,GJB6,GRK3,HLA-B,IFIT3,IRF1,LPIN1,MVK,PSMB8,PSMB9,S100A4,SERPINA1,SLC28A3,TCN1,TNC	27
Cancer,Hematological Disease,Immunological Disease,Organismal Injury and Abnormalities	Mature T-cell neoplasm	7.09e-4	NA	NA	ALDH3A1,B2M,BTN3A1,C3,CCL20,CD274,CDH3,COL17A1,CXCL2,HLA-B,IFI44,IFI44L,IFIT3,IFITM1,JUNB,MUC5B,NNMT,NPC1L1,PTPRB,RELB,SECTM1,TNFSF10	22
Cancer,Hematological Disease,Immunological Disease,Organismal Injury and Abnormalities	Neoplasia of leukocytes	1.71e-9	NA	-0.437	ALDH3A1,B2M,BCL3,BIRC3,BTN3A1,BTN3A2,C3,CASP1,CCL20,CD22,CD274,CDH3,CEACAM5,CHRD,CMPK2,COL17A1,CTSL,CXCL1,CXCL2,CYP1A1,CYP1B1,EPSTI1,FASN,FDFT1,GJB6,GRK3,HLA-B,HMGCR,ICAM1,ID1,IFI44,IFI44L,IFIT3,IFITM1,IRF1,JUNB,LPIN1,MMRN2,MUC5B,MVK,NNMT,NPC1L1,PARP14,PCLAF,PIGR,PSMB8,PSMB9,PTPRB,RELB,RNF213,S100A4,SECTM1,SERPINA1,SERPINA3,SLC28A3,SLC7A11,TCN1,TNC,TNFSF10,XAF1	60
Cancer,Hematological Disease,Immunological Disease,Organismal Injury and Abnormalities	Newly diagnosed plasma cell myeloma	6.08e-4	NA	NA	CD274,PSMB8,PSMB9	3
Cancer,Hematological Disease,Immunological Disease,Organismal Injury and Abnormalities	Non-Hodgkin lymphoma	4e-9	NA	NA	B2M,BCL3,BIRC3,BTN3A2,C3,CCL20,CD22,CD274,CDH3,CHRD,COL17A1,CTSL,FASN,FDFT1,GRK3,HLA-B,ICAM1,ID1,IFI44,IFI44L,IFIT3,IFITM1,IRF1,JUNB,LPIN1,NNMT,NPC1L1,PSMB8,PSMB9,PTPRB,RELB,RNF213,S100A4,SECTM1,SERPINA1,SLC28A3,TCN1,TNC	38
Cancer,Hematological Disease,Immunological Disease,Organismal Injury and Abnormalities	Plasma cell dyscrasia	7.5e-4	NA	NA	B2M,BIRC3,BTN3A2,CD274,CTSL,CXCL1,EPSTI1,FASN,FDFT1,GJB6,HLA-B,IFIT3,PSMB8,PSMB9	14
Cancer,Hematological Disease,Immunological Disease,Organismal Injury and Abnormalities	Plasma cell myeloma	7.4e-4	NA	NA	B2M,BIRC3,CD274,CXCL1,EPSTI1,FDFT1,GJB6,HLA-B,IFIT3,PSMB8,PSMB9	11
Cancer,Hematological Disease,Immunological Disease,Organismal Injury and Abnormalities	Plasma cell neoplasm	6.26e-4	NA	NA	B2M,BIRC3,BTN3A2,CD274,CTSL,CXCL1,CXCL2,EPSTI1,FASN,FDFT1,GJB6,HLA-B,IFIT3,PSMB8,PSMB9	15
Cancer,Hematological Disease,Immunological Disease,Organismal Injury and Abnormalities	Refractory relapsed multiple myeloma	4.33e-4	NA	NA	CD274,PSMB8,PSMB9	3
Cancer,Hematological Disease,Immunological Disease,Organismal Injury and Abnormalities	T-cell malignant neoplasm	9.09e-4	NA	NA	ALDH3A1,APOL3,B2M,BTN3A1,C3,CCL20,CD22,CD274,CDH3,COL17A1,CXCL2,FDFT1,HLA-B,ID1,IFI44,IFI44L,IFIT3,IFITM1,JUNB,MUC5B,NNMT,NPC1L1,PTPRB,RELB,RNF213,SECTM1,TNFSF10	27
Cancer,Hematological Disease,Immunological Disease,Organismal Injury and Abnormalities	T-cell non-Hodgkin lymphoma	4.15e-4	NA	NA	B2M,C3,CCL20,CD274,CDH3,HLA-B,ID1,IFI44,IFI44L,IFIT3,IFITM1,JUNB,NNMT,NPC1L1,PTPRB,RELB,SECTM1	17
Cancer,Hematological Disease,Immunological Disease,Organismal Injury and Abnormalities	Tumorigenesis of lymphocytes	1.35e-9	NA	-0.761	B2M,BCL3,BIRC3,BTN3A2,C3,CCL20,CD22,CD274,CDH3,CEACAM5,CHRD,CMPK2,COL17A1,CTSL,CXCL1,CXCL2,CYP1B1,EPSTI1,FASN,FDFT1,GJB6,GRK3,HLA-B,HMGCR,ICAM1,ID1,IFI44,IFI44L,IFIT3,IFITM1,IRF1,JUNB,LPIN1,MMRN2,MUC5B,MVK,NNMT,NPC1L1,PARP14,PCLAF,PIGR,PSMB8,PSMB9,PTPRB,RELB,RNF213,S100A4,SECTM1,SERPINA1,SERPINA3,SLC28A3,TCN1,TNC,TNFSF10,XAF1	55
Cancer,Hematological Disease,Organismal Injury and Abnormalities	Growth of hematological system tumor	2.47e-4	NA	-0.565	CASP1,CD274,HMGCR,IL1R1,TNFSF10,TRIM22	6
Cancer,Hematological Disease,Organismal Injury and Abnormalities	Hematologic cancer	2.73e-9	NA	-0.502	ACSL1,ALDH3A1,APOL3,B2M,BCL3,BIRC3,BTN3A1,BTN3A2,C3,CARD14,CCL20,CD22,CD274,CDH3,CEACAM5,CHRD,CMPK2,COL17A1,CTSL,CXCL1,CXCL2,CYP1A1,CYP1B1,DDX60,DDX60L,EPSTI1,FASN,FDFT1,GJB6,GRK3,HLA-B,HLA-C,HMGCR,HSD17B7,ICAM1,ID1,IFI44,IFI44L,IFIT3,IFITM1,IFITM3,IL1R1,IRF1,JUNB,LCN2,LPIN1,MMRN2,MUC5B,MVK,NNMT,NPC1L1,PARP14,PCLAF,PGM5,PIGR,PSMB8,PSMB9,PTPRB,RELB,RIGI,RNF213,S100A4,SAMD9L,SECTM1,SERPINA1,SERPINA…	73
Cancer,Hematological Disease,Organismal Injury and Abnormalities	Hematologic cancer of cells	1.24e-8	NA	-0.761	ALDH3A1,B2M,BCL3,BIRC3,BTN3A1,BTN3A2,C3,CCL20,CD22,CD274,CDH3,CEACAM5,CHRD,CMPK2,COL17A1,CTSL,CXCL2,CYP1A1,CYP1B1,FASN,FDFT1,GRK3,HLA-B,HMGCR,ICAM1,ID1,IFI44,IFI44L,IFIT3,IFITM1,IRF1,JUNB,LPIN1,MMRN2,MUC5B,MVK,NNMT,NPC1L1,PARP14,PCLAF,PIGR,PSMB8,PSMB9,PTPRB,RELB,RNF213,S100A4,SECTM1,SERPINA1,SERPINA3,SLC28A3,SLC7A11,TCN1,TNC,TNFSF10,XAF1	56
Cancer,Hematological Disease,Organismal Injury and Abnormalities	Hematopoietic neoplasm	8.63e-11	NA	-0.249	ACSL1,ALDH3A1,APOL3,B2M,BCL3,BIRC3,BTN3A1,BTN3A2,C3,CARD14,CASP1,CCL20,CD22,CD274,CDH3,CEACAM5,CHRD,CMPK2,COL17A1,CTSL,CXCL1,CXCL2,CYP1A1,CYP1B1,DDX60,DDX60L,DTX3L,EPSTI1,FASN,FDFT1,GJB6,GRK3,HLA-B,HLA-C,HMGCR,HSD17B7,ICAM1,ID1,IFI44,IFI44L,IFIH1,IFIT3,IFITM1,IFITM3,IL1R1,IRF1,JUNB,LCN2,LPIN1,MMRN2,MUC5B,MVK,NNMT,NPC1L1,PARP14,PCLAF,PGM5,PIGR,PSMB8,PSMB9,PTPRB,RELB,RIGI,RNF213,S100A4,SAMD9L,SECTM…	77
Cancer,Hematological Disease,Organismal Injury and Abnormalities	Malignant lymphocytic neoplasm	2.4e-8	NA	-0.761	ALDH3A1,APOL3,B2M,BCL3,BIRC3,BTN3A1,BTN3A2,C3,CCL20,CD22,CD274,CDH3,CEACAM5,CHRD,CMPK2,COL17A1,CTSL,CXCL1,CXCL2,CYP1A1,CYP1B1,EPSTI1,FASN,FDFT1,GJB6,GRK3,HLA-B,HMGCR,ICAM1,ID1,IFI44,IFI44L,IFIT3,IFITM1,IRF1,JUNB,LPIN1,MMRN2,MUC5B,MVK,NNMT,NPC1L1,PARP14,PCLAF,PIGR,PSMB8,PSMB9,PTPRB,RELB,RNF213,S100A4,SECTM1,SERPINA1,SERPINA3,SLC28A3,SLC7A11,TCN1,TNC,TNFSF10,XAF1	60
Cancer,Hematological Disease,Organismal Injury and Abnormalities	Mature lymphocytic neoplasm	3.57e-6	NA	NA	ALDH3A1,B2M,BIRC3,BTN3A1,BTN3A2,C3,CCL20,CD22,CD274,CDH3,CHRD,COL17A1,CTSL,CXCL1,CXCL2,EPSTI1,FASN,FDFT1,GJB6,GRK3,HLA-B,IFI44,IFI44L,IFIT3,IFITM1,IRF1,JUNB,LPIN1,MUC5B,MVK,NNMT,NPC1L1,PSMB8,PSMB9,PTPRB,RELB,S100A4,SECTM1,SERPINA1,SLC28A3,TCN1,TNC,TNFSF10	43
Cancer,Hematological Disease,Organismal Injury and Abnormalities	Myelodysplastic syndrome or leukemia	7.92e-5	NA	NA	ACSL1,ALDH3A1,B2M,BCL3,BIRC3,BTN3A1,C3,CARD14,CD22,CD274,CEACAM5,CHRD,CMPK2,COL17A1,CXCL2,CYP1A1,DDX60,DDX60L,HLA-B,HLA-C,HSD17B7,ID1,IFI44L,IFITM1,IFITM3,IL1R1,IRF1,JUNB,LPIN1,MUC5B,MVK,NPC1L1,PARP14,PGM5,PIGR,PSMB8,PSMB9,PTPRB,RIGI,SAMD9L,SERPINA3,SLC28A3,SLC7A11,TNC,TNFSF10,VSIG1,XAF1	47
Cancer,Hematological Disease,Organismal Injury and Abnormalities	Myeloid neoplasm	8.34e-4	NA	NA	ACSL1,C3,CARD14,CASP1,CHRD,DDX60,DDX60L,DTX3L,HLA-B,HLA-C,HSD17B7,ID1,IFI44L,IFIH1,IFITM1,IFITM3,IL1R1,IRF1,JUNB,LCN2,MUC5B,PARP14,PGM5,PIGR,PSMB8,PSMB9,PTPRB,RIGI,SAMD9L,TNC,VSIG1	31
Cancer,Hematological Disease,Organismal Injury and Abnormalities	Myeloid or lymphoid neoplasm	1.64e-10	NA	-0.699	ACSL1,ALDH3A1,APOL3,B2M,BCL3,BIRC3,BTN3A1,BTN3A2,C3,CARD14,CASP1,CCL20,CD22,CD274,CDH3,CEACAM5,CHRD,CMPK2,COL17A1,CTSL,CXCL1,CXCL2,CYP1A1,CYP1B1,DDX60,DDX60L,DTX3L,EPSTI1,FASN,FDFT1,GJB6,GRK3,HLA-B,HLA-C,HMGCR,HSD17B7,ICAM1,ID1,IFI44,IFI44L,IFIH1,IFIT3,IFITM1,IFITM3,IL1R1,IRF1,JUNB,LCN2,LPIN1,MMRN2,MUC5B,MVK,NNMT,NPC1L1,PARP14,PCLAF,PGM5,PIGR,PSMB8,PSMB9,PTPRB,RELB,RIGI,RNF213,S100A4,SAMD9L,SECTM…	76
Cancer,Hematological Disease,Organismal Injury and Abnormalities	Neoplasia of blood cells	4.52e-11	NA	-0.699	ACSL1,ALDH3A1,B2M,BCL3,BIRC3,BTN3A1,BTN3A2,C3,CARD14,CASP1,CCL20,CD22,CD274,CDH3,CEACAM5,CHRD,CMPK2,COL17A1,CTSL,CXCL1,CXCL2,CYP1A1,CYP1B1,DDX60,DDX60L,DTX3L,EPSTI1,FASN,FDFT1,GJB6,GRK3,HLA-B,HLA-C,HMGCR,HSD17B7,ICAM1,ID1,IFI44,IFI44L,IFIH1,IFIT3,IFITM1,IFITM3,IL1R1,IRF1,JUNB,LCN2,LPIN1,MMRN2,MUC5B,MVK,NNMT,NPC1L1,PARP14,PCLAF,PGM5,PIGR,PSMB8,PSMB9,PTPRB,RELB,RIGI,RNF213,S100A4,SAMD9L,SECTM1,SERP…	75
Cancer,Neurological Disease,Organismal Injury and Abnormalities	Brain glioma	4.36e-5	NA	NA	ACSL1,AKAP12,AKR1C1/AKR1C2,ALDH3A1,APOL3,ATP10B,B3GALT5,BCAM,BIRC3,BTN3A1,BTN3A2,C3,C4BPA,CASP1,CCL20,CD22,CEACAM5,CHRD,CKB,CMPK2,COL17A1,CYP1A1,DDX60,DDX60L,DTX3L,FAM83A,FASN,GBP4,GCNT1,GDA,GRK3,HERC5,HERC6,HLA-B,HLA-F,HMGCR,ICAM1,IFI16,IFI44,IFI44L,IFIH1,IFIT3,IFITM1,IFITM3,IHH,IL15RA,IL1R1,IRF1,KCNE3,LPIN1,LSS,MMRN2,MUC5B,NCOA7,NFKBIZ,NLRC5,OAS3,PGM5,PHLDB2,PIGR,PIGZ,PTPRB,RELB,RNF213,S100A4,S…	84
Cancer,Neurological Disease,Organismal Injury and Abnormalities	Brain tumor	2.05e-5	NA	NA	ACSL1,AKAP12,AKR1C1/AKR1C2,ALDH3A1,APOL3,ATP10B,B3GALT5,BCAM,BIRC3,BTN3A1,BTN3A2,C3,C4BPA,CASP1,CCL20,CD22,CD274,CEACAM5,CHRD,CKB,CMPK2,COL17A1,CYP1A1,DDX60,DDX60L,DTX3L,FAM83A,FASN,GBP4,GCNT1,GDA,GRK3,HERC5,HERC6,HLA-B,HLA-F,HMGCR,ICAM1,IFI16,IFI44,IFI44L,IFIH1,IFIT3,IFITM1,IFITM3,IHH,IL15RA,IL1R1,IRF1,KCNE3,LPIN1,LSS,MMRN2,MUC5B,NCOA7,NFKBIZ,NLRC5,OAS3,PARP14,PGM5,PHLDB2,PIGR,PIGZ,PTPRB,RELB,RN…	86
Cancer,Neurological Disease,Organismal Injury and Abnormalities	Central nervous system solid tumor	2.64e-8	NA	NA	ACSL1,AKAP12,AKR1C1/AKR1C2,ALDH3A1,APOL3,ASNS,ATP10B,B2M,B3GALT5,BCAM,BIRC3,BTN3A1,BTN3A2,C3,C4BPA,CASP1,CCL20,CD22,CD274,CEACAM5,CHRD,CKB,CMPK2,COL17A1,CXCL1,CXCL2,CXCL3,CYP1A1,DDX60,DDX60L,DTX3L,FAM83A,FASN,GBP1,GBP4,GCNT1,GDA,GRK3,HERC5,HERC6,HLA-B,HLA-F,HMGCR,ICAM1,IFI16,IFI44,IFI44L,IFIH1,IFIT3,IFITM1,IFITM3,IHH,IL15RA,IL1R1,IRF1,KCNE3,LPIN1,LSS,MMRN2,MUC5B,NCOA7,NFKBIZ,NLRC5,NNMT,OAS3,PARP1…	98
Cancer,Neurological Disease,Organismal Injury and Abnormalities	Glioblastoma	6.39e-6	NA	NA	AKAP12,ASNS,CD274,CXCL1,DDX60L,FASN,GBP1,HLA-B,IL1R1,NNMT,PCLAF,S100A4,SERPINA1,SERPINA3,STRA6,TAP1,TCN1,TNC	18
Cancer,Neurological Disease,Organismal Injury and Abnormalities	Glioma	1.16e-8	NA	NA	ACSL1,AKAP12,AKR1C1/AKR1C2,ALDH3A1,APOL3,ASNS,ATP10B,B2M,B3GALT5,BCAM,BIRC3,BTN3A1,BTN3A2,C3,C4BPA,CASP1,CCL20,CD22,CD274,CEACAM5,CHRD,CKB,CMPK2,COL17A1,CXCL1,CXCL2,CXCL3,CYP1A1,DDX60,DDX60L,DTX3L,FAM83A,FASN,GBP1,GBP4,GCNT1,GDA,GRK3,HERC5,HERC6,HLA-B,HLA-F,HMGCR,ICAM1,IFI16,IFI44,IFI44L,IFIH1,IFIT3,IFITM1,IFITM3,IHH,IL15RA,IL1R1,IRF1,KCNE3,LPIN1,LSS,MMRN2,MUC5B,NCOA7,NFKBIZ,NLRC5,NNMT,OAS3,PCLAF…	97
Cancer,Neurological Disease,Organismal Injury and Abnormalities	Glioma cancer	3e-7	NA	NA	ACSL1,AKAP12,AKR1C1/AKR1C2,ALDH3A1,APOL3,ASNS,ATP10B,B3GALT5,BCAM,BIRC3,BTN3A1,BTN3A2,C3,C4BPA,CASP1,CCL20,CD22,CD274,CEACAM5,CHRD,CKB,CMPK2,COL17A1,CXCL1,CYP1A1,DDX60,DDX60L,DTX3L,FAM83A,FASN,GBP1,GBP4,GCNT1,GDA,GRK3,HERC5,HERC6,HLA-B,HLA-F,HMGCR,ICAM1,IFI16,IFI44,IFI44L,IFIH1,IFIT3,IFITM1,IFITM3,IHH,IL15RA,IL1R1,IRF1,KCNE3,LPIN1,LSS,MMRN2,MUC5B,NCOA7,NFKBIZ,NLRC5,NNMT,OAS3,PCLAF,PGM5,PHLDB2,PIG…	92
Cancer,Neurological Disease,Organismal Injury and Abnormalities	Grade 3-4 glioma cancer	5.79e-5	NA	NA	ACSL1,AKAP12,AKR1C1/AKR1C2,ALDH3A1,APOL3,ATP10B,BCAM,BIRC3,BTN3A1,BTN3A2,C3,C4BPA,CASP1,CCL20,CD22,CEACAM5,CHRD,CKB,CMPK2,COL17A1,CYP1A1,DDX60,DDX60L,DTX3L,FAM83A,FASN,GCNT1,GDA,GRK3,HERC5,HLA-B,HLA-F,HMGCR,ICAM1,IFI16,IFI44,IFI44L,IFIH1,IFIT3,IFITM1,IFITM3,IHH,IL15RA,IL1R1,IRF1,LPIN1,LSS,MMRN2,MUC5B,NCOA7,NLRC5,PGM5,PHLDB2,PIGR,PIGZ,PTPRB,RELB,RNF213,S100A4,SAMD9L,SC5D,SCD,SEMA6B,SERPINA3,SERPIN…	74
Cancer,Neurological Disease,Organismal Injury and Abnormalities	High grade astrocytoma	9.26e-6	NA	NA	ACSL1,AKAP12,AKR1C1/AKR1C2,ALDH3A1,ASNS,BCAM,BIRC3,BTN3A1,C3,C4BPA,CASP1,CCL20,CD22,CD274,CEACAM5,CHRD,CMPK2,COL17A1,CXCL1,DDX60,DDX60L,DTX3L,FAM83A,FASN,GBP1,GCNT1,GDA,GRK3,HERC5,HLA-B,HLA-F,HMGCR,ICAM1,IFI16,IFI44,IFI44L,IFIT3,IFITM1,IFITM3,IL15RA,IL1R1,IRF1,LPIN1,LSS,MMRN2,MUC5B,NCOA7,NLRC5,NNMT,PCLAF,PGM5,PHLDB2,PIGR,PTPRB,RELB,RNF213,S100A4,SC5D,SEMA6B,SERPINA1,SERPINA3,SERPINA5,SLC28A3,SLC4…	73
Cancer,Organismal Injury and Abnormalities	Abdominal adenocarcinoma	1.34e-10	NA	NA	ACSL1,AKAP12,AKR1C1/AKR1C2,ALDH3A1,APOL1,APOL3,ASNS,ATP10B,B2M,B3GALT5,BCAM,BCL3,BIRC3,BTN3A1,BTN3A2,C3,C4BPA,CARD14,CASP1,CCL20,CD22,CD274,CDH3,CEACAM19,CEACAM5,CFB,CHRD,CKB,CMPK2,COL17A1,CTSL,CXCL1,CXCL2,CXCL3,CYP1A1,CYP1B1,DDX60,DDX60L,DHCR7,DSG3,DTX3L,EPSTI1,FAM83A,FASN,FDFT1,GBP1,GBP4,GCNT1,GDA,GJB6,GRK3,HERC5,HERC6,HHLA2,HLA-B,HLA-C,HLA-F,HMGCR,HSD17B7,HSPE1,ICAM1,ID1,IFI16,IFI44,IFI44L,IFI…	129
Cancer,Organismal Injury and Abnormalities	Abdominal cancer	8.67e-8	NA	-1.4	ACSL1,AKAP12,AKR1C1/AKR1C2,ALDH3A1,APOL1,APOL3,ASNS,ATP10B,B2M,B3GALT5,BCAM,BCL3,BIRC3,BTN3A1,BTN3A2,C3,C4BPA,CARD14,CASP1,CCL20,CD22,CD274,CDH3,CEACAM19,CEACAM5,CFB,CHRD,CKB,CMPK2,COL17A1,CTSL,CXCL1,CXCL2,CXCL3,CYP1A1,CYP1B1,DDX60,DDX60L,DHCR7,DSG3,DTX3L,EPSTI1,FAM83A,FASN,FDFT1,GBP1,GBP4,GCNT1,GDA,GJB6,GPX8,GRK3,HERC5,HERC6,HHLA2,HLA-B,HLA-C,HLA-F,HMGCR,HSD17B7,HSPE1,ICAM1,ID1,IFI16,IFI44,IFI44…	131
Cancer,Organismal Injury and Abnormalities	Abdominal carcinoma	1.22e-8	NA	-1.878	ACSL1,AKAP12,AKR1C1/AKR1C2,ALDH3A1,APOL1,APOL3,ASNS,ATP10B,B2M,B3GALT5,BCAM,BCL3,BIRC3,BTN3A1,BTN3A2,C3,C4BPA,CARD14,CASP1,CCL20,CD22,CD274,CDH3,CEACAM19,CEACAM5,CFB,CHRD,CKB,CMPK2,COL17A1,CTSL,CXCL1,CXCL2,CXCL3,CYP1A1,CYP1B1,DDX60,DDX60L,DHCR7,DSG3,DTX3L,EPSTI1,FAM83A,FASN,FDFT1,GBP1,GBP4,GCNT1,GDA,GJB6,GRK3,HERC5,HERC6,HHLA2,HLA-B,HLA-C,HLA-F,HMGCR,HSD17B7,HSPE1,ICAM1,ID1,IFI16,IFI44,IFI44L,IFI…	130
Cancer,Organismal Injury and Abnormalities	Abdominal neoplasm	6.6e-8	NA	-0.078	ACSL1,AKAP12,AKR1C1/AKR1C2,ALDH3A1,APOL1,APOL3,ASNS,ATP10B,B2M,B3GALT5,BCAM,BCL3,BIRC3,BTN3A1,BTN3A2,C3,C4BPA,CARD14,CASP1,CCL20,CD22,CD274,CDH3,CEACAM19,CEACAM5,CFB,CHRD,CKB,CMPK2,COL17A1,CTSL,CXCL1,CXCL2,CXCL3,CYP1A1,CYP1B1,DDX60,DDX60L,DHCR7,DSG3,DTX3L,EPSTI1,FAM83A,FASN,FDFT1,GBP1,GBP4,GCNT1,GDA,GJB6,GPX8,GRK3,HERC5,HERC6,HHLA2,HLA-B,HLA-C,HLA-F,HMGCR,HSD17B7,HSPE1,ICAM1,ID1,IFI16,IFI44,IFI44…	132
Cancer,Organismal Injury and Abnormalities	Adenocarcinoma	9.77e-11	NA	-0.651	ACSL1,AKAP12,AKR1C1/AKR1C2,ALDH3A1,APOL1,APOL3,ASNS,ATP10B,B2M,B3GALT5,BCAM,BCL3,BIRC3,BTN3A1,BTN3A2,C3,C4BPA,CARD14,CASP1,CCL20,CD22,CD274,CDH3,CEACAM19,CEACAM5,CFB,CHRD,CKB,CMPK2,COL17A1,CSTA,CTSL,CXCL1,CXCL2,CXCL3,CYP1A1,CYP1B1,DDX60,DDX60L,DHCR7,DSG3,DTX3L,EPSTI1,FAM83A,FASN,FDFT1,GBP1,GBP4,GCNT1,GDA,GJB6,GRK3,HERC5,HERC6,HHLA2,HLA-B,HLA-C,HLA-F,HMGCR,HSD17B7,HSPE1,ICAM1,ID1,IFI16,IFI44,IFI44…	131
Cancer,Organismal Injury and Abnormalities	Advanced extracranial solid tumor	1.79e-4	NA	NA	AKAP12,AKR1C1/AKR1C2,B2M,CD274,CEACAM5,EPSTI1,FDFT1,HMGCR,ICAM1,IL15RA,LCN2,S100A4,SCD,SECTM1,SLC7A11,SLPI,WFDC2	17
Cancer,Organismal Injury and Abnormalities	Advanced malignant solid tumor	3.81e-5	NA	1.387	AKAP12,AKR1C1/AKR1C2,B2M,C3,CASP1,CD274,CEACAM5,EPSTI1,FASN,FDFT1,HMGCR,ICAM1,IL15RA,LCN2,S100A4,SCD,SECTM1,SLC7A11,SLPI,TNC,WFDC2	21
Cancer,Organismal Injury and Abnormalities	Advanced malignant tumor	7.66e-10	Increased	2.35	AKAP12,AKR1C1/AKR1C2,ASNS,B2M,C3,CASP1,CD274,CEACAM5,CXCL1,CXCL2,CXCL3,CYP1B1,EPSTI1,FASN,FDFT1,HMGCR,ICAM1,ID1,IFITM1,IFITM3,IL15RA,IL1R1,IRF1,JUNB,LCN2,LINC01503,PDZK1IP1,RIGI,S100A4,SCD,SECTM1,SERPINA1,SLC4A4,SLC7A11,SLPI,SNCG,SOCS3,STING1,TNC,WFDC2	40
Cancer,Organismal Injury and Abnormalities	Arrest in growth of tumor	2.19e-4	NA	NA	IL1R1,STING1,TNFSF10	3
Cancer,Organismal Injury and Abnormalities	Benign connective or soft tissue neoplasm	1.02e-5	NA	NA	CFB,CYP1B1,FDFT1,IFI44L,IFIH1,IFIT3,PHLDB2,SERPINA1,SOCS3,STING1,TNC,TNFSF10,XAF1	13
Cancer,Organismal Injury and Abnormalities	Benign solid tumor	1.69e-8	NA	NA	ACSL1,BCL3,C3,CDH3,CFB,CYP1B1,FDFT1,HLA-B,HLA-F,ID1,IFI44L,IFIH1,IFIT3,IFITM3,IHH,JUNB,LCN2,PGM5,PHLDB2,S100A4,SCD,SERPINA1,SLC4A4,SLC51B,SLPI,SOCS3,STING1,TCN1,TNC,TNFSF10,XAF1	31
Cancer,Organismal Injury and Abnormalities	Breast or colorectal cancer	1.32e-11	NA	-0.102	ACSL1,AKAP12,AKR1C1/AKR1C2,ALDH3A1,ASNS,ATP10B,B2M,B3GALT5,BCAM,BCL3,BTN3A2,C3,C4BPA,CASP1,CD22,CD274,CDH3,CEACAM19,CEACAM5,CFB,CHRD,CKB,CMPK2,COL17A1,CTSL,CXCL1,CXCL2,CXCL3,CYP1A1,CYP1B1,DDX60,DDX60L,DHCR7,DSG3,DTX3L,EPSTI1,FASN,FDFT1,GBP1,GBP4,GCNT1,GJB6,GPX8,GRK3,HERC5,HERC6,HHLA2,HLA-B,HLA-F,HMGCR,HSD17B7,HSPE1,ICAM1,ID1,IFI16,IFI44L,IFIH1,IFITM1,IFITM3,IL1R1,IRF1,IRF9,JUNB,LCN2,MMRN2,MUC5B,M…	107
Cancer,Organismal Injury and Abnormalities	Breast or gastric cancer	2.13e-9	NA	0	ACSL1,AKAP12,AKR1C1/AKR1C2,ALDH3A1,B2M,B3GALT5,BCAM,BCL3,BIRC3,BTN3A2,C3,CASP1,CD22,CD274,CDH3,CEACAM5,CFB,CHRD,CKB,CMPK2,COL17A1,CXCL1,CXCL2,CXCL3,CYP1A1,CYP1B1,DDX60,DDX60L,DHCR7,EPSTI1,FASN,FDFT1,GPX8,GRK3,HERC5,HERC6,HHLA2,HLA-B,HMGCR,HSD17B7,HSPE1,ICAM1,ID1,IFI16,IFI44L,IFIH1,IFIT3,IFIT5,IL1R1,IRF1,IRF9,JUNB,LCN2,LSS,MUC5B,MVD,MVK,NFKBIZ,NLRC5,NPC1L1,OAS3,PARP14,PARP9,PCLAF,PDZK1IP1,PGM5,PHL…	97
Cancer,Organismal Injury and Abnormalities	Breast or ovarian neoplasm	3.47e-12	NA	0.479	ACSL1,AKAP12,AKR1C1/AKR1C2,ALDH3A1,B2M,B3GALT5,BCAM,BCL3,BTN3A2,C3,CD22,CD274,CDH3,CEACAM5,CFB,CHRD,CKB,CMPK2,COL17A1,CXCL1,CXCL2,CXCL3,CYP1A1,CYP1B1,DDX60L,DHCR7,EPSTI1,FASN,FDFT1,GPX8,GRK3,HERC5,HERC6,HHLA2,HLA-B,HMGCR,HSD17B7,HSPE1,ICAM1,ID1,IFI44L,IFIH1,IFIT3,IL1R1,IRF1,IRF9,JUNB,LCN2,LPIN1,MUC5B,MVD,NFKBIZ,NPC1L1,OAS3,PARP14,PARP9,PCLAF,PDZK1IP1,PGM5,PHLDB2,PIGR,PSMB9,RELB,RNF213,S100A4,SAMD…	85
Cancer,Organismal Injury and Abnormalities	Breast or pancreatic cancer	4.87e-11	NA	0	ACSL1,AKAP12,AKR1C1/AKR1C2,ALDH3A1,APOL1,ASNS,B2M,B3GALT5,BCAM,BCL3,BTN3A2,C3,CASP1,CCL20,CD22,CD274,CDH3,CEACAM5,CFB,CHRD,CKB,CMPK2,COL17A1,CXCL1,CXCL2,CXCL3,CYP1A1,DDX60L,DHCR7,EPSTI1,FASN,FDFT1,GPX8,GRK3,HERC5,HERC6,HHLA2,HLA-B,HMGCR,HSD17B7,HSPE1,ICAM1,ID1,IFI44L,IFIH1,IFIT3,IFITM1,IL1R1,IRF1,IRF9,JUNB,LCN2,LSS,MUC5B,MVD,MYADM,NFKBIZ,NNMT,NPC1L1,OAS3,PARP14,PARP9,PCLAF,PDZK1IP1,PGM5,PHLDB2,PI…	93
Cancer,Organismal Injury and Abnormalities	Cancer of cells	1.6e-10	NA	0.812	AKAP12,ALDH3A1,ASNS,B2M,B3GALT5,BCL3,BIRC3,BTN3A1,BTN3A2,BTN3A3,C3,CCL20,CD22,CD274,CDH3,CEACAM5,CFB,CHRD,CMPK2,COL17A1,CSTA,CTSL,CXCL1,CXCL2,CXCL3,CYP1A1,CYP1B1,DHCR7,DSG3,EPSTI1,FASN,FDFT1,GCNT1,GDA,GJB6,GRK3,HERC5,HERC6,HHLA2,HLA-B,HLA-C,HMGCR,ICAM1,ID1,IFI44,IFI44L,IFIT3,IFITM1,IL15RA,IL1R1,IRF1,JUNB,LCN2,LINC01503,LPIN1,MMRN2,MUC5B,MVK,NCOA7,NLRC5,NNMT,NPC1L1,OAS3,PARP14,PCLAF,PDZK1IP1,PHLDB…	92
Cancer,Organismal Injury and Abnormalities	Cancer of head	1.16e-4	NA	NA	AKAP12,ALDH3A1,APOL3,ASNS,ATP10B,B3GALT5,BIRC3,C3,C4BPA,CARD14,CD274,CKB,COL17A1,CSTA,CXCL1,CXCL2,CXCL3,CYP1A1,DTX3L,FAM83A,FASN,FDFT1,GBP4,GDA,HERC6,HLA-B,IFI16,IFIH1,IHH,IL1R1,IRF1,KCNE3,MUC5B,NFKBIZ,NLRC5,NNMT,OAS3,PHLDB2,PSMB8,PTPRB,RNF213,SAMD9L,SERPINA1,SHFL,SLC7A11,SLFN5,SOCS3,STRA6,TNC,TNFAIP2,UBA7,UNC93A	52
Cancer,Organismal Injury and Abnormalities	Cancer of secretory structure	4.37e-7	NA	NA	ACSL1,AKAP12,AKR1C1/AKR1C2,ALDH3A1,APOL1,APOL3,ASNS,ATP10B,B2M,BCAM,BCL3,BIRC3,BTN3A1,BTN3A2,C3,C4BPA,CARD14,CASP1,CCL20,CD274,CDH3,CEACAM5,CFB,CHRD,CKB,CMPK2,COL17A1,CTSL,CXCL1,CXCL2,CXCL3,CYP1B1,DDX60,DDX60L,DSG3,DTX3L,EPSTI1,FAM83A,FASN,FDFT1,GBP1,GBP4,GCNT1,GDA,GPX8,GRK3,HERC5,HERC6,HLA-B,HLA-C,HLA-F,HMGCR,HSD17B7,ICAM1,ID1,IFI16,IFI44,IFI44L,IFIH1,IFIT5,IFITM1,IFITM3,IHH,IL15RA,IL1R1,IRF1,JU…	119
Cancer,Organismal Injury and Abnormalities	Carcinoma	1.08e-10	NA	-1.344	ACSL1,AKAP12,AKR1C1/AKR1C2,ALDH3A1,APOL1,APOL3,ASNS,ATP10B,B2M,B3GALT5,BCAM,BCL3,BIRC3,BTN3A1,BTN3A2,BTN3A3,C3,C4BPA,CARD14,CASP1,CCL20,CD22,CD274,CDH3,CEACAM19,CEACAM5,CFB,CHRD,CKB,CMPK2,COL17A1,CSTA,CTSL,CXCL1,CXCL2,CXCL3,CYP1A1,CYP1B1,DDX60,DDX60L,DHCR7,DSG3,DTX3L,EPSTI1,FAM83A,FASN,FDFT1,GBP1,GBP4,GCNT1,GDA,GJB6,GPX8,GRK3,HERC5,HERC6,HHLA2,HLA-B,HLA-C,HLA-F,HMGCR,HSD17B7,HSPE1,ICAM1,ID1,IFI16…	139
Cancer,Organismal Injury and Abnormalities	Clear-cell adenocarcinoma	4.55e-5	NA	NA	BCL3,CD274,DDX60,DDX60L,HMGCR,HSD17B7,IFI16,IFITM1,JUNB,MUC5B,NFKBIZ,NNMT,PIGR,PTPRB,SAMD9L,SCD,SERPINA3,SLC4A4,SLC7A11,SLFN5,SLPI,STRA6,TCN1,TNC,TNFSF10,TRIM22,WFDC2	27
Cancer,Organismal Injury and Abnormalities	Colitis-associated cancer	9.05e-4	NA	NA	CDH3,STING1,UBA7	3
Cancer,Organismal Injury and Abnormalities	Connective or soft tissue tumor	1.99e-5	NA	-1.387	BTN3A1,CD274,CEACAM19,CFB,CHRD,COL17A1,CTSL,CYP1B1,DTX3L,FASN,FDFT1,HLA-B,IFI44L,IFIH1,IFIT3,IL1R1,IRF1,LPIN1,MMRN2,MUC5B,MVK,NPC1L1,PARP14,PHLDB2,PSMB9,S100A4,SCD,SERPINA1,SERPINA3,SERPINA5,SLC7A11,SOCS3,STING1,STRA6,TCN1,TNC,TNFAIP2,TNFSF10,XAF1	39
Cancer,Organismal Injury and Abnormalities	Development of adenocarcinoma	1.16e-8	NA	NA	ACSL1,AKAP12,AKR1C1/AKR1C2,ASNS,ATP10B,B2M,B3GALT5,BCL3,BTN3A1,BTN3A2,C3,C4BPA,CD22,CD274,CEACAM5,CFB,CHRD,COL17A1,CSTA,CTSL,CXCL2,CYP1A1,CYP1B1,DDX60,DDX60L,DHCR7,DSG3,FAM83A,FDFT1,GBP4,GJB6,GRK3,HERC5,HHLA2,HLA-B,HLA-C,HMGCR,HSD17B7,HSPE1,IFI16,IFI44,IFI44L,IFIH1,IFIT3,IFIT5,IFITM1,IFITM3,IL1R1,IRF9,JUNB,LCN2,LSS,MUC5B,MVD,MYADM,NCOA7,NFKBIZ,NLRC5,NNMT,NPC1L1,OAS3,PARP14,PCLAF,PDZK1IP1,PGM5,PHL…	92
Cancer,Organismal Injury and Abnormalities	Development of benign tumor	4.15e-4	NA	NA	ACSL1,BCL3,C3,CDH3,CYP1B1,FDFT1,HLA-B,HLA-F,ID1,IFITM3,IHH,JUNB,PGM5,S100A4,SLC4A4,SLC51B,TCN1	17
Cancer,Organismal Injury and Abnormalities	Development of carcinoma	1.19e-9	NA	-1.029	ACSL1,AKAP12,AKR1C1/AKR1C2,ALDH3A1,ASNS,ATP10B,B2M,B3GALT5,BCAM,BCL3,BIRC3,BTN3A1,BTN3A2,C3,C4BPA,CASP1,CD22,CD274,CEACAM19,CEACAM5,CFB,CHRD,CKB,COL17A1,CSTA,CTSL,CXCL1,CXCL2,CXCL3,CYP1A1,CYP1B1,DDX60,DDX60L,DHCR7,DSG3,DTX3L,EPSTI1,FAM83A,FASN,FDFT1,GBP1,GBP4,GCNT1,GJB6,GRK3,HERC5,HERC6,HHLA2,HLA-B,HLA-C,HLA-F,HMGCR,HSD17B7,HSPE1,IFI16,IFI44,IFI44L,IFIH1,IFIT3,IFIT5,IFITM1,IFITM3,IL1R1,IRF9,JUNB,…	116
Cancer,Organismal Injury and Abnormalities	Development of malignant tumor	2.56e-10	NA	-0.958	ACSL1,AKAP12,AKR1C1/AKR1C2,ALDH3A1,ASNS,ATP10B,B2M,B3GALT5,BCAM,BCL3,BIRC3,BTN3A1,BTN3A2,C3,C4BPA,CASP1,CD22,CD274,CEACAM19,CEACAM5,CFB,CHRD,CKB,COL17A1,CSTA,CTSL,CXCL1,CXCL2,CXCL3,CYP1A1,CYP1B1,DDX60,DDX60L,DHCR7,DSG3,DTX3L,EPSTI1,FAM83A,FASN,FDFT1,GBP1,GBP4,GCNT1,GJB6,GRK3,HERC5,HERC6,HHLA2,HLA-B,HLA-C,HLA-F,HMGCR,HSD17B7,HSPE1,ID1,IFI16,IFI44,IFI44L,IFIH1,IFIT3,IFIT5,IFITM1,IFITM3,IL1R1,IRF1,I…	118
Cancer,Organismal Injury and Abnormalities	Development of sarcoma	9.06e-4	NA	-1.387	BTN3A1,CD274,FASN,FDFT1,IRF1,PARP14,PSMB9,S100A4,SLC7A11,TNFSF10	10
Cancer,Organismal Injury and Abnormalities	Embryonal tumor	2.63e-5	NA	NA	AKAP12,ASNS,C3,CD274,CXCL1,DDX60L,DHCR7,FASN,FDFT1,GBP1,HLA-B,IL1R1,NNMT,PCLAF,RELB,S100A4,SERPINA1,SERPINA3,STRA6,TAP1,TCN1,TNC,TNFSF10	23
Cancer,Organismal Injury and Abnormalities	Endometrioid carcinoma	1.4e-5	NA	NA	ACSL1,AKAP12,AKR1C1/AKR1C2,ATP10B,B2M,B3GALT5,BCL3,BTN3A1,BTN3A2,C3,C4BPA,CD22,CD274,CFB,CHRD,COL17A1,CYP1A1,DDX60,DHCR7,DSG3,FDFT1,GJB6,GRK3,HERC5,HSD17B7,HSPE1,IFI16,IFI44,IFIH1,IFIT3,IFIT5,IFITM3,IRF9,LSS,MUC5B,MYADM,NCOA7,NLRC5,NNMT,NPC1L1,OAS3,PARP14,PDZK1IP1,PGM5,PHLDB2,PSMB9,PTPRB,RNF213,S100A4,SAMD9L,SCD,SECTM1,SERPINA3,SLC28A3,SLC4A4,SLC7A11,SLFN5,SLPI,TAP1,TCN1,TNC,TNFAIP2,UBA7,UNC93A,V…	66
Cancer,Organismal Injury and Abnormalities	Epithelial neoplasm	1.67e-11	NA	-1.281	ACSL1,AKAP12,AKR1C1/AKR1C2,ALDH3A1,APOL1,APOL3,ASNS,ATP10B,B2M,B3GALT5,BCAM,BCL3,BIRC3,BTN3A1,BTN3A2,BTN3A3,C3,C4BPA,CARD14,CASP1,CCL20,CD22,CD274,CDH3,CEACAM19,CEACAM5,CFB,CHRD,CKB,CMPK2,COL17A1,CSTA,CTSL,CXCL1,CXCL2,CXCL3,CYP1A1,CYP1B1,DDX60,DDX60L,DHCR7,DSG3,DTX3L,EPSTI1,FAM83A,FASN,FDFT1,GBP1,GBP4,GCNT1,GDA,GJB6,GPX8,GRK3,HERC5,HERC6,HHLA2,HLA-B,HLA-C,HLA-F,HMGCR,HSD17B7,HSPE1,ICAM1,ID1,IFI16…	140
Cancer,Organismal Injury and Abnormalities	Extraadrenal retroperitoneal tumor	3.41e-6	NA	NA	AKR1C1/AKR1C2,ALDH3A1,APOL1,ASNS,B2M,C3,CASP1,CCL20,CD274,CDH3,CEACAM5,CMPK2,CTSL,CXCL1,CXCL2,CXCL3,CYP1A1,DDX60,DDX60L,FASN,FDFT1,GBP4,HERC5,HLA-B,HMGCR,HSD17B7,ID1,IFI16,IFIT3,IFITM1,IL1R1,JUNB,LCN2,LSS,MMRN2,MUC5B,MVD,MYADM,NFKBIZ,NNMT,NPC1L1,PCLAF,PDZK1IP1,PIGR,PTPRB,RNF213,SAMD9L,SCD,SERPINA3,SERPINA5,SLC28A3,SLC4A4,SLC7A11,SLFN5,SOCS3,STRA6,TAP1,TCN1,TNC,TNFSF10,TRIM22,UBA7	62
Cancer,Organismal Injury and Abnormalities	Extracranial solid tumor	1.35e-10	NA	-0.127	ACSL1,AKAP12,AKR1C1/AKR1C2,ALDH3A1,APOL1,APOL3,ASNS,ATP10B,B2M,B3GALT5,BCAM,BCL3,BIRC3,BTN3A1,BTN3A2,BTN3A3,C3,C4BPA,CARD14,CASP1,CCL20,CD22,CD274,CDH3,CEACAM19,CEACAM5,CFB,CHRD,CKB,CMPK2,COL17A1,CSTA,CTSL,CXCL1,CXCL2,CXCL3,CYP1A1,CYP1B1,DDX60,DDX60L,DHCR7,DSG3,DTX3L,EPSTI1,FAM83A,FASN,FDFT1,GBP1,GBP4,GCNT1,GDA,GJB6,GPX8,GRK3,HERC5,HERC6,HHLA2,HLA-B,HLA-C,HLA-F,HMGCR,HSD17B7,HSPE1,ICAM1,ID1,IFI16…	141
Cancer,Organismal Injury and Abnormalities	Extrahepatic metastasis	1.74e-4	NA	NA	AKAP12,AKR1C1/AKR1C2,CD274,CEACAM5,EPSTI1,FDFT1,ICAM1,IL15RA,LCN2,RIGI,S100A4,SECTM1,SLC7A11,SLPI	14
Cancer,Organismal Injury and Abnormalities	Extrapancreatic malignant tumor	1.25e-10	NA	-1.476	ACSL1,AKAP12,AKR1C1/AKR1C2,ALDH3A1,APOL1,APOL3,ASNS,ATP10B,B2M,B3GALT5,BCAM,BCL3,BIRC3,BTN3A1,BTN3A2,C3,C4BPA,CARD14,CASP1,CCL20,CD22,CD274,CDH3,CEACAM19,CEACAM5,CFB,CHRD,CKB,CMPK2,COL17A1,CSTA,CTSL,CXCL1,CXCL2,CXCL3,CYP1A1,CYP1B1,DDX60,DDX60L,DHCR7,DSG3,DTX3L,EPSTI1,FAM83A,FASN,FDFT1,GBP1,GBP4,GCNT1,GDA,GJB6,GPX8,GRK3,HERC5,HERC6,HHLA2,HLA-B,HLA-C,HLA-F,HMGCR,HSD17B7,HSPE1,ICAM1,ID1,IFI16,IFI44,…	139
Cancer,Organismal Injury and Abnormalities	Extrapulmonary squamous cell carcinoma	7.96e-6	NA	NA	AKAP12,ALDH3A1,ASNS,B2M,B3GALT5,BTN3A3,C3,CD274,CFB,CHRD,CMPK2,COL17A1,CSTA,CTSL,CXCL1,CXCL2,CXCL3,CYP1A1,DHCR7,EPSTI1,FASN,FDFT1,GCNT1,GDA,HERC6,HHLA2,HLA-B,HLA-C,HMGCR,ID1,IFITM1,IL15RA,IL1R1,IRF1,MUC5B,NCOA7,NLRC5,NNMT,NPC1L1,OAS3,PHLDB2,PIGR,PSMB8,PTPRB,RIGI,RNF213,S100A4,SAMD9L,SERPINA3,SERPINA5,SLC7A11,SOCS3,STRA6,TAP1,TCN1,TNC,TNFSF10	57
Cancer,Organismal Injury and Abnormalities	Formation of solid tumor	6.25e-14	NA	-0.441	ACSL1,AKAP12,AKR1C1/AKR1C2,ALDH3A1,APOL3,ASNS,ATP10B,B2M,B3GALT5,BCAM,BCL3,BIRC3,BTN3A1,BTN3A2,C3,C4BPA,CASP1,CCL20,CD22,CD274,CDH3,CEACAM19,CEACAM5,CFB,CHRD,CKB,CMPK2,COL17A1,CSTA,CTSL,CXCL1,CXCL2,CXCL3,CYP1A1,CYP1B1,DDX60,DDX60L,DHCR7,DSG3,DTX3L,EPSTI1,FAM83A,FASN,FDFT1,GBP1,GBP4,GCNT1,GDA,GJB6,GRK3,HERC5,HERC6,HHLA2,HLA-B,HLA-C,HLA-F,HMGCR,HSD17B7,HSPE1,ICAM1,ID1,IFI16,IFI44,IFI44L,IFIH1,IFIT3…	134
Cancer,Organismal Injury and Abnormalities	Frequency of tumor	4.16e-12	NA	-1.593	ACSL1,AKAP12,AKR1C1/AKR1C2,ALDH3A1,ASNS,ATP10B,B2M,B3GALT5,BCAM,BCL3,BIRC3,BTN3A1,BTN3A2,C3,C4BPA,CASP1,CD22,CD274,CDH3,CEACAM19,CEACAM5,CFB,CHRD,CKB,COL17A1,CSTA,CTSL,CXCL1,CXCL2,CXCL3,CYP1A1,CYP1B1,DDX60,DDX60L,DHCR7,DSG3,DTX3L,EPSTI1,FAM83A,FASN,FDFT1,GBP1,GBP4,GCNT1,GJB6,GRK3,HERC5,HERC6,HHLA2,HLA-B,HLA-C,HLA-F,HMGCR,HSD17B7,HSPE1,ID1,IFI16,IFI44,IFI44L,IFIH1,IFIT3,IFIT5,IFITM1,IFITM3,IHH,IL1…	122
Cancer,Organismal Injury and Abnormalities	Generation of tumor	9.78e-13	NA	-0.225	ACSL1,AKAP12,AKR1C1/AKR1C2,ALDH3A1,APOL3,ASNS,ATP10B,B2M,B3GALT5,BCAM,BCL3,BIRC3,BTN3A1,BTN3A2,C3,C4BPA,CASP1,CCL20,CD22,CD274,CEACAM19,CEACAM5,CFB,CHRD,CKB,CMPK2,COL17A1,CSTA,CTSL,CXCL1,CXCL2,CXCL3,CYP1A1,CYP1B1,DDX60,DDX60L,DHCR7,DSG3,DTX3L,EPSTI1,FAM83A,FASN,FDFT1,GBP1,GBP4,GCNT1,GDA,GJB6,GRK3,HERC5,HERC6,HHLA2,HLA-B,HLA-C,HLA-F,HMGCR,HSD17B7,HSPE1,ICAM1,ID1,IFI16,IFI44,IFI44L,IFIH1,IFIT3,IFIT…	131
Cancer,Organismal Injury and Abnormalities	Genitourinary adenocarcinoma	6.01e-9	NA	NA	ACSL1,AKAP12,AKR1C1/AKR1C2,APOL3,ASNS,ATP10B,B2M,B3GALT5,BCL3,BTN3A1,BTN3A2,C3,C4BPA,CASP1,CD22,CD274,CDH3,CFB,CHRD,COL17A1,CTSL,CXCL2,CYP1A1,DDX60,DDX60L,DHCR7,DSG3,DTX3L,EPSTI1,FASN,FDFT1,GCNT1,GDA,GJB6,GRK3,HERC5,HERC6,HHLA2,HLA-B,HLA-C,HMGCR,HSD17B7,HSPE1,ICAM1,ID1,IFI16,IFI44,IFI44L,IFIH1,IFIT3,IFIT5,IFITM1,IFITM3,IL1R1,IRF9,JUNB,LCN2,LSS,MUC5B,MVK,MYADM,NCOA7,NFKBIZ,NLRC5,NNMT,NPC1L1,OAS3,P…	101
Cancer,Organismal Injury and Abnormalities	Genitourinary carcinoma	3.71e-10	NA	0	ACSL1,AKAP12,AKR1C1/AKR1C2,ALDH3A1,APOL3,ASNS,ATP10B,B2M,B3GALT5,BCAM,BCL3,BTN3A1,BTN3A2,C3,C4BPA,CARD14,CASP1,CD22,CD274,CDH3,CFB,CHRD,CKB,COL17A1,CTSL,CXCL1,CXCL2,CXCL3,CYP1A1,CYP1B1,DDX60,DDX60L,DHCR7,DSG3,DTX3L,EPSTI1,FASN,FDFT1,GCNT1,GDA,GJB6,GRK3,HERC5,HERC6,HHLA2,HLA-B,HLA-C,HMGCR,HSD17B7,HSPE1,ICAM1,ID1,IFI16,IFI44,IFI44L,IFIH1,IFIT3,IFIT5,IFITM1,IFITM3,IL1R1,IRF1,IRF9,JUNB,LCN2,LSS,MUC5B…	112
Cancer,Organismal Injury and Abnormalities	Genitourinary tumor	4.61e-11	NA	0.404	ACSL1,AKAP12,AKR1C1/AKR1C2,ALDH3A1,APOL3,ASNS,ATP10B,B2M,B3GALT5,BCAM,BCL3,BIRC3,BTN3A1,BTN3A2,C3,C4BPA,CARD14,CASP1,CD22,CD274,CDH3,CEACAM5,CFB,CHRD,CKB,CMPK2,COL17A1,CTSL,CXCL1,CXCL2,CXCL3,CYP1A1,CYP1B1,DDX60,DDX60L,DHCR7,DSG3,DTX3L,EPSTI1,FASN,FDFT1,GCNT1,GDA,GJB6,GPX8,GRK3,HERC5,HERC6,HHLA2,HLA-B,HLA-C,HMGCR,HSD17B7,HSPE1,ICAM1,ID1,IFI16,IFI44,IFI44L,IFIH1,IFIT3,IFIT5,IFITM1,IFITM3,IL1R1,IRF1…	120
Cancer,Organismal Injury and Abnormalities	Glandular intraepithelial neoplasm	2.35e-6	NA	NA	AKAP12,ALDH3A1,C3,CDH3,CFB,GBP4,HLA-B,IRF1,NCOA7,SLC4A4,SOCS3,WFDC2	12
Cancer,Organismal Injury and Abnormalities	Grade 3-4 tumor	8.91e-6	NA	NA	ACSL1,AKAP12,AKR1C1/AKR1C2,ALDH3A1,APOL3,ATP10B,BCAM,BIRC3,BTN3A1,BTN3A2,C3,C4BPA,CASP1,CCL20,CD22,CD274,CEACAM5,CHRD,CKB,CMPK2,COL17A1,CYP1A1,DDX60,DDX60L,DTX3L,FAM83A,FASN,GCNT1,GDA,GRK3,HERC5,HLA-B,HLA-F,HMGCR,ICAM1,IFI16,IFI44,IFI44L,IFIH1,IFIT3,IFITM1,IFITM3,IHH,IL15RA,IL1R1,IRF1,LPIN1,LSS,MMRN2,MUC5B,NCOA7,NLRC5,OAS3,PGM5,PHLDB2,PIGR,PIGZ,PTPRB,RELB,RNF213,S100A4,SAMD9L,SC5D,SCD,SEMA6B,SERP…	77
Cancer,Organismal Injury and Abnormalities	Growth of carcinoma	3.73e-5	NA	-0.425	CD274,HMGCR,ID1,IL1R1,LCN2,SLC7A11,SOCS3,STING1,TNFSF10	9
Cancer,Organismal Injury and Abnormalities	Growth of malignant tumor	6.32e-6	NA	0.095	B2M,CASP1,CD274,CDH3,CXCL1,CXCL3,FASN,HMGCR,ID1,IL1R1,LCN2,SLC7A11,SOCS3,STING1,TNC,TNFSF10,TRIM22	17
Cancer,Organismal Injury and Abnormalities	Growth of melanoma	3.21e-5	Decreased	-2	CDH3,CXCL3,FASN,IL1R1,TNC,TNFSF10	6
Cancer,Organismal Injury and Abnormalities	Growth of solid tumor	7.14e-7	NA	0.165	ASNS,B2M,CD274,CDH3,CEACAM5,CXCL1,CXCL3,FASN,HMGCR,ID1,IFIH1,IFITM3,IL1R1,LCN2,LPIN1,RIGI,SLC7A11,SOCS3,STING1,TNC,TNFSF10	21
Cancer,Organismal Injury and Abnormalities	Growth of subcutaneous tumor	8.54e-5	NA	0.214	ASNS,CD274,CEACAM5,IFIH1,LCN2,LPIN1,RIGI,SLC7A11,SOCS3,TNFSF10	10
Cancer,Organismal Injury and Abnormalities	Growth of tumor	4.9e-9	NA	1.173	APOL1,ASNS,B2M,CASP1,CD274,CDH3,CEACAM5,CXCL1,CXCL3,CYP1B1,DSG3,EPSTI1,FASN,GPX8,GRK3,HMGCR,ICAM1,ID1,IFIH1,IFITM3,IL1R1,IRF1,JUNB,LCN2,LINC01503,LPIN1,PCLAF,RELB,RIGI,SLC4A4,SLC7A11,SLFN5,SLPI,SNCG,SOCS3,STING1,TNC,TNFSF10,TRIM22	39
Cancer,Organismal Injury and Abnormalities	Head and neck adenocarcinoma	3.29e-4	NA	NA	CARD14,CD274,FASN,HLA-B,PTPRB,S100A4,SERPINA1,STRA6,TNC,TNFSF10	10
Cancer,Organismal Injury and Abnormalities	Head and neck cancer	4.77e-7	NA	NA	ACSL1,AKAP12,ALDH3A1,APOL3,ASNS,ATP10B,B2M,B3GALT5,BCAM,BCL3,BIRC3,BTN3A1,BTN3A2,C3,C4BPA,CARD14,CASP1,CCL20,CD274,CDH3,CEACAM5,CFB,CHRD,CKB,CMPK2,COL17A1,CSTA,CXCL1,CXCL2,CXCL3,CYP1A1,CYP1B1,DDX60,DDX60L,DHCR7,DSG3,DTX3L,EPSTI1,FAM83A,FASN,FDFT1,GBP1,GBP4,GDA,GPX8,GRK3,HERC5,HERC6,HLA-B,HLA-C,HLA-F,HMGCR,HSD17B7,ICAM1,ID1,IFI16,IFI44,IFI44L,IFIH1,IFIT5,IFITM1,IFITM3,IHH,IL15RA,IL1R1,IRF1,JUNB,KC…	118
Cancer,Organismal Injury and Abnormalities	Head and neck carcinoma	1.42e-6	NA	NA	ACSL1,AKAP12,ALDH3A1,APOL3,ASNS,ATP10B,B2M,BCAM,BCL3,BIRC3,BTN3A1,BTN3A2,C3,C4BPA,CARD14,CASP1,CCL20,CD274,CDH3,CEACAM5,CFB,CHRD,CKB,CMPK2,COL17A1,CSTA,CXCL1,CXCL2,CXCL3,CYP1A1,CYP1B1,DDX60,DDX60L,DHCR7,DSG3,EPSTI1,FAM83A,FASN,FDFT1,GBP1,GBP4,GDA,GPX8,GRK3,HERC5,HERC6,HLA-B,HLA-C,HLA-F,HMGCR,HSD17B7,ICAM1,ID1,IFI16,IFI44,IFI44L,IFIH1,IFIT5,IFITM1,IFITM3,IHH,IL15RA,IL1R1,IRF1,JUNB,LINC01503,LPIN1,…	114
Cancer,Organismal Injury and Abnormalities	Head and neck tumor	4.57e-9	NA	NA	ACSL1,AKAP12,AKR1C1/AKR1C2,ALDH3A1,APOL3,ASNS,ATP10B,B2M,B3GALT5,BCAM,BCL3,BIRC3,BTN3A1,BTN3A2,C3,C4BPA,CARD14,CASP1,CCL20,CD22,CD274,CDH3,CEACAM5,CFB,CHRD,CKB,CMPK2,COL17A1,CSTA,CXCL1,CXCL2,CXCL3,CYP1A1,CYP1B1,DDX60,DDX60L,DHCR7,DSG3,DTX3L,EPSTI1,FAM83A,FASN,FDFT1,GBP1,GBP4,GCNT1,GDA,GPX8,GRK3,HERC5,HERC6,HLA-B,HLA-C,HLA-F,HMGCR,HSD17B7,ICAM1,ID1,IFI16,IFI44,IFI44L,IFIH1,IFIT3,IFIT5,IFITM1,IFITM…	127
Cancer,Organismal Injury and Abnormalities	Hematological or lymphatic system tumor	4.51e-11	NA	-0.683	ACSL1,ALDH3A1,APOL3,B2M,BCL3,BIRC3,BTN3A1,BTN3A2,C3,CARD14,CASP1,CCL20,CD22,CD274,CDH3,CEACAM5,CHRD,CMPK2,COL17A1,CTSL,CXCL1,CXCL2,CYP1A1,CYP1B1,DDX60,DDX60L,DTX3L,EPSTI1,FASN,FDFT1,GJB6,GRK3,HLA-B,HLA-C,HMGCR,HSD17B7,ICAM1,ID1,IFI44,IFI44L,IFIH1,IFIT3,IFITM1,IFITM3,IL1R1,IRF1,JUNB,LCN2,LPIN1,MMRN2,MUC5B,MVK,NNMT,NPC1L1,PARP14,PCLAF,PGM5,PIGR,PSMB8,PSMB9,PTPRB,RELB,RIGI,RNF213,S100A4,SAMD9L,SECTM…	78
Cancer,Organismal Injury and Abnormalities	Incidence of tumor	1.41e-11	NA	-1.16	ACSL1,AKAP12,AKR1C1/AKR1C2,ALDH3A1,ASNS,ATP10B,B2M,B3GALT5,BCAM,BCL3,BIRC3,BTN3A1,BTN3A2,C3,C4BPA,CASP1,CD22,CD274,CDH3,CEACAM19,CEACAM5,CFB,CHRD,CKB,COL17A1,CSTA,CTSL,CXCL1,CXCL2,CXCL3,CYP1A1,CYP1B1,DDX60,DDX60L,DHCR7,DSG3,DTX3L,EPSTI1,FAM83A,FASN,FDFT1,GBP1,GBP4,GCNT1,GJB6,GRK3,HERC5,HERC6,HHLA2,HLA-B,HLA-C,HLA-F,HMGCR,HSD17B7,HSPE1,ID1,IFI16,IFI44,IFI44L,IFIH1,IFIT3,IFIT5,IFITM1,IFITM3,IHH,IL1…	123
Cancer,Organismal Injury and Abnormalities	Intraabdominal organ tumor	4.74e-8	NA	-0.211	ACSL1,AKAP12,AKR1C1/AKR1C2,ALDH3A1,APOL1,ASNS,ATP10B,B2M,B3GALT5,BCAM,BCL3,BIRC3,BTN3A1,BTN3A2,C3,C4BPA,CARD14,CASP1,CCL20,CD22,CD274,CDH3,CEACAM19,CEACAM5,CFB,CHRD,CKB,CMPK2,COL17A1,CTSL,CXCL1,CXCL2,CXCL3,CYP1A1,CYP1B1,DDX60,DDX60L,DHCR7,DSG3,DTX3L,EPSTI1,FAM83A,FASN,FDFT1,GBP1,GBP4,GCNT1,GDA,GJB6,GPX8,GRK3,HERC5,HERC6,HHLA2,HLA-B,HLA-C,HLA-F,HMGCR,HSD17B7,HSPE1,ICAM1,ID1,IFI16,IFI44,IFI44L,IFIH…	131
Cancer,Organismal Injury and Abnormalities	Intraepithelial neoplasm	9.56e-7	NA	NA	AKAP12,ALDH3A1,C3,CDH3,CFB,GBP4,HLA-B,IRF1,NCOA7,OAS3,SLC4A4,SOCS3,WFDC2	13
Cancer,Organismal Injury and Abnormalities	Invasive cancer	2.87e-9	Increased	2.35	AKAP12,AKR1C1/AKR1C2,ASNS,B2M,C3,CASP1,CD274,CEACAM5,CXCL1,CXCL2,CXCL3,CYP1B1,EPSTI1,FASN,FDFT1,GRK3,HLA-B,HMGCR,ICAM1,ID1,IFITM1,IFITM3,IL15RA,IL1R1,IRF1,JUNB,LCN2,LINC01503,NFKBIZ,PDZK1IP1,RIGI,S100A4,SCD,SECTM1,SERPINA1,SLC4A4,SLC7A11,SLPI,SNCG,SOCS3,STING1,TAP1,TNC	43
Cancer,Organismal Injury and Abnormalities	Liquid tumor	1.29e-5	NA	NA	ACSL1,ALDH3A1,B2M,BCL3,BIRC3,BTN3A1,C3,CARD14,CD22,CD274,CEACAM5,CHRD,CMPK2,COL17A1,CXCL2,CYP1A1,DDX60,DDX60L,DTX3L,HLA-B,HLA-C,HSD17B7,ID1,IFI44L,IFIH1,IFITM1,IFITM3,IL1R1,IRF1,JUNB,LCN2,LPIN1,MUC5B,MVK,NPC1L1,PARP14,PGM5,PIGR,PSMB8,PSMB9,PTPRB,RIGI,SAMD9L,SERPINA3,SLC28A3,SLC7A11,TNC,TNFSF10,VSIG1,XAF1	50
Cancer,Organismal Injury and Abnormalities	Lymphatic system tumor	2.19e-9	NA	-1.311	ALDH3A1,APOL3,B2M,BCL3,BIRC3,BTN3A1,BTN3A2,C3,CASP1,CCL20,CD22,CD274,CDH3,CEACAM5,CHRD,CMPK2,COL17A1,CTSL,CXCL1,CXCL2,CYP1A1,CYP1B1,EPSTI1,FASN,FDFT1,GJB6,GRK3,HLA-B,HMGCR,ICAM1,ID1,IFI44,IFI44L,IFIT3,IFITM1,IRF1,JUNB,LPIN1,MMRN2,MUC5B,MVK,NNMT,NPC1L1,PARP14,PCLAF,PIGR,PSMB8,PSMB9,PTPRB,RELB,RIGI,RNF213,S100A4,SECTM1,SERPINA1,SERPINA3,SLC28A3,SLC7A11,STING1,TCN1,TNC,TNFSF10,XAF1	63
Cancer,Organismal Injury and Abnormalities	Lymphoid cancer	1.14e-8	NA	-0.761	ALDH3A1,APOL3,B2M,BCL3,BIRC3,BTN3A1,BTN3A2,C3,CCL20,CD22,CD274,CDH3,CEACAM5,CHRD,CMPK2,COL17A1,CTSL,CXCL1,CXCL2,CYP1A1,CYP1B1,EPSTI1,FASN,FDFT1,GJB6,GRK3,HLA-B,HMGCR,ICAM1,ID1,IFI44,IFI44L,IFIT3,IFITM1,IRF1,JUNB,LPIN1,MMRN2,MUC5B,MVK,NNMT,NPC1L1,PARP14,PCLAF,PIGR,PSMB8,PSMB9,PTPRB,RELB,RIGI,RNF213,S100A4,SECTM1,SERPINA1,SERPINA3,SLC28A3,SLC7A11,TCN1,TNC,TNFSF10,XAF1	61
Cancer,Organismal Injury and Abnormalities	Lymphoreticular neoplasm	4.62e-11	NA	-1.528	ACSL1,B2M,BCL3,BIRC3,BTN3A2,C3,CARD14,CASP1,CCL20,CD22,CD274,CDH3,CHRD,COL17A1,CTSL,CYP1B1,DDX60,DDX60L,DTX3L,FASN,FDFT1,GRK3,HLA-B,HLA-C,HMGCR,HSD17B7,ICAM1,ID1,IFI44,IFI44L,IFIH1,IFIT3,IFITM1,IFITM3,IL1R1,IRF1,JUNB,LCN2,LPIN1,MMRN2,MUC5B,NNMT,NPC1L1,PARP14,PCLAF,PGM5,PIGR,PSMB8,PSMB9,PTPRB,RELB,RIGI,RNF213,S100A4,SAMD9L,SECTM1,SERPINA1,SLC28A3,STING1,TCN1,TNC,TNFSF10,VSIG1	63
Cancer,Organismal Injury and Abnormalities	Malignant genitourinary solid tumor	4.68e-11	NA	0.447	ACSL1,AKAP12,AKR1C1/AKR1C2,ALDH3A1,APOL3,ASNS,ATP10B,B2M,B3GALT5,BCAM,BCL3,BIRC3,BTN3A1,BTN3A2,C3,C4BPA,CARD14,CASP1,CD22,CD274,CDH3,CEACAM5,CFB,CHRD,CKB,CMPK2,COL17A1,CTSL,CXCL1,CXCL2,CXCL3,CYP1A1,CYP1B1,DDX60,DDX60L,DHCR7,DSG3,DTX3L,EPSTI1,FASN,FDFT1,GCNT1,GDA,GJB6,GPX8,GRK3,HERC5,HERC6,HHLA2,HLA-B,HLA-C,HMGCR,HSD17B7,HSPE1,ICAM1,ID1,IFI16,IFI44,IFI44L,IFIH1,IFIT3,IFIT5,IFITM1,IFITM3,IL1R1,IRF1…	119
Cancer,Organismal Injury and Abnormalities	Malignant neoplasm of retroperitoneum	1.02e-5	NA	NA	AKR1C1/AKR1C2,APOL1,ASNS,B2M,C3,CASP1,CCL20,CD274,CDH3,CEACAM5,CMPK2,CTSL,CXCL1,CXCL2,CXCL3,CYP1A1,DDX60,DDX60L,FASN,FDFT1,HERC5,HMGCR,HSD17B7,ID1,IFI16,IFIT3,IFITM1,IL1R1,JUNB,LCN2,LSS,MUC5B,MVD,MYADM,NFKBIZ,NNMT,NPC1L1,PCLAF,PDZK1IP1,PIGR,PTPRB,RNF213,SAMD9L,SCD,SERPINA3,SLC28A3,SLC4A4,SLC7A11,SLFN5,SOCS3,STRA6,TAP1,TCN1,TNC,TNFSF10,TRIM22,UBA7	57
Cancer,Organismal Injury and Abnormalities	Melanoma	1.58e-9	NA	-0.64	AKAP12,AKR1C1/AKR1C2,ALDH3A1,APOL1,APOL3,ASNS,ATP10B,B2M,B3GALT5,BCAM,BCL3,BIRC3,BTN3A1,BTN3A2,BTN3A3,C3,C4BPA,CASP1,CD22,CD274,CDH3,CEACAM19,CEACAM5,CFB,CHRD,CMPK2,COL17A1,CSTA,CTSL,CXCL1,CXCL3,CYP1A1,CYP1B1,DDX60,DDX60L,DHCR7,DSG3,DTX3L,FAM83A,FASN,GBP1,GBP4,GCNT1,GDA,GJB6,HERC5,HERC6,HHLA2,HLA-B,HLA-C,HLA-F,HMGCR,ICAM1,IFI44L,IFIH1,IFIT3,IFITM3,IHH,IL15RA,IL1R1,IRF9,KCNE3,LCN2,LPIN1,LSS,MMRN2,…	112
Cancer,Organismal Injury and Abnormalities	Metastasis	4.1e-10	Increased	2.35	AKAP12,AKR1C1/AKR1C2,ASNS,B2M,C3,CASP1,CD274,CEACAM5,CXCL1,CXCL2,CXCL3,CYP1B1,EPSTI1,FASN,FDFT1,HMGCR,ICAM1,ID1,IFITM1,IFITM3,IL15RA,IL1R1,IRF1,JUNB,LCN2,LINC01503,PDZK1IP1,RIGI,S100A4,SCD,SECTM1,SERPINA1,SLC4A4,SLC7A11,SLPI,SNCG,SOCS3,STING1,TNC	39
Cancer,Organismal Injury and Abnormalities	Metastasis of cells	5.78e-6	NA	1.452	ASNS,B2M,CD274,CXCL1,CXCL2,CXCL3,FASN,IFITM1,IL1R1,IRF1,JUNB,LCN2,LINC01503,PDZK1IP1,S100A4,SERPINA1,SLC4A4,SLC7A11,SNCG	19
Cancer,Organismal Injury and Abnormalities	Metastasis of tumor cell lines	2.34e-5	NA	1.652	ASNS,B2M,CD274,CXCL1,CXCL2,CXCL3,IFITM1,IL1R1,IRF1,JUNB,LCN2,LINC01503,PDZK1IP1,S100A4,SLC4A4,SLC7A11,SNCG	17
Cancer,Organismal Injury and Abnormalities	Metastatic solid tumor	1.78e-5	NA	1.387	AKAP12,AKR1C1/AKR1C2,B2M,C3,CASP1,CD274,CEACAM5,EPSTI1,FASN,FDFT1,HMGCR,ICAM1,IL15RA,LCN2,S100A4,SCD,SECTM1,SLC7A11,SLPI,TNC	20
Cancer,Organismal Injury and Abnormalities	Multiple cancers	9.93e-13	NA	0	ACSL1,AKAP12,AKR1C1/AKR1C2,ALDH3A1,B2M,B3GALT5,BCAM,BCL3,BIRC3,BTN3A2,C3,CD22,CD274,CDH3,CEACAM5,CFB,CHRD,CKB,CMPK2,COL17A1,CXCL1,CXCL2,CXCL3,CYP1A1,DDX60L,DHCR7,EPSTI1,FASN,FDFT1,GJB6,GPX8,GRK3,HERC5,HERC6,HHLA2,HLA-B,HMGCR,HSD17B7,HSPE1,ICAM1,ID1,IFI44L,IFIH1,IFIT3,IL1R1,IRF1,IRF9,JUNB,LCN2,MUC5B,MVD,NFKBIZ,NPC1L1,OAS3,PARP14,PARP9,PCLAF,PDZK1IP1,PGM5,PHLDB2,PIGR,PSMB8,PSMB9,RELB,RNF213,S100A4,…	86
Cancer,Organismal Injury and Abnormalities	Neoplasia of cells	7.7e-13	NA	1.518	ACSL1,AKAP12,ALDH3A1,ASNS,B2M,B3GALT5,BCL3,BIRC3,BTN3A1,BTN3A2,BTN3A3,C3,CARD14,CASP1,CCL20,CD22,CD274,CDH3,CEACAM5,CFB,CHRD,CMPK2,COL17A1,CSTA,CTSL,CXCL1,CXCL2,CXCL3,CYP1A1,CYP1B1,DDX60,DDX60L,DHCR7,DSG3,DTX3L,EPSTI1,FASN,FDFT1,GCNT1,GDA,GJB6,GRK3,HERC5,HERC6,HHLA2,HLA-B,HLA-C,HMGCR,HSD17B7,ICAM1,ID1,IFI44,IFI44L,IFIH1,IFIT3,IFITM1,IFITM3,IL15RA,IL1R1,IRF1,JUNB,LCN2,LINC01503,LPIN1,MMRN2,MUC5B,M…	103
Cancer,Organismal Injury and Abnormalities	Neoplasia of sarcoma cell lines	2.82e-4	NA	1.982	ASNS,CDH3,JUNB,TNC	4
Cancer,Organismal Injury and Abnormalities	Neoplasia of tumor cell lines	5.77e-6	Increased	2.099	ACSL1,ASNS,B2M,CD274,CDH3,CXCL1,CXCL2,CXCL3,HMGCR,IFITM1,IL1R1,IRF1,JUNB,LCN2,LINC01503,PDZK1IP1,S100A4,SLC4A4,SLC7A11,SNCG,TNC	21
Cancer,Organismal Injury and Abnormalities	Non-central nervous system malignant neoplasm	9.69e-11	NA	-1.228	ACSL1,AKAP12,AKR1C1/AKR1C2,ALDH3A1,APOL1,APOL3,ASNS,ATP10B,B2M,B3GALT5,BCAM,BCL3,BIRC3,BTN3A1,BTN3A2,BTN3A3,C3,C4BPA,CARD14,CASP1,CCL20,CD22,CD274,CDH3,CEACAM19,CEACAM5,CFB,CHRD,CKB,CMPK2,COL17A1,CSTA,CTSL,CXCL1,CXCL2,CXCL3,CYP1A1,CYP1B1,DDX60,DDX60L,DHCR7,DSG3,DTX3L,EPSTI1,FAM83A,FASN,FDFT1,GBP1,GBP4,GCNT1,GDA,GJB6,GPX8,GRK3,HERC5,HERC6,HHLA2,HLA-B,HLA-C,HLA-F,HMGCR,HSD17B7,HSPE1,ICAM1,ID1,IFI16…	141
Cancer,Organismal Injury and Abnormalities	Non-hematological solid tumor	7.76e-14	NA	-1.118	ACSL1,AKAP12,AKR1C1/AKR1C2,ALDH3A1,APOL1,APOL3,ASNS,ATP10B,B2M,B3GALT5,BCAM,BCL3,BIRC3,BTN3A1,BTN3A2,BTN3A3,C3,C4BPA,CARD14,CASP1,CCL20,CD22,CD274,CDH3,CEACAM19,CEACAM5,CFB,CHRD,CKB,CMPK2,COL17A1,CSTA,CTSL,CXCL1,CXCL2,CXCL3,CYP1A1,CYP1B1,DDX60,DDX60L,DHCR7,DSG3,DTX3L,EPSTI1,FAM83A,FASN,FDFT1,GBP1,GBP4,GCNT1,GDA,GJB6,GPX8,GRK3,HERC5,HERC6,HHLA2,HLA-B,HLA-C,HLA-F,HMGCR,HSD17B7,HSPE1,ICAM1,ID1,IFI16…	143
Cancer,Organismal Injury and Abnormalities	Non-melanoma solid tumor	7.04e-13	NA	-0.816	ACSL1,AKAP12,AKR1C1/AKR1C2,ALDH3A1,APOL1,APOL3,ASNS,ATP10B,B2M,B3GALT5,BCAM,BCL3,BIRC3,BTN3A1,BTN3A2,BTN3A3,C3,C4BPA,CARD14,CASP1,CCL20,CD22,CD274,CDH3,CEACAM19,CEACAM5,CFB,CHRD,CKB,CMPK2,COL17A1,CSTA,CTSL,CXCL1,CXCL2,CXCL3,CYP1A1,CYP1B1,DDX60,DDX60L,DHCR7,DSG3,DTX3L,EPSTI1,FAM83A,FASN,FDFT1,GBP1,GBP4,GCNT1,GDA,GJB6,GPX8,GRK3,HERC5,HERC6,HHLA2,HLA-B,HLA-C,HLA-F,HMGCR,HSD17B7,HSPE1,ICAM1,ID1,IFI16…	142
Cancer,Organismal Injury and Abnormalities	Nonhematologic malignant neoplasm	6.42e-13	NA	-1.615	ACSL1,AKAP12,AKR1C1/AKR1C2,ALDH3A1,APOL1,APOL3,ASNS,ATP10B,B2M,B3GALT5,BCAM,BCL3,BIRC3,BTN3A1,BTN3A2,BTN3A3,C3,C4BPA,CARD14,CASP1,CCL20,CD22,CD274,CDH3,CEACAM19,CEACAM5,CFB,CHRD,CKB,CMPK2,COL17A1,CSTA,CTSL,CXCL1,CXCL2,CXCL3,CYP1A1,CYP1B1,DDX60,DDX60L,DHCR7,DSG3,DTX3L,EPSTI1,FAM83A,FASN,FDFT1,GBP1,GBP4,GCNT1,GDA,GJB6,GPX8,GRK3,HERC5,HERC6,HHLA2,HLA-B,HLA-C,HLA-F,HMGCR,HSD17B7,HSPE1,ICAM1,ID1,IFI16…	142
Cancer,Organismal Injury and Abnormalities	Papillary adenocarcinoma	6.86e-4	NA	NA	ASNS,BCL3,CD274,HLA-B,LCN2,PTPRB,S100A4,SERPINA1,SLC7A11,STRA6,TAP1,TCN1,TNFSF10	13
Cancer,Organismal Injury and Abnormalities	Papillary neoplasm	1.05e-4	NA	NA	ASNS,BCL3,CD274,HLA-B,IHH,LCN2,PTPRB,S100A4,SCD,SERPINA1,SLC7A11,SLPI,STRA6,TAP1,TCN1,TNFSF10	16
Cancer,Organismal Injury and Abnormalities	Pelvic adenocarcinoma	9.07e-10	NA	NA	ACSL1,AKAP12,AKR1C1/AKR1C2,APOL3,ASNS,ATP10B,B2M,B3GALT5,BCL3,BTN3A1,BTN3A2,C3,C4BPA,CASP1,CD22,CD274,CEACAM19,CFB,CHRD,COL17A1,CTSL,CXCL2,CYP1A1,DDX60,DDX60L,DHCR7,DSG3,DTX3L,EPSTI1,FASN,FDFT1,GBP1,GCNT1,GDA,GJB6,GRK3,HERC5,HERC6,HHLA2,HLA-B,HLA-C,HSD17B7,HSPE1,ICAM1,ID1,IFI16,IFI44,IFI44L,IFIH1,IFIT3,IFIT5,IFITM1,IFITM3,IRF9,JUNB,LCN2,LSS,MUC5B,MVK,MYADM,NCOA7,NFKBIZ,NLRC5,NNMT,NPC1L1,OAS3,PARP…	97
Cancer,Organismal Injury and Abnormalities	Pelvic cancer	4.11e-13	NA	NA	ACSL1,AKAP12,AKR1C1/AKR1C2,ALDH3A1,APOL3,ASNS,ATP10B,B2M,B3GALT5,BCL3,BIRC3,BTN3A1,BTN3A2,C3,C4BPA,CARD14,CASP1,CD22,CD274,CDH3,CEACAM19,CEACAM5,CFB,CHRD,CKB,COL17A1,CTSL,CXCL2,CYP1A1,CYP1B1,DDX60,DDX60L,DHCR7,DSG3,DTX3L,EPSTI1,FASN,FDFT1,GBP1,GCNT1,GDA,GJB6,GRK3,HERC5,HERC6,HHLA2,HLA-B,HLA-C,HMGCR,HSD17B7,HSPE1,ICAM1,ID1,IFI16,IFI44,IFI44L,IFIH1,IFIT3,IFIT5,IFITM1,IFITM3,IL1R1,IRF1,IRF9,JUNB,LCN…	114
Cancer,Organismal Injury and Abnormalities	Pelvic carcinoma	5.42e-10	NA	NA	ACSL1,AKAP12,AKR1C1/AKR1C2,APOL3,ASNS,ATP10B,B2M,B3GALT5,BCL3,BTN3A1,BTN3A2,C3,C4BPA,CARD14,CASP1,CD22,CD274,CDH3,CEACAM19,CFB,CHRD,CKB,COL17A1,CTSL,CXCL2,CYP1A1,CYP1B1,DDX60,DDX60L,DHCR7,DSG3,DTX3L,EPSTI1,FASN,FDFT1,GBP1,GCNT1,GDA,GJB6,GRK3,HERC5,HERC6,HHLA2,HLA-B,HLA-C,HSD17B7,HSPE1,ICAM1,ID1,IFI16,IFI44,IFI44L,IFIH1,IFIT3,IFIT5,IFITM1,IFITM3,IRF1,IRF9,JUNB,LCN2,LSS,MUC5B,MVD,MVK,MYADM,NCOA7,NF…	104
Cancer,Organismal Injury and Abnormalities	Pelvic tumor	8.32e-14	NA	0.555	ACSL1,AKAP12,AKR1C1/AKR1C2,ALDH3A1,APOL3,ASNS,ATP10B,B2M,B3GALT5,BCL3,BIRC3,BTN3A1,BTN3A2,C3,C4BPA,CARD14,CASP1,CD22,CD274,CDH3,CEACAM19,CEACAM5,CFB,CHRD,CKB,COL17A1,CTSL,CXCL1,CXCL2,CYP1A1,CYP1B1,DDX60,DDX60L,DHCR7,DSG3,DTX3L,EPSTI1,FASN,FDFT1,GBP1,GCNT1,GDA,GJB6,GRK3,HERC5,HERC6,HHLA2,HLA-B,HLA-C,HMGCR,HSD17B7,HSPE1,ICAM1,ID1,IFI16,IFI44,IFI44L,IFIH1,IFIT3,IFIT5,IFITM1,IFITM3,IL1R1,IRF1,IRF9,JU…	116
Cancer,Organismal Injury and Abnormalities	Primary neoplasm	3.92e-4	NA	NA	B2M,CD22,CD274,FASN,FDFT1,HLA-F,LCN2,MMRN2,PCLAF,RIGI,S100A4,SERPINA1,TNC,WFDC2	14
Cancer,Organismal Injury and Abnormalities	Recurrent cancer	3.25e-4	NA	NA	BIRC3,CD22,CD274,FASN,FDFT1,HMGCR,PSMB8,PSMB9,TNC	9
Cancer,Organismal Injury and Abnormalities	Serous adenocarcinoma	1.22e-5	NA	NA	B2M,BCL3,C3,CD274,CFB,GRK3,HHLA2,HLA-B,IFI44L,IFIH1,IFIT3,LCN2,MUC5B,PDZK1IP1,PGM5,SLC4A4,SLFN5,SLPI,STRA6,TAP1,TCN1,TNFAIP2,UBA7,WFDC2	24
Cancer,Organismal Injury and Abnormalities	Squamous-cell carcinoma	2.95e-7	NA	NA	AKAP12,ALDH3A1,ASNS,B2M,B3GALT5,BTN3A3,C3,CD274,CFB,CHRD,CMPK2,COL17A1,CSTA,CTSL,CXCL1,CXCL2,CXCL3,CYP1A1,CYP1B1,DHCR7,DSG3,EPSTI1,FASN,FDFT1,GCNT1,GDA,HERC5,HERC6,HHLA2,HLA-B,HLA-C,HMGCR,ID1,IFI44,IFITM1,IL15RA,IL1R1,IRF1,LCN2,MUC5B,NCOA7,NLRC5,NNMT,NPC1L1,OAS3,PCLAF,PHLDB2,PIGR,PSMB8,PTPRB,RIGI,RNF213,S100A4,SAMD9L,SERPINA1,SERPINA3,SERPINA5,SLC4A4,SLC7A11,SLPI,SOCS3,STRA6,TAP1,TCN1,TNC,TNFSF10	66
Cancer,Organismal Injury and Abnormalities	Subcutaneous tumor	1.35e-6	NA	0.214	ASNS,CD274,CEACAM5,CFB,CYP1B1,IFI44L,IFIH1,IFIT3,LCN2,LPIN1,PHLDB2,RIGI,SERPINA1,SLC7A11,SOCS3,STING1,TNC,TNFSF10,XAF1	19
Cancer,Organismal Injury and Abnormalities	Tumorigenesis of epithelial neoplasm	2.3e-11	NA	-1.029	ACSL1,AKAP12,AKR1C1/AKR1C2,ALDH3A1,ASNS,ATP10B,B2M,B3GALT5,BCAM,BCL3,BIRC3,BTN3A1,BTN3A2,C3,C4BPA,CASP1,CD22,CD274,CDH3,CEACAM19,CEACAM5,CFB,CHRD,CKB,COL17A1,CSTA,CTSL,CXCL1,CXCL2,CXCL3,CYP1A1,CYP1B1,DDX60,DDX60L,DHCR7,DSG3,DTX3L,EPSTI1,FAM83A,FASN,FDFT1,GBP1,GBP4,GCNT1,GJB6,GRK3,HERC5,HERC6,HHLA2,HLA-B,HLA-C,HLA-F,HMGCR,HSD17B7,HSPE1,ID1,IFI16,IFI44,IFI44L,IFIH1,IFIT3,IFIT5,IFITM1,IFITM3,IHH,IL1…	120
Cancer,Organismal Injury and Abnormalities	Upper abdominal cancer	1.4e-10	NA	-1.769	ACSL1,AKR1C1/AKR1C2,ALDH3A1,APOL1,ASNS,ATP10B,B2M,BCAM,BIRC3,C3,C4BPA,CASP1,CCL20,CD22,CD274,CDH3,CEACAM19,CEACAM5,CFB,CHRD,CKB,CMPK2,COL17A1,CTSL,CXCL1,CXCL2,CXCL3,CYP1A1,CYP1B1,DDX60,DDX60L,DHCR7,DSG3,DTX3L,EPSTI1,FAM83A,FASN,FDFT1,GBP1,GBP4,GDA,GPX8,GRK3,HERC5,HERC6,HHLA2,HLA-B,HLA-C,HLA-F,HMGCR,HSD17B7,ICAM1,ID1,IFI16,IFIH1,IFIT3,IFIT5,IFITM1,IFITM3,IHH,IL1R1,IRF1,JUNB,LCN2,LSS,MMRN2,MUC5B,MV…	111
Cancer,Organismal Injury and Abnormalities	Upper aero-digestive squamous cell carcinoma	9.15e-4	NA	NA	ALDH3A1,ASNS,CD274,CHRD,COL17A1,CSTA,CXCL1,CXCL2,CXCL3,CYP1A1,FASN,FDFT1,GDA,HLA-B,HMGCR,ID1,IRF1,MUC5B,NLRC5,NNMT,PHLDB2,PIGR,PSMB8,PTPRB,RNF213,SLC7A11,SOCS3,STRA6,TNC,TNFSF10	30
Cancer,Organismal Injury and Abnormalities	Upper aerodigestive tract carcinoma	5.67e-5	NA	NA	ALDH3A1,ASNS,B2M,BIRC3,C4BPA,CARD14,CD274,CHRD,COL17A1,CSTA,CXCL1,CXCL2,CXCL3,CYP1A1,FASN,FDFT1,GDA,HLA-B,HMGCR,ID1,IFI16,IRF1,LINC01503,LSS,MUC5B,NCOA7,NLRC5,NNMT,PGM5,PHLDB2,PIGR,PSMB8,PTPRB,RNF213,SLC7A11,SOCS3,STRA6,TAP1,TNC,TNFSF10	40
Cancer,Organismal Injury and Abnormalities	Visceral metastasis	1.96e-4	NA	NA	AKAP12,AKR1C1/AKR1C2,CD274,CEACAM5,EPSTI1,FDFT1,ICAM1,IL15RA,LCN2,S100A4,SECTM1,SLC7A11,SLPI	13
Cancer,Organismal Injury and Abnormalities,Renal and Urological Disease	Renal cell carcinoma	6.98e-7	NA	NA	ASNS,B2M,CD274,CTSL,CXCL2,CYP1A1,DDX60,DDX60L,FDFT1,HMGCR,HSD17B7,IFI16,IFIT3,IFITM1,IL1R1,JUNB,MUC5B,NFKBIZ,NNMT,PDZK1IP1,PIGR,PTPRB,SAMD9L,SCD,SERPINA3,SLC4A4,SLC7A11,SLFN5,STRA6,TAP1,TCN1,TNC,TNFSF10,TRIM22	34
Cancer,Organismal Injury and Abnormalities,Renal and Urological Disease	Renal clear cell adenocarcinoma	3.41e-4	NA	NA	CD274,DDX60,DDX60L,HMGCR,HSD17B7,IFI16,IFITM1,JUNB,MUC5B,NFKBIZ,NNMT,PIGR,PTPRB,SAMD9L,SCD,SERPINA3,SLC4A4,SLC7A11,SLFN5,STRA6,TCN1,TNC,TNFSF10,TRIM22	24
Cancer,Organismal Injury and Abnormalities,Renal and Urological Disease	Urinary tract cancer	2.56e-6	NA	NA	ASNS,B2M,BIRC3,C3,CARD14,CASP1,CD274,COL17A1,CTSL,CXCL2,CYP1A1,DDX60,DDX60L,EPSTI1,FASN,FDFT1,HLA-B,HMGCR,HSD17B7,ICAM1,IFI16,IFI44L,IFIT3,IFITM1,IFITM3,IL1R1,IRF9,JUNB,MUC5B,MVD,MYADM,NFKBIZ,NLRC5,NNMT,PDZK1IP1,PIGR,PSMB9,PTPRB,SAMD9L,SCD,SERPINA1,SERPINA3,SLC4A4,SLC7A11,SLFN5,SNCG,STRA6,TAP1,TCN1,TNC,TNFSF10,TRIM22	52
Cancer,Organismal Injury and Abnormalities,Reproductive System Disease	Breast cancer	7.21e-10	NA	0	ACSL1,AKAP12,AKR1C1/AKR1C2,ALDH3A1,B3GALT5,BCAM,BCL3,BTN3A2,C3,CD22,CD274,CDH3,CEACAM5,CFB,CHRD,CKB,CMPK2,COL17A1,CXCL1,CXCL2,CXCL3,CYP1A1,DDX60L,DHCR7,EPSTI1,FASN,FDFT1,GPX8,GRK3,HERC5,HERC6,HLA-B,HMGCR,HSD17B7,ICAM1,ID1,IFI44L,IL1R1,IRF1,IRF9,JUNB,LCN2,MVD,NFKBIZ,PARP14,PARP9,PCLAF,PDZK1IP1,PHLDB2,PIGR,RELB,RNF213,S100A4,SAMD9L,SCD,SEMA6B,SERPINA5,SLC28A3,SLC7A11,SLPI,SNCG,SOCS3,TAP1,TCN1,TNC,T…	68
Cancer,Organismal Injury and Abnormalities,Reproductive System Disease	Breast carcinoma	5.7e-4	NA	0	ALDH3A1,BCAM,BCL3,BTN3A2,C3,CD22,CD274,CDH3,CHRD,CKB,CXCL1,CXCL2,CXCL3,FASN,FDFT1,GRK3,HERC5,HERC6,HLA-B,ICAM1,ID1,IL1R1,IRF1,IRF9,JUNB,LCN2,MVD,NFKBIZ,PARP14,PARP9,PHLDB2,RNF213,S100A4,SAMD9L,SERPINA5,SLC28A3,SLC7A11,SNCG,TAP1,TCN1,TNC,WFDC2,XAF1	43
Cancer,Organismal Injury and Abnormalities,Reproductive System Disease	Breast or gynecological cancer	1.42e-13	NA	0	ACSL1,AKAP12,AKR1C1/AKR1C2,ALDH3A1,ATP10B,B2M,B3GALT5,BCAM,BCL3,BIRC3,BTN3A1,BTN3A2,C3,C4BPA,CD22,CD274,CDH3,CEACAM5,CFB,CHRD,CKB,CMPK2,COL17A1,CTSL,CXCL1,CXCL2,CXCL3,CYP1A1,CYP1B1,DDX60,DDX60L,DHCR7,DSG3,DTX3L,EPSTI1,FASN,FDFT1,GJB6,GPX8,GRK3,HERC5,HERC6,HHLA2,HLA-B,HMGCR,HSD17B7,HSPE1,ICAM1,ID1,IFI16,IFI44,IFI44L,IFIH1,IFIT3,IFIT5,IFITM1,IFITM3,IL1R1,IRF1,IRF9,JUNB,LCN2,LSS,MUC5B,MVD,MVK,MYADM,…	110
Cancer,Organismal Injury and Abnormalities,Reproductive System Disease	Breast or ovarian cancer	8.24e-12	NA	0	ACSL1,AKAP12,AKR1C1/AKR1C2,ALDH3A1,B2M,B3GALT5,BCAM,BCL3,BTN3A2,C3,CD22,CD274,CDH3,CEACAM5,CFB,CHRD,CKB,CMPK2,COL17A1,CXCL1,CXCL2,CXCL3,CYP1A1,DDX60L,DHCR7,EPSTI1,FASN,FDFT1,GPX8,GRK3,HERC5,HERC6,HHLA2,HLA-B,HMGCR,HSD17B7,HSPE1,ICAM1,ID1,IFI44L,IFIH1,IFIT3,IL1R1,IRF1,IRF9,JUNB,LCN2,MUC5B,MVD,NFKBIZ,NPC1L1,OAS3,PARP14,PARP9,PCLAF,PDZK1IP1,PGM5,PHLDB2,PIGR,PSMB9,RELB,RNF213,S100A4,SAMD9L,SCD,SECTM1…	83
Cancer,Organismal Injury and Abnormalities,Reproductive System Disease	Breast or ovarian carcinoma	7.31e-6	NA	0	AKR1C1/AKR1C2,ALDH3A1,B2M,BCAM,BCL3,BTN3A2,C3,CD22,CD274,CDH3,CHRD,CKB,CXCL1,CXCL2,CXCL3,FASN,FDFT1,GRK3,HERC5,HERC6,HHLA2,HLA-B,HSPE1,ICAM1,ID1,IFI44L,IFIH1,IFIT3,IL1R1,IRF1,IRF9,JUNB,LCN2,MUC5B,MVD,NFKBIZ,NPC1L1,OAS3,PARP14,PARP9,PGM5,PHLDB2,PSMB9,RNF213,S100A4,SAMD9L,SECTM1,SERPINA5,SLC28A3,SLC4A4,SLC7A11,SLFN5,SLPI,SNCG,TAP1,TCN1,TNC,UBA7,WFDC2,XAF1	60
Cancer,Organismal Injury and Abnormalities,Reproductive System Disease	Claudin-low breast cancer	3.53e-5	NA	NA	IRF1,IRF9	2
Cancer,Organismal Injury and Abnormalities,Reproductive System Disease	Development of genital tumor	4.04e-9	NA	NA	ACSL1,AKAP12,AKR1C1/AKR1C2,ATP10B,B2M,B3GALT5,BCL3,BIRC3,BTN3A1,BTN3A2,C3,C4BPA,CD22,CD274,CDH3,CFB,CHRD,COL17A1,CTSL,CXCL2,CYP1A1,CYP1B1,DDX60,DHCR7,DSG3,DTX3L,FDFT1,GJB6,GRK3,HERC5,HHLA2,HLA-B,HSD17B7,HSPE1,IFI16,IFI44,IFI44L,IFIH1,IFIT3,IFIT5,IFITM1,IFITM3,IL1R1,IRF1,IRF9,JUNB,LCN2,LSS,MUC5B,MVK,MYADM,NCOA7,NLRC5,NNMT,NPC1L1,OAS3,PARP14,PDZK1IP1,PGM5,PHLDB2,PSMB9,PTPRB,RNF213,S100A4,SAMD9L,SCD…	87
Cancer,Organismal Injury and Abnormalities,Reproductive System Disease	Endometrial adenocarcinoma	8.43e-6	NA	NA	ACSL1,AKAP12,AKR1C1/AKR1C2,ATP10B,B2M,B3GALT5,BTN3A1,BTN3A2,C3,C4BPA,CD22,CD274,CFB,CHRD,COL17A1,CXCL2,CYP1A1,DDX60,DHCR7,DSG3,FDFT1,GJB6,GRK3,HERC5,HSD17B7,IFI16,IFI44,IFIH1,IFIT3,IFIT5,IFITM3,IRF9,LSS,MUC5B,MYADM,NCOA7,NLRC5,NNMT,NPC1L1,OAS3,PARP14,PDZK1IP1,PGM5,PHLDB2,PSMB9,PTPRB,RNF213,S100A4,SAMD9L,SCD,SERPINA3,SLC28A3,SLC4A4,SLC7A11,SLFN5,TAP1,TCN1,TNC,TNFAIP2,UBA7,UNC93A,VSIG1,WFDC2	63
Cancer,Organismal Injury and Abnormalities,Reproductive System Disease	Endometrial cancer	8.84e-7	NA	NA	ACSL1,AKAP12,AKR1C1/AKR1C2,ATP10B,B2M,B3GALT5,BTN3A1,BTN3A2,C3,C4BPA,CD22,CD274,CFB,CHRD,COL17A1,CXCL2,CYP1A1,CYP1B1,DDX60,DHCR7,DSG3,DTX3L,FDFT1,GJB6,GRK3,HERC5,HSD17B7,IFI16,IFI44,IFIH1,IFIT3,IFIT5,IFITM3,IL1R1,IRF9,LCN2,LSS,MUC5B,MVK,MYADM,NCOA7,NLRC5,NNMT,NPC1L1,OAS3,PARP14,PDZK1IP1,PGM5,PHLDB2,PSMB9,PTPRB,RNF213,S100A4,SAMD9L,SCD,SERPINA1,SERPINA3,SLC28A3,SLC4A4,SLC7A11,SLFN5,SLPI,TAP1,TCN1,…	70
Cancer,Organismal Injury and Abnormalities,Reproductive System Disease	Endometrioid endometrial adenocarcinoma	9.18e-6	NA	NA	ACSL1,AKAP12,AKR1C1/AKR1C2,ATP10B,B2M,B3GALT5,BTN3A1,BTN3A2,C3,C4BPA,CD22,CD274,CFB,CHRD,COL17A1,CYP1A1,DDX60,DHCR7,DSG3,FDFT1,GJB6,GRK3,HERC5,HSD17B7,IFI16,IFI44,IFIH1,IFIT3,IFIT5,IFITM3,IRF9,LSS,MUC5B,MYADM,NCOA7,NLRC5,NNMT,NPC1L1,OAS3,PARP14,PDZK1IP1,PGM5,PHLDB2,PSMB9,PTPRB,RNF213,S100A4,SAMD9L,SCD,SERPINA3,SLC28A3,SLC4A4,SLC7A11,SLFN5,TAP1,TCN1,TNC,TNFAIP2,UBA7,UNC93A,VSIG1,WFDC2	62
Cancer,Organismal Injury and Abnormalities,Reproductive System Disease	Female genital carcinoma	2.33e-6	NA	NA	ACSL1,AKAP12,AKR1C1/AKR1C2,ATP10B,B2M,B3GALT5,BCL3,BTN3A1,BTN3A2,C3,C4BPA,CD22,CD274,CDH3,CFB,CHRD,COL17A1,CTSL,CXCL2,CYP1A1,DDX60,DHCR7,DSG3,FDFT1,GJB6,GRK3,HERC5,HHLA2,HLA-B,HSD17B7,HSPE1,IFI16,IFI44,IFI44L,IFIH1,IFIT3,IFIT5,IFITM1,IFITM3,IRF1,IRF9,LCN2,LSS,MUC5B,MYADM,NCOA7,NLRC5,NNMT,NPC1L1,OAS3,PARP14,PDZK1IP1,PGM5,PHLDB2,PSMB9,PTPRB,RNF213,S100A4,SAMD9L,SCD,SECTM1,SERPINA3,SERPINA5,SLC28A3,…	76
Cancer,Organismal Injury and Abnormalities,Reproductive System Disease	Female genital neoplasm	3.5e-10	NA	0.152	ACSL1,AKAP12,AKR1C1/AKR1C2,ALDH3A1,ATP10B,B2M,B3GALT5,BCL3,BIRC3,BTN3A1,BTN3A2,C3,C4BPA,CD22,CD274,CDH3,CFB,CHRD,COL17A1,CTSL,CXCL1,CXCL2,CYP1A1,CYP1B1,DDX60,DHCR7,DSG3,DTX3L,FDFT1,GJB6,GRK3,HERC5,HHLA2,HLA-B,HMGCR,HSD17B7,HSPE1,IFI16,IFI44,IFI44L,IFIH1,IFIT3,IFIT5,IFITM1,IFITM3,IL1R1,IRF1,IRF9,JUNB,LCN2,LSS,MUC5B,MVK,MYADM,NCOA7,NLRC5,NNMT,NPC1L1,OAS3,PARP14,PCLAF,PDZK1IP1,PGM5,PHLDB2,PSMB9,PTPR…	91
Cancer,Organismal Injury and Abnormalities,Reproductive System Disease	Female genital tract adenocarcinoma	1.44e-5	NA	NA	ACSL1,AKAP12,AKR1C1/AKR1C2,ATP10B,B2M,B3GALT5,BCL3,BTN3A1,BTN3A2,C3,C4BPA,CD22,CD274,CFB,CHRD,COL17A1,CXCL2,CYP1A1,DDX60,DHCR7,DSG3,FDFT1,GJB6,GRK3,HERC5,HHLA2,HLA-B,HSD17B7,HSPE1,IFI16,IFI44,IFI44L,IFIH1,IFIT3,IFIT5,IFITM3,IRF9,LCN2,LSS,MUC5B,MYADM,NCOA7,NLRC5,NNMT,NPC1L1,OAS3,PARP14,PDZK1IP1,PGM5,PHLDB2,PSMB9,PTPRB,RNF213,S100A4,SAMD9L,SCD,SECTM1,SERPINA3,SLC28A3,SLC4A4,SLC7A11,SLFN5,SLPI,TAP1,…	71
Cancer,Organismal Injury and Abnormalities,Reproductive System Disease	Female genital tract cancer	5.35e-9	NA	NA	ACSL1,AKAP12,AKR1C1/AKR1C2,ALDH3A1,ATP10B,B2M,B3GALT5,BCL3,BIRC3,BTN3A1,BTN3A2,C3,C4BPA,CD22,CD274,CDH3,CFB,CHRD,COL17A1,CTSL,CXCL2,CYP1A1,CYP1B1,DDX60,DHCR7,DSG3,DTX3L,FDFT1,GJB6,GRK3,HERC5,HHLA2,HLA-B,HMGCR,HSD17B7,HSPE1,IFI16,IFI44,IFI44L,IFIH1,IFIT3,IFIT5,IFITM1,IFITM3,IL1R1,IRF1,IRF9,JUNB,LCN2,LSS,MUC5B,MVK,MYADM,NCOA7,NLRC5,NNMT,NPC1L1,OAS3,PARP14,PCLAF,PDZK1IP1,PGM5,PHLDB2,PSMB9,PTPRB,RNF2…	87
Cancer,Organismal Injury and Abnormalities,Reproductive System Disease	Genital carcinoma	1.21e-9	NA	NA	ACSL1,AKAP12,AKR1C1/AKR1C2,APOL3,ASNS,ATP10B,B2M,B3GALT5,BCL3,BTN3A1,BTN3A2,C3,C4BPA,CASP1,CD22,CD274,CDH3,CFB,CHRD,CKB,COL17A1,CTSL,CXCL2,CYP1A1,CYP1B1,DDX60,DDX60L,DHCR7,DSG3,DTX3L,EPSTI1,FASN,FDFT1,GCNT1,GDA,GJB6,GRK3,HERC5,HERC6,HHLA2,HLA-B,HLA-C,HSD17B7,HSPE1,ICAM1,ID1,IFI16,IFI44,IFI44L,IFIH1,IFIT3,IFIT5,IFITM1,IFITM3,IRF1,IRF9,JUNB,LCN2,LSS,MUC5B,MVK,MYADM,NCOA7,NLRC5,NNMT,NPC1L1,OAS3,PARP…	98
Cancer,Organismal Injury and Abnormalities,Reproductive System Disease	Genital tract cancer	9.59e-12	NA	NA	ACSL1,AKAP12,AKR1C1/AKR1C2,ALDH3A1,APOL3,ASNS,ATP10B,B2M,B3GALT5,BCL3,BIRC3,BTN3A1,BTN3A2,C3,C4BPA,CASP1,CD22,CD274,CDH3,CEACAM5,CFB,CHRD,CKB,COL17A1,CTSL,CXCL2,CYP1A1,CYP1B1,DDX60,DDX60L,DHCR7,DSG3,DTX3L,EPSTI1,FASN,FDFT1,GCNT1,GDA,GJB6,GRK3,HERC5,HERC6,HHLA2,HLA-B,HLA-C,HMGCR,HSD17B7,HSPE1,ICAM1,ID1,IFI16,IFI44,IFI44L,IFIH1,IFIT3,IFIT5,IFITM1,IFITM3,IL1R1,IRF1,IRF9,JUNB,LCN2,LSS,MUC5B,MVK,MYADM…	107
Cancer,Organismal Injury and Abnormalities,Reproductive System Disease	Genital tumor	2.68e-12	NA	0.555	ACSL1,AKAP12,AKR1C1/AKR1C2,ALDH3A1,APOL3,ASNS,ATP10B,B2M,B3GALT5,BCL3,BIRC3,BTN3A1,BTN3A2,C3,C4BPA,CASP1,CD22,CD274,CDH3,CEACAM5,CFB,CHRD,CKB,COL17A1,CTSL,CXCL1,CXCL2,CYP1A1,CYP1B1,DDX60,DDX60L,DHCR7,DSG3,DTX3L,EPSTI1,FASN,FDFT1,GCNT1,GDA,GJB6,GRK3,HERC5,HERC6,HHLA2,HLA-B,HLA-C,HMGCR,HSD17B7,HSPE1,ICAM1,ID1,IFI16,IFI44,IFI44L,IFIH1,IFIT3,IFIT5,IFITM1,IFITM3,IL1R1,IRF1,IRF9,JUNB,LCN2,LSS,MUC5B,MVK…	109
Cancer,Organismal Injury and Abnormalities,Reproductive System Disease	Growth of breast carcinoma	7.47e-4	NA	NA	CD274,LCN2,SLC7A11	3
Cancer,Organismal Injury and Abnormalities,Reproductive System Disease	HER2 negative hormone receptor negative breast cancer	1.35e-5	NA	NA	CD274,CMPK2,CXCL2,CYP1A1,DHCR7,EPSTI1,GRK3,IFI44L,IRF1,JUNB,PCLAF,S100A4,TNFSF10,WFDC2	14
Cancer,Organismal Injury and Abnormalities,Reproductive System Disease	Malignant neoplasm of male genital organ	1.66e-6	NA	NA	AKAP12,APOL3,ASNS,ATP10B,B2M,C3,CASP1,CD274,CDH3,CEACAM5,CFB,CHRD,CKB,COL17A1,CTSL,CYP1B1,DDX60,DDX60L,DTX3L,EPSTI1,FASN,FDFT1,GCNT1,GDA,HERC6,HLA-B,HLA-C,HMGCR,ICAM1,ID1,IFI44L,IFIH1,IFITM1,IRF1,JUNB,LCN2,LSS,MUC5B,MVK,MYADM,NCOA7,NLRC5,NPC1L1,PARP14,PGM5,PIGR,PSMB9,RELB,RNF213,SECTM1,SEMA6B,SERPINA5,SLC7A11,SLFN5,SOCS3,STRA6,TAP1,TCN1,TNC,TNFAIP2,WFDC2,XAF1	62
Cancer,Organismal Injury and Abnormalities,Reproductive System Disease	Mammary tumor	1.08e-9	NA	-0.277	ACSL1,AKAP12,AKR1C1/AKR1C2,ALDH3A1,B3GALT5,BCAM,BCL3,BTN3A2,C3,CD22,CD274,CDH3,CEACAM5,CFB,CHRD,CKB,CMPK2,COL17A1,CXCL1,CXCL2,CXCL3,CYP1A1,DDX60L,DHCR7,EPSTI1,FASN,FDFT1,GPX8,GRK3,HERC5,HERC6,HLA-B,HMGCR,HSD17B7,ICAM1,ID1,IFI44L,IL1R1,IRF1,IRF9,JUNB,LCN2,LPIN1,MVD,NFKBIZ,PARP14,PARP9,PCLAF,PDZK1IP1,PHLDB2,PIGR,RELB,RNF213,S100A4,SAMD9L,SCD,SEMA6B,SERPINA5,SLC28A3,SLC7A11,SLPI,SNCG,SOCS3,TAP1,TCN1…	69
Cancer,Organismal Injury and Abnormalities,Reproductive System Disease	Metastasis of mammary tumor	8e-4	NA	-1	CXCL1,CXCL3,IRF1,LCN2,S100A4	5
Cancer,Organismal Injury and Abnormalities,Reproductive System Disease	Prostate cancer	2.08e-6	NA	NA	AKAP12,APOL3,ASNS,ATP10B,B2M,C3,CASP1,CD274,CDH3,CEACAM5,CFB,CHRD,CKB,COL17A1,CTSL,CYP1B1,DDX60,DDX60L,DTX3L,EPSTI1,FASN,FDFT1,GCNT1,GDA,HERC6,HLA-C,HMGCR,ICAM1,ID1,IFI44L,IFIH1,IFITM1,IRF1,JUNB,LCN2,LSS,MUC5B,MVK,MYADM,NCOA7,NLRC5,NPC1L1,PARP14,PGM5,PIGR,PSMB9,RELB,RNF213,SECTM1,SEMA6B,SERPINA5,SLC7A11,SLFN5,SOCS3,STRA6,TAP1,TCN1,TNC,TNFAIP2,WFDC2,XAF1	61
Cancer,Organismal Injury and Abnormalities,Reproductive System Disease	Prostatic adenocarcinoma	3.26e-4	NA	NA	AKAP12,APOL3,ASNS,ATP10B,C3,CASP1,CD274,CHRD,COL17A1,CTSL,DDX60,DDX60L,DTX3L,EPSTI1,FASN,GCNT1,GDA,HERC6,HLA-C,ICAM1,ID1,IFIH1,IFITM1,JUNB,LCN2,LSS,MUC5B,MVK,MYADM,NCOA7,NLRC5,NPC1L1,PARP14,PGM5,PIGR,PSMB9,RELB,RNF213,SEMA6B,SERPINA5,SLC7A11,SLFN5,STRA6,TAP1,TCN1,TNC,TNFAIP2	47
Cancer,Organismal Injury and Abnormalities,Reproductive System Disease	Prostatic carcinoma	6.66e-5	NA	NA	AKAP12,APOL3,ASNS,ATP10B,B2M,C3,CASP1,CD274,CHRD,CKB,COL17A1,CTSL,CYP1B1,DDX60,DDX60L,DTX3L,EPSTI1,FASN,GCNT1,GDA,HERC6,HLA-C,ICAM1,ID1,IFIH1,IFITM1,JUNB,LCN2,LSS,MUC5B,MVK,MYADM,NCOA7,NLRC5,NPC1L1,PARP14,PGM5,PIGR,PSMB9,RELB,RNF213,SEMA6B,SERPINA5,SLC7A11,SLFN5,SOCS3,STRA6,TAP1,TCN1,TNC,TNFAIP2	51
Cancer,Organismal Injury and Abnormalities,Reproductive System Disease	Prostatic intraepithelial tumor	1.45e-6	NA	NA	AKAP12,C3,CDH3,CFB,IRF1,NCOA7,SOCS3,WFDC2	8
Cancer,Organismal Injury and Abnormalities,Reproductive System Disease	Tumorigenesis of reproductive tract	3.25e-10	NA	0.152	ACSL1,AKAP12,AKR1C1/AKR1C2,ALDH3A1,ATP10B,B2M,B3GALT5,BCL3,BIRC3,BTN3A1,BTN3A2,C3,C4BPA,CD22,CD274,CDH3,CFB,CHRD,COL17A1,CTSL,CXCL1,CXCL2,CYP1A1,CYP1B1,DDX60,DHCR7,DSG3,DTX3L,FDFT1,GJB6,GRK3,HERC5,HHLA2,HLA-B,HMGCR,HSD17B7,HSPE1,IFI16,IFI44,IFI44L,IFIH1,IFIT3,IFIT5,IFITM1,IFITM3,IL1R1,IRF1,IRF9,JUNB,LCN2,LSS,MUC5B,MVK,MYADM,NCOA7,NLRC5,NNMT,NPC1L1,OAS3,PARP14,PCLAF,PDZK1IP1,PGM5,PHLDB2,PSMB9,PTPR…	91
Cancer,Organismal Injury and Abnormalities,Reproductive System Disease	Uterine cancer	4.67e-9	NA	NA	ACSL1,AKAP12,AKR1C1/AKR1C2,ATP10B,B2M,B3GALT5,BIRC3,BTN3A1,BTN3A2,C3,C4BPA,CD22,CD274,CDH3,CFB,CHRD,COL17A1,CTSL,CXCL2,CYP1A1,CYP1B1,DDX60,DHCR7,DSG3,DTX3L,FDFT1,GJB6,GRK3,HERC5,HLA-B,HSD17B7,IFI16,IFI44,IFIH1,IFIT3,IFIT5,IFITM1,IFITM3,IL1R1,IRF1,IRF9,JUNB,LCN2,LSS,MUC5B,MVK,MYADM,NCOA7,NLRC5,NNMT,NPC1L1,OAS3,PARP14,PDZK1IP1,PGM5,PHLDB2,PSMB9,PTPRB,RNF213,S100A4,SAMD9L,SCD,SERPINA1,SERPINA3,SERPI…	79
Cancer,Organismal Injury and Abnormalities,Reproductive System Disease	Uterine carcinoma	2.54e-7	NA	NA	ACSL1,AKAP12,AKR1C1/AKR1C2,ATP10B,B2M,B3GALT5,BTN3A1,BTN3A2,C3,C4BPA,CD22,CD274,CDH3,CFB,CHRD,COL17A1,CTSL,CXCL2,CYP1A1,DDX60,DHCR7,DSG3,FDFT1,GJB6,GRK3,HERC5,HLA-B,HSD17B7,IFI16,IFI44,IFIH1,IFIT3,IFIT5,IFITM1,IFITM3,IRF1,IRF9,LCN2,LSS,MUC5B,MYADM,NCOA7,NLRC5,NNMT,NPC1L1,OAS3,PARP14,PDZK1IP1,PGM5,PHLDB2,PSMB9,PTPRB,RNF213,S100A4,SAMD9L,SCD,SERPINA3,SERPINA5,SLC28A3,SLC4A4,SLC7A11,SLFN5,SLPI,TAP1,…	71
Cancer,Organismal Injury and Abnormalities,Reproductive System Disease	Uterine tumor	3.06e-10	NA	NA	ACSL1,AKAP12,AKR1C1/AKR1C2,ATP10B,B2M,B3GALT5,BIRC3,BTN3A1,BTN3A2,C3,C4BPA,CD22,CD274,CDH3,CFB,CHRD,COL17A1,CTSL,CXCL2,CYP1A1,CYP1B1,DDX60,DHCR7,DSG3,DTX3L,FDFT1,GJB6,GRK3,HERC5,HLA-B,HSD17B7,IFI16,IFI44,IFI44L,IFIH1,IFIT3,IFIT5,IFITM1,IFITM3,IL1R1,IRF1,IRF9,JUNB,LCN2,LSS,MUC5B,MVK,MYADM,NCOA7,NLRC5,NNMT,NPC1L1,OAS3,PARP14,PDZK1IP1,PGM5,PHLDB2,PSMB9,PTPRB,RNF213,S100A4,SAMD9L,SCD,SERPINA1,SERPINA…	83
Cancer,Organismal Injury and Abnormalities,Reproductive System Disease,Skeletal and Muscular Disorders	Uterine leiomyoma	5.08e-6	NA	NA	CFB,CYP1B1,IFI44L,IFIH1,IFIT3,PHLDB2,SERPINA1,SOCS3,STING1,TNC,TNFSF10,XAF1	12
Cancer,Organismal Injury and Abnormalities,Respiratory Disease	Lung cancer	9.62e-7	NA	1.528	ACSL1,AKAP12,ALDH3A1,ASNS,ATP10B,B2M,BCL3,C3,CASP1,CD22,CD274,CDH3,CEACAM5,CKB,CSTA,CXCL2,CYP1A1,CYP1B1,DDX60L,DSG3,DTX3L,EPSTI1,FAM83A,FASN,FDFT1,GBP1,GBP4,GJB6,GPX8,GRK3,HERC5,HERC6,HLA-B,HLA-C,HMGCR,ICAM1,ID1,IFI44,IFI44L,IFIT3,IL15RA,IRF1,LCN2,MUC5B,MVD,NNMT,NPC1L1,OAS3,PARP9,PCLAF,PDZK1IP1,PGM5,PHLDB2,PIGR,PTPRB,RNF213,S100A4,SAMD9L,SERPINA1,SERPINA3,SERPINA5,SHFL,SLC4A4,SLC7A11,SNCG,STING1,…	72
Cancer,Organismal Injury and Abnormalities,Respiratory Disease	Lung carcinoma	1.72e-5	NA	NA	ALDH3A1,ASNS,ATP10B,B2M,BCL3,C3,CASP1,CD22,CD274,CDH3,CEACAM5,CKB,CSTA,CXCL2,CYP1B1,DDX60L,DSG3,DTX3L,FAM83A,FASN,FDFT1,GBP1,GBP4,GJB6,GRK3,HERC5,HERC6,HLA-B,HLA-C,ICAM1,ID1,IFI44,IFI44L,IFIT3,IL15RA,IRF1,LCN2,MUC5B,MVD,NNMT,NPC1L1,OAS3,PARP9,PCLAF,PDZK1IP1,PGM5,PHLDB2,PIGR,PTPRB,RNF213,S100A4,SAMD9L,SERPINA1,SERPINA3,SERPINA5,SHFL,SLC4A4,SLC7A11,SNCG,STING1,TAP1,TCN1,TNC,TRIM22,UBA7,WFDC2	66
Cancer,Organismal Injury and Abnormalities,Respiratory Disease	Lung tumor	2.71e-7	NA	0.493	ACSL1,AKAP12,ALDH3A1,ASNS,ATP10B,B2M,BCL3,C3,CASP1,CD22,CD274,CDH3,CEACAM5,CKB,CSTA,CXCL2,CYP1A1,CYP1B1,DDX60L,DSG3,DTX3L,EPSTI1,FAM83A,FASN,FDFT1,GBP1,GBP4,GJB6,GPX8,GRK3,HERC5,HERC6,HLA-B,HLA-C,HMGCR,ICAM1,ID1,IFI44,IFI44L,IFIT3,IHH,IL15RA,IRF1,LCN2,MUC5B,MVD,NNMT,NPC1L1,OAS3,PARP9,PCLAF,PDZK1IP1,PGM5,PHLDB2,PIGR,PSMB9,PTPRB,RNF213,S100A4,SAMD9L,SERPINA1,SERPINA3,SERPINA5,SHFL,SLC4A4,SLC7A11,SN…	74
Cancer,Organismal Injury and Abnormalities,Respiratory Disease	Malignant neoplasm of respiratory system	2.25e-7	NA	1.528	ACSL1,AKAP12,ALDH3A1,ASNS,ATP10B,B2M,BCL3,C3,CASP1,CD22,CD274,CDH3,CEACAM5,CHRD,CKB,CSTA,CXCL2,CYP1A1,CYP1B1,DDX60L,DSG3,DTX3L,EPSTI1,FAM83A,FASN,FDFT1,GBP1,GBP4,GJB6,GPX8,GRK3,HERC5,HERC6,HLA-B,HLA-C,HMGCR,ICAM1,ID1,IFI44,IFI44L,IFIT3,IL15RA,IRF1,LCN2,LINC01503,LSS,MUC5B,MVD,NCOA7,NLRC5,NNMT,NPC1L1,OAS3,PARP9,PCLAF,PDZK1IP1,PGM5,PHLDB2,PIGR,PTPRB,RNF213,S100A4,SAMD9L,SERPINA1,SERPINA3,SERPINA5,S…	77
Cancer,Organismal Injury and Abnormalities,Respiratory Disease	Non-small cell lung carcinoma	7.17e-4	NA	NA	ALDH3A1,ASNS,ATP10B,B2M,CD274,CDH3,CEACAM5,CSTA,CXCL2,CYP1B1,DDX60L,DSG3,FAM83A,FASN,FDFT1,GBP4,GJB6,HERC5,HLA-B,HLA-C,ICAM1,ID1,IFI44L,IFIT3,IRF1,LCN2,MVD,NNMT,PCLAF,PGM5,PHLDB2,PIGR,PTPRB,RNF213,SERPINA5,SLC4A4,SLC7A11,TAP1,TCN1,TNC,TRIM22,UBA7,WFDC2	43
Cancer,Organismal Injury and Abnormalities,Respiratory Disease	Respiratory system tumor	6.02e-8	NA	0.493	ACSL1,AKAP12,ALDH3A1,ASNS,ATP10B,B2M,BCL3,C3,CASP1,CD22,CD274,CDH3,CEACAM5,CHRD,CKB,CSTA,CXCL2,CYP1A1,CYP1B1,DDX60L,DSG3,DTX3L,EPSTI1,FAM83A,FASN,FDFT1,GBP1,GBP4,GJB6,GPX8,GRK3,HERC5,HERC6,HLA-B,HLA-C,HMGCR,ICAM1,ID1,IFI44,IFI44L,IFIT3,IHH,IL15RA,IRF1,LCN2,LINC01503,LSS,MUC5B,MVD,NCOA7,NLRC5,NNMT,NPC1L1,OAS3,PARP9,PCLAF,PDZK1IP1,PGM5,PHLDB2,PIGR,PSMB9,PTPRB,RNF213,S100A4,SAMD9L,SERPINA1,SERPINA3,…	79
Cancer,Organismal Injury and Abnormalities,Skeletal and Muscular Disorders	Muscle tumor	1.63e-4	NA	NA	CFB,CTSL,CYP1B1,HLA-B,IFI44L,IFIH1,IFIT3,LPIN1,MUC5B,PHLDB2,PSMB9,SERPINA1,SOCS3,STING1,STRA6,TNC,TNFSF10,XAF1	18
Cancer,Organismal Injury and Abnormalities,Skeletal and Muscular Disorders	Smooth muscle tumor	3.49e-6	NA	NA	CFB,CTSL,CYP1B1,IFI44L,IFIH1,IFIT3,PHLDB2,PSMB9,SERPINA1,SOCS3,STING1,TNC,TNFSF10,XAF1	14
Cancer,Organismal Injury and Abnormalities,Tumor Morphology	Invasion of malignant tumor	8.4e-4	NA	1	CTSL,CXCL1,CXCL2,FASN,ICAM1,ID1	6
Cancer,Organismal Injury and Abnormalities,Tumor Morphology	Invasion of tumor	5.7e-4	NA	1.8	CD274,CTSL,CXCL1,CXCL2,FASN,ICAM1,ID1,SLPI	8
Cancer,Organismal Injury and Abnormalities,Tumor Morphology	Regression of secondary tumor	2.1e-4	NA	NA	IL15RA,STING1	2
Cancer,Organismal Injury and Abnormalities,Tumor Morphology	Regression of tumor	4.66e-6	NA	NA	CD274,ID1,IFIH1,IL15RA,STING1,TNFSF10,XAF1	7
Carbohydrate Metabolism	Quantity of carbohydrate	1.64e-4	NA	-0.085	ACSL1,C3,CD274,CFB,FASN,ICAM1,JUNB,LCN2,LPIN1,NPC1L1,RNF213,SC5D,SCD,SLC7A11,SOCS3,TNFSF10	16
Carbohydrate Metabolism,Lipid Metabolism,Molecular Transport,Small Molecule Biochemistry	Concentration of choline-phospholipid	1.75e-4	NA	-1.628	CD274,FASN,NPC1L1,SCD,TNFSF10	5
Carbohydrate Metabolism,Lipid Metabolism,Molecular Transport,Small Molecule Biochemistry	Concentration of colfosceril palmitate	7.26e-4	NA	NA	FASN,SCD	2
Carbohydrate Metabolism,Lipid Metabolism,Molecular Transport,Small Molecule Biochemistry	Concentration of phosphatidylcholine	6.92e-4	NA	NA	CD274,FASN,SCD,TNFSF10	4
Cardiovascular Disease,Cell Death and Survival,Connective Tissue Disorders,Hematological Disease,Hereditary Disorder,Organismal Injury and Abnormalities,Renal and Urological Disease	Susceptibility to atypical hemolytic uremic syndrome	7.26e-4	NA	NA	C3,CFB	2
Cardiovascular Disease,Cell Death and Survival,Connective Tissue Disorders,Hematological Disease,Organismal Injury and Abnormalities	Paroxysmal nocturnal hemoglobinuria	1.62e-4	NA	NA	C3,CD274,IFITM3,TNFSF10	4
Cardiovascular Disease,Connective Tissue Disorders,Dermatological Diseases and Conditions,Immunological Disease,Inflammatory Disease,Organismal Injury and Abnormalities,Skeletal and Muscular Disorders	Diffuse cutaneous systemic sclerosis	1.4e-6	NA	NA	IFIT3,IFITM3,IRF1,IRF9,PSMB9,TAP1	6
Cardiovascular Disease,Connective Tissue Disorders,Dermatological Diseases and Conditions,Immunological Disease,Inflammatory Disease,Organismal Injury and Abnormalities,Skeletal and Muscular Disorders	Diffuse systemic sclerosis	7.18e-8	NA	NA	IFIT3,IFITM3,IRF1,IRF9,PSMB9,SLC7A11,SOCS3,TAP1,TNC	9
Cardiovascular Disease,Connective Tissue Disorders,Dermatological Diseases and Conditions,Immunological Disease,Inflammatory Disease,Organismal Injury and Abnormalities,Skeletal and Muscular Disorders	Systemic sclerosis	2.08e-8	NA	NA	ACSL1,CCL20,GBP1,HMGCR,IFIT3,IFITM3,IRF1,IRF9,PARP9,PSMB9,SLC7A11,SOCS3,TAP1,TNC	14
Cardiovascular Disease,Connective Tissue Disorders,Developmental Disorder,Hereditary Disorder,Organismal Injury and Abnormalities,Skeletal and Muscular Disorders	Singleton-Merten syndrome	3.53e-5	NA	NA	IFIH1,RIGI	2
Cardiovascular Disease,Developmental Disorder,Hereditary Disorder,Metabolic Disease,Neurological Disease,Organismal Injury and Abnormalities,Skeletal and Muscular Disorders	Familial amyloid polyneuropathy type I	5.21e-4	NA	NA	CCL20,CXCL3	2
Cardiovascular Disease,Hematological Disease,Hereditary Disorder,Lipid Metabolism,Metabolic Disease,Organismal Injury and Abnormalities,Small Molecule Biochemistry	Homozygous familial hypercholesterolemia	2.19e-4	NA	NA	HMGCR,NNMT,NPC1L1	3
Cardiovascular Disease,Hematological Disease,Hereditary Disorder,Lipid Metabolism,Metabolic Disease,Organismal Injury and Abnormalities,Small Molecule Biochemistry	Primary heterozygous familial hypercholesterolemia	3.3e-5	NA	NA	HMGCR,NNMT,NPC1L1	3
Cardiovascular Disease,Hematological Disease,Hereditary Disorder,Lipid Metabolism,Metabolic Disease,Organismal Injury and Abnormalities,Small Molecule Biochemistry	Severe heterozygous familial hypercholesterolemia	2.1e-4	NA	NA	HMGCR,NPC1L1	2
Cardiovascular Disease,Hematological Disease,Lipid Metabolism,Metabolic Disease,Organismal Injury and Abnormalities,Small Molecule Biochemistry	Heterozygous sporadic hypercholesterolemia	1.1e-4	NA	NA	HMGCR,NNMT,NPC1L1	3
Cardiovascular Disease,Hematological Disease,Lipid Metabolism,Metabolic Disease,Organismal Injury and Abnormalities,Small Molecule Biochemistry	Hypercholesterolemia	4e-5	NA	NA	FDFT1,HMGCR,LPIN1,NNMT,NPC1L1,SCD	6
Cardiovascular Disease,Hematological Disease,Lipid Metabolism,Metabolic Disease,Organismal Injury and Abnormalities,Small Molecule Biochemistry	Mixed hyperlipidemia	2.94e-4	NA	NA	HMGCR,NNMT,NPC1L1	3
Cardiovascular Disease,Hematological Disease,Lipid Metabolism,Metabolic Disease,Organismal Injury and Abnormalities,Small Molecule Biochemistry	Postprandial hyperlipidemia	3.48e-4	NA	NA	HMGCR,NPC1L1	2
Cardiovascular Disease,Hematological Disease,Lipid Metabolism,Metabolic Disease,Organismal Injury and Abnormalities,Small Molecule Biochemistry	Refractory hypercholesterolemia	2.41e-5	NA	NA	HMGCR,NNMT,NPC1L1	3
Cardiovascular Disease,Hematological Disease,Lipid Metabolism,Metabolic Disease,Organismal Injury and Abnormalities,Small Molecule Biochemistry	Severe hypercholesterolemia	2.05e-6	NA	NA	HMGCR,NPC1L1,SCD	3
Cardiovascular Disease,Hematological Disease,Lipid Metabolism,Metabolic Disease,Organismal Injury and Abnormalities,Small Molecule Biochemistry	Severe hyperlipidemia	8.29e-7	NA	NA	HMGCR,NNMT,NPC1L1,SCD	4
Cardiovascular Disease,Immunological Disease,Inflammatory Disease,Organismal Injury and Abnormalities	Antineutrophil cytoplasmic antibody-associated vasculitis	3.9e-6	NA	NA	EPSTI1,HERC5,IFI44,IFIT3,PARP9	5
Cardiovascular Disease,Inflammatory Disease,Organismal Injury and Abnormalities	Vasculitis	7.1e-9	NA	NA	C3,CFB,EPSTI1,HERC5,ICAM1,IFI44,IFIT3,IL1R1,JUNB,PARP9,STING1	11
Cardiovascular Disease,Neurological Disease,Organismal Injury and Abnormalities	Cerebrovascular dysfunction	7.02e-5	NA	NA	C3,CASP1,CXCL2,CXCL3,HMGCR,IFIH1,IL1R1,LCN2,NNMT,NPC1L1,RNF213,SERPINA1,SERPINA3	13
Cardiovascular Disease,Neurological Disease,Organismal Injury and Abnormalities	Stroke	7.96e-4	NA	NA	CXCL2,HMGCR,IFIH1,IL1R1,LCN2,NNMT,NPC1L1,RNF213,SERPINA1	9
Cardiovascular Disease,Neurological Disease,Organismal Injury and Abnormalities,Skeletal and Muscular Disorders	Atrial fibrillation	6.21e-4	NA	NA	HLA-B,HMGCR,KCNE3,NPC1L1,PSMB8,SLC7A11,TNC	7
Cardiovascular Disease,Neurological Disease,Organismal Injury and Abnormalities,Skeletal and Muscular Disorders	Cardiomyopathy	2.66e-6	NA	1.154	ACSL1,AKR1C1/AKR1C2,APOL1,C3,CASP1,CCL20,CXCL3,FASN,HLA-B,HMGCR,HSD17B7,HSPE1,ICAM1,IL1R1,IRF1,IRF9,KCNE3,LCN2,NNMT,NPC1L1,OAS3,PSMB8,SCD,SLC7A11,SLPI,SOCS3,STRA6,TNC	28
Cardiovascular Disease,Ophthalmic Disease,Organismal Injury and Abnormalities	Retinal vasculopathy	4.18e-5	NA	NA	B2M,C3,CFB,EPSTI1,HMGCR,ICAM1,NNMT,SEMA6B,TNC	9
Cardiovascular Disease,Organismal Injury and Abnormalities	Atherosclerosis	5.71e-4	NA	1.715	BIRC3,CXCL2,HMGCR,ICAM1,IL1R1,JUNB,LCN2,NNMT,NPC1L1,SCD,SLC7A11,SOCS3,TNFSF10	13
Cardiovascular Disease,Organismal Injury and Abnormalities	Atherosclerotic lesion	7.17e-4	NA	NA	CXCL2,ICAM1,IL1R1,NPC1L1,SCD,SOCS3,TNFSF10	7
Cardiovascular Disease,Organismal Injury and Abnormalities	Fibrosis of heart chamber	3.99e-4	NA	0.811	C3,IRF9,LCN2,PSMB8	4
Cardiovascular Disease,Organismal Injury and Abnormalities	Occlusion of artery	6.92e-5	NA	1.715	BIRC3,CXCL2,HMGCR,ICAM1,IL1R1,JUNB,LCN2,NNMT,NPC1L1,RNF213,SCD,SERPINA1,SERPINA3,SLC7A11,SOCS3,TNFSF10	16
Cardiovascular Disease,Organismal Injury and Abnormalities	Peripheral vascular disease	2.55e-4	NA	NA	B2M,C3,CASP1,CXCL2,CXCL3,CYP1A1,HMGCR,IFIH1,IL1R1,LCN2,NNMT,NPC1L1,RNF213,SERPINA1,SERPINA3	15
Cardiovascular Disease,Organismal Injury and Abnormalities	Reperfusion injury	3.17e-4	NA	1	C3,CFB,CXCL2,HMGCR,IL1R1,SLC7A11	6
Cardiovascular Disease,Organismal Injury and Abnormalities	Severe cardiovascular disorder	6.84e-5	NA	NA	ACSL1,HMGCR,ICAM1,NNMT,NPC1L1,SCD,TNC	7
Cardiovascular Disease,Organismal Injury and Abnormalities	Vascular lesion	3.56e-4	NA	-0.492	CTSL,CXCL2,FDFT1,GBP1,ICAM1,IL1R1,NPC1L1,S100A4,SCD,SOCS3,TNFSF10	11
Cardiovascular Disease,Organismal Injury and Abnormalities,Renal and Urological Disease	Ischemia of kidney	6.92e-4	NA	0.762	C3,CFB,IL1R1,LCN2	4
Cardiovascular Disease,Organismal Injury and Abnormalities,Reproductive System Disease	Preeclampsia	5.66e-4	NA	NA	AKAP12,APOL3,BCAM,C3,CCL20,CKB,CXCL2,GCNT1,HMGCR,ICAM1,IFITM1,IL1R1,PGM5,TNC	14
Cardiovascular Disease,Organismal Injury and Abnormalities,Tissue Morphology	Size of atherosclerotic lesion	4.01e-4	NA	NA	ICAM1,IL1R1,NPC1L1,SOCS3,TNFSF10	5
Cardiovascular System Development and Function	Development of vasculature	2.81e-8	NA	1.463	B2M,BCAM,C3,CASP1,CFB,CHRD,CXCL1,CXCL2,CYP1B1,DHCR7,EPSTI1,GBP1,HMGCR,HSD17B7,ICAM1,ID1,IFI16,IHH,IRF1,JUNB,LCN2,MMRN2,PTPRB,RELB,RNF213,S100A4,SEMA6B,SERPINA3,SLPI,SOCS3,STING1,STRA6,TNC,TNFSF10	34
Cardiovascular System Development and Function	Neovascularization	1.21e-6	NA	0.186	B2M,C3,CFB,EPSTI1,ICAM1,RELB,RNF213,S100A4,SOCS3,STING1,TNC,TNFSF10	12
Cardiovascular System Development and Function	Vascularization	1.29e-7	NA	0.522	B2M,C3,CFB,CXCL3,EPSTI1,ICAM1,ID1,MMRN2,RELB,RNF213,S100A4,SOCS3,STING1,TNC,TNFSF10	15
Cardiovascular System Development and Function,Cell-To-Cell Signaling and Interaction	Binding of endothelial cells	3.2e-4	NA	0.624	C3,CD274,CXCL1,CXCL2,ICAM1,MYADM,PIGR,SERPINA1	8
Cardiovascular System Development and Function,Cellular Movement	Transmigration of vascular endothelial cells	3.48e-4	NA	NA	C3,ID1	2
Cardiovascular System Development and Function,Organismal Development	Angiogenesis	4.03e-7	NA	1.463	B2M,C3,CASP1,CFB,CHRD,CXCL1,CXCL2,CYP1B1,DHCR7,EPSTI1,GBP1,HSD17B7,ICAM1,ID1,IFI16,IHH,IRF1,JUNB,LCN2,PTPRB,RNF213,S100A4,SEMA6B,SERPINA3,SLPI,SOCS3,STING1,STRA6,TNC,TNFSF10	30
Cardiovascular System Development and Function,Organismal Development	Vasculogenesis	3.3e-7	NA	1.476	B2M,C3,CASP1,CFB,CHRD,CXCL1,CXCL2,CYP1B1,EPSTI1,GBP1,HSD17B7,ICAM1,ID1,IFI16,IHH,IRF1,JUNB,LCN2,PTPRB,S100A4,SEMA6B,SERPINA3,SOCS3,STING1,STRA6,TNC,TNFSF10	27
Cardiovascular System Development and Function,Organismal Development,Visual System Development and Function	Neovascularization of eye	2.87e-5	NA	0.555	B2M,C3,CFB,EPSTI1,ICAM1,S100A4,SOCS3,STING1,TNC	9
Cardiovascular System Development and Function,Tissue Development	Adhesion of endothelial tissue	2.94e-4	NA	NA	C3,ICAM1,IL1R1	3
Cardiovascular System Development and Function,Tissue Morphology	Permeability of vascular system	6.22e-6	NA	-0.892	C3,CD274,CXCL2,CYP1B1,ICAM1,ID1,MMRN2,MYADM,PTPRB,S100A4	10
Cell Cycle	Arrest in Gap 0-Gap 1 phase of sarcoma cell lines	2.1e-4	NA	NA	JUNB,PCLAF	2
Cell Cycle	Cell cycle progression	3.75e-4	Increased	2.237	ACSL1,ALDH3A1,ASNS,BIRC3,CD274,FASN,HERC5,ID1,IFI16,IFIH1,IRF1,IRF9,JUNB,PCLAF,PTPRB,RELB,RIGI,S100A4,SERPINA5,SOCS3,TNC,TNFSF10,UBA7	23
Cell Cycle,Gene Expression	Binding of DNA	9.95e-6	NA	-0.021	BCL3,CYP1A1,CYP1B1,ID1,IFI16,IL1R1,IRF1,IRF9,JUNB,NFKBIZ,RELB,RIGI,SCD,SLPI,SOCS3,TNFSF10	16
Cell Cycle,Gene Expression	Binding of GATA-4 binding site	2.1e-4	NA	NA	ID1,IFI16	2
Cell Cycle,Gene Expression	Binding of interferon-stimulated response element	1.58e-4	NA	NA	IRF1,IRF9,RIGI	3
Cell Cycle,Gene Expression	Binding of Nkx2.5 binding site	2.1e-4	NA	NA	ID1,IFI16	2
Cell Death and Survival	Apoptosis	1.89e-12	NA	-0.207	ACSL1,AKAP12,AKR1C1/AKR1C2,ALDH3A1,APOL1,ASNS,B2M,B3GALT5,BCL3,BIRC3,C3,CARD14,CASP1,CD22,CD274,CDH3,CEACAM5,CFB,CKB,CSTA,CTSL,CXCL1,CXCL2,CYP1B1,DSG3,FASN,GBP1,HLA-B,HMGCR,HSD17B7,HSPE1,ID1,IFI16,IFIH1,IFIT3,IHH,IL15RA,IL1R1,IRF1,JUNB,LCN2,LPIN1,MUC5B,MVK,NFKBIZ,OAS3,PARP14,PCLAF,PSMB8,RELB,RIGI,S100A4,SCD,SERPINA1,SERPINA3,SLC7A11,SLPI,SNCG,SOCS3,STING1,STRA6,TNC,TNFAIP2,TNFSF10,TRIM22,UBA7,XAF1	67
Cell Death and Survival	Apoptosis of vascular cells	2.88e-4	NA	-0.176	CASP1,CD274,HLA-B,ID1,SERPINA1,TNFSF10,XAF1	7
Cell Death and Survival	Cell death of liver	2.1e-6	NA	0.647	AKAP12,BIRC3,C3,CD274,CXCL3,FASN,IRF1,SCD,SERPINA3,SOCS3,STING1,TNFSF10	12
Cell Death and Survival	Cell death of neuroglia	4.03e-4	NA	1.471	CASP1,CXCL2,IL1R1,IRF1,LCN2,TNFSF10	6
Cell Death and Survival	Cell viability	3.79e-7	NA	1.909	ALDH3A1,ASNS,B2M,BCL3,BIRC3,C3,CASP1,CD22,CD274,CDH3,CEACAM5,CKB,COL17A1,CXCL1,CXCL2,CXCL3,CYP1B1,FASN,GBP1,HLA-F,HMGCR,ICAM1,ID1,IFIH1,LCN2,LINC01503,LSS,MVK,PARP14,PSMB8,RELB,S100A4,SCD,SERPINA3,SLPI,SOCS3,STING1,TNFSF10,XAF1	39
Cell Death and Survival	Cell viability of breast cancer cell lines	1.11e-4	NA	-0.532	CKB,CXCL1,CXCL2,CXCL3,FASN,PSMB8,SCD,SOCS3,STING1,TNFSF10	10
Cell Death and Survival	Cell viability of tumor cell lines	8.49e-4	NA	1.097	ASNS,B2M,CASP1,CD274,CKB,CXCL1,CXCL2,CXCL3,FASN,GBP1,ID1,LCN2,LINC01503,PARP14,PSMB8,RELB,S100A4,SCD,SERPINA3,SLPI,SOCS3,STING1,TNFSF10	23
Cell Death and Survival	Cytolysis	2.1e-5	NA	0.307	B2M,C3,CASP1,CD274,CFB,HHLA2,HLA-F,IFITM3,IL15RA,TAP1,TNFSF10	11
Cell Death and Survival	Cytolysis of blood cells	6.11e-4	NA	NA	CFB,HHLA2,IL15RA,TAP1,TNFSF10	5
Cell Death and Survival	Cytolysis of lymphoma cell lines	6.08e-4	NA	NA	B2M,HHLA2,HLA-F	3
Cell Death and Survival	Cytolysis of tumor cell lines	1.25e-4	NA	-0.939	B2M,CD274,HHLA2,HLA-F,TNFSF10	5
Cell Death and Survival	Killing of cells	1.02e-4	NA	1.584	CD274,FASN,ICAM1,IFITM3,RELB,SERPINA5,SLPI,STING1,TNFSF10	9
Cell Death and Survival,Cell Morphology,Hematological System Development and Function,Immunological Disease,Lymphoid Tissue Structure and Development,Organismal Injury and Abnormalities	Loss of T lymphocytes	2.19e-4	NA	NA	CASP1,CYP1A1,IL1R1	3
Cell Death and Survival,Cell Morphology,Lymphoid Tissue Structure and Development	Loss of lymphatic system cells	8.45e-5	NA	NA	BCL3,CASP1,CYP1A1,IL1R1	4
Cell Death and Survival,Cellular Compromise	Cytotoxicity of cells	1.18e-4	NA	1.329	B2M,CASP1,CD274,CEACAM5,HLA-B,HLA-F,ICAM1,SOCS3,TNFSF10	9
Cell Death and Survival,Cellular Compromise	Cytotoxicity of cytotoxic T cells	1.62e-4	NA	1	B2M,CD274,HLA-B,HLA-F	4
Cell Death and Survival,Cellular Compromise	Cytotoxicity of leukocytes	1.08e-4	NA	1.068	B2M,CASP1,CD274,CEACAM5,HLA-B,HLA-F,ICAM1,TNFSF10	8
Cell Death and Survival,Cellular Compromise	Cytotoxicity of lymphocytes	4.7e-4	NA	0.774	B2M,CD274,CEACAM5,HLA-B,HLA-F,ICAM1,TNFSF10	7
Cell Death and Survival,Cellular Compromise	Cytotoxicity of T lymphocytes	2.55e-5	NA	0.765	B2M,CD274,HLA-B,HLA-F,ICAM1,TNFSF10	6
Cell Death and Survival,Cellular Compromise	Toxicity of cells	3.84e-6	NA	1.784	B2M,CASP1,CD274,CEACAM5,HLA-B,HLA-F,ICAM1,IL1R1,LCN2,SOCS3,TNFSF10	11
Cell Death and Survival,Cellular Compromise,Neurological Disease,Organismal Injury and Abnormalities,Tissue Morphology	Degeneration of axon terminals	1.05e-4	NA	NA	CASP1,STING1	2
Cell Death and Survival,Gastrointestinal Disease,Hepatic System Disease,Organismal Injury and Abnormalities	Cell death of hepatocytes	3.81e-4	NA	0.972	BIRC3,CXCL3,FASN,IRF1,SCD,SOCS3,TNFSF10	7
Cell Death and Survival,Gastrointestinal Disease,Hepatic System Disease,Organismal Injury and Abnormalities	Cell death of liver cells	6.14e-5	NA	0.798	BIRC3,CD274,CXCL3,FASN,IRF1,SCD,SERPINA3,SOCS3,TNFSF10	9
Cell Death and Survival,Gastrointestinal Disease,Hepatic System Disease,Organismal Injury and Abnormalities	Necrosis of liver	9.92e-6	NA	0.492	AKAP12,BIRC3,C3,CD274,CXCL3,FASN,IRF1,SCD,SERPINA3,SOCS3,TNFSF10	11
Cell Death and Survival,Organismal Injury and Abnormalities	Apoptosis of blood cells	3.44e-8	NA	0.152	BCL3,BIRC3,CASP1,CD22,CD274,CXCL1,CXCL2,GBP1,IFIH1,IL15RA,IRF1,LCN2,MUC5B,PARP14,PCLAF,SERPINA1,SERPINA3,SLPI,STING1,TNFSF10	20
Cell Death and Survival,Organismal Injury and Abnormalities	Apoptosis of breast cancer cell lines	2.75e-4	Increased	2.07	B2M,B3GALT5,BIRC3,CASP1,CD274,CKB,FASN,IFI16,IRF1,OAS3,TNFSF10	11
Cell Death and Survival,Organismal Injury and Abnormalities	Apoptosis of carcinoma cell lines	3.95e-4	NA	0.79	BCL3,CASP1,CD274,FASN,ID1,IFI16,LCN2,LPIN1,RIGI,S100A4,SCD,SERPINA3,TNFSF10	13
Cell Death and Survival,Organismal Injury and Abnormalities	Apoptosis of epithelial cells	3.06e-5	NA	1.239	BIRC3,CASP1,DSG3,ID1,IRF1,LCN2,MVK,NFKBIZ,RELB,SCD,SOCS3,TNFSF10	12
Cell Death and Survival,Organismal Injury and Abnormalities	Apoptosis of fibrosarcoma cell lines	4.85e-4	NA	-0.218	BIRC3,CSTA,RIGI,TNFSF10	4
Cell Death and Survival,Organismal Injury and Abnormalities	Apoptosis of keratinocytes	3.51e-4	NA	0.919	CASP1,DSG3,MVK,RELB,TNFSF10	5
Cell Death and Survival,Organismal Injury and Abnormalities	Apoptosis of leukocytes	3.21e-8	NA	-0.033	BCL3,BIRC3,CASP1,CD22,CD274,CXCL1,CXCL2,GBP1,IFIH1,IL15RA,IRF1,LCN2,MUC5B,PARP14,SERPINA1,SERPINA3,SLPI,STING1,TNFSF10	19
Cell Death and Survival,Organismal Injury and Abnormalities	Apoptosis of lymphocytes	8.79e-4	NA	0.531	BCL3,CASP1,CD22,CD274,IFIH1,IL15RA,LCN2,PARP14,STING1,TNFSF10	10
Cell Death and Survival,Organismal Injury and Abnormalities	Apoptosis of macrophages	1.71e-6	NA	0.44	BIRC3,CASP1,GBP1,IRF1,LCN2,MUC5B,SERPINA3,TNFSF10	8
Cell Death and Survival,Organismal Injury and Abnormalities	Apoptosis of monocyte-derived macrophages	1.1e-4	NA	NA	BIRC3,GBP1,TNFSF10	3
Cell Death and Survival,Organismal Injury and Abnormalities	Apoptosis of myeloid cells	2.24e-7	NA	0.207	BIRC3,CASP1,CXCL1,CXCL2,GBP1,IRF1,LCN2,MUC5B,SERPINA1,SERPINA3,SLPI,TNFSF10	12
Cell Death and Survival,Organismal Injury and Abnormalities	Apoptosis of neutrophils	5.09e-7	NA	0.49	CASP1,CXCL1,CXCL2,LCN2,SERPINA1,SLPI,TNFSF10	7
Cell Death and Survival,Organismal Injury and Abnormalities	Apoptosis of pancreatic cancer cell lines	4.03e-5	NA	-0.529	APOL1,ASNS,C3,JUNB,RIGI,S100A4,SOCS3,TNFSF10	8
Cell Death and Survival,Organismal Injury and Abnormalities	Apoptosis of phagocytes	7.06e-8	NA	0.41	BIRC3,CASP1,CXCL1,CXCL2,GBP1,IRF1,LCN2,MUC5B,SERPINA1,SERPINA3,SLPI,TNFSF10	12
Cell Death and Survival,Organismal Injury and Abnormalities	Apoptosis of prostate cancer cell lines	4.3e-5	NA	0.008	AKAP12,BCL3,BIRC3,CASP1,FASN,ID1,SLPI,SOCS3,TNFSF10	9
Cell Death and Survival,Organismal Injury and Abnormalities	Apoptosis of tumor cell lines	2.01e-8	NA	-0.321	AKAP12,AKR1C1/AKR1C2,APOL1,ASNS,B2M,B3GALT5,BCL3,BIRC3,C3,CARD14,CASP1,CD274,CEACAM5,CKB,CSTA,CYP1B1,FASN,ID1,IFI16,IL15RA,IL1R1,IRF1,JUNB,LCN2,LPIN1,NFKBIZ,OAS3,PARP14,RELB,RIGI,S100A4,SCD,SERPINA3,SLPI,SOCS3,STING1,TNC,TNFSF10,UBA7,XAF1	40
Cell Death and Survival,Organismal Injury and Abnormalities	Cell death of B lymphocytes	1.34e-4	NA	-0.311	BCL3,CASP1,CD22,PARP14,RELB,STING1,TNFSF10	7
Cell Death and Survival,Organismal Injury and Abnormalities	Cell death of blood cells	2.03e-9	NA	1.676	BCL3,BIRC3,C3,CASP1,CD22,CD274,CXCL1,CXCL2,GBP1,GCNT1,ICAM1,IFIH1,IL15RA,IRF1,LCN2,MUC5B,PARP14,PCLAF,RELB,SERPINA1,SERPINA3,SLC7A11,SLPI,STING1,TNC,TNFSF10	26
Cell Death and Survival,Organismal Injury and Abnormalities	Cell death of breast cancer cell lines	3.16e-4	NA	1.7	ACSL1,B2M,B3GALT5,BIRC3,CASP1,CD274,CKB,FASN,IFI16,IRF1,OAS3,TNFSF10	12
Cell Death and Survival,Organismal Injury and Abnormalities	Cell death of carcinoma cell lines	1.47e-4	NA	0.492	BCL3,BIRC3,CASP1,CD274,FASN,ID1,IFI16,LCN2,LPIN1,RIGI,S100A4,SCD,SERPINA3,SLC7A11,TNFSF10	15
Cell Death and Survival,Organismal Injury and Abnormalities	Cell death of endothelial cells	1.62e-5	NA	0.418	CASP1,CD274,ID1,PSMB8,SAMD9L,SERPINA1,SERPINA3,STING1,TNFSF10,UBE2L6	10
Cell Death and Survival,Organismal Injury and Abnormalities	Cell death of epithelial cell lines	8.77e-6	NA	0.326	ALDH3A1,APOL1,BIRC3,CARD14,CASP1,FASN,ID1,IFIH1,IRF1,LCN2,OAS3,TNFSF10,TRIM22	13
Cell Death and Survival,Organismal Injury and Abnormalities	Cell death of epithelial cells	1.06e-7	NA	0.867	ALDH3A1,APOL1,BIRC3,CARD14,CASP1,CXCL3,DSG3,FASN,ICAM1,ID1,IFIH1,IRF1,LCN2,MVK,NFKBIZ,OAS3,RELB,SCD,SOCS3,TNFSF10,TRIM22	21
Cell Death and Survival,Organismal Injury and Abnormalities	Cell death of fibrosarcoma cell lines	1.75e-4	NA	0.418	BIRC3,CSTA,NFKBIZ,RIGI,TNFSF10	5
Cell Death and Survival,Organismal Injury and Abnormalities	Cell death of immune cells	2.34e-9	NA	1.53	BCL3,BIRC3,C3,CASP1,CD22,CD274,CXCL1,CXCL2,GBP1,GCNT1,ICAM1,IFIH1,IL15RA,IRF1,LCN2,MUC5B,PARP14,RELB,SERPINA1,SERPINA3,SLC7A11,SLPI,STING1,TNC,TNFSF10	25
Cell Death and Survival,Organismal Injury and Abnormalities	Cell death of leukemia cell lines	1.36e-4	NA	1.854	B2M,BIRC3,DSG3,GBP1,ID1,IL15RA,IRF9,SOCS3,STING1,TNC,TNFSF10,UBA7	12
Cell Death and Survival,Organismal Injury and Abnormalities	Cell death of leukocyte cell lines	8.26e-4	NA	1.458	BCL3,CASP1,GCNT1,IFIH1,LCN2,TNC,TNFSF10	7
Cell Death and Survival,Organismal Injury and Abnormalities	Cell death of lymphocytes	6.24e-4	NA	0.491	BCL3,CASP1,CD22,CD274,IFIH1,IL15RA,LCN2,PARP14,RELB,STING1,TNFSF10	11
Cell Death and Survival,Organismal Injury and Abnormalities	Cell death of macrophages	2.3e-7	NA	1.114	BIRC3,CASP1,GBP1,IRF1,LCN2,MUC5B,SERPINA3,SLC7A11,STING1,TNFSF10	10
Cell Death and Survival,Organismal Injury and Abnormalities	Cell death of myeloid cells	4.8e-8	NA	0.859	BIRC3,CASP1,CXCL1,CXCL2,GBP1,IRF1,LCN2,MUC5B,SERPINA1,SERPINA3,SLC7A11,SLPI,STING1,TNFSF10	14
Cell Death and Survival,Organismal Injury and Abnormalities	Cell death of ovarian cancer cell lines	7e-4	NA	-0.275	BCL3,CASP1,FASN,SERPINA3,SLC7A11,SLPI,TNFSF10	7
Cell Death and Survival,Organismal Injury and Abnormalities	Cell death of pancreatic cancer cell lines	2.77e-6	NA	0.186	APOL1,ASNS,C3,IRF1,JUNB,RIGI,S100A4,SOCS3,STING1,TNFSF10	10
Cell Death and Survival,Organismal Injury and Abnormalities	Cell death of phagocytes	1.19e-8	NA	0.85	BIRC3,CASP1,CXCL1,CXCL2,GBP1,IRF1,LCN2,MUC5B,SERPINA1,SERPINA3,SLC7A11,SLPI,STING1,TNFSF10	14
Cell Death and Survival,Organismal Injury and Abnormalities	Cell death of tumor cell lines	1.55e-11	NA	0.336	ACSL1,AKAP12,AKR1C1/AKR1C2,APOL1,ASNS,B2M,B3GALT5,BCL3,BIRC3,C3,CARD14,CASP1,CD274,CEACAM5,CKB,CSTA,CYP1B1,DHCR7,DSG3,FASN,FDFT1,GBP1,ID1,IFI16,IFIH1,IL15RA,IL1R1,IRF1,IRF9,JUNB,LCN2,LPIN1,NCOA7,NFKBIZ,OAS3,PARP14,PIGR,RELB,RIGI,S100A4,SCD,SERPINA3,SLC28A3,SLC7A11,SLPI,SOCS3,STING1,TNC,TNFSF10,UBA7,XAF1	51
Cell Death and Survival,Organismal Injury and Abnormalities	Necroptosis of pancreatic cancer cell lines	7.12e-6	NA	NA	IRF1,STING1,TNFSF10	3
Cell Death and Survival,Organismal Injury and Abnormalities	Necrosis	6.96e-17	NA	1.394	ACSL1,AKAP12,AKR1C1/AKR1C2,ALDH3A1,APOL1,ASNS,B2M,B3GALT5,BCL3,BIRC3,C3,CARD14,CASP1,CD22,CD274,CDH3,CEACAM5,CFB,CKB,CSTA,CXCL1,CXCL2,CXCL3,CYP1B1,DHCR7,DSG3,FASN,FDFT1,GBP1,GCNT1,GDA,HLA-B,HLA-F,HMGCR,HSPE1,ICAM1,ID1,IFI16,IFIH1,IHH,IL15RA,IL1R1,IRF1,IRF9,JUNB,LCN2,LPIN1,LSS,MUC5B,MVK,NCOA7,NFKBIZ,OAS3,PARP14,PCLAF,PIGR,PSMB8,RELB,RIGI,S100A4,SAMD9L,SCD,SERPINA1,SERPINA3,SLC28A3,SLC7A11,SLPI,SOC…	76
Cell Death and Survival,Organismal Injury and Abnormalities	Necrosis of epithelial tissue	3.87e-11	NA	0.546	ALDH3A1,APOL1,BIRC3,CARD14,CASP1,CD274,CXCL3,DSG3,FASN,ICAM1,ID1,IFIH1,IRF1,LCN2,MVK,NFKBIZ,OAS3,PSMB8,RELB,SAMD9L,SCD,SERPINA1,SERPINA3,SOCS3,STING1,TNFSF10,TRIM22,UBE2L6	28
Cell Death and Survival,Organismal Injury and Abnormalities	Necrosis of prostate cancer cell lines	3.02e-6	NA	0.622	AKAP12,BCL3,BIRC3,CASP1,FASN,FDFT1,ID1,IFIH1,SLPI,SOCS3,TNFSF10	11
Cell Death and Survival,Organismal Injury and Abnormalities	Necrosis of vascular endothelial cells	9.16e-5	NA	0.443	CASP1,CD274,ID1,SAMD9L,SERPINA1,TNFSF10,UBE2L6	7
Cell Death and Survival,Organismal Injury and Abnormalities,Renal and Urological Disease	Apoptosis of tubular cells	3.49e-4	NA	1	C3,CASP1,CFB,LCN2	4
Cell Death and Survival,Organismal Injury and Abnormalities,Renal and Urological Disease	Cell death of kidney cells	2.81e-5	NA	1.531	APOL1,BIRC3,C3,CARD14,CASP1,CFB,FDFT1,ICAM1,IFIH1,IRF1,LCN2,STRA6,TNFSF10	13
Cell Death and Survival,Organismal Injury and Abnormalities,Renal and Urological Disease	Cell death of tubular cells	5.03e-5	NA	1.387	C3,CASP1,CFB,ICAM1,LCN2	5
Cell Death and Survival,Organismal Injury and Abnormalities,Skeletal and Muscular Disorders	Apoptosis of muscle cells	2.15e-5	NA	1.68	ACSL1,CASP1,FASN,HLA-B,HSPE1,IRF1,LCN2,SCD,SOCS3,TNFSF10,XAF1	11
Cell Death and Survival,Organismal Injury and Abnormalities,Skeletal and Muscular Disorders	Cell death of muscle cells	1.73e-5	NA	1.568	ACSL1,BIRC3,CASP1,FASN,HLA-B,HSPE1,ID1,IRF1,LCN2,SCD,SOCS3,TNFSF10,XAF1	13
Cell Death and Survival,Organismal Injury and Abnormalities,Skeletal and Muscular Disorders	Necrosis of muscle	4.61e-6	NA	1.78	ACSL1,BIRC3,CASP1,FASN,HLA-B,HSPE1,ID1,IRF1,LCN2,LPIN1,SCD,SOCS3,TNFSF10,XAF1	14
Cell Morphology	Morphology of blood cells	3.38e-10	NA	NA	B2M,BCL3,C3,CASP1,CD22,CD274,CYP1A1,GCNT1,ICAM1,ID1,IL1R1,IRF1,NFKBIZ,PCLAF,PIGR,PSMB9,RELB,RIGI,SLC4A4,TAP1,TNFSF10	21
Cell Morphology	Morphology of nervous tissue cell lines	5.46e-4	NA	NA	HMGCR,LCN2,MVK	3
Cell Morphology	Size of cells	4.17e-4	NA	NA	B2M,BCL3,C3,CASP1,FAM83A,FASN,ICAM1,ID1,IL1R1,LCN2,LPIN1,SNCG,SOCS3,TAP1,TNFSF10	15
Cell Morphology,Cellular Assembly and Organization,Nervous System Development and Function,Tissue Morphology	Size of presynaptic terminals	3.48e-4	NA	NA	B2M,TAP1	2
Cell Morphology,Cellular Function and Maintenance	Autophagy of macrophages	6.76e-4	NA	NA	CASP1,CTSL,STING1	3
Cell Morphology,Hematological System Development and Function	Morphology of myeloid cells	8.06e-4	NA	NA	BCL3,C3,CASP1,ICAM1,RELB,RIGI,SLC4A4,TNFSF10	8
Cell Morphology,Hematological System Development and Function,Immunological Disease,Lymphoid Tissue Structure and Development,Organismal Injury and Abnormalities	Abnormal morphology of CD8+ T lymphocyte	7.89e-6	NA	NA	B2M,CD274,PIGR,PSMB9,TAP1	5
Cell Morphology,Hematological System Development and Function,Immunological Disease,Lymphoid Tissue Structure and Development,Organismal Injury and Abnormalities	Abnormal morphology of CD8-positive alpha-beta intraepithelial T-cell	5.21e-4	NA	NA	B2M,PIGR	2
Cell Morphology,Hematological System Development and Function,Immunological Disease,Lymphoid Tissue Structure and Development,Organismal Injury and Abnormalities	Abnormal morphology of T lymphocytes	1.17e-9	NA	NA	B2M,CASP1,CD274,CYP1A1,IL1R1,IRF1,NFKBIZ,PIGR,PSMB9,RELB,TAP1	11
Cell Morphology,Hematological System Development and Function,Inflammatory Response	M1 polarization	9.35e-5	NA	1.067	LCN2,NLRC5,SOCS3,STING1	4
Cell Morphology,Hematological System Development and Function,Inflammatory Response	M1 polarization of microglia	3.48e-4	NA	NA	LCN2,STING1	2
Cell Morphology,Immunological Disease,Lymphoid Tissue Structure and Development,Organismal Injury and Abnormalities	Abnormal morphology of lymphocytes	1.84e-10	NA	NA	B2M,BCL3,CASP1,CD22,CD274,CYP1A1,ID1,IL1R1,IRF1,NFKBIZ,PIGR,PSMB9,RELB,TAP1	14
Cell Morphology,Immunological Disease,Organismal Injury and Abnormalities	Abnormal morphology of leukocytes	3.37e-11	NA	NA	B2M,BCL3,C3,CASP1,CD22,CD274,CYP1A1,GCNT1,ICAM1,ID1,IL1R1,IRF1,NFKBIZ,PIGR,PSMB9,RELB,RIGI,TAP1	18
Cell Morphology,Lymphoid Tissue Structure and Development	Morphology of lymphatic system cells	2.41e-12	NA	NA	B2M,BCL3,CASP1,CD22,CD274,CYP1A1,CYP1B1,ID1,IL1R1,IRF1,NFKBIZ,PCLAF,PIGR,PSMB9,RELB,SLC4A4,SOCS3,TAP1	18
Cell Signaling	I-kappaB kinase/NF-kappaB cascade	8.45e-4	NA	1.387	BCL3,BIRC3,CASP1,IFIT5,IRF1,S100A4,TRIM22	7
Cell Signaling	Replication of viral replicon	6.33e-9	Decreased	-2.789	IFI16,IFIH1,IFIT5,IFITM1,IFITM3,OAS3,SHFL,SLPI	8
Cell Signaling,Small Molecule Biochemistry	Synthesis of nitric oxide	7.96e-4	Increased	2.551	CASP1,CYP1B1,FASN,HMGCR,ICAM1,IRF1,JUNB,SOCS3,TNFSF10	9
Cell-To-Cell Signaling and Interaction	Activation of cells	2.16e-11	NA	1.923	B2M,BCL3,BTN3A1,BTN3A2,C3,CASP1,CCL20,CD22,CD274,CEACAM5,CTSL,CXCL1,CXCL2,CXCL3,GJB6,HHLA2,HLA-C,ICAM1,ID1,IFI16,IFIH1,IL15RA,IL1R1,IRF1,LCN2,MUC5B,NFKBIZ,PSMB8,PSMB9,RELB,RIGI,SERPINA1,SLPI,STING1,TNC,TNFSF10	36
Cell-To-Cell Signaling and Interaction	Activation of epithelial cells	1.49e-4	NA	NA	CXCL2,ICAM1,NFKBIZ,SERPINA1	4
Cell-To-Cell Signaling and Interaction	Adhesion of blood cells	2.91e-5	NA	1.99	BCAM,C3,CCL20,CXCL1,CXCL2,CXCL3,ICAM1,IL1R1,MYADM,RELB,SERPINA1,SOCS3,TNC	13
Cell-To-Cell Signaling and Interaction	Adhesion of lymphoma cell lines	5.82e-4	NA	1.961	CXCL2,ICAM1,JUNB,TNC	4
Cell-To-Cell Signaling and Interaction	Adhesion of myeloid cells	8.58e-5	NA	1.747	BCAM,C3,CXCL1,CXCL2,CXCL3,ICAM1,IL1R1,SERPINA1	8
Cell-To-Cell Signaling and Interaction	Binding of blood cells	5.78e-6	Increased	2.09	BCAM,C3,CCL20,CD22,CXCL1,CXCL2,CXCL3,GCNT1,ICAM1,IL1R1,MYADM,RELB,SERPINA1,SOCS3,TNC	15
Cell-To-Cell Signaling and Interaction	Binding of cell surface	3.86e-6	NA	0.243	C3,CCL20,CXCL1,CXCL3,HLA-C,TNFSF10	6
Cell-To-Cell Signaling and Interaction	Binding of epithelial cells	6.27e-4	NA	1.109	C3,DSG3,ICAM1,IL1R1,PIGR,SLPI	6
Cell-To-Cell Signaling and Interaction	Binding of lymphoma cell lines	2.7e-5	NA	1.044	CXCL2,CXCL3,ICAM1,JUNB,PIGR,TNC	6
Cell-To-Cell Signaling and Interaction	Binding of tumor cell lines	1.62e-4	NA	0.113	AKAP12,CD274,CDH3,CEACAM5,CXCL2,CXCL3,DSG3,ICAM1,IFITM3,JUNB,PIGR,SERPINA5,TNC	13
Cell-To-Cell Signaling and Interaction	Immune response of myeloid cells	5.47e-4	Increased	2.749	C3,CXCL1,CXCL3,ICAM1,JUNB,LCN2,MUC5B,RELB,RIGI	9
Cell-To-Cell Signaling and Interaction	Interaction of epithelial cells	1.05e-4	NA	1.109	C3,CDH3,DSG3,ICAM1,IL1R1,PIGR,SLPI	7
Cell-To-Cell Signaling and Interaction	Interaction of keratinocytes	9.05e-4	NA	NA	CDH3,DSG3,ICAM1	3
Cell-To-Cell Signaling and Interaction	Interaction of oligodendrocytes	2.1e-4	NA	NA	CXCL1,GJB6	2
Cell-To-Cell Signaling and Interaction	Interaction of tumor cell lines	5.98e-5	NA	0.316	AKAP12,CD274,CDH3,CEACAM5,CXCL2,CXCL3,DSG3,FASN,ICAM1,IFITM3,JUNB,PIGR,SERPINA5,TNC	14
Cell-To-Cell Signaling and Interaction	Response of lymphatic system cells	5.24e-4	NA	-0.041	CASP1,CD22,CD274,CYP1B1,ICAM1,IL1R1,RELB,SOCS3	8
Cell-To-Cell Signaling and Interaction	Response of myeloid cells	2.64e-4	Increased	2.74	C3,CCL20,CXCL1,CXCL3,ICAM1,JUNB,LCN2,MUC5B,RELB,RIGI	10
Cell-To-Cell Signaling and Interaction,Cellular Assembly and Organization	Cell-cell contact	8.26e-6	NA	0.409	B2M,BCAM,C3,CASP1,CD22,CD274,CDH3,CEACAM5,CSTA,DSG3,FASN,GJB6,HMGCR,ICAM1,IFI16,IFITM1,IFITM3,JUNB,SERPINA5,SNCG,TAP1,TNC,TNFAIP2	23
Cell-To-Cell Signaling and Interaction,Cellular Compromise	Respiratory burst of cells	2.49e-5	NA	1.964	C3,CXCL1,CXCL2,CXCL3,ICAM1	5
Cell-To-Cell Signaling and Interaction,Cellular Compromise,Cellular Function and Maintenance,Hematological System Development and Function,Inflammatory Response	Respiratory burst of neutrophils	6.14e-5	NA	1.964	C3,CXCL1,CXCL3,ICAM1	4
Cell-To-Cell Signaling and Interaction,Cellular Function and Maintenance,Hematological System Development and Function,Inflammatory Response	Phagocytosis of neutrophils	6.17e-4	NA	1.98	C3,ICAM1,LCN2,RELB	4
Cell-To-Cell Signaling and Interaction,Cellular Growth and Proliferation	Stimulation of blood cells	1.64e-8	NA	1.863	C3,CASP1,CCL20,CD274,CEACAM5,CXCL3,HHLA2,IL1R1,LCN2,RELB,S100A4,TNFSF10	12
Cell-To-Cell Signaling and Interaction,Cellular Growth and Proliferation	Stimulation of cells	2.4e-6	NA	1.827	BTN3A1,C3,CASP1,CCL20,CD274,CEACAM5,CXCL3,HHLA2,IL1R1,LCN2,RELB,S100A4,TNFSF10	13
Cell-To-Cell Signaling and Interaction,Cellular Growth and Proliferation,Hematological System Development and Function	Induction of helper T lymphocytes	6.76e-4	NA	NA	CASP1,CD274,RELB	3
Cell-To-Cell Signaling and Interaction,Cellular Growth and Proliferation,Hematological System Development and Function	Induction of lymphocytes	6.65e-5	NA	0.074	CASP1,CD274,RELB,S100A4,TNFSF10	5
Cell-To-Cell Signaling and Interaction,Cellular Growth and Proliferation,Hematological System Development and Function	Stimulation of leukocytes	1.18e-7	NA	1.644	C3,CASP1,CCL20,CD274,CEACAM5,CXCL3,HHLA2,LCN2,RELB,S100A4,TNFSF10	11
Cell-To-Cell Signaling and Interaction,Cellular Growth and Proliferation,Hematological System Development and Function	Stimulation of lymphocytes	7.78e-6	NA	0.865	C3,CASP1,CD274,HHLA2,LCN2,RELB,S100A4,TNFSF10	8
Cell-To-Cell Signaling and Interaction,Cellular Growth and Proliferation,Hematological System Development and Function	Stimulation of mononuclear leukocytes	1.74e-6	NA	1.149	C3,CASP1,CCL20,CD274,HHLA2,LCN2,RELB,S100A4,TNFSF10	9
Cell-To-Cell Signaling and Interaction,Cellular Growth and Proliferation,Hematological System Development and Function	Stimulation of T lymphocytes	2.12e-4	NA	0.956	C3,CASP1,CD274,HHLA2,LCN2,RELB	6
Cell-To-Cell Signaling and Interaction,Cellular Movement	Attraction of cells	1.32e-5	NA	1.428	C3,CCL20,CXCL1,CXCL3,DSG3,IL1R1,S100A4	7
Cell-To-Cell Signaling and Interaction,Cellular Movement	Chemoattraction	5.19e-5	NA	1.772	C3,CCL20,CXCL1,CXCL3,IL1R1,S100A4	6
Cell-To-Cell Signaling and Interaction,Cellular Movement	Recruitment of myeloid cells	8.7e-11	NA	0.096	BCL3,C3,CASP1,CCL20,CD274,CXCL1,CXCL2,CXCL3,CYP1A1,CYP1B1,GCNT1,ICAM1,IFITM3,IL15RA,IL1R1,LCN2,S100A4,SLPI	18
Cell-To-Cell Signaling and Interaction,Cellular Movement,Hematological System Development and Function,Immune Cell Trafficking	Recruitment of antigen presenting cells	7.06e-4	Decreased	-2	CCL20,CD274,CXCL3,ICAM1,IFITM3,S100A4	6
Cell-To-Cell Signaling and Interaction,Cellular Movement,Hematological System Development and Function,Immune Cell Trafficking	Recruitment of granulocytes	6.93e-11	NA	0.529	BCL3,C3,CASP1,CCL20,CD274,CXCL1,CXCL2,CXCL3,CYP1A1,CYP1B1,GCNT1,ICAM1,IL15RA,IL1R1,LCN2,SLPI	16
Cell-To-Cell Signaling and Interaction,Cellular Movement,Hematological System Development and Function,Immune Cell Trafficking	Recruitment of leukocytes	3.12e-12	NA	0.8	BCL3,C3,CASP1,CCL20,CD274,CXCL1,CXCL2,CXCL3,CYP1A1,CYP1B1,GCNT1,ICAM1,IFITM3,IL15RA,IL1R1,LCN2,RIGI,S100A4,SLPI,STING1,TNC	21
Cell-To-Cell Signaling and Interaction,Cellular Movement,Hematological System Development and Function,Immune Cell Trafficking	Recruitment of lymphocytes	9.39e-8	NA	1.044	BCL3,CCL20,CXCL3,ICAM1,IFITM3,IL15RA,IL1R1,RIGI,STING1	9
Cell-To-Cell Signaling and Interaction,Cellular Movement,Hematological System Development and Function,Immune Cell Trafficking	Recruitment of mononuclear leukocytes	1.63e-7	NA	1.331	BCL3,CASP1,CCL20,CXCL3,ICAM1,IFITM3,IL15RA,IL1R1,RIGI,STING1	10
Cell-To-Cell Signaling and Interaction,Cellular Movement,Hematological System Development and Function,Immune Cell Trafficking,Inflammatory Response	Chemoattraction of leukocytes	4.67e-5	NA	1.52	C3,CCL20,CXCL1,CXCL3,S100A4	5
Cell-To-Cell Signaling and Interaction,Cellular Movement,Hematological System Development and Function,Immune Cell Trafficking,Inflammatory Response	Chemoattraction of phagocytes	2.25e-4	NA	1.949	C3,CCL20,CXCL1,CXCL3	4
Cell-To-Cell Signaling and Interaction,Cellular Movement,Hematological System Development and Function,Immune Cell Trafficking,Inflammatory Response	Recruitment of neutrophils	8.26e-10	NA	0.557	BCL3,CASP1,CCL20,CD274,CXCL1,CXCL2,CXCL3,CYP1A1,CYP1B1,GCNT1,ICAM1,IL1R1,LCN2,SLPI	14
Cell-To-Cell Signaling and Interaction,Cellular Movement,Hematological System Development and Function,Immune Cell Trafficking,Inflammatory Response	Recruitment of phagocytes	1.83e-9	NA	0.119	BCL3,CASP1,CCL20,CD274,CXCL1,CXCL2,CXCL3,CYP1A1,CYP1B1,GCNT1,ICAM1,IFITM3,IL1R1,LCN2,S100A4,SLPI	16
Cell-To-Cell Signaling and Interaction,Connective Tissue Development and Function	Binding of adipose cell lines	2.1e-4	NA	NA	CXCL2,ICAM1	2
Cell-To-Cell Signaling and Interaction,Hematological System Development and Function	Activation of myeloid cells	2.51e-5	Increased	2.3	C3,CASP1,CD274,CXCL1,CXCL3,GJB6,ICAM1,IL1R1,LCN2,MUC5B,SLPI,STING1,TNFSF10	13
Cell-To-Cell Signaling and Interaction,Hematological System Development and Function	Binding of leukocytes	7.55e-6	Increased	2.328	C3,CCL20,CD22,CXCL1,CXCL2,CXCL3,GCNT1,ICAM1,IL1R1,MYADM,RELB,SERPINA1,SOCS3,TNC	14
Cell-To-Cell Signaling and Interaction,Hematological System Development and Function	Binding of T lymphocytes	7.37e-5	NA	1.572	CCL20,CD22,GCNT1,ICAM1,MYADM,RELB,TNC	7
Cell-To-Cell Signaling and Interaction,Hematological System Development and Function,Immune Cell Trafficking	Adhesion of immune cells	6.88e-5	Increased	2.242	C3,CCL20,CXCL1,CXCL2,CXCL3,ICAM1,IL1R1,MYADM,RELB,SERPINA1,SOCS3,TNC	12
Cell-To-Cell Signaling and Interaction,Hematological System Development and Function,Immune Cell Trafficking,Inflammatory Response	Activation of antigen presenting cells	2.12e-9	Increased	2.041	C3,CASP1,CCL20,CD274,CTSL,GJB6,ICAM1,IFIH1,IL1R1,LCN2,MUC5B,PSMB8,PSMB9,RELB,RIGI,SLPI,STING1,TNFSF10	18
Cell-To-Cell Signaling and Interaction,Hematological System Development and Function,Immune Cell Trafficking,Inflammatory Response	Activation of dendritic cells	2.29e-4	NA	1.231	C3,CCL20,IFIH1,RIGI,SLPI,TNFSF10	6
Cell-To-Cell Signaling and Interaction,Hematological System Development and Function,Immune Cell Trafficking,Inflammatory Response	Activation of leukocytes	2.49e-12	NA	1.891	B2M,BCL3,BTN3A1,BTN3A2,C3,CASP1,CCL20,CD22,CD274,CEACAM5,CTSL,CXCL1,CXCL3,GJB6,HHLA2,ICAM1,IFIH1,IL15RA,IL1R1,IRF1,LCN2,MUC5B,NFKBIZ,PSMB8,PSMB9,RELB,RIGI,SLPI,STING1,TNC,TNFSF10	31
Cell-To-Cell Signaling and Interaction,Hematological System Development and Function,Immune Cell Trafficking,Inflammatory Response	Activation of lymphocytes	7.31e-7	NA	0.636	B2M,BCL3,BTN3A1,BTN3A2,C3,CD22,CD274,CEACAM5,HHLA2,ICAM1,IL15RA,IRF1,NFKBIZ,RELB,RIGI,STING1,TNC,TNFSF10	18
Cell-To-Cell Signaling and Interaction,Hematological System Development and Function,Immune Cell Trafficking,Inflammatory Response	Activation of macrophages	5.89e-4	NA	1.664	C3,CASP1,CD274,GJB6,ICAM1,IL1R1,LCN2,MUC5B,STING1	9
Cell-To-Cell Signaling and Interaction,Hematological System Development and Function,Immune Cell Trafficking,Inflammatory Response	Activation of neutrophils	6.36e-4	NA	1.455	C3,CXCL1,CXCL3,LCN2,SLPI	5
Cell-To-Cell Signaling and Interaction,Hematological System Development and Function,Immune Cell Trafficking,Inflammatory Response	Activation of neutrophils in lung	3.48e-4	NA	NA	CXCL1,CXCL3	2
Cell-To-Cell Signaling and Interaction,Hematological System Development and Function,Immune Cell Trafficking,Inflammatory Response	Activation of phagocytes	6.38e-7	Increased	2.633	C3,CASP1,CCL20,CD274,CXCL1,CXCL3,GJB6,ICAM1,IFIH1,IL1R1,LCN2,MUC5B,RIGI,SLPI,STING1,TNFSF10	16
Cell-To-Cell Signaling and Interaction,Hematological System Development and Function,Immune Cell Trafficking,Inflammatory Response	Activation of T lymphocytes	1.38e-5	NA	0.179	B2M,BCL3,BTN3A1,BTN3A2,C3,CD274,CEACAM5,HHLA2,ICAM1,IL15RA,RELB,RIGI,TNC,TNFSF10	14
Cell-To-Cell Signaling and Interaction,Hematological System Development and Function,Immune Cell Trafficking,Inflammatory Response	Adhesion of bone marrow-derived neutrophils	5.67e-5	NA	NA	C3,CXCL1,ICAM1	3
Cell-To-Cell Signaling and Interaction,Hematological System Development and Function,Immune Cell Trafficking,Inflammatory Response	Adhesion of neutrophils	7.39e-6	Increased	2.028	C3,CXCL1,CXCL2,CXCL3,ICAM1,IL1R1,SERPINA1	7
Cell-To-Cell Signaling and Interaction,Hematological System Development and Function,Immune Cell Trafficking,Inflammatory Response,Nervous System Development and Function	Activation of microglia	1.17e-4	NA	1	C3,CASP1,CD274,GJB6,IL1R1,LCN2,STING1	7
Cell-To-Cell Signaling and Interaction,Hematological System Development and Function,Inflammatory Response	Binding of professional phagocytic cells	2.64e-4	Increased	2.075	C3,CXCL1,CXCL2,CXCL3,ICAM1,IL1R1,RELB,SERPINA1	8
Cell-To-Cell Signaling and Interaction,Hematological System Development and Function,Inflammatory Response	Immune response of neutrophils	2.32e-6	Increased	2.592	C3,CCL20,CXCL1,CXCL3,ICAM1,LCN2,RELB	7
Cell-To-Cell Signaling and Interaction,Inflammatory Response	Immune response of antigen presenting cells	4.4e-4	NA	0.284	C3,MUC5B,PSMB8,RIGI,SLC7A11,SOCS3,TAP1,UBE2L6	8
Cell-To-Cell Signaling and Interaction,Inflammatory Response	Immune response of dendritic cells	5.35e-6	NA	0.594	C3,PSMB8,RIGI,SLC7A11,TAP1,UBE2L6	6
Cell-To-Cell Signaling and Interaction,Inflammatory Response	Immune response of leukocytes	6.32e-8	NA	1.601	C3,CASP1,CCL20,CD274,CXCL1,CXCL3,ICAM1,LCN2,MUC5B,PSMB8,RELB,RIGI,SLC7A11,SOCS3,TAP1,UBE2L6	16
Cell-To-Cell Signaling and Interaction,Inflammatory Response	Immune response of phagocytes	1.95e-7	Increased	2.406	C3,CCL20,CXCL1,CXCL3,ICAM1,LCN2,MUC5B,PSMB8,RELB,RIGI,SLC7A11,TAP1,UBE2L6	13
Cell-To-Cell Signaling and Interaction,Renal and Urological System Development and Function	Adhesion of mesangial cells	3.48e-4	NA	NA	BCAM,ICAM1	2
Cell-To-Cell Signaling and Interaction,Respiratory System Development and Function	Activation of airway epithelial cells	2.05e-6	NA	NA	CXCL2,ICAM1,SERPINA1	3
Cell-To-Cell Signaling and Interaction,Respiratory System Development and Function	Activation of bronchial epithelial cells	1.05e-4	NA	NA	CXCL2,ICAM1	2
Cell-mediated Immune Response,Cell-To-Cell Signaling and Interaction,Cellular Movement,Hematological System Development and Function,Immune Cell Trafficking	Adhesion of memory T lymphocytes	7.26e-4	NA	NA	CCL20,MYADM	2
Cell-mediated Immune Response,Cell-To-Cell Signaling and Interaction,Cellular Movement,Hematological System Development and Function,Immune Cell Trafficking	Recruitment of T lymphocytes	2.17e-6	NA	1.141	BCL3,CCL20,CXCL3,ICAM1,IFITM3,RIGI,STING1	7
Cell-mediated Immune Response,Cellular Development,Cellular Function and Maintenance,Cellular Growth and Proliferation,Embryonic Development,Hematological System Development and Function,Hematopoiesis,Lymphoid Tissue Structure and Development,Organ Development,Organismal Development,Tissue Development	Development of helper T lymphocytes	1.89e-6	NA	-1.131	CASP1,CD274,ICAM1,IRF1,NFKBIZ,RIGI,SOCS3	7
Cell-mediated Immune Response,Cellular Development,Cellular Function and Maintenance,Cellular Growth and Proliferation,Embryonic Development,Hematological System Development and Function,Hematopoiesis,Lymphoid Tissue Structure and Development,Organ Development,Organismal Development,Tissue Development	Development of Th1 cells	4.87e-4	NA	NA	CASP1,ICAM1,IRF1	3
Cell-mediated Immune Response,Cellular Development,Cellular Function and Maintenance,Cellular Growth and Proliferation,Embryonic Development,Hematological System Development and Function,Hematopoiesis,Lymphoid Tissue Structure and Development,Organ Development,Organismal Development,Tissue Development	Development of Th17 cells	2.43e-4	NA	NA	CD274,NFKBIZ,RIGI,SOCS3	4
Cell-mediated Immune Response,Cellular Development,Cellular Function and Maintenance,Cellular Growth and Proliferation,Embryonic Development,Hematological System Development and Function,Hematopoiesis,Lymphoid Tissue Structure and Development,Organ Development,Organismal Development,Tissue Development	Differentiation of helper T lymphocytes	2.28e-6	NA	1.206	BCL3,CD274,CXCL1,ICAM1,IL1R1,IRF1,JUNB,NFKBIZ,RELB,RIGI,SOCS3	11
Cell-mediated Immune Response,Cellular Development,Cellular Function and Maintenance,Cellular Growth and Proliferation,Embryonic Development,Hematological System Development and Function,Hematopoiesis,Lymphoid Tissue Structure and Development,Organ Development,Organismal Development,Tissue Development	Differentiation of T lymphocytes	5.06e-6	NA	1.709	B2M,BCL3,CD274,CHRD,CXCL1,ICAM1,ID1,IHH,IL1R1,IRF1,JUNB,NFKBIZ,RELB,RIGI,SOCS3	15
Cell-mediated Immune Response,Cellular Development,Cellular Function and Maintenance,Cellular Growth and Proliferation,Embryonic Development,Hematological System Development and Function,Hematopoiesis,Lymphoid Tissue Structure and Development,Organ Development,Organismal Development,Tissue Development	Differentiation of Th1 cells	1.01e-4	NA	1.188	CD274,ICAM1,IRF1,NFKBIZ,RELB,SOCS3	6
Cell-mediated Immune Response,Cellular Development,Cellular Function and Maintenance,Cellular Growth and Proliferation,Embryonic Development,Hematological System Development and Function,Hematopoiesis,Lymphoid Tissue Structure and Development,Organ Development,Organismal Development,Tissue Development	T cell development	3.57e-6	Increased	2.56	B2M,BCL3,CASP1,CD274,CHRD,CXCL1,ICAM1,ID1,IHH,IL15RA,IL1R1,IRF1,JUNB,NFKBIZ,RELB,RIGI,SOCS3,TNFSF10	18
Cell-mediated Immune Response,Cellular Movement,Hematological System Development and Function,Immune Cell Trafficking	Cell movement of T lymphocytes	1.72e-6	NA	0.054	C3,CCL20,CD274,CXCL1,GCNT1,ICAM1,IL15RA,PTPRB,S100A4,SLC4A4,SOCS3,STING1,TNFSF10	13
Cell-mediated Immune Response,Cellular Movement,Hematological System Development and Function,Immune Cell Trafficking	Cell movement of Th1 cells	7.47e-4	NA	NA	GCNT1,ICAM1,STING1	3
Cell-mediated Immune Response,Cellular Movement,Hematological System Development and Function,Immune Cell Trafficking	Infiltration by T lymphocytes	6.21e-4	NA	0.304	C3,CD274,IL15RA,S100A4,SLC4A4,STING1,TNFSF10	7
Cell-mediated Immune Response,Cellular Movement,Hematological System Development and Function,Immune Cell Trafficking	Migration of CD4+ T-lymphocytes	2.62e-4	NA	NA	CCL20,CD274,CXCL1,ICAM1	4
Cell-mediated Immune Response,Cellular Movement,Hematological System Development and Function,Immune Cell Trafficking	Migration of helper T lymphocytes	6.76e-4	NA	NA	CCL20,CXCL1,STING1	3
Cell-mediated Immune Response,Cellular Movement,Hematological System Development and Function,Immune Cell Trafficking	Movement of CD4+ T-lymphocytes	1.2e-4	NA	0.13	CCL20,CD274,CXCL1,ICAM1,IL15RA,STING1	6
Cell-mediated Immune Response,Cellular Movement,Hematological System Development and Function,Immune Cell Trafficking	Transmigration of T lymphocytes	3.26e-4	NA	0.283	CD274,ICAM1,PTPRB,STING1	4
Cellular Assembly and Organization,Lipid Metabolism,Small Molecule Biochemistry	Formation of lipid droplets	3.45e-5	NA	-0.218	FAM83A,LPIN1,RNF213,SERPINA3,TNFAIP2	5
Cellular Assembly and Organization,Nervous System Development and Function,Tissue Morphology	Abnormal quantity of synaptic vesicles	9.05e-4	NA	NA	B2M,C3,TAP1	3
Cellular Compromise,Inflammatory Response	Degranulation of cells	6.86e-4	NA	1.304	C3,CD274,CXCL3,DHCR7,GRK3,JUNB,LPIN1,SERPINA1	8
Cellular Development	Maturation of cells	3.06e-4	NA	1.484	CCL20,ICAM1,IFIH1,IHH,IL15RA,IRF1,LCN2,LPIN1,PARP14,RELB,RIGI,SERPINA1,TNFSF10	13
Cellular Development,Cellular Growth and Proliferation	Cell proliferation of carcinoma cell lines	6.07e-5	Increased	2.152	AKR1C1/AKR1C2,APOL1,ASNS,BCL3,CD274,DSG3,ID1,IRF1,LCN2,LINC01503,LPIN1,NNMT,PCLAF,RIGI,SAMD9L,SCD,SLC7A11,SLFN5,SOCS3,TNC,TNFSF10,WFDC2	22
Cellular Development,Cellular Growth and Proliferation	Cell proliferation of tumor cell lines	4.73e-7	Increased	2.212	ACSL1,AKAP12,AKR1C1/AKR1C2,APOL1,ASNS,BCAM,BCL3,BIRC3,CASP1,CCL20,CD274,CEACAM5,CMPK2,CXCL1,CYP1A1,CYP1B1,DSG3,FASN,FDFT1,HMGCR,ID1,IFI16,IFITM1,IFITM3,IL15RA,IRF1,JUNB,LCN2,LINC01503,LPIN1,MVD,MVK,NNMT,OAS3,PCLAF,PDZK1IP1,RELB,RIGI,S100A4,SAMD9L,SCD,SEMA6B,SLC7A11,SLFN5,SLPI,SNCG,SOCS3,TNC,TNFSF10,WFDC2	50
Cellular Development,Cellular Growth and Proliferation	Colony formation of cells	8.27e-6	NA	-0.512	AKAP12,ALDH3A1,CASP1,CD274,CEACAM5,CXCL3,DSG3,HMGCR,ID1,IFI16,IFIH1,IFITM3,JUNB,LPIN1,SERPINA1,SLFN5,SLPI,TNFSF10,TRIM22	19
Cellular Development,Cellular Growth and Proliferation	Proliferation of blood cells	1.88e-9	NA	1.098	B2M,BCL3,BIRC3,BTN3A1,C3,CCL20,CD22,CD274,CFB,CXCL2,CXCL3,DSG3,GCNT1,HHLA2,ICAM1,IL15RA,IL1R1,IRF1,JUNB,LPIN1,NFKBIZ,PARP14,RELB,SAMD9L,SERPINA1,SLC7A11,SLPI,SOCS3,STING1,TNFSF10	30
Cellular Development,Cellular Growth and Proliferation	Proliferation of kidney cancer cell lines	1.9e-4	NA	0.64	APOL1,FDFT1,SCD,SLC7A11,SLFN5,SOCS3,TNFSF10	7
Cellular Development,Cellular Growth and Proliferation	Proliferation of leukemia cell lines	2.52e-6	NA	1.861	ACSL1,BIRC3,FASN,HMGCR,ID1,IL15RA,IRF1,JUNB,LCN2,RELB,SLC7A11,SOCS3,TNFSF10	13
Cellular Development,Cellular Growth and Proliferation	Proliferation of spleen cell lines	2.1e-4	NA	NA	IL15RA,PIGR	2
Cellular Development,Cellular Growth and Proliferation,Connective Tissue Development and Function,Embryonic Development,Hematological System Development and Function,Hematopoiesis,Lymphoid Tissue Structure and Development,Organismal Development,Skeletal and Muscular System Development and Function,Tissue Development	Osteoclastogenesis of phagocytes	6.17e-4	NA	NA	CXCL3,IL1R1,RELB,TNFSF10	4
Cellular Development,Cellular Growth and Proliferation,Connective Tissue Development and Function,Embryonic Development,Organismal Development,Skeletal and Muscular System Development and Function,Tissue Development	Osteoclastogenesis	1.21e-4	Increased	2.404	CXCL3,CYP1A1,CYP1B1,ICAM1,IL1R1,RELB,SOCS3,TNFSF10	8
Cellular Development,Cellular Growth and Proliferation,Connective Tissue Development and Function,Organismal Development,Tissue Development	Development of connective tissue cells	7.45e-5	Increased	2.303	CXCL3,CYP1A1,CYP1B1,ICAM1,ID1,IHH,IL1R1,JUNB,RELB,SOCS3,TNFSF10	11
Cellular Development,Cellular Growth and Proliferation,Embryonic Development,Hematological System Development and Function,Hematopoiesis,Lymphoid Tissue Structure and Development,Organ Development,Organismal Development,Tissue Development	Lymphopoiesis	2.47e-5	Increased	2.4	B2M,BCL3,CASP1,CD274,CHRD,CXCL1,GCNT1,ICAM1,ID1,IHH,IL15RA,IL1R1,IRF1,JUNB,NFKBIZ,RELB,RIGI,SOCS3,TNFSF10	19
Cellular Development,Cellular Growth and Proliferation,Hematological System Development and Function,Hematopoiesis,Lymphoid Tissue Structure and Development,Tissue Development	Differentiation of phagocytes	4.42e-4	NA	-0.725	BCL3,FASN,HLA-B,IFI16,IL1R1,IRF1,IRF9,RELB,SOCS3,TNFSF10	10
Cellular Development,Cellular Growth and Proliferation,Hematological System Development and Function,Hematopoiesis,Lymphoid Tissue Structure and Development,Tissue Development	Hematopoiesis of mononuclear leukocytes	4.79e-6	Increased	2.425	B2M,BCL3,CASP1,CD274,CHRD,CXCL1,FASN,GCNT1,ICAM1,ID1,IFI16,IHH,IL15RA,IL1R1,IRF1,JUNB,NFKBIZ,RELB,RIGI,SOCS3,TNFSF10	21
Cellular Development,Cellular Growth and Proliferation,Hematological System Development and Function,Hematopoiesis,Lymphoid Tissue Structure and Development,Tissue Development	Leukopoiesis	2.89e-6	Increased	2.14	B2M,BCL3,CASP1,CD274,CHRD,CXCL1,CXCL3,FASN,GCNT1,HLA-B,ICAM1,ID1,IFI16,IHH,IL15RA,IL1R1,IRF1,IRF9,JUNB,NFKBIZ,RELB,RIGI,SOCS3,TNFSF10	24
Cellular Development,Cellular Growth and Proliferation,Hematological System Development and Function,Hematopoiesis,Tissue Development	Differentiation of hematopoietic progenitor cells	8.28e-4	NA	-0.784	CHRD,HERC6,ID1,IFI16,IL15RA,IL1R1,IRF1,JUNB,LCN2,RELB,SAMD9L	11
Cellular Development,Cellular Growth and Proliferation,Hematological System Development and Function,Humoral Immune Response,Lymphoid Tissue Structure and Development	Proliferation of B lymphocytes	5.37e-5	NA	-0.297	BCL3,CD22,CD274,CFB,JUNB,LPIN1,NFKBIZ,PARP14,RELB,SERPINA1,SLPI	11
Cellular Development,Cellular Growth and Proliferation,Hematological System Development and Function,Lymphoid Tissue Structure and Development	Cell proliferation of T lymphocytes	6.92e-5	NA	1.244	B2M,BIRC3,BTN3A1,C3,CD274,DSG3,GCNT1,HHLA2,ICAM1,IL15RA,IL1R1,IRF1,RELB,SLC7A11,SOCS3,STING1,TNFSF10	17
Cellular Development,Cellular Growth and Proliferation,Hematological System Development and Function,Lymphoid Tissue Structure and Development	Expansion of lymphocytes	1.43e-4	NA	1.445	B2M,BCL3,C3,CD274,IL15RA,IRF1,RELB,STING1	8
Cellular Development,Cellular Growth and Proliferation,Hematological System Development and Function,Lymphoid Tissue Structure and Development	Expansion of T lymphocytes	2.64e-4	NA	1.159	B2M,C3,CD274,IL15RA,IRF1,RELB,STING1	7
Cellular Development,Cellular Growth and Proliferation,Hematological System Development and Function,Lymphoid Tissue Structure and Development	Proliferation of immune cells	3.34e-9	NA	1.183	B2M,BCL3,BIRC3,BTN3A1,C3,CD22,CD274,CFB,CXCL2,CXCL3,DSG3,GCNT1,HHLA2,ICAM1,IL15RA,IL1R1,IRF1,JUNB,LPIN1,NFKBIZ,PARP14,RELB,SERPINA1,SLC7A11,SLPI,SOCS3,STING1,TNFSF10	28
Cellular Development,Cellular Growth and Proliferation,Hematological System Development and Function,Lymphoid Tissue Structure and Development	Proliferation of lymphocytes	1.18e-8	NA	1.01	B2M,BCL3,BIRC3,BTN3A1,C3,CD22,CD274,CFB,DSG3,GCNT1,HHLA2,ICAM1,IL15RA,IL1R1,IRF1,JUNB,LPIN1,NFKBIZ,PARP14,RELB,SERPINA1,SLC7A11,SLPI,SOCS3,STING1,TNFSF10	26
Cellular Development,Cellular Growth and Proliferation,Hematological System Development and Function,Lymphoid Tissue Structure and Development	Proliferation of mononuclear leukocytes	3.8e-9	NA	1.01	B2M,BCL3,BIRC3,BTN3A1,C3,CD22,CD274,CFB,CXCL2,DSG3,GCNT1,HHLA2,ICAM1,IL15RA,IL1R1,IRF1,JUNB,LPIN1,NFKBIZ,PARP14,RELB,SERPINA1,SLC7A11,SLPI,SOCS3,STING1,TNFSF10	27
Cellular Development,Cellular Growth and Proliferation,Lymphoid Tissue Structure and Development,Tissue Development	Proliferation of bone marrow cells	3.52e-4	Decreased	-2.213	CCL20,CXCL3,JUNB,LCN2,SAMD9L,SOCS3	6
Cellular Development,Connective Tissue Development and Function	Differentiation of adipose cell lines	8.17e-4	Increased	2	BCL3,FAM83A,IFI16,NFKBIZ	4
Cellular Development,Connective Tissue Development and Function,Embryonic Development,Organismal Development,Skeletal and Muscular System Development and Function,Tissue Development	Differentiation of osteoclasts	2.06e-4	NA	1	C3,ID1,IRF1,IRF9,JUNB,SOCS3,TNC,TNFSF10	8
Cellular Development,Connective Tissue Development and Function,Tissue Development	Differentiation of bone cells	4.58e-5	NA	0.464	C3,CHRD,ID1,IFI16,IFITM1,IHH,IRF1,IRF9,JUNB,SOCS3,STING1,TNC,TNFSF10	13
Cellular Development,Connective Tissue Development and Function,Tissue Development	Differentiation of connective tissue cells	7.05e-5	NA	1.174	BCL3,C3,CHRD,ID1,IFI16,IFITM1,IHH,IRF1,IRF9,JUNB,LPIN1,NFKBIZ,PSMB8,SCD,SOCS3,STING1,TNC,TNFSF10	18
Cellular Development,Embryonic Development,Hair and Skin Development and Function,Organ Development,Organismal Development,Tissue Development	Differentiation of keratinocytes	2.49e-4	NA	-0.577	CSTA,ID1,JUNB,LPIN1,MVK,NFKBIZ,TNFSF10	7
Cellular Development,Hematological System Development and Function,Lymphoid Tissue Structure and Development	Maturation of dendritic cells	3.05e-6	NA	1.664	CCL20,ICAM1,IFIH1,IRF1,RELB,RIGI,SERPINA1,TNFSF10	8
Cellular Development,Hematological System Development and Function,Lymphoid Tissue Structure and Development	Maturation of leukocytes	1.25e-5	NA	1.813	CCL20,ICAM1,IFIH1,IL15RA,IRF1,PARP14,RELB,RIGI,SERPINA1,TNFSF10	10
Cellular Function and Maintenance	Biosynthesis of macromolecule	7.59e-5	NA	0.981	ALDH3A1,BCL3,C3,CASP1,CD22,CYP1A1,CYP1B1,GCNT1,ICAM1,JUNB,MVK,PIGZ,SAMD9L,SHFL,STING1,TNFSF10	16
Cellular Function and Maintenance	Cellular homeostasis	1.32e-6	NA	1.963	ACSL1,APOL1,B2M,BCL3,C3,CASP1,CCL20,CD22,CD274,CHRD,CKB,CTSL,CXCL1,CXCL2,CXCL3,FAM83A,ICAM1,ID1,IHH,IL15RA,IL1R1,IRF1,JUNB,KCNE3,LCN2,LPIN1,MYADM,NFKBIZ,PTPRB,RELB,RIGI,S100A4,SCD,SERPINA1,SERPINA3,SLC4A4,SOCS3,STING1,TNFSF10,TRIM22	40
Cellular Function and Maintenance	Endocytosis	1.49e-4	Increased	2.179	ACSL1,B2M,C3,CD22,CHRD,CKB,ICAM1,IFITM3,JUNB,LCN2,MUC5B,RELB,SLC7A11,SNCG,STING1,TNFSF10	16
Cellular Function and Maintenance	Endocytosis by eukaryotic cells	8.55e-5	NA	1.472	ACSL1,C3,CD22,CHRD,CKB,ICAM1,IFITM3,JUNB,LCN2,MUC5B,RELB,SLC7A11,TNFSF10	13
Cellular Function and Maintenance	Engulfment of cells	1.31e-4	NA	1.879	ACSL1,C3,CD22,CHRD,CKB,ICAM1,IFITM3,IL15RA,JUNB,LCN2,MUC5B,PIGR,RELB,SLC7A11,TNFSF10	15
Cellular Function and Maintenance	Engulfment of tumor cell lines	8.38e-4	NA	1.334	ACSL1,CHRD,CKB,ICAM1,IFITM3,JUNB,PIGR,TNFSF10	8
Cellular Function and Maintenance	Function of antigen presenting cells	1.57e-5	NA	NA	BCL3,BIRC3,CD274,ICAM1,IFIH1,IRF1,MUC5B,RELB,RIGI,SLPI	10
Cellular Function and Maintenance	Function of blood cells	8.02e-10	NA	NA	B2M,BCL3,BIRC3,C3,CD274,ICAM1,ID1,IFIH1,IL15RA,IRF1,LCN2,MUC5B,NFKBIZ,NLRC5,PCLAF,PIGR,RELB,RIGI,S100A4,SLPI,TAP1,TNFSF10	22
Cellular Function and Maintenance	Function of leukocytes	4.05e-9	NA	NA	B2M,BCL3,BIRC3,C3,CD274,ICAM1,IFIH1,IL15RA,IRF1,LCN2,MUC5B,NFKBIZ,NLRC5,PIGR,RELB,RIGI,S100A4,SLPI,TAP1,TNFSF10	20
Cellular Function and Maintenance	Function of phagocytes	7.38e-6	NA	NA	BCL3,BIRC3,C3,CD274,ICAM1,IFIH1,IRF1,LCN2,RELB,RIGI,SLPI	11
Cellular Function and Maintenance	Metabolism of macromolecule	4.98e-7	NA	1.512	ALDH3A1,BCL3,C3,C4BPA,CASP1,CD22,CSTA,CTSL,CYP1A1,CYP1B1,DTX3L,GCNT1,HMGCR,ICAM1,ID1,IRF1,JUNB,LPIN1,LSS,MVK,NPC1L1,PCLAF,PIGZ,RNF213,S100A4,SAMD9L,SERPINA1,SERPINA5,SHFL,SLC51B,SOCS3,STING1,TNFSF10,WFDC2	34
Cellular Function and Maintenance,Hematological System Development and Function	Elimination of lymphocytes	5.67e-5	NA	NA	C3,NLRC5,TNFSF10	3
Cellular Function and Maintenance,Hematological System Development and Function	Elimination of T lymphocytes	7.26e-4	NA	NA	C3,TNFSF10	2
Cellular Function and Maintenance,Hematological System Development and Function	Function of cytotoxic T cells	2.25e-4	NA	NA	B2M,BCL3,CD274,RELB	4
Cellular Function and Maintenance,Hematological System Development and Function	Function of lymphocytes	1.13e-6	NA	NA	B2M,BCL3,BIRC3,CD274,ICAM1,IL15RA,IRF1,NLRC5,PIGR,RELB,SLPI,TAP1,TNFSF10	13
Cellular Function and Maintenance,Hematological System Development and Function	Function of myeloid cells	1.96e-4	NA	NA	BCL3,BIRC3,ICAM1,IRF1,RELB,RIGI,S100A4,SLPI	8
Cellular Function and Maintenance,Hematological System Development and Function	Function of T lymphocytes	9.05e-4	NA	NA	B2M,BCL3,BIRC3,CD274,ICAM1,NLRC5,RELB,TNFSF10	8
Cellular Function and Maintenance,Inflammatory Response	Phagocytosis	4.45e-4	NA	1.07	C3,CASP1,CD22,CKB,ICAM1,IL15RA,JUNB,LCN2,MUC5B,RELB,SLC7A11,STING1	12
Cellular Function and Maintenance,Protein Degradation,Protein Synthesis	Catabolism of protein	4.24e-4	NA	0.427	C4BPA,CASP1,CSTA,CTSL,DTX3L,HMGCR,JUNB,LSS,RNF213,S100A4,SAMD9L,SERPINA1,SERPINA5,SLC51B,SOCS3,WFDC2	16
Cellular Function and Maintenance,Protein Synthesis	Metabolism of protein	5.62e-7	NA	1.12	ALDH3A1,BCL3,C3,C4BPA,CASP1,CD22,CSTA,CTSL,CYP1A1,CYP1B1,DTX3L,GCNT1,HMGCR,ICAM1,JUNB,LSS,MVK,NPC1L1,RNF213,S100A4,SAMD9L,SERPINA1,SERPINA5,SHFL,SLC51B,SOCS3,STING1,TNFSF10,WFDC2	29
Cellular Function and Maintenance,Protein Synthesis	Synthesis of protein	1.32e-4	NA	0.981	ALDH3A1,BCL3,C3,CASP1,CD22,CYP1A1,CYP1B1,GCNT1,ICAM1,JUNB,MVK,SAMD9L,SHFL,STING1,TNFSF10	15
Cellular Growth and Proliferation	Colony formation	1.37e-7	NA	0.833	AKAP12,ALDH3A1,ASNS,CASP1,CD274,CEACAM5,CXCL3,DSG3,GRK3,HMGCR,ID1,IFI16,IFIH1,IFITM3,IRF1,JUNB,LCN2,LPIN1,SERPINA1,SLC7A11,SLFN5,SLPI,STING1,TNFSF10,TRIM22	25
Cellular Growth and Proliferation,Lymphoid Tissue Structure and Development	Proliferation of lymphatic system cells	1.32e-10	NA	0.32	B2M,BCL3,BIRC3,BTN3A1,C3,CCL20,CD22,CD274,CFB,CXCL3,DSG3,GCNT1,HHLA2,ICAM1,IL15RA,IL1R1,IRF1,JUNB,LCN2,LPIN1,NFKBIZ,PARP14,RELB,SAMD9L,SERPINA1,SLC7A11,SLPI,SOCS3,STING1,TNFSF10	30
Cellular Growth and Proliferation,Tissue Development	Proliferation of epithelial cells	1.87e-4	NA	-0.343	B2M,C3,CASP1,CDH3,CXCL3,ID1,IHH,JUNB,LCN2,NFKBIZ,RELB,SLC7A11,SOCS3,STING1,TNFSF10	15
Cellular Movement	Arrest in movement of cells	4.33e-4	NA	NA	CXCL1,CXCL2,ICAM1	3
Cellular Movement	Cell movement	4.22e-11	Increased	2.449	AKAP12,ASNS,BCAM,BCL3,C3,CARD14,CASP1,CCL20,CD22,CD274,CDH3,CEACAM5,CFB,CHRD,COL17A1,CTSL,CXCL1,CXCL2,CXCL3,CYP1A1,CYP1B1,DSG3,FASN,FDFT1,GBP1,GCNT1,GJB6,HMGCR,ICAM1,ID1,IFI16,IFIH1,IFITM1,IFITM3,IL15RA,IL1R1,JUNB,KCNE3,LCN2,LINC01503,MMRN2,MYADM,NFKBIZ,NNMT,PARP9,PDZK1IP1,PIGR,PSMB8,PTPRB,RELB,RIGI,S100A4,SAMD9L,SERPINA1,SERPINA3,SERPINA5,SLC4A4,SLC7A11,SLPI,SNCG,SOCS3,STING1,TNC,TNFSF10	64
Cellular Movement	Cell movement of carcinoma cell lines	6.32e-4	Increased	2.532	ASNS,BCAM,CD274,CDH3,CXCL3,DSG3,FASN,ID1,LCN2,LINC01503,NNMT,PDZK1IP1,RIGI,S100A4,TNC	15
Cellular Movement	Cell movement of muscle cells	8.17e-5	NA	1.233	CDH3,CXCL1,CXCL2,CXCL3,CYP1B1,S100A4,SERPINA1,SERPINA3,TNFSF10	9
Cellular Movement	Cell movement of myeloid cells	6.37e-11	Increased	2.441	C3,CARD14,CASP1,CCL20,CD274,CFB,CXCL1,CXCL2,CXCL3,GCNT1,ICAM1,ID1,IFIH1,IL15RA,IL1R1,LCN2,NFKBIZ,PIGR,PSMB8,PTPRB,S100A4,SERPINA1,SERPINA3,SLPI,SOCS3,STING1,TNC	27
Cellular Movement	Cell movement of tumor cell lines	1.82e-5	Increased	2.823	AKAP12,ASNS,BCAM,BCL3,C3,CCL20,CD274,CDH3,CEACAM5,CTSL,CXCL1,CXCL2,CXCL3,CYP1B1,DSG3,FASN,FDFT1,HMGCR,ID1,IFITM3,LCN2,LINC01503,MYADM,NNMT,PDZK1IP1,RIGI,S100A4,SAMD9L,SERPINA1,SERPINA5,SLC7A11,SNCG,SOCS3,TNC,TNFSF10	35
Cellular Movement	Cellular infiltration	3.19e-16	Increased	2.184	BCL3,C3,CARD14,CASP1,CCL20,CD274,CDH3,CFB,CXCL2,CXCL3,FASN,GBP1,ICAM1,ID1,IFIH1,IFITM3,IL15RA,IL1R1,JUNB,KCNE3,LCN2,NFKBIZ,PSMB8,RELB,S100A4,SERPINA1,SERPINA3,SLC4A4,SOCS3,STING1,TNC,TNFSF10	32
Cellular Movement	Cellular infiltration by myeloid cells	5.47e-11	Increased	2.991	C3,CARD14,CASP1,CCL20,CD274,CFB,CXCL2,CXCL3,ICAM1,ID1,IFIH1,IL15RA,IL1R1,LCN2,NFKBIZ,PSMB8,SERPINA1,SERPINA3,SOCS3,STING1,TNC	21
Cellular Movement	Chemotaxis	4.52e-5	Increased	2.161	AKAP12,C3,CCL20,CXCL1,CXCL2,CXCL3,ICAM1,IL1R1,LCN2,PIGR,RELB,S100A4,SERPINA1,SERPINA3,SLPI,SOCS3	16
Cellular Movement	Chemotaxis of myeloid cells	1.51e-6	Increased	2.445	C3,CCL20,CXCL1,CXCL2,CXCL3,ICAM1,IL1R1,LCN2,PIGR,S100A4,SERPINA1,SERPINA3,SLPI	13
Cellular Movement	Homing of cells	6.2e-6	Increased	2.113	AKAP12,C3,CCL20,CD22,CXCL1,CXCL2,CXCL3,GCNT1,ICAM1,IL1R1,LCN2,PIGR,RELB,S100A4,SERPINA1,SERPINA3,SLPI,SOCS3	18
Cellular Movement	Invasion of breast cancer cell lines	1.69e-5	Increased	2.303	CD274,CDH3,CEACAM5,CXCL1,CYP1B1,EPSTI1,ID1,IFITM3,LCN2,S100A4,SERPINA1,SNCG,SOCS3,TNC,TNFSF10	15
Cellular Movement	Invasion of cells	2.43e-7	Increased	3.884	AKAP12,ASNS,BCAM,CD274,CDH3,CEACAM5,CHRD,CTSL,CXCL1,CXCL2,CYP1A1,CYP1B1,DSG3,EPSTI1,FASN,FDFT1,GBP1,GRK3,ICAM1,ID1,IFITM1,IFITM3,IL1R1,JUNB,LCN2,LINC01503,PIGR,RIGI,S100A4,SAMD9L,SERPINA1,SLC7A11,SLFN5,SNCG,SOCS3,TNC,TNFSF10,UBE2L6	38
Cellular Movement	Invasion of tumor cell lines	2.69e-6	Increased	3.707	AKAP12,ASNS,BCAM,CD274,CDH3,CEACAM5,CHRD,CXCL1,CYP1B1,DSG3,EPSTI1,FASN,FDFT1,GBP1,GRK3,ID1,IFITM1,IFITM3,JUNB,LCN2,LINC01503,PIGR,RIGI,S100A4,SAMD9L,SERPINA1,SLC7A11,SLFN5,SNCG,SOCS3,TNC,TNFSF10,UBE2L6	33
Cellular Movement	Migration of cells	2.83e-12	NA	1.817	AKAP12,ASNS,BCAM,BCL3,C3,CARD14,CASP1,CCL20,CD22,CD274,CDH3,CEACAM5,CFB,CHRD,COL17A1,CTSL,CXCL1,CXCL2,CXCL3,CYP1A1,CYP1B1,DSG3,FASN,FDFT1,GBP1,GCNT1,GJB6,HMGCR,ICAM1,ID1,IFI16,IFIH1,IFITM1,IFITM3,IL15RA,IL1R1,KCNE3,LCN2,LINC01503,MMRN2,MYADM,NFKBIZ,NNMT,PARP9,PDZK1IP1,PIGR,PSMB8,PTPRB,RELB,RIGI,S100A4,SAMD9L,SERPINA1,SERPINA3,SERPINA5,SLC4A4,SLC7A11,SLPI,SNCG,SOCS3,STING1,TNC,TNFSF10	63
Cellular Movement	Migration of epithelial cells	1.25e-4	NA	0.57	COL17A1,CXCL1,CXCL2,ICAM1,LCN2,S100A4,SOCS3	7
Cellular Movement	Migration of tumor cell lines	1.8e-5	Increased	2.067	AKAP12,ASNS,BCAM,BCL3,C3,CCL20,CD274,CDH3,CEACAM5,CTSL,CXCL2,CYP1B1,DSG3,FASN,FDFT1,HMGCR,ID1,IFITM3,LCN2,LINC01503,MYADM,NNMT,PDZK1IP1,RIGI,S100A4,SAMD9L,SERPINA1,SERPINA5,SLC7A11,SNCG,SOCS3,TNC,TNFSF10	33
Cellular Movement	Mobilization of cells	2.01e-5	NA	1.029	CCL20,CXCL2,CXCL3,LCN2,SERPINA1,SOCS3	6
Cellular Movement	Mobilization of progenitor cells	7.89e-6	NA	0.447	CCL20,CXCL2,CXCL3,SERPINA1,SOCS3	5
Cellular Movement	Trafficking of myeloid cells	1.1e-4	NA	NA	CXCL1,CXCL3,IL1R1	3
Cellular Movement	Transmigration of cells	1.08e-8	NA	0.528	C3,CD274,CXCL1,CXCL2,CXCL3,ICAM1,ID1,PIGR,PTPRB,SLPI,SOCS3,STING1,TNC	13
Cellular Movement,Embryonic Development	Cell movement of embryonic cell lines	1.81e-4	NA	0.721	BCAM,C3,CCL20,CD274,CXCL1,ICAM1,ID1,TNC	8
Cellular Movement,Hematological System Development and Function	Mobilization of blood cells	1.18e-4	NA	1.446	CCL20,CXCL2,CXCL3,LCN2,SERPINA1	5
Cellular Movement,Hematological System Development and Function,Hematopoiesis	Mobilization of hematopoietic progenitor cells	1.25e-4	NA	1	CCL20,CXCL2,CXCL3,SERPINA1	4
Cellular Movement,Hematological System Development and Function,Immune Cell Trafficking	Cell movement of antigen presenting cells	9.87e-6	Increased	2.447	C3,CARD14,CASP1,CCL20,CXCL1,CXCL3,ICAM1,IL15RA,NFKBIZ,PIGR,PSMB8,S100A4,SERPINA3,STING1,TNC	15
Cellular Movement,Hematological System Development and Function,Immune Cell Trafficking	Cell movement of granulocytes	2.49e-10	Increased	2.175	C3,CARD14,CASP1,CCL20,CD274,CFB,CXCL1,CXCL2,CXCL3,GCNT1,ICAM1,ID1,IFIH1,IL1R1,LCN2,NFKBIZ,PIGR,PTPRB,SERPINA1,SLPI,SOCS3	21
Cellular Movement,Hematological System Development and Function,Immune Cell Trafficking	Cell movement of leukocytes	6.95e-15	NA	1.634	BCL3,C3,CARD14,CASP1,CCL20,CD22,CD274,CDH3,CFB,CXCL1,CXCL2,CXCL3,FASN,GCNT1,ICAM1,ID1,IFIH1,IFITM3,IL15RA,IL1R1,KCNE3,LCN2,MYADM,NFKBIZ,PIGR,PSMB8,PTPRB,RELB,RIGI,S100A4,SERPINA1,SERPINA3,SLC4A4,SLPI,SOCS3,STING1,TNC,TNFSF10	38
Cellular Movement,Hematological System Development and Function,Immune Cell Trafficking	Cell movement of lymphocytes	1.81e-9	NA	0.143	BCL3,C3,CCL20,CD22,CD274,CDH3,CXCL1,CXCL3,GCNT1,ICAM1,IFITM3,IL15RA,KCNE3,MYADM,PTPRB,RIGI,S100A4,SLC4A4,SOCS3,STING1,TNFSF10	21
Cellular Movement,Hematological System Development and Function,Immune Cell Trafficking	Cell movement of mononuclear leukocytes	2.03e-10	NA	0.212	BCL3,C3,CCL20,CD22,CD274,CDH3,CXCL1,CXCL3,GCNT1,ICAM1,IFITM3,IL15RA,KCNE3,MYADM,NFKBIZ,PSMB8,PTPRB,RIGI,S100A4,SERPINA3,SLC4A4,SOCS3,STING1,TNFSF10	24
Cellular Movement,Hematological System Development and Function,Immune Cell Trafficking	Cellular infiltration by granulocytes	1.17e-9	Increased	2.564	C3,CARD14,CASP1,CCL20,CD274,CFB,CXCL2,CXCL3,ICAM1,ID1,IFIH1,IL1R1,LCN2,NFKBIZ,SERPINA1,SOCS3	16
Cellular Movement,Hematological System Development and Function,Immune Cell Trafficking	Cellular infiltration by inflammatory leukocytes	5.63e-4	NA	0.254	CCL20,CD274,FASN,ICAM1,IL1R1	5
Cellular Movement,Hematological System Development and Function,Immune Cell Trafficking	Cellular infiltration by leukocytes	1.17e-15	NA	1.958	BCL3,C3,CARD14,CASP1,CCL20,CD274,CDH3,CFB,CXCL2,CXCL3,FASN,ICAM1,ID1,IFIH1,IFITM3,IL15RA,IL1R1,KCNE3,LCN2,NFKBIZ,PSMB8,RELB,S100A4,SERPINA1,SERPINA3,SLC4A4,SOCS3,STING1,TNC,TNFSF10	30
Cellular Movement,Hematological System Development and Function,Immune Cell Trafficking	Cellular infiltration by lymphocytes	1.46e-4	NA	0.246	C3,CD274,CDH3,IL15RA,KCNE3,S100A4,SLC4A4,STING1,TNFSF10	9
Cellular Movement,Hematological System Development and Function,Immune Cell Trafficking	Cellular infiltration by mononuclear leukocytes	1.39e-5	NA	0.564	C3,CD274,CDH3,IL15RA,KCNE3,NFKBIZ,PSMB8,S100A4,SLC4A4,STING1,TNFSF10	11
Cellular Movement,Hematological System Development and Function,Immune Cell Trafficking	Homing of leukocytes	2.38e-7	NA	1.938	C3,CCL20,CD22,CXCL1,CXCL2,CXCL3,GCNT1,ICAM1,IL1R1,LCN2,PIGR,S100A4,SERPINA1,SERPINA3,SLPI,SOCS3	16
Cellular Movement,Hematological System Development and Function,Immune Cell Trafficking	Influx of leukocytes	1.77e-5	Increased	2.186	CASP1,CXCL1,CXCL2,CXCL3,LCN2,SERPINA1	6
Cellular Movement,Hematological System Development and Function,Immune Cell Trafficking	Lymphocyte migration	6.48e-9	NA	0.045	BCL3,C3,CCL20,CD22,CD274,CXCL1,CXCL3,GCNT1,ICAM1,IFITM3,IL15RA,MYADM,PTPRB,RIGI,S100A4,SLC4A4,SOCS3,STING1,TNFSF10	19
Cellular Movement,Hematological System Development and Function,Immune Cell Trafficking	Migration of granulocytes	9.17e-7	NA	0.533	C3,CXCL1,CXCL2,CXCL3,GCNT1,ICAM1,PIGR,PTPRB,SLPI,SOCS3	10
Cellular Movement,Hematological System Development and Function,Immune Cell Trafficking	Trafficking of leukocytes	6.17e-4	NA	NA	CCL20,CXCL1,CXCL3,IL1R1	4
Cellular Movement,Hematological System Development and Function,Immune Cell Trafficking	Transmigration of leukocytes	5.77e-7	NA	0.383	CD274,CXCL1,CXCL2,CXCL3,ICAM1,PIGR,PTPRB,SLPI,SOCS3,STING1	10
Cellular Movement,Hematological System Development and Function,Immune Cell Trafficking,Inflammatory Response	Cell movement of macrophages	6.16e-5	Increased	2.234	C3,CASP1,CCL20,CXCL1,CXCL3,ICAM1,IL15RA,NFKBIZ,PSMB8,S100A4,SERPINA3,TNC	12
Cellular Movement,Hematological System Development and Function,Immune Cell Trafficking,Inflammatory Response	Cell movement of neutrophils	7.89e-11	NA	1.97	C3,CARD14,CASP1,CCL20,CD274,CFB,CXCL1,CXCL2,CXCL3,GCNT1,ICAM1,IFIH1,IL1R1,LCN2,NFKBIZ,PIGR,PTPRB,SERPINA1,SLPI,SOCS3	20
Cellular Movement,Hematological System Development and Function,Immune Cell Trafficking,Inflammatory Response	Cell movement of phagocytes	4.46e-10	Increased	2.286	C3,CARD14,CASP1,CCL20,CD274,CFB,CXCL1,CXCL2,CXCL3,GCNT1,ICAM1,IFIH1,IL15RA,IL1R1,LCN2,NFKBIZ,PIGR,PSMB8,PTPRB,S100A4,SERPINA1,SERPINA3,SLPI,SOCS3,STING1,TNC	26
Cellular Movement,Hematological System Development and Function,Immune Cell Trafficking,Inflammatory Response	Cell rolling of neutrophils	1.45e-6	NA	-0.429	CXCL1,CXCL2,CXCL3,GCNT1,ICAM1	5
Cellular Movement,Hematological System Development and Function,Immune Cell Trafficking,Inflammatory Response	Cellular infiltration by macrophages	2.09e-4	Increased	2.378	C3,CASP1,CCL20,ICAM1,IL15RA,NFKBIZ,PSMB8,SERPINA3,TNC	9
Cellular Movement,Hematological System Development and Function,Immune Cell Trafficking,Inflammatory Response	Cellular infiltration by phagocytes	8.7e-11	Increased	2.829	C3,CARD14,CASP1,CCL20,CD274,CFB,CXCL2,CXCL3,ICAM1,IFIH1,IL15RA,IL1R1,LCN2,NFKBIZ,PSMB8,SERPINA1,SERPINA3,SOCS3,STING1,TNC	20
Cellular Movement,Hematological System Development and Function,Immune Cell Trafficking,Inflammatory Response	Chemotaxis of bone marrow-derived neutrophils	7.19e-5	NA	NA	CXCL1,CXCL2,CXCL3	3
Cellular Movement,Hematological System Development and Function,Immune Cell Trafficking,Inflammatory Response	Chemotaxis of leukocytes	3.41e-6	Increased	2.01	C3,CCL20,CXCL1,CXCL2,CXCL3,ICAM1,IL1R1,LCN2,PIGR,S100A4,SERPINA1,SERPINA3,SLPI,SOCS3	14
Cellular Movement,Hematological System Development and Function,Immune Cell Trafficking,Inflammatory Response	Chemotaxis of neutrophils	6.29e-7	Increased	2.535	C3,CXCL1,CXCL2,CXCL3,ICAM1,IL1R1,LCN2,PIGR,SERPINA1,SLPI	10
Cellular Movement,Hematological System Development and Function,Immune Cell Trafficking,Inflammatory Response	Chemotaxis of peritoneal neutrophils	2.05e-6	NA	NA	CXCL1,CXCL2,CXCL3	3
Cellular Movement,Hematological System Development and Function,Immune Cell Trafficking,Inflammatory Response	Chemotaxis of phagocytes	2.17e-6	Increased	2.487	C3,CCL20,CXCL1,CXCL2,CXCL3,ICAM1,IL1R1,LCN2,PIGR,S100A4,SERPINA1,SERPINA3,SLPI	13
Cellular Movement,Hematological System Development and Function,Immune Cell Trafficking,Inflammatory Response	Infiltration by neutrophils	6.02e-10	Increased	2.373	C3,CARD14,CASP1,CCL20,CD274,CFB,CXCL2,CXCL3,ICAM1,IFIH1,IL1R1,LCN2,NFKBIZ,SERPINA1,SOCS3	15
Cellular Movement,Hematological System Development and Function,Immune Cell Trafficking,Inflammatory Response	Influx of neutrophils	3.19e-5	Increased	2.219	CASP1,CXCL1,CXCL2,LCN2,SERPINA1	5
Cellular Movement,Hematological System Development and Function,Immune Cell Trafficking,Inflammatory Response	Migration of Langerhans cells	2.55e-4	NA	NA	C3,CCL20,ICAM1	3
Cellular Movement,Hematological System Development and Function,Immune Cell Trafficking,Inflammatory Response	Migration of neutrophils	1.52e-6	NA	0.281	CXCL1,CXCL2,CXCL3,GCNT1,ICAM1,PIGR,PTPRB,SLPI,SOCS3	9
Cellular Movement,Hematological System Development and Function,Immune Cell Trafficking,Inflammatory Response	Migration of phagocytes	1.77e-5	NA	1.046	C3,CCL20,CXCL1,CXCL2,CXCL3,GCNT1,ICAM1,PIGR,PTPRB,SLPI,SOCS3,TNC	12
Cellular Movement,Hematological System Development and Function,Immune Cell Trafficking,Inflammatory Response	Mobilization of neutrophils	1.32e-4	NA	NA	CXCL2,CXCL3,LCN2	3
Cellular Movement,Hematological System Development and Function,Immune Cell Trafficking,Inflammatory Response	Mobilization of phagocytes	2.21e-5	NA	1.982	CCL20,CXCL2,CXCL3,LCN2	4
Cellular Movement,Hematological System Development and Function,Immune Cell Trafficking,Inflammatory Response	Trafficking of neutrophils	1.05e-4	NA	NA	CXCL1,CXCL3	2
Cellular Movement,Hematological System Development and Function,Immune Cell Trafficking,Inflammatory Response	Trafficking of phagocytes	1.87e-4	NA	NA	CXCL1,CXCL3,IL1R1	3
Cellular Movement,Hematological System Development and Function,Immune Cell Trafficking,Inflammatory Response	Transendothelial migration of neutrophils	1.45e-5	NA	0.152	CXCL1,CXCL2,ICAM1,PIGR,SOCS3	5
Cellular Movement,Hematological System Development and Function,Immune Cell Trafficking,Inflammatory Response	Transmigration of neutrophils	3.53e-8	NA	-0.721	CXCL1,CXCL2,CXCL3,ICAM1,PIGR,PTPRB,SLPI,SOCS3	8
Cellular Movement,Immune Cell Trafficking	Leukocyte migration	6.83e-15	NA	1.216	BCL3,C3,CARD14,CASP1,CCL20,CD22,CD274,CDH3,CFB,CXCL1,CXCL2,CXCL3,CYP1A1,CYP1B1,FASN,GCNT1,ICAM1,ID1,IFIH1,IFITM3,IL15RA,IL1R1,KCNE3,LCN2,MYADM,NFKBIZ,PIGR,PSMB8,PTPRB,RELB,RIGI,S100A4,SERPINA1,SERPINA3,SLC4A4,SLPI,SOCS3,STING1,TNC,TNFSF10	40
Cellular Movement,Skeletal and Muscular System Development and Function	Migration of airway smooth muscle cells	3.3e-5	NA	NA	CXCL1,CXCL2,CXCL3	3
Cellular Movement,Skeletal and Muscular System Development and Function	Migration of muscle cells	2.77e-4	NA	1.012	CDH3,CXCL1,CXCL2,CXCL3,CYP1B1,S100A4,SERPINA1,TNFSF10	8
Connective Tissue Development and Function,Tissue Morphology	Mass of adipose tissue	2.98e-4	NA	NA	C3,CFB,FAM83A,IL1R1,JUNB,LCN2,LPIN1,SCD	8
Connective Tissue Development and Function,Tissue Morphology	Quantity of adipose tissue	8.1e-4	NA	0.44	C3,DSG3,FASN,ID1,IFIH1,IL1R1,LCN2,SCD,SOCS3	9
Connective Tissue Disorders,Immunological Disease,Inflammatory Disease,Inflammatory Response,Organismal Injury and Abnormalities,Skeletal and Muscular Disorders	Rheumatoid arthritis	3.22e-9	NA	NA	ACSL1,B2M,C3,CCL20,CD274,CFB,CXCL1,CXCL2,CXCL3,GBP1,HLA-B,HLA-C,HMGCR,ICAM1,IL1R1,PSMB8,PSMB9,SAMD9L,SLC7A11,SLFN5,SOCS3,STING1,TNC,TNFSF10,UBE2L6,UNC93A	26
Connective Tissue Disorders,Inflammatory Disease,Inflammatory Response,Organismal Injury and Abnormalities,Skeletal and Muscular Disorders	Inflammation of joint	5.54e-10	NA	0.77	ACSL1,B2M,BCL3,C3,CASP1,CCL20,CD274,CFB,CXCL1,CXCL2,CXCL3,FASN,FDFT1,GBP1,HLA-B,HLA-C,HMGCR,ICAM1,IFI16,IL15RA,IL1R1,IRF1,LPIN1,PSMB8,PSMB9,SAMD9L,SLC7A11,SLFN5,SOCS3,STING1,TNC,TNFSF10,UBE2L6,UNC93A	34
Connective Tissue Disorders,Inflammatory Disease,Organismal Injury and Abnormalities,Skeletal and Muscular Disorders	Rheumatic Disease	5.13e-12	NA	0.77	ACSL1,B2M,BCL3,C3,CASP1,CCL20,CD274,CFB,CXCL1,CXCL2,CXCL3,FASN,FDFT1,GBP1,HLA-B,HLA-C,HMGCR,ICAM1,IFI16,IFIH1,IFIT3,IFITM3,IL15RA,IL1R1,IRF1,IRF9,LPIN1,PARP9,PSMB8,PSMB9,SAMD9L,SLC7A11,SLFN5,SOCS3,STING1,TAP1,TNC,TNFSF10,UBE2L6,UNC93A	40
Connective Tissue Disorders,Organismal Injury and Abnormalities,Respiratory Disease	Interstitial lung disease	4.15e-4	NA	NA	AKAP12,C3,CD274,CDH3,GBP4,IL1R1,MUC5B,NFKBIZ,NNMT,S100A4,SLC7A11,TNFSF10	12
Connective Tissue Disorders,Organismal Injury and Abnormalities,Skeletal and Muscular Disorders	Non-traumatic arthropathy	1.95e-8	NA	NA	ACSL1,B2M,C3,CASP1,CCL20,CD274,CFB,CXCL1,CXCL2,CXCL3,FDFT1,GBP1,HLA-B,HLA-C,HMGCR,ICAM1,IFI16,IL1R1,PSMB8,PSMB9,SAMD9L,SLC7A11,SLFN5,SOCS3,STING1,TNC,TNFSF10,UBE2L6,UNC93A	29
DNA Replication, Recombination, and Repair	Synthesis of mitochondrial DNA	3.48e-4	NA	NA	CMPK2,IRF1	2
Dermatological Diseases and Conditions,Developmental Disorder,Hereditary Disorder,Metabolic Disease,Organismal Injury and Abnormalities	Hutchinson-Gilford progeria syndrome	6.06e-4	NA	NA	APOL3,CASP1,IL1R1,LPIN1,PHLDB2,TNC,TRIM22	7
Dermatological Diseases and Conditions,Developmental Disorder,Hereditary Disorder,Metabolic Disease,Organismal Injury and Abnormalities	Premature aging	3.43e-4	NA	NA	APOL3,CASP1,DDX60L,IL1R1,LPIN1,PHLDB2,TNC,TRIM22	8
Dermatological Diseases and Conditions,Hereditary Disorder,Organismal Injury and Abnormalities	Susceptibility to psoriasis	2.1e-4	NA	NA	CARD14,HLA-C	2
Dermatological Diseases and Conditions,Immunological Disease,Inflammatory Disease,Inflammatory Response,Organismal Injury and Abnormalities	Allergic contact dermatitis	3.36e-5	NA	NA	BCL3,HLA-C,ICAM1,IL1R1	4
Dermatological Diseases and Conditions,Immunological Disease,Inflammatory Disease,Inflammatory Response,Organismal Injury and Abnormalities	Autoimmune bullous skin disease	1.95e-8	NA	NA	DSG3,GBP1,IFI44,IFI44L,IFIH1,IFIT3,IHH,IL1R1,LCN2,TNFSF10	10
Dermatological Diseases and Conditions,Immunological Disease,Inflammatory Disease,Inflammatory Response,Organismal Injury and Abnormalities	Pemphigus foliaceus	3.57e-7	NA	NA	GBP1,IFI44,IFI44L,IFIH1,IFIT3,IHH,TNFSF10	7
Dermatological Diseases and Conditions,Immunological Disease,Inflammatory Disease,Organismal Injury and Abnormalities	Lichen planus	4.39e-6	NA	NA	B2M,CCL20,HLA-B,HLA-C,IFITM1,IFITM3,IRF1	7
Dermatological Diseases and Conditions,Immunological Disease,Organismal Injury and Abnormalities	Allergy of skin	1.75e-4	NA	-1.698	BCL3,HLA-C,ICAM1,IL1R1,NFKBIZ	5
Dermatological Diseases and Conditions,Immunological Disease,Organismal Injury and Abnormalities	Pemphigus	2.52e-7	NA	NA	DSG3,GBP1,IFI44,IFI44L,IFIH1,IFIT3,IHH,LCN2,TNFSF10	9
Dermatological Diseases and Conditions,Inflammatory Disease,Inflammatory Response,Organismal Injury and Abnormalities	Cutaneous sarcoidosis	3.27e-8	NA	NA	B2M,CSTA,HLA-B,HLA-C,HLA-F,IL15RA,IL1R1,TNC,TNFSF10	9
Dermatological Diseases and Conditions,Inflammatory Disease,Inflammatory Response,Organismal Injury and Abnormalities	Dermatitis	1.79e-16	NA	-0.925	B2M,BCL3,C3,CARD14,CASP1,CCL20,CSTA,CTSL,DSG3,GBP1,GPX8,HLA-B,HLA-C,HLA-F,ICAM1,IFI44,IFI44L,IFIH1,IFIT3,IHH,IL15RA,IL1R1,IRF9,JUNB,LCN2,NFKBIZ,RELB,SLPI,SOCS3,TNC,TNFSF10	31
Dermatological Diseases and Conditions,Inflammatory Disease,Inflammatory Response,Organismal Injury and Abnormalities,Skeletal and Muscular Disorders	Dermatomyositis	6.41e-19	NA	NA	C3,GBP1,HERC5,HERC6,HLA-B,IFI16,IFI44,IFI44L,IFIH1,IFIT3,IFITM1,IL1R1,IRF9,JUNB,OAS3,PSMB8,RIGI,SERPINA3,TAP1,TNFSF10,UBE2L6	21
Dermatological Diseases and Conditions,Organ Morphology,Organismal Injury and Abnormalities	Redness of skin	4.87e-4	NA	NA	NFKBIZ,RELB,SOCS3	3
Dermatological Diseases and Conditions,Organismal Injury and Abnormalities	Abnormality of skin morphology	9.98e-16	NA	-1.029	ACSL1,B2M,CCL20,CFB,CSTA,CTSL,CXCL1,DSG3,GBP1,GPX8,HLA-B,HLA-C,HMGCR,IFIT3,IFITM1,IFITM3,IRF1,IRF9,LCN2,MVD,MVK,NFKBIZ,PARP9,PSMB9,RELB,SERPINA1,SLC7A11,SOCS3,TAP1,TNC	30
Dermatological Diseases and Conditions,Organismal Injury and Abnormalities	Benign skin lesion	3.37e-6	NA	0	BCL3,CFB,CSTA,DSG3,NFKBIZ,RELB,SERPINA1,SLC7A11	8
Dermatological Diseases and Conditions,Organismal Injury and Abnormalities	Chronic psoriasis	3.95e-7	NA	NA	CTSL,CXCL1,DSG3,HSPE1,ID1,IFITM1,LCN2,PCLAF,TCN1	9
Dermatological Diseases and Conditions,Organismal Injury and Abnormalities	Chronic skin disorder	2.39e-11	NA	NA	C3,CCL20,CSTA,CTSL,CXCL1,CYP1B1,DSG3,HLA-C,HSPE1,ID1,IFITM1,LCN2,MUC5B,PCLAF,PDZK1IP1,SLPI,TCN1	17
Dermatological Diseases and Conditions,Organismal Injury and Abnormalities	Edema of skin	3.99e-4	NA	0.581	DSG3,ICAM1,NFKBIZ,SC5D	4
Dermatological Diseases and Conditions,Organismal Injury and Abnormalities	Exanthem of skin	2.22e-9	NA	NA	C3,CARD14,CCL20,CSTA,CXCL1,CYP1B1,HLA-C,LCN2,MUC5B,PDZK1IP1,SLPI,TCN1	12
Dermatological Diseases and Conditions,Organismal Injury and Abnormalities	Hyperkeratosis	4.59e-4	NA	-1.067	CXCL1,DSG3,GPX8,LCN2,NFKBIZ,RELB	6
Dermatological Diseases and Conditions,Organismal Injury and Abnormalities	Keratosis	1.1e-5	NA	-1.067	CTSL,CXCL1,DSG3,GPX8,LCN2,MVD,MVK,NFKBIZ,RELB	9
Dermatological Diseases and Conditions,Organismal Injury and Abnormalities	Plaque psoriasis	7.34e-8	NA	NA	CCL20,CSTA,CXCL1,CYP1B1,HLA-C,LCN2,MUC5B,PDZK1IP1,SLPI,TCN1	10
Dermatological Diseases and Conditions,Organismal Injury and Abnormalities	Psoriasis	2.97e-24	NA	NA	APOL1,C3,CARD14,CCL20,CSTA,CTSL,CXCL1,CXCL3,CYP1A1,CYP1B1,DSG3,EPSTI1,FASN,GBP1,HERC6,HLA-C,HMGCR,HSPE1,ICAM1,ID1,IFI16,IFI44,IFI44L,IFIT3,IFITM1,JUNB,LCN2,MUC5B,OAS3,PARP9,PCLAF,PDZK1IP1,RIGI,SLPI,SOCS3,TCN1,TNC,TRIM22,UBE2L6	39
Dermatological Diseases and Conditions,Organismal Injury and Abnormalities	Skin lesion	6.51e-10	NA	0.789	AKAP12,AKR1C1/AKR1C2,ALDH3A1,APOL1,APOL3,ASNS,ATP10B,B2M,B3GALT5,BCAM,BCL3,BIRC3,BTN3A1,BTN3A2,BTN3A3,C3,C4BPA,CARD14,CASP1,CD22,CD274,CDH3,CEACAM19,CEACAM5,CFB,CHRD,CMPK2,COL17A1,CSTA,CTSL,CXCL3,CYP1A1,CYP1B1,DDX60,DDX60L,DHCR7,DSG3,DTX3L,FAM83A,FASN,GBP1,GBP4,GCNT1,GDA,GJB6,GRK3,HERC6,HHLA2,HLA-B,HLA-C,ICAM1,IFI44,IFI44L,IFIH1,IFIT3,IFITM1,IFITM3,IHH,IL1R1,IRF9,JUNB,KCNE3,LCN2,LPIN1,LSS,MMRN2,M…	112
Dermatological Diseases and Conditions,Organismal Injury and Abnormalities	Ulceration of skin	2.64e-4	NA	NA	CASP1,COL17A1,NFKBIZ,SLC7A11,STING1	5
Developmental Disorder,Endocrine System Disorders,Hereditary Disorder,Organismal Injury and Abnormalities,Reproductive System Disease	True hermaphroditism	5.21e-4	NA	NA	CYP1A1,CYP1B1	2
Developmental Disorder,Hereditary Disorder,Metabolic Disease,Neurological Disease,Organismal Injury and Abnormalities	Familial amyloidotic polyneuropathy	1.58e-4	NA	NA	CCL20,CXCL3,LCN2	3
Developmental Disorder,Hereditary Disorder,Metabolic Disease,Organismal Injury and Abnormalities	Inborn error of metal metabolism	7.74e-4	NA	NA	C3,HMGCR,KCNE3,S100A4	4
Developmental Disorder,Hereditary Disorder,Organismal Injury and Abnormalities	Familial congenital malformation	1.4e-4	NA	0.447	ACSL1,AKR1C1/AKR1C2,B2M,BIRC3,C3,CCL20,CD22,CDH3,CHRD,COL17A1,CSTA,CXCL3,CYP1A1,CYP1B1,DHCR7,FDFT1,GJB6,HLA-B,HMGCR,ID1,IFIH1,IHH,IL1R1,LCN2,LSS,PARP14,PCLAF,PIGR,PSMB9,RIGI,SERPINA1,SLC7A11,STRA6	33
Developmental Disorder,Immunological Disease,Inflammatory Disease,Neurological Disease,Organismal Injury and Abnormalities,Skeletal and Muscular Disorders	Multiple Sclerosis	4.48e-10	NA	NA	C3,CARD14,CASP1,CXCL1,DHCR7,EPSTI1,FDFT1,HLA-F,HMGCR,IL1R1,MVK,OAS3,PSMB8,RNF213,SC5D,TNC,TRIM22	17
Developmental Disorder,Neurological Disease,Organismal Injury and Abnormalities	Demyelination	1.09e-10	NA	1	C3,CARD14,CASP1,CD274,CXCL1,CXCL2,DHCR7,EPSTI1,FDFT1,HLA-F,HMGCR,IL1R1,LPIN1,MVK,OAS3,PSMB8,RNF213,SC5D,TNC,TRIM22	20
Digestive System Development and Function,Gastrointestinal Disease,Hepatic System Development and Function,Hepatic System Disease,Infectious Diseases,Inflammatory Disease,Inflammatory Response,Organ Development,Organismal Injury and Abnormalities	Viral hepatitis	3.81e-4	NA	NA	C3,CCL20,CD274,HMGCR,NPC1L1,RIGI,S100A4	7
Digestive System Development and Function,Gastrointestinal Disease,Hepatic System Development and Function,Hepatic System Disease,Inflammatory Disease,Inflammatory Response,Metabolic Disease,Organ Development,Organismal Injury and Abnormalities	Steatohepatitis	8.93e-4	NA	NA	DDX60L,IFIT3,IL1R1,LPIN1,STING1	5
Digestive System Development and Function,Gastrointestinal Disease,Hepatic System Development and Function,Hepatic System Disease,Inflammatory Disease,Inflammatory Response,Organ Development,Organismal Injury and Abnormalities	Experimental hepatitis	2.94e-4	NA	NA	LCN2,SCD,SOCS3	3
Digestive System Development and Function,Gastrointestinal Disease,Hepatic System Development and Function,Hepatic System Disease,Inflammatory Disease,Inflammatory Response,Organ Development,Organismal Injury and Abnormalities	Inflammation of liver	9.25e-16	NA	0.231	AKAP12,BIRC3,C3,CASP1,CCL20,CD274,CXCL1,CXCL2,CXCL3,DDX60L,FASN,HMGCR,ICAM1,IFIT3,IL1R1,LCN2,LPIN1,NPC1L1,RELB,RIGI,S100A4,SCD,SLC7A11,SOCS3,STING1,TNFSF10	26
Digestive System Development and Function,Gastrointestinal Disease,Hepatic System Development and Function,Hepatic System Disease,Inflammatory Disease,Inflammatory Response,Organ Development,Organismal Injury and Abnormalities,Psychological Disorders	Alcoholic hepatitis	5.16e-7	NA	NA	CXCL1,CXCL2,IFIT3,IL1R1,SLC7A11,STING1	6
Digestive System Development and Function,Gastrointestinal Disease,Organ Morphology,Organismal Development,Organismal Injury and Abnormalities	Abnormal morphology of intestine	4.68e-5	NA	NA	BCAM,BCL3,C3,CD274,GCNT1,IHH,PIGR,RIGI,SLC4A4	9
Digestive System Development and Function,Gastrointestinal Disease,Organismal Development,Organismal Injury and Abnormalities	Abnormal morphology of digestive system	6.82e-5	NA	NA	B2M,BCAM,BCL3,C3,CD274,CYP1A1,FDFT1,GCNT1,IHH,KCNE3,PIGR,RELB,RIGI,SC5D,SLC4A4,SOCS3	16
Digestive System Development and Function,Hepatic System Development and Function,Organ Morphology,Organismal Development	Mass of liver	1.47e-4	NA	NA	CYP1A1,FDFT1,IL1R1,LCN2,SC5D,SOCS3,STARD4	7
Digestive System Development and Function,Organismal Development	Morphology of digestive system	2.04e-5	NA	NA	B2M,BCAM,BCL3,C3,CD274,CYP1A1,FDFT1,GCNT1,IHH,IL1R1,JUNB,KCNE3,LCN2,PIGR,RELB,RIGI,SC5D,SLC4A4,SOCS3,STARD4	20
Drug Metabolism	Metabolism of xenobiotic	9.24e-5	NA	NA	ACSL1,AKR1C1/AKR1C2,ALDH3A1,CYP1A1,CYP1B1,SLC28A3	6
Drug Metabolism,Endocrine System Development and Function,Lipid Metabolism,Small Molecule Biochemistry,Vitamin and Mineral Metabolism	Metabolism of beta-estradiol	7.26e-4	NA	NA	CYP1A1,CYP1B1	2
Drug Metabolism,Lipid Metabolism,Molecular Transport,Small Molecule Biochemistry	Release of prostaglandin E2	3.49e-4	NA	1.982	C3,IL1R1,TNC,TNFSF10	4
Drug Metabolism,Small Molecule Biochemistry	Metabolism of flutamide	1.05e-4	NA	NA	CYP1A1,CYP1B1	2
Embryonic Development,Hair and Skin Development and Function,Organ Development,Organismal Development,Tissue Development	Formation of skin	5.47e-4	NA	-0.577	CDH3,COL17A1,CSTA,CTSL,ID1,JUNB,LPIN1,MVK,NFKBIZ,SCD,TNFSF10	11
Embryonic Development,Organismal Development	Development of head	5.9e-4	NA	1.067	C3,CHRD,CKB,CXCL3,CYP1B1,DHCR7,GJB6,HSD17B7,ICAM1,ID1,IFI16,IHH,IL1R1,LCN2,MMRN2,NFKBIZ,PSMB8,S100A4,SEMA6B,SLC4A4,SLC7A11,STRA6,TNC	23
Endocrine System Development and Function	Insulin sensitivity	1.96e-4	NA	0.314	C3,FASN,IL1R1,LCN2,SCD,SERPINA1,SOCS3,STRA6	8
Endocrine System Development and Function,Energy Production,Small Molecule Biochemistry	Oxidation of hormone	2.55e-4	NA	NA	AKR1C1/AKR1C2,CYP1A1,CYP1B1	3
Endocrine System Development and Function,Small Molecule Biochemistry	Hydroxylation of melatonin	2.1e-4	NA	NA	CYP1A1,CYP1B1	2
Endocrine System Disorders,Gastrointestinal Disease,Immunological Disease,Metabolic Disease,Organismal Injury and Abnormalities	Insulin-dependent diabetes mellitus	7.19e-25	NA	0.749	ACSL1,B2M,BTN3A1,BTN3A2,BTN3A3,C3,CASP1,CD22,CD274,CFB,DDX60,DHCR7,GBP4,HCP5,HERC6,HLA-B,HLA-C,HLA-F,HMGCR,ICAM1,IFI16,IFI44,IFIH1,IFIT3,IL1R1,NPC1L1,PARP14,PSMB8,PSMB9,S100A4,SAMD9L,SCD,SLC7A11,TAP1,TNFSF10,XAF1	36
Endocrine System Disorders,Gastrointestinal Disease,Inflammatory Disease,Inflammatory Response,Organismal Injury and Abnormalities	Inflammation of pancreas	3.41e-4	NA	NA	B2M,CASP1,CYP1A1,HMGCR,ICAM1,JUNB,STING1	7
Endocrine System Disorders,Gastrointestinal Disease,Metabolic Disease,Organismal Injury and Abnormalities	Diabetes mellitus	5.68e-26	NA	0.4	ACSL1,ATP10B,B2M,B3GALT5,BCL3,BTN3A1,BTN3A2,BTN3A3,C3,CASP1,CCL20,CD22,CD274,CFB,CKB,COL17A1,CTSL,CXCL1,CXCL2,CXCL3,DDX60,DHCR7,FASN,FDFT1,GBP4,HCP5,HERC6,HLA-B,HLA-C,HLA-F,HMGCR,ICAM1,ID1,IFI16,IFI44,IFIH1,IFIT3,IFITM3,IHH,IL15RA,IL1R1,IRF1,IRF9,JUNB,LCN2,LPIN1,MUC5B,NNMT,NPC1L1,PARP14,PSMB8,PSMB9,PTPRB,S100A4,SAMD9L,SCD,SEMA6B,SERPINA1,SERPINA3,SLC7A11,SLPI,SOCS3,STING1,STRA6,TAP1,TNC,TNFSF10,T…	70
Endocrine System Disorders,Gastrointestinal Disease,Metabolic Disease,Organismal Injury and Abnormalities	Diabetic complication	2.37e-13	NA	NA	ATP10B,B2M,B3GALT5,C3,CASP1,CCL20,CFB,COL17A1,CTSL,CXCL1,CXCL2,CXCL3,FASN,HLA-B,HMGCR,ICAM1,IFITM3,IHH,IL15RA,IRF9,JUNB,LCN2,MUC5B,NNMT,PSMB8,SCD,SEMA6B,SERPINA3,SLC7A11,SLPI,STRA6,TNC,TNFSF10,TRIM22,WFDC2	35
Endocrine System Disorders,Gastrointestinal Disease,Metabolic Disease,Organismal Injury and Abnormalities	Experimentally-induced diabetes	2.52e-7	NA	NA	C3,HMGCR,ICAM1,ID1,IFITM3,IRF1,LCN2,NPC1L1,SERPINA3	9
Endocrine System Disorders,Gastrointestinal Disease,Metabolic Disease,Organismal Injury and Abnormalities	Non-insulin-dependent diabetes mellitus	6.56e-5	NA	NA	ACSL1,BCL3,CKB,FASN,FDFT1,HMGCR,IFI16,JUNB,LPIN1,NNMT,NPC1L1,SERPINA1,SLC7A11,STING1,TNC,TNFSF10	16
Endocrine System Disorders,Gastrointestinal Disease,Metabolic Disease,Organismal Injury and Abnormalities,Renal and Urological Disease	Diabetic nephropathy	5.43e-14	NA	NA	ATP10B,B2M,B3GALT5,C3,CASP1,CCL20,CFB,CTSL,CXCL1,CXCL2,CXCL3,FASN,HLA-B,HMGCR,ICAM1,IFITM3,IHH,IL15RA,IRF9,JUNB,LCN2,MUC5B,NNMT,PSMB8,SCD,SEMA6B,SERPINA3,SLC7A11,SLPI,STRA6,TNC,TNFSF10,TRIM22,WFDC2	34
Endocrine System Disorders,Gastrointestinal Disease,Organismal Injury and Abnormalities	Pancreatic lesion	8.05e-5	NA	NA	AKR1C1/AKR1C2,ALDH3A1,APOL1,ASNS,C3,CASP1,CCL20,CD274,CDH3,CEACAM5,CMPK2,CXCL1,CXCL2,CXCL3,FASN,GBP4,HERC5,HLA-B,HMGCR,ID1,IFITM1,IL1R1,LCN2,LSS,MMRN2,MUC5B,MVD,MYADM,NNMT,NPC1L1,PCLAF,PTPRB,RNF213,SAMD9L,SCD,SERPINA3,SERPINA5,SLC28A3,SLC4A4,SLFN5,SOCS3,STRA6,TAP1,TCN1,TNC,TNFSF10,UBA7	47
Endocrine System Disorders,Metabolic Disease,Organismal Injury and Abnormalities	Insulin resistance	2e-6	NA	-0.928	ACSL1,BCL3,C3,CASP1,CSTA,CXCL1,FASN,HMGCR,IL1R1,LCN2,LPIN1,NNMT,NPC1L1,SCD,SOCS3	15
Endocrine System Disorders,Metabolic Disease,Organismal Injury and Abnormalities	Metabolic syndrome X	4.2e-6	NA	NA	ACSL1,BCL3,CSTA,CXCL1,HMGCR,IL1R1,NNMT,NPC1L1,SCD	9
Endocrine System Disorders,Organismal Injury and Abnormalities,Reproductive System Disease	Ovarian lesion	4.87e-5	NA	NA	AKR1C1/AKR1C2,ALDH3A1,B2M,BCL3,C3,CD274,CFB,CXCL1,CYP1B1,GRK3,HHLA2,HLA-B,HMGCR,HSPE1,IFI44L,IFIH1,IFIT3,JUNB,LCN2,MUC5B,NPC1L1,OAS3,PCLAF,PGM5,PHLDB2,PSMB9,RELB,SECTM1,SERPINA1,SERPINA5,SLC4A4,SLFN5,SLPI,TAP1,UBA7,WFDC2	36
Endocrine System Disorders,Organismal Injury and Abnormalities,Reproductive System Disease	Polycystic ovary syndrome	9.49e-5	NA	NA	ACSL1,CYP1A1,CYP1B1,DDX60L,HCP5,MVD,SLC7A11	7
Energy Production,Lipid Metabolism,Small Molecule Biochemistry	Oxidation of lipid	2.14e-4	NA	-0.191	ACSL1,AKR1C1/AKR1C2,C3,CYP1A1,CYP1B1,FASN,LPIN1,SCD,SNCG	9
Gastrointestinal Disease,Hepatic System Disease,Infectious Diseases,Organismal Injury and Abnormalities	Infection of liver	5.46e-4	NA	NA	CD274,HMGCR,IFITM3	3
Gastrointestinal Disease,Hepatic System Disease,Inflammatory Disease,Organismal Injury and Abnormalities	Primary biliary cirrhosis	6.87e-4	NA	NA	B2M,HMGCR,SERPINA5,SLC51B,TNFSF10	5
Gastrointestinal Disease,Hepatic System Disease,Metabolic Disease,Organismal Injury and Abnormalities	Hepatic steatosis	1.22e-8	NA	-1.22	ACSL1,C3,CASP1,DDX60L,FASN,FDFT1,HMGCR,ID1,IFIT3,IL1R1,LCN2,LPIN1,NPC1L1,S100A4,SCD,SERPINA1,SERPINA3,SOCS3,STING1	19
Gastrointestinal Disease,Hepatic System Disease,Organismal Injury and Abnormalities	Cirrhosis of liver	2.58e-4	NA	NA	B2M,DDX60L,HLA-B,HMGCR,SERPINA1,SERPINA5,SLC51B,TNFSF10	8
Gastrointestinal Disease,Hepatic System Disease,Organismal Injury and Abnormalities	Drug-induced liver disease	5.46e-4	NA	NA	HCP5,HLA-B,SLC7A11	3
Gastrointestinal Disease,Hepatic System Disease,Organismal Injury and Abnormalities	Fibrosis of liver	1.06e-5	NA	-1.067	B2M,DDX60L,HERC6,HLA-B,HMGCR,RELB,SCD,SERPINA1,SERPINA3,SERPINA5,SLC51B,SOCS3,TNFSF10	13
Gastrointestinal Disease,Hepatic System Disease,Organismal Injury and Abnormalities	Hepatic injury	1.25e-4	NA	0.152	BCL3,CASP1,CXCL1,HLA-B,IRF1,SCD,SERPINA1	7
Gastrointestinal Disease,Hepatic System Disease,Organismal Injury and Abnormalities	Hepatotoxicity	7.62e-5	NA	NA	ALDH3A1,HLA-B,SERPINA1,SLC7A11	4
Gastrointestinal Disease,Hepatic System Disease,Organismal Injury and Abnormalities	Liver Damage	3.98e-8	NA	1.086	ALDH3A1,BCL3,C3,CASP1,CXCL1,HLA-B,IFIH1,IL1R1,IRF1,SCD,SERPINA1,SLC7A11,TNFSF10	13
Gastrointestinal Disease,Hepatic System Disease,Organismal Injury and Abnormalities	Liver lesion	2.66e-9	NA	-0.28	ACSL1,AKAP12,AKR1C1/AKR1C2,APOL1,ASNS,ATP10B,B2M,BIRC3,C3,C4BPA,CASP1,CCL20,CD22,CD274,CEACAM19,CEACAM5,CFB,CHRD,COL17A1,CTSL,CXCL1,CXCL2,CXCL3,CYP1A1,CYP1B1,DDX60L,DHCR7,DSG3,DTX3L,FAM83A,FASN,FDFT1,GBP1,GBP4,GCNT1,GDA,HERC6,HHLA2,HLA-B,HLA-C,HLA-F,HMGCR,ICAM1,ID1,IFI16,IFIH1,IFIT3,IFITM1,IFITM3,IHH,IL1R1,IRF1,LCN2,LPIN1,MMRN2,MUC5B,MYADM,NCOA7,NLRC5,NNMT,NPC1L1,OAS3,PARP14,PCLAF,PGM5,PIGR,PIGZ,…	89
Gastrointestinal Disease,Hepatic System Disease,Organismal Injury and Abnormalities,Psychological Disorders	Alcoholic liver disease	2.23e-7	NA	NA	CXCL1,CXCL2,IFIT3,IL1R1,S100A4,SLC7A11,STING1	7
Gastrointestinal Disease,Immunological Disease,Ophthalmic Disease,Organismal Injury and Abnormalities	Primary Sjögren syndrome	3.1e-7	NA	NA	B2M,CCL20,IFITM1,IFITM3,PSMB8,SOCS3	6
Gastrointestinal Disease,Immunological Disease,Ophthalmic Disease,Organismal Injury and Abnormalities	Sjögren syndrome	2.59e-12	NA	NA	B2M,C3,CCL20,CXCL3,GBP1,IFIH1,IFIT3,IFITM1,IFITM3,IRF1,PSMB8,SOCS3,TNFSF10	13
Gastrointestinal Disease,Immunological Disease,Organismal Injury and Abnormalities	Celiac disease	6.55e-7	NA	NA	FDFT1,HLA-B,HLA-C,HLA-F,HMGCR,JUNB,SOCS3	7
Gastrointestinal Disease,Inflammatory Disease,Inflammatory Response,Organismal Injury and Abnormalities	Acute colitis	2.71e-5	NA	NA	CASP1,CXCL3,IFI16,NLRC5,SLC7A11	5
Gastrointestinal Disease,Inflammatory Disease,Inflammatory Response,Organismal Injury and Abnormalities	Chronic colitis	1.89e-5	NA	NA	IFI16,LCN2,NLRC5,PSMB8,SERPINA3,TAP1	6
Gastrointestinal Disease,Inflammatory Disease,Inflammatory Response,Organismal Injury and Abnormalities	Colitis	8.13e-15	NA	0.516	B2M,C3,CASP1,CD274,CDH3,CEACAM5,CFB,CKB,CXCL1,CXCL2,CXCL3,HMGCR,ICAM1,IFI16,IL1R1,IRF9,LCN2,NLRC5,PSMB8,RIGI,SERPINA3,SLC7A11,SLPI,SOCS3,STING1,STRA6,TAP1,UBA7	28
Gastrointestinal Disease,Inflammatory Disease,Inflammatory Response,Organismal Injury and Abnormalities	Dextran sodium sulfate-induced colitis	1.47e-10	NA	-0.036	C3,CASP1,CFB,CXCL3,IFI16,IL1R1,LCN2,NLRC5,PSMB8,SERPINA3,SLC7A11,SOCS3,STING1,TAP1	14
Gastrointestinal Disease,Inflammatory Disease,Inflammatory Response,Organismal Injury and Abnormalities	Enteritis	1.43e-14	NA	0.026	B2M,C3,CASP1,CD274,CDH3,CEACAM5,CFB,CKB,CXCL1,CXCL2,CXCL3,HMGCR,ICAM1,IFI16,IL1R1,IRF9,LCN2,NLRC5,PSMB8,RELB,RIGI,SERPINA3,SLC7A11,SLPI,SOCS3,STING1,STRA6,TAP1,UBA7	29
Gastrointestinal Disease,Inflammatory Disease,Inflammatory Response,Organismal Injury and Abnormalities	Inflammation of mucosa	5.82e-4	NA	NA	CASP1,CYP1A1,LCN2,SLC7A11	4
Gastrointestinal Disease,Inflammatory Disease,Inflammatory Response,Organismal Injury and Abnormalities	Ulcerative colitis	1.62e-6	NA	NA	CASP1,CDH3,CKB,CXCL1,CXCL2,CXCL3,HMGCR,ICAM1,LCN2,SLPI,SOCS3,STRA6	12
Gastrointestinal Disease,Inflammatory Disease,Organismal Injury and Abnormalities	Crohn disease	2.23e-4	NA	NA	ACSL1,BIRC3,CKB,FDFT1,ICAM1,IL1R1,SLPI,SOCS3,STING1,STRA6	10
Gastrointestinal Disease,Inflammatory Disease,Organismal Injury and Abnormalities	Inflammatory Bowel Disease	1.16e-11	NA	NA	ACSL1,B2M,BIRC3,CASP1,CD274,CDH3,CKB,CXCL1,CXCL2,CXCL3,FDFT1,HMGCR,ICAM1,IFI16,IL1R1,LCN2,NLRC5,PSMB8,SERPINA3,SLPI,SOCS3,STING1,STRA6,TAP1	24
Gastrointestinal Disease,Inflammatory Response,Organismal Injury and Abnormalities	Inflammation of gastrointestinal tract	4.21e-14	NA	-0.042	B2M,C3,CASP1,CD274,CDH3,CEACAM5,CFB,CKB,CXCL1,CXCL2,CXCL3,HMGCR,ICAM1,IFI16,IL1R1,IRF9,LCN2,NLRC5,PHLDB2,PSMB8,RELB,RIGI,SERPINA3,SLC7A11,SLPI,SOCS3,STING1,STRA6,TAP1,UBA7	30
Gastrointestinal Disease,Organismal Injury and Abnormalities	Abnormality of large intestine	3.04e-16	NA	0.608	B2M,BCAM,BCL3,C3,CASP1,CD274,CDH3,CEACAM5,CFB,CKB,CXCL1,CXCL2,CXCL3,HMGCR,ICAM1,IFI16,IL1R1,IRF9,LCN2,NLRC5,PSMB8,RIGI,SERPINA3,SLC4A4,SLC7A11,SLPI,SOCS3,STING1,STRA6,TAP1,UBA7	31
Gastrointestinal Disease,Organismal Injury and Abnormalities	Benign oral disorder	5.86e-8	NA	NA	B2M,C3,CCL20,CHRD,COL17A1,CXCL3,DHCR7,DSG3,FDFT1,GBP1,HLA-B,HMGCR,IFIH1,IFIT3,IFITM1,IFITM3,IRF1,NFKBIZ,PSMB8,SC5D,SOCS3,TNFSF10	22
Gastrointestinal Disease,Organismal Injury and Abnormalities	Damage of digestive system	2.09e-10	Increased	2.031	ALDH3A1,BCL3,C3,CASP1,CFB,CXCL1,CXCL3,HLA-B,IFIH1,IL15RA,IL1R1,IRF1,SCD,SERPINA1,SLC7A11,STING1,TNFSF10	17
Gastrointestinal Disease,Organismal Injury and Abnormalities	Damage of gastrointestinal tract	2.13e-5	NA	1.597	BCL3,C3,CFB,CXCL3,IL1R1,STING1	6
Gastrointestinal Disease,Organismal Injury and Abnormalities	Damage of intestine	1.11e-4	NA	0.651	BCL3,C3,CFB,IL1R1,STING1	5
Gastrointestinal Disease,Organismal Injury and Abnormalities	Esophageal lesion	6.77e-4	NA	NA	ALDH3A1,B2M,C4BPA,CD274,CXCL1,CXCL2,CYP1A1,HLA-B,HMGCR,ID1,IFI16,IRF1,PGM5,PHLDB2,RNF213,TAP1,TNC,TNFSF10	18
Gastrointestinal Disease,Organismal Injury and Abnormalities	Malabsorption	1.31e-7	NA	NA	FDFT1,HLA-B,HLA-C,HLA-F,HMGCR,JUNB,SLC51B,SOCS3	8
Gastrointestinal Disease,Organismal Injury and Abnormalities	Oral lesion	1.54e-4	NA	NA	ASNS,BIRC3,CARD14,CD274,COL17A1,CSTA,CXCL1,CXCL2,CXCL3,CYP1A1,DSG3,FASN,FDFT1,GDA,HLA-B,ICAM1,MUC5B,NNMT,PHLDB2,PSMB8,PTPRB,SLC7A11,SOCS3,STRA6,TNC	25
Gene Expression	Transactivation of RNA	1.03e-5	Increased	2.617	BCL3,CYP1A1,DDX60L,HERC5,ID1,IFI16,IFIH1,IRF1,IRF9,JUNB,RELB,RIGI,S100A4,SOCS3,STING1,TNFSF10	16
Hematological Disease,Hereditary Disorder,Immunological Disease,Organismal Injury and Abnormalities	Familial hemophagocytic lymphohistiocytosis	5.62e-6	NA	NA	CXCL2,CXCL3,IFI16,IL1R1,TNFSF10	5
Hematological Disease,Immunological Disease,Organismal Injury and Abnormalities	Cytopenia of CD4+ T-lymphocytes	1.05e-4	NA	NA	C3,STING1	2
Hematological Disease,Immunological Disease,Organismal Injury and Abnormalities	Cytopenia of CD8+ T lymphocyte	1.05e-4	NA	NA	C3,STING1	2
Hematological Disease,Immunological Disease,Organismal Injury and Abnormalities	Eosinophilia	2.58e-4	NA	NA	C3,CXCL1,CXCL2,HLA-B,JUNB,PHLDB2,RELB,SLPI	8
Hematological Disease,Immunological Disease,Organismal Injury and Abnormalities	Leukocytosis	5.23e-5	NA	0.461	BIRC3,CASP1,CXCL1,CXCL3,IL1R1,SOCS3,TNFSF10	7
Hematological Disease,Immunological Disease,Organismal Injury and Abnormalities	Leukopenia	4.95e-4	NA	NA	B2M,C3,CYP1A1,HMGCR,ID1,PCLAF,TAP1	7
Hematological Disease,Immunological Disease,Organismal Injury and Abnormalities	Neutrophilia	5.48e-4	NA	0.908	CXCL1,CXCL3,IL1R1,SOCS3	4
Hematological Disease,Infectious Diseases,Neurological Disease,Organismal Injury and Abnormalities	Cerebral malaria	7.19e-5	NA	NA	C3,CFB,ICAM1	3
Hematological Disease,Infectious Diseases,Organismal Injury and Abnormalities	Endotoxin shock response	4.68e-5	NA	1.387	B2M,BIRC3,C3,CASP1,ICAM1,IFI16	6
Hematological Disease,Lipid Metabolism,Metabolic Disease,Organismal Injury and Abnormalities,Small Molecule Biochemistry	Combined dyslipidemia	7.26e-4	NA	NA	HMGCR,NNMT	2
Hematological Disease,Lipid Metabolism,Metabolic Disease,Organismal Injury and Abnormalities,Small Molecule Biochemistry	Dyslipidemia	5.76e-4	NA	NA	FASN,FDFT1,HMGCR,LPIN1,NNMT,NPC1L1,SCD	7
Hematological Disease,Organismal Injury and Abnormalities	Hemorrhagic disease	9.12e-4	NA	-0.156	C3,CFB,CTSL,CXCL1,ID1,LCN2,SERPINA1,SLC7A11,TNFSF10	9
Hematological Disease,Organismal Injury and Abnormalities,Renal and Urological Disease	Azotemia	3.53e-5	NA	NA	APOL1,LCN2	2
Hematological System Development and Function,Hypersensitivity Response,Inflammatory Response,Tissue Morphology	Quantity of mast cells	7.74e-4	NA	0	C3,CASP1,IHH,RELB	4
Hematological System Development and Function,Immune Cell Trafficking,Inflammatory Response,Tissue Development	Accumulation of leukocytes	2e-8	NA	0.33	B2M,BCL3,C3,CASP1,CD274,CXCL1,CXCL2,CXCL3,ICAM1,IL1R1,IRF1,LCN2,SLPI,SOCS3,TNFSF10	15
Hematological System Development and Function,Immune Cell Trafficking,Inflammatory Response,Tissue Development	Accumulation of lymphocytes	1.38e-4	NA	-0.693	B2M,BCL3,CD274,CXCL3,ICAM1,LCN2,TNFSF10	7
Hematological System Development and Function,Immune Cell Trafficking,Inflammatory Response,Tissue Development	Accumulation of mononuclear leukocytes	4.03e-5	NA	-0.417	B2M,BCL3,CD274,CXCL2,CXCL3,ICAM1,LCN2,TNFSF10	8
Hematological System Development and Function,Immune Cell Trafficking,Inflammatory Response,Tissue Development	Accumulation of neutrophils	1.79e-7	NA	1.195	CASP1,CXCL1,CXCL2,CXCL3,IL1R1,LCN2,SLPI,TNFSF10	8
Hematological System Development and Function,Immune Cell Trafficking,Inflammatory Response,Tissue Development	Accumulation of phagocytes	8.81e-7	NA	1.126	C3,CASP1,CXCL1,CXCL2,CXCL3,IL1R1,IRF1,LCN2,SLPI,TNFSF10	10
Hematological System Development and Function,Immunological Disease,Lymphoid Tissue Structure and Development,Organ Morphology,Organismal Injury and Abnormalities,Tissue Morphology	Abnormal morphology of lymphoid organ	8.74e-4	NA	NA	BCL3,C3,CYP1A1,GCNT1,IRF1,NFKBIZ,NLRC5,RELB,RIGI,SLC4A4,SOCS3	11
Hematological System Development and Function,Inflammatory Response,Tissue Morphology	Quantity of macrophages	6.45e-4	NA	1.129	B2M,BCL3,BIRC3,C3,CASP1,IL1R1,LCN2,RELB,SOCS3	9
Hematological System Development and Function,Inflammatory Response,Tissue Morphology	Quantity of neutrophils	1.64e-9	NA	0.13	C3,CASP1,CD274,CXCL2,CYP1A1,GCNT1,ICAM1,ID1,IL1R1,LCN2,RELB,SERPINA1,SLPI,SOCS3,STING1,TNFSF10	16
Hematological System Development and Function,Inflammatory Response,Tissue Morphology	Quantity of phagocytes	3.46e-10	NA	0.624	B2M,BCL3,BIRC3,C3,CASP1,CCL20,CD274,CXCL2,CYP1A1,GCNT1,ICAM1,ID1,IHH,IL15RA,IL1R1,IRF1,LCN2,RELB,SERPINA1,SLPI,SOCS3,STING1,TNFSF10	23
Hematological System Development and Function,Lymphoid Tissue Structure and Development,Organ Morphology,Organismal Development,Tissue Morphology	Morphology of spleen	1.47e-4	NA	NA	BCL3,C3,CYP1A1,IL1R1,IRF1,LCN2,NFKBIZ,NLRC5,RELB,RIGI,SLC4A4,SOCS3	12
Hematological System Development and Function,Lymphoid Tissue Structure and Development,Organ Morphology,Tissue Morphology	Morphology of lymphoid organ	5.23e-4	NA	NA	BCL3,C3,CYP1A1,GCNT1,IL1R1,IRF1,LCN2,NFKBIZ,NLRC5,RELB,RIGI,SLC4A4,SOCS3	13
Hematological System Development and Function,Lymphoid Tissue Structure and Development,Tissue Morphology	Quantity of CD4+ T-lymphocytes	5.95e-5	NA	0.57	BIRC3,CD274,CYP1A1,ICAM1,IL15RA,IL1R1,IRF1,RELB,SOCS3,STING1	10
Hematological System Development and Function,Lymphoid Tissue Structure and Development,Tissue Morphology	Quantity of CD8+ T lymphocyte	1.07e-6	Increased	2.664	B2M,CD274,IL15RA,IRF1,NLRC5,PSMB8,PSMB9,RELB,SOCS3,STING1,TAP1	11
Hematological System Development and Function,Lymphoid Tissue Structure and Development,Tissue Morphology	Quantity of helper T lymphocytes	1.83e-5	NA	0.42	B2M,BIRC3,CD274,ICAM1,IL1R1,IRF1,SOCS3,TAP1	8
Hematological System Development and Function,Lymphoid Tissue Structure and Development,Tissue Morphology	Quantity of intraepithelial T lymphocytes	5.77e-7	NA	NA	B2M,IRF1,PIGR,TAP1	4
Hematological System Development and Function,Lymphoid Tissue Structure and Development,Tissue Morphology	Quantity of lymphocytes	1.86e-7	Increased	2.35	B2M,BCL3,BIRC3,C3,CD22,CD274,CYP1A1,GCNT1,ICAM1,ID1,IFIH1,IL15RA,IL1R1,IRF1,LCN2,NLRC5,PIGR,PSMB8,PSMB9,RELB,RIGI,SLC4A4,SOCS3,STING1,TAP1	25
Hematological System Development and Function,Lymphoid Tissue Structure and Development,Tissue Morphology	Quantity of natural killer T lymphocytes	4.98e-4	NA	1.982	B2M,ICAM1,IL15RA,IRF1,RELB	5
Hematological System Development and Function,Lymphoid Tissue Structure and Development,Tissue Morphology	Quantity of T lymphocytes	4.05e-6	Increased	2.253	B2M,BCL3,BIRC3,CD274,CYP1A1,ICAM1,ID1,IL15RA,IL1R1,IRF1,NLRC5,PIGR,PSMB8,PSMB9,RELB,RIGI,SOCS3,STING1,TAP1	19
Hematological System Development and Function,Lymphoid Tissue Structure and Development,Tissue Morphology	Quantity of Th1 cells	6.54e-4	NA	-0.577	B2M,CD274,IL1R1,TAP1	4
Hematological System Development and Function,Lymphoid Tissue Structure and Development,Tissue Morphology	Quantity of Th17 cells	2.77e-4	NA	1.718	BIRC3,CD274,ICAM1,IL1R1,SOCS3	5
Hematological System Development and Function,Tissue Development	Accumulation of myeloid cells	4.49e-6	NA	0.944	C3,CASP1,CXCL1,CXCL2,CXCL3,IL1R1,IRF1,LCN2,SLPI,TNFSF10	10
Hematological System Development and Function,Tissue Morphology	Abnormal number of leukocytes	5.16e-4	NA	NA	B2M,BCL3,IRF1,PIGR	4
Hematological System Development and Function,Tissue Morphology	Abnormal quantity of leukocytes	2.51e-4	NA	NA	B2M,BCL3,BIRC3,IRF1,PIGR	5
Hematological System Development and Function,Tissue Morphology	Morphology of bone marrow	5.63e-4	NA	NA	CYP1B1,ID1,PCLAF,SLC4A4,SOCS3	5
Hematological System Development and Function,Tissue Morphology	Quantity of antigen presenting cells	9.49e-5	NA	1.102	B2M,BCL3,BIRC3,C3,CASP1,CCL20,IL15RA,IL1R1,IRF1,LCN2,RELB,SOCS3	12
Hematological System Development and Function,Tissue Morphology	Quantity of granulocytes	3.61e-9	NA	-0.308	C3,CASP1,CD22,CD274,CXCL2,CYP1A1,GCNT1,ICAM1,ID1,IL1R1,LCN2,RELB,RIGI,SERPINA1,SLPI,SOCS3,STING1,TNFSF10	18
Hematological System Development and Function,Tissue Morphology	Quantity of leukocytes	2.98e-10	Increased	2.229	B2M,BCL3,BIRC3,C3,CASP1,CCL20,CD22,CD274,CXCL1,CXCL2,CYP1A1,GCNT1,ICAM1,ID1,IFIH1,IHH,IL15RA,IL1R1,IRF1,LCN2,NLRC5,PCLAF,PIGR,PSMB8,PSMB9,RELB,RIGI,SERPINA1,SLC4A4,SLPI,SOCS3,STING1,TAP1,TNFSF10	34
Hematological System Development and Function,Tissue Morphology	Quantity of mononuclear leukocytes	1.21e-7	Increased	2.288	B2M,BCL3,BIRC3,C3,CASP1,CD22,CD274,CYP1A1,GCNT1,ICAM1,ID1,IFIH1,IL15RA,IL1R1,IRF1,LCN2,NLRC5,PIGR,PSMB8,PSMB9,RELB,RIGI,SLC4A4,SOCS3,STING1,TAP1	26
Hematological System Development and Function,Tissue Morphology	Quantity of myeloid cells	1.87e-8	NA	-0.133	B2M,BCL3,BIRC3,C3,CASP1,CD22,CD274,CXCL2,CYP1A1,GCNT1,ICAM1,ID1,IHH,IL1R1,LCN2,PCLAF,RELB,RIGI,SERPINA1,SLC4A4,SLPI,SOCS3,STING1,TNFSF10	24
Hereditary Disorder,Inflammatory Disease,Organismal Injury and Abnormalities	Muckle-Wells syndrome	7.26e-4	NA	NA	CASP1,IL1R1	2
Hereditary Disorder,Inflammatory Response,Organismal Injury and Abnormalities	Familial periodic fever	4.87e-4	NA	NA	CASP1,IL1R1,MVK	3
Hereditary Disorder,Metabolic Disease,Organismal Injury and Abnormalities	ATAD3A-related type I interferonopathy	7.32e-11	NA	NA	CMPK2,DDX60,EPSTI1,HERC5,IFI44,IFI44L,IFIH1	7
Hereditary Disorder,Metabolic Disease,Organismal Injury and Abnormalities	Familial amyloidosis	4.85e-4	NA	NA	B2M,CCL20,CXCL3,LCN2	4
Hereditary Disorder,Metabolic Disease,Organismal Injury and Abnormalities	Interferonopathy	1.83e-13	NA	NA	CMPK2,DDX60,EPSTI1,HERC5,IFI44,IFI44L,IFIH1,SAMD9L,STING1	9
Hereditary Disorder,Metabolic Disease,Organismal Injury and Abnormalities	Type 1 interferonopathy	6.84e-12	NA	NA	CMPK2,DDX60,EPSTI1,HERC5,IFI44,IFI44L,IFIH1,STING1	8
Hereditary Disorder,Neurological Disease,Organismal Injury and Abnormalities	Familial encephalopathy	2.22e-5	NA	NA	ACSL1,ASNS,B2M,BTN3A1,C3,CASP1,CKB,DDX60L,DHCR7,DTX3L,FASN,FDFT1,GBP1,GJB6,HMGCR,ICAM1,IFI44,IFIH1,IFIT3,JUNB,KCNE3,LSS,PARP14,PARP9,PSMB8,PSMB9,RELB,RIGI,RNF213,SAMD9L,SCD,SEMA6B,SERPINA1,SERPINA3,STARD4	35
Hereditary Disorder,Neurological Disease,Organismal Injury and Abnormalities	Familial neurological disorder	4.16e-6	NA	NA	ACSL1,ASNS,B2M,BTN3A1,C3,CASP1,CCL20,CDH3,CFB,CKB,CXCL3,DDX60L,DHCR7,DTX3L,FASN,FDFT1,GBP1,GJB6,HMGCR,ICAM1,IFI44,IFIH1,IFIT3,IHH,IL1R1,JUNB,KCNE3,LCN2,LSS,PARP14,PARP9,PSMB8,PSMB9,RELB,RIGI,RNF213,SAMD9L,SCD,SEMA6B,SERPINA1,SERPINA3,STARD4,TNC	43
Hereditary Disorder,Neurological Disease,Organismal Injury and Abnormalities,Psychological Disorders,Skeletal and Muscular Disorders	Huntington Disease	2.22e-10	NA	NA	B2M,BTN3A1,C3,CASP1,CKB,DDX60L,DHCR7,DTX3L,FDFT1,GBP1,GJB6,HMGCR,IFI44,IFIH1,IFIT3,JUNB,PARP9,PSMB8,PSMB9,RELB,RIGI,RNF213,SAMD9L,SCD,SERPINA1,SERPINA3,STARD4	27
Hereditary Disorder,Organismal Injury and Abnormalities,Renal and Urological Disease	Hereditary kidney disease	3.76e-4	NA	NA	ACSL1,APOL1,B2M,BIRC3,C3,CFB,CYP1A1,HMGCR,LCN2,PIGR,PSMB9,SLC4A4	12
Humoral Immune Response,Immunological Disease,Organismal Injury and Abnormalities,Protein Synthesis	Abnormal quantity of Immunoglobulin	1.62e-4	NA	NA	CD22,IRF1,PIGR,RELB	4
Humoral Immune Response,Protein Synthesis	Quantity of immunoglobulin	1.08e-4	NA	-0.994	B2M,BCL3,CD22,CD274,IL1R1,IRF1,NFKBIZ,PIGR,RELB,TNFSF10	10
Immunological Disease,Infectious Diseases,Organismal Injury and Abnormalities	Acquired immunodeficiency syndrome	3.99e-4	NA	NA	C3,CD22,HCP5,HLA-C	4
Immunological Disease,Inflammatory Disease,Inflammatory Response,Neurological Disease,Organismal Injury and Abnormalities	Experimental autoimmune encephalomyelitis	2.57e-12	NA	0.622	B2M,C3,CASP1,CD274,DHCR7,FDFT1,HMGCR,HSD17B7,ID1,IFITM3,IL1R1,IRF1,IRF9,LSS,MVD,MVK,NFKBIZ,PSMB8,PSMB9,SC5D,STING1,TNFSF10	22
Immunological Disease,Inflammatory Disease,Inflammatory Response,Organismal Injury and Abnormalities,Renal and Urological Disease	Autoimmune glomerulonephritis	3.35e-4	NA	NA	ASNS,C3,CTSL,IRF1,PIGR	5
Immunological Disease,Inflammatory Disease,Organismal Injury and Abnormalities	Active stage systemic lupus erythematosus	3.51e-4	NA	NA	GBP1,IFI44,IFI44L,IFIT3,SOCS3	5
Immunological Disease,Inflammatory Disease,Organismal Injury and Abnormalities	Immune mediated inflammatory disease	4.78e-24	NA	0.218	ACSL1,ASNS,B2M,BCL3,C3,CCL20,CD22,CD274,CFB,CMPK2,CTSL,CXCL1,CXCL2,CXCL3,DDX60,DDX60L,DTX3L,EPSTI1,GBP1,HERC5,HERC6,HLA-B,HLA-C,HMGCR,HSPE1,ICAM1,IFI16,IFI44,IFI44L,IFIH1,IFIT3,IFITM1,IFITM3,IHH,IL1R1,IRF1,IRF9,JUNB,LCN2,NFKBIZ,NLRC5,OAS3,PARP9,PHLDB2,PIGR,PSMB8,PSMB9,RIGI,SAMD9L,SLC4A4,SLC7A11,SLFN5,SOCS3,STING1,TAP1,TNC,TNFSF10,TRIM22,UBE2L6,UNC93A,XAF1	61
Immunological Disease,Inflammatory Disease,Organismal Injury and Abnormalities	Lupus erythematosus	1.52e-28	NA	-0.152	ASNS,C3,CD22,CFB,CMPK2,CTSL,CXCL2,CXCL3,DDX60,DDX60L,DTX3L,EPSTI1,GBP1,HERC5,HERC6,HLA-B,HMGCR,HSPE1,ICAM1,IFI16,IFI44,IFI44L,IFIH1,IFIT3,IFITM1,IFITM3,IHH,IL1R1,JUNB,LCN2,NLRC5,OAS3,PARP9,RIGI,SAMD9L,SOCS3,TAP1,TNFSF10,TRIM22,UBE2L6,XAF1	41
Immunological Disease,Inflammatory Disease,Organismal Injury and Abnormalities	Systemic lupus erythematosus	1.4799999999999999e-24	NA	NA	CD22,CFB,CMPK2,CXCL2,CXCL3,DDX60,DDX60L,DTX3L,EPSTI1,GBP1,HERC5,HERC6,HLA-B,HMGCR,ICAM1,IFI16,IFI44,IFI44L,IFIH1,IFIT3,IFITM1,IFITM3,IHH,IL1R1,JUNB,LCN2,NLRC5,OAS3,PARP9,RIGI,SAMD9L,SOCS3,TAP1,TNFSF10,TRIM22,UBE2L6,XAF1	37
Immunological Disease,Inflammatory Response,Organismal Injury and Abnormalities	Abnormal function of immune system	9.65e-9	NA	NA	C3,CD22,CD274,GCNT1,ICAM1,IRF1,NFKBIZ,PSMB9,RELB	9
Immunological Disease,Neurological Disease,Organismal Injury and Abnormalities	Autoimmune neurological disorder	1.58e-17	NA	1.334	B2M,BCL3,C3,CARD14,CASP1,CD274,CFB,CXCL1,DHCR7,EPSTI1,FDFT1,GBP1,HLA-F,HMGCR,HSD17B7,ID1,IFITM3,IL1R1,IRF1,IRF9,LSS,MVD,MVK,NFKBIZ,OAS3,PSMB8,PSMB9,RNF213,SC5D,SERPINA3,STING1,TNC,TNFSF10,TRIM22	34
Immunological Disease,Neurological Disease,Organismal Injury and Abnormalities,Skeletal and Muscular Disorders	Myasthenia gravis	1.84e-4	NA	NA	BCL3,C3,CFB,GBP1,SERPINA3	5
Immunological Disease,Organismal Injury and Abnormalities	Abnormal quantity of cytokine	1.08e-5	NA	NA	B2M,C3,ICAM1,IFIH1,IL1R1,IRF1,RELB	7
Immunological Disease,Organismal Injury and Abnormalities	Abnormal quantity of INTERLEUKIN	6.85e-5	NA	NA	B2M,ICAM1,IFIH1,RELB	4
Immunological Disease,Organismal Injury and Abnormalities	Abnormal quantity of TNF	5.48e-5	NA	NA	B2M,C3,ICAM1,RELB	4
Immunological Disease,Organismal Injury and Abnormalities	Active stage immunological disorder	7.49e-4	NA	NA	GBP1,IFI44,IFI44L,IFIT3,IL1R1,SOCS3	6
Immunological Disease,Organismal Injury and Abnormalities	Allergy	5.97e-8	NA	-0.392	BCL3,C3,CASP1,CCL20,CD274,CTSL,CXCL1,FDFT1,HLA-B,HLA-C,HLA-F,HMGCR,ICAM1,IL1R1,JUNB,NFKBIZ,SOCS3,TNFSF10	18
Immunological Disease,Organismal Injury and Abnormalities	Contact hypersensitivity	2.94e-5	NA	-0.471	BCL3,CASP1,HLA-C,ICAM1,IL1R1	5
Immunological Disease,Organismal Injury and Abnormalities	Delayed hypersensitive reaction	2.56e-4	NA	0.555	GCNT1,ICAM1,IFITM1,IL1R1,RELB,TNFSF10	6
Immunological Disease,Organismal Injury and Abnormalities	Hypersensitive reaction	7.35e-7	NA	-0.031	BCL3,C3,CCL20,CD274,CTSL,GCNT1,HCP5,HLA-B,HLA-C,ICAM1,IFITM1,IL1R1,JUNB,NFKBIZ,RELB,SOCS3,TNFSF10	17
Immunological Disease,Organismal Injury and Abnormalities	Immunodeficiency	6.39e-5	NA	NA	B2M,C3,CD22,CFB,GJB6,HCP5,HLA-B,HLA-C,IL1R1,IRF9,RELB,TAP1	12
Immunological Disease,Organismal Injury and Abnormalities	Systemic autoimmune syndrome	4.2000000000000004e-29	NA	0.083	ACSL1,B2M,BTN3A1,BTN3A2,BTN3A3,C3,CASP1,CCL20,CD22,CD274,CFB,CMPK2,CXCL1,CXCL2,CXCL3,DDX60,DDX60L,DHCR7,DTX3L,EPSTI1,GBP1,GBP4,HCP5,HERC5,HERC6,HLA-B,HLA-C,HLA-F,HMGCR,ICAM1,IFI16,IFI44,IFI44L,IFIH1,IFIT3,IFITM1,IFITM3,IHH,IL1R1,JUNB,LCN2,NLRC5,NPC1L1,OAS3,PARP14,PARP9,PSMB8,PSMB9,RELB,RIGI,S100A4,SAMD9L,SCD,SLC7A11,SLFN5,SOCS3,STING1,TAP1,TNC,TNFSF10,TRIM22,UBE2L6,UNC93A,XAF1	64
Infectious Diseases,Inflammatory Disease,Organismal Injury and Abnormalities	Multisystem inflammatory syndrome in children	2.94e-4	NA	NA	IFI44,IFI44L,IFIH1	3
Infectious Diseases,Inflammatory Disease,Organismal Injury and Abnormalities	Systemic inflammatory response syndrome	2.82e-4	NA	NA	CASP1,IFI44,IFI44L,IFIH1	4
Infectious Diseases,Inflammatory Disease,Organismal Injury and Abnormalities,Respiratory Disease	Severe acute respiratory syndrome	2.4e-4	NA	NA	ACSL1,BCL3,HMGCR,IL1R1,LCN2,SERPINA1,SLPI,TCN1	8
Infectious Diseases,Organismal Injury and Abnormalities	COVID-19	3.82e-22	NA	NA	ACSL1,APOL1,C3,C4BPA,CCL20,CFB,CXCL1,CXCL2,CYP1A1,CYP1B1,EPSTI1,HLA-F,HMGCR,ICAM1,IFI44,IFI44L,IFIH1,IFIT3,IFITM1,IFITM3,IL1R1,JUNB,OAS3,PARP14,PARP9,PSMB8,SAMD9L,SERPINA3,SLC7A11,STING1,TNFAIP2,TNFSF10,TRIM22,WFDC2,XAF1	35
Infectious Diseases,Organismal Injury and Abnormalities	Flu	4.57e-4	NA	-0.927	APOL1,CASP1,IFITM1,IFITM3,IRF1	5
Infectious Diseases,Organismal Injury and Abnormalities	Infection by Bacilli	7.1e-7	NA	-1.633	C3,CASP1,CXCL2,CXCL3,IFITM3,IL1R1,RELB,RNF213	8
Infectious Diseases,Organismal Injury and Abnormalities	Infection by DNA virus	5.17e-5	Decreased	-2.583	C3,CD274,CXCL1,GJB6,HMGCR,IFITM1,IFITM3,IRF1,NFKBIZ,RNF213	10
Infectious Diseases,Organismal Injury and Abnormalities	Infection by Flaviviridae	3.52e-5	NA	-1.702	CCL20,HMGCR,IFITM1,IFITM3,NPC1L1,RIGI,S100A4,STING1	8
Infectious Diseases,Organismal Injury and Abnormalities	Infection by Herpesviridae	1.39e-4	Decreased	-2.585	C3,GJB6,HMGCR,IFITM1,IFITM3,IRF1,NFKBIZ,RNF213	8
Infectious Diseases,Organismal Injury and Abnormalities	Infection by human herpesvirus 8	2.1e-4	NA	NA	IFITM1,IFITM3	2
Infectious Diseases,Organismal Injury and Abnormalities	Infection by Influenza A virus	1.25e-4	NA	NA	CXCL1,IFITM1,IFITM3,IRF1	4
Infectious Diseases,Organismal Injury and Abnormalities	Infection by Influenza A virus subtype H1N1	2.94e-4	NA	NA	IFITM1,IFITM3,IRF1	3
Infectious Diseases,Organismal Injury and Abnormalities	Infection by Influenza virus	8.78e-6	NA	-1.987	CXCL1,IFITM1,IFITM3,IRF1,SLPI	5
Infectious Diseases,Organismal Injury and Abnormalities	Infection by Murine herpesvirus 4	3.48e-4	NA	NA	C3,IRF1	2
Infectious Diseases,Organismal Injury and Abnormalities	Infection by Orthomyxoviridae	2.07e-6	Decreased	-2.224	CXCL1,IFITM1,IFITM3,IRF1,PSMB9,SLPI	6
Infectious Diseases,Organismal Injury and Abnormalities	Infection by Picornaviridae	3.03e-4	NA	-0.763	B2M,ICAM1,IFIH1,RNF213	4
Infectious Diseases,Organismal Injury and Abnormalities	Infection by Rhabdoviridae	1.19e-5	NA	0.378	CARD14,CTSL,DDX60L,IFIH1,LCN2,RIGI,TAP1	7
Infectious Diseases,Organismal Injury and Abnormalities	Infection by RNA virus	2.58e-25	NA	-0.416	ACSL1,APOL1,B2M,C3,C4BPA,CARD14,CASP1,CCL20,CD22,CFB,CTSL,CXCL1,CXCL2,CYP1A1,CYP1B1,DDX60L,EPSTI1,FDFT1,HCP5,HLA-C,HLA-F,HMGCR,ICAM1,IFI44,IFI44L,IFIH1,IFIT3,IFITM1,IFITM3,IL1R1,IRF1,JUNB,LCN2,MUC5B,NPC1L1,OAS3,PARP14,PARP9,PSMB8,PSMB9,RELB,RIGI,RNF213,S100A4,SAMD9L,SERPINA1,SERPINA3,SLC7A11,SLPI,STING1,TAP1,TNFAIP2,TNFSF10,TRIM22,UBA7,WFDC2,XAF1	57
Infectious Diseases,Organismal Injury and Abnormalities	Infection by rotavirus	1.58e-4	NA	NA	CASP1,CXCL1,IFIH1	3
Infectious Diseases,Organismal Injury and Abnormalities	Infection by Zika virus	1.13e-5	NA	NA	IFITM1,IFITM3,STING1	3
Infectious Diseases,Organismal Injury and Abnormalities	Infection of carcinoma cell lines	4.99e-6	Decreased	-2.158	IFITM1,IFITM3,IRF1,RNF213,UBA7	5
Infectious Diseases,Organismal Injury and Abnormalities	Infection of cells	9.06e-6	NA	0.044	B2M,C3,CARD14,CASP1,CTSL,DDX60L,HMGCR,ICAM1,IFIH1,IFITM1,IFITM3,IRF1,LCN2,MUC5B,PARP9,RIGI,RNF213,SERPINA1,STING1,TAP1,UBA7	21
Infectious Diseases,Organismal Injury and Abnormalities	Infection of endothelial cells	1.32e-4	NA	NA	B2M,IFITM1,IFITM3	3
Infectious Diseases,Organismal Injury and Abnormalities	Infection of mammalia	5.43e-12	Decreased	-2.684	B2M,BCL3,C3,CASP1,CD274,CFB,IFIH1,IL1R1,IRF1,IRF9,LCN2,MUC5B,NFKBIZ,PIGR,PSMB9,RELB,RIGI,SLPI,TAP1,TNFSF10	20
Infectious Diseases,Organismal Injury and Abnormalities	Listeriosis	6.08e-4	NA	NA	IFITM3,RELB,RNF213	3
Infectious Diseases,Organismal Injury and Abnormalities	Neonatal late-onset sepsis	3.75e-11	NA	NA	DHCR7,GBP1,ICAM1,IFIH1,IFIT3,IFIT5,IFITM1,IFITM3,IL15RA,IL1R1,RIGI,SOCS3,TNFSF10,XAF1	14
Infectious Diseases,Organismal Injury and Abnormalities	Parasitic Infection	1.99e-5	NA	-1.195	B2M,BCL3,C3,CD274,CFB,ICAM1,IRF1,PIGR,SOCS3	9
Infectious Diseases,Organismal Injury and Abnormalities	Production of vesicular stomatitis virus	5.21e-4	NA	NA	HERC6,IFIH1	2
Infectious Diseases,Organismal Injury and Abnormalities	Quantity of HIV	1.13e-5	NA	NA	HLA-B,HLA-C,ICAM1	3
Infectious Diseases,Organismal Injury and Abnormalities	Quantity of virus	2.23e-7	NA	-1.067	HLA-B,HLA-C,ICAM1,IFIT3,SLPI,TAP1,TNFSF10	7
Infectious Diseases,Organismal Injury and Abnormalities	Replication of coronavirus	4.2e-9	Decreased	-2.397	CASP1,CD274,IFIH1,IFITM1,IFITM3,IL1R1,PARP14,SCD,UBA7	9
Infectious Diseases,Organismal Injury and Abnormalities	Replication of Flaviviridae	9.68e-10	Decreased	-2.447	CYP1A1,FASN,HMGCR,IFITM1,IFITM3,RIGI,SOCS3,STING1,UBA7,UBE2L6	10
Infectious Diseases,Organismal Injury and Abnormalities	Replication of Hepatitis C virus	5.6e-9	Decreased	-2.228	CYP1A1,FASN,HMGCR,IFITM1,IFITM3,RIGI,SOCS3,UBA7,UBE2L6	9
Infectious Diseases,Organismal Injury and Abnormalities	Replication of Influenza A virus	4.25e-6	NA	-1.744	B2M,BCL3,GBP1,IFITM1,IFITM3,NLRC5,OAS3,RIGI,SLPI,STING1,TAP1,UBA7	12
Infectious Diseases,Organismal Injury and Abnormalities	Replication of Influenza virus	7.43e-7	NA	-1.34	B2M,BCL3,GBP1,IFITM1,IFITM3,NLRC5,OAS3,RIGI,SLPI,STING1,TAP1,TNFSF10,UBA7	13
Infectious Diseases,Organismal Injury and Abnormalities	Replication of Marburg virus	3.48e-4	NA	NA	IFITM1,IFITM3	2
Infectious Diseases,Organismal Injury and Abnormalities	Replication of murine hepatitis virus	2.78e-9	NA	-1.793	CASP1,CD274,IFIH1,IL1R1,PARP14,UBA7	6
Infectious Diseases,Organismal Injury and Abnormalities	Replication of murine hepatitis virus strain A59	7.19e-5	NA	NA	CASP1,IFIH1,IL1R1	3
Infectious Diseases,Organismal Injury and Abnormalities	Replication of Murine herpesvirus 4	5.44e-6	NA	-0.528	CXCL3,IFIH1,IRF1,RIGI	4
Infectious Diseases,Organismal Injury and Abnormalities	Replication of RNA virus	4.75e-14	Decreased	-3.008	B2M,BCL3,CASP1,CD274,CYP1A1,FASN,GBP1,HERC5,HMGCR,IFIH1,IFITM1,IFITM3,IL1R1,IRF1,NLRC5,OAS3,PARP14,RIGI,SCD,SERPINA1,SERPINA5,SLPI,SOCS3,STING1,TAP1,TNFSF10,UBA7,UBE2L6	28
Infectious Diseases,Organismal Injury and Abnormalities	Replication of Sindbis virus	7.26e-4	NA	NA	OAS3,STING1	2
Infectious Diseases,Organismal Injury and Abnormalities	Replication of vesicular stomatitis virus	2.41e-7	Decreased	-2.083	IFIH1,IFITM3,IRF1,RIGI,SERPINA1,SERPINA5,STING1,TAP1	8
Infectious Diseases,Organismal Injury and Abnormalities	Replication of virus	2.32e-15	Decreased	-3.055	B2M,BCL3,BIRC3,CASP1,CD274,CXCL3,CYP1A1,FASN,GBP1,HERC5,HMGCR,ID1,IFIH1,IFITM1,IFITM3,IL1R1,IRF1,NLRC5,OAS3,PARP14,RIGI,SCD,SERPINA1,SERPINA5,SLPI,SOCS3,STING1,TAP1,TNFSF10,UBA7,UBE2L6	31
Infectious Diseases,Organismal Injury and Abnormalities	Replication of Zaire ebolavirus	7.26e-4	NA	NA	IFITM1,IFITM3	2
Infectious Diseases,Organismal Injury and Abnormalities	Sepsis	3.45e-16	NA	-0.02	B2M,BIRC3,C3,CASP1,DHCR7,GBP1,HLA-B,HLA-C,HMGCR,ICAM1,IFI16,IFIH1,IFIT3,IFIT5,IFITM1,IFITM3,IL15RA,IL1R1,LCN2,MUC5B,RELB,RIGI,SLPI,SOCS3,TCN1,TNFSF10,XAF1	27
Infectious Diseases,Organismal Injury and Abnormalities	Septic shock	6.42e-6	NA	1.4	B2M,BIRC3,C3,CASP1,DDX60L,HMGCR,ICAM1,IFI16,SLC7A11,STRA6	10
Infectious Diseases,Organismal Injury and Abnormalities	Severe COVID-19	2.17e-17	NA	NA	ACSL1,APOL1,C3,C4BPA,CFB,HLA-F,IFI44,IFI44L,IFIT3,IFITM3,JUNB,OAS3,PARP14,PARP9,SAMD9L,SERPINA3,TNFAIP2,TRIM22,XAF1	19
Infectious Diseases,Organismal Injury and Abnormalities	Sexually transmitted disease	3.44e-6	NA	NA	C3,CCL20,CD22,HCP5,HLA-C,HMGCR,NPC1L1,RIGI,S100A4	9
Infectious Diseases,Organismal Injury and Abnormalities	Systemic inflammatory response syndrome and/or sepsis	1.08e-17	NA	-0.02	B2M,BIRC3,C3,CASP1,DHCR7,GBP1,HLA-B,HLA-C,HMGCR,ICAM1,IFI16,IFI44,IFI44L,IFIH1,IFIT3,IFIT5,IFITM1,IFITM3,IL15RA,IL1R1,LCN2,MUC5B,RELB,RIGI,SLPI,SOCS3,TCN1,TNFSF10,XAF1	29
Infectious Diseases,Organismal Injury and Abnormalities	Tuberculosis	2.83e-19	NA	NA	CCL20,CD274,COL17A1,FDFT1,GBP1,HMGCR,IFI16,IFI44,IFI44L,IFIH1,IFIT3,IFIT5,IFITM1,IFITM3,LCN2,OAS3,PSMB8,PSMB9,SLC7A11,TAP1,TCN1	21
Infectious Diseases,Organismal Injury and Abnormalities	Viral Infection	1.4e-30	Decreased	-2.85	ACSL1,APOL1,B2M,BCL3,BIRC3,C3,C4BPA,CARD14,CASP1,CCL20,CD22,CD274,CEACAM5,CFB,CTSL,CXCL1,CXCL2,CXCL3,CYP1A1,CYP1B1,DDX60L,EPSTI1,FASN,FDFT1,GBP1,GJB6,HCP5,HERC5,HERC6,HLA-B,HLA-C,HLA-F,HMGCR,ICAM1,ID1,IFI44,IFI44L,IFIH1,IFIT3,IFITM1,IFITM3,IL1R1,IRF1,IRF9,JUNB,LCN2,MUC5B,NFKBIZ,NLRC5,NPC1L1,OAS3,PARP14,PARP9,PSMB8,PSMB9,RELB,RIGI,RNF213,S100A4,SAMD9L,SCD,SERPINA1,SERPINA3,SERPINA5,SLC7A11,SLPI,SO…	77
Infectious Diseases,Organismal Injury and Abnormalities,Respiratory Disease	Infection of lung cancer cell lines	4.99e-6	Decreased	-2.158	IFITM1,IFITM3,IRF1,RNF213,UBA7	5
Infectious Diseases,Organismal Injury and Abnormalities,Respiratory Disease	Infection of respiratory tract	2.04e-6	NA	NA	ACSL1,BCL3,CCL20,CXCL2,CXCL3,HMGCR,IL1R1,LCN2,RIGI,SERPINA1,SLPI,TCN1	12
Infectious Diseases,Organismal Injury and Abnormalities,Respiratory Disease	Viral respiratory infection	1.11e-5	NA	NA	ACSL1,BCL3,CCL20,HMGCR,IL1R1,LCN2,RIGI,SERPINA1,SLPI,TCN1	10
Inflammatory Disease,Inflammatory Response,Neurological Disease,Organismal Injury and Abnormalities	Encephalitis	6.55e-12	NA	-0.007	B2M,C3,CARD14,CASP1,CD274,DHCR7,FDFT1,HMGCR,HSD17B7,ID1,IFITM3,IL1R1,IRF1,IRF9,LSS,MVD,MVK,NFKBIZ,PSMB8,PSMB9,SC5D,STING1,TNFSF10	23
Inflammatory Disease,Inflammatory Response,Organismal Injury and Abnormalities	Inflammation of peritoneum	3.49e-4	NA	NA	BIRC3,C3,CASP1,HMGCR	4
Inflammatory Disease,Inflammatory Response,Organismal Injury and Abnormalities,Renal and Urological Disease	Glomerulonephritis	4.83e-5	NA	NA	APOL1,ASNS,C3,CTSL,EPSTI1,HERC5,ICAM1,IFI44,IFIH1,IRF1,PIGR	11
Inflammatory Disease,Inflammatory Response,Organismal Injury and Abnormalities,Renal and Urological Disease	Nephritis	9.67e-7	NA	-0.816	APOL1,ASNS,C3,CD22,CD274,CFB,CTSL,EPSTI1,HERC5,ICAM1,IFI44,IFIH1,IRF1,PIGR,RELB	15
Inflammatory Disease,Inflammatory Response,Organismal Injury and Abnormalities,Respiratory Disease	Asthma	9.12e-4	NA	NA	C3,HLA-B,HMGCR,ICAM1,IL1R1,LCN2,SLC7A11,SOCS3,STRA6	9
Inflammatory Disease,Inflammatory Response,Organismal Injury and Abnormalities,Respiratory Disease	Inflammation of lung	9.08e-8	NA	0.244	C3,CASP1,CXCL1,CXCL2,CXCL3,FDFT1,HMGCR,ICAM1,IFIH1,IL15RA,IL1R1,NFKBIZ,RELB,S100A4,SERPINA1,SLC7A11,STING1	17
Inflammatory Disease,Inflammatory Response,Organismal Injury and Abnormalities,Respiratory Disease	Pneumonia	4.55e-6	NA	NA	C3,CXCL2,CXCL3,FDFT1,HMGCR,IL1R1,NFKBIZ,S100A4,SERPINA1	9
Inflammatory Disease,Inflammatory Response,Organismal Injury and Abnormalities,Skeletal and Muscular Disorders	Inflammation of muscle	1.13e-17	NA	NA	C3,GBP1,HERC5,HERC6,HLA-B,IFI16,IFI44,IFI44L,IFIH1,IFIT3,IFITM1,IL1R1,IRF9,JUNB,OAS3,PSMB8,RELB,RIGI,SERPINA3,TAP1,TNFSF10,UBE2L6	22
Inflammatory Disease,Neurological Disease,Organismal Injury and Abnormalities	Myelitis	5.75e-13	NA	0.563	B2M,C3,CASP1,CD274,DHCR7,FDFT1,HMGCR,HSD17B7,ID1,IFIH1,IFITM3,IL1R1,IRF1,IRF9,LSS,MVD,MVK,NFKBIZ,PSMB8,PSMB9,SC5D,STING1,TNFSF10	23
Inflammatory Disease,Organismal Injury and Abnormalities	Adult onset Still disease	7.26e-4	NA	NA	ICAM1,IL1R1	2
Inflammatory Disease,Organismal Injury and Abnormalities	Autoinflammatory disorder	3.26e-7	NA	NA	CARD14,CASP1,IL1R1,MVK,PSMB8,PSMB9,STING1	7
Inflammatory Disease,Organismal Injury and Abnormalities	Chronic inflammatory disorder	1.79e-13	NA	NA	ACSL1,B2M,BIRC3,C3,CASP1,CCL20,CD274,CDH3,CFB,CKB,CTSL,CXCL1,CXCL2,CXCL3,CYP1A1,FDFT1,GBP1,HLA-B,HLA-C,HMGCR,ICAM1,IFI16,IL1R1,LCN2,NLRC5,PIGR,PSMB8,PSMB9,S100A4,SAMD9L,SERPINA3,SLC7A11,SLFN5,SLPI,SOCS3,STING1,STRA6,TAP1,TNC,TNFSF10,UBE2L6,UNC93A	42
Inflammatory Disease,Organismal Injury and Abnormalities	Granuloma	8.23e-6	NA	NA	B2M,CSTA,HLA-B,HLA-C,HLA-F,ICAM1,IL15RA,IL1R1,JUNB,TNC,TNFSF10	11
Inflammatory Disease,Organismal Injury and Abnormalities	Multisystem inflammatory syndrome	1.63e-5	NA	NA	IFI44,IFI44L,IFIH1,IL1R1	4
Inflammatory Disease,Organismal Injury and Abnormalities	Severe inflammatory disorder	6.6e-5	NA	NA	ACSL1,BCL3,C3,HMGCR,IFIT3,IL1R1,LCN2,SERPINA1,SLPI,STING1,TCN1	11
Inflammatory Disease,Organismal Injury and Abnormalities,Respiratory Disease	Airway hyperresponsiveness	4.46e-5	NA	0.518	C3,CCL20,CD274,IFIH1,IL15RA,SLPI,SOCS3	7
Inflammatory Disease,Organismal Injury and Abnormalities,Respiratory Disease	Fibrosis of lung	1.55e-5	NA	0.737	AKAP12,C3,CD274,CDH3,CXCL2,GBP4,ICAM1,ID1,IL1R1,MUC5B,NNMT,RELB,SLC7A11,TNC,TNFSF10	15
Inflammatory Disease,Organismal Injury and Abnormalities,Respiratory Disease	Pulmonary emphysema	5.87e-4	NA	NA	CASP1,IL1R1,LCN2,SERPINA1,SLC7A11	5
Inflammatory Response	Cell-mediated response	1.23e-7	NA	1.455	BCL3,C3,CASP1,CD274,HLA-F,ICAM1,IFIH1,IL15RA,IL1R1,IRF1,RELB,STING1	12
Inflammatory Response	Cytotoxic T lymphocyte response	1.75e-5	NA	0.988	CASP1,CD274,IFIH1,IL15RA,STING1	5
Inflammatory Response	Function of immune system	5.21e-9	NA	NA	C3,CD22,CD274,GCNT1,ICAM1,IRF1,LCN2,NFKBIZ,PSMB9,RELB,S100A4	11
Inflammatory Response	Immune response of cells	3.11e-11	Increased	2.579	BIRC3,C3,CASP1,CCL20,CD22,CD274,CKB,CXCL1,CXCL3,CYP1B1,ICAM1,IFIH1,IL15RA,IRF1,IRF9,JUNB,LCN2,MUC5B,PSMB8,RELB,RIGI,SLC7A11,SOCS3,STING1,TAP1,TNFSF10,UBE2L6	27
Inflammatory Response	Inflammatory response	7.92e-9	Increased	2.664	APOL3,BIRC3,C3,CASP1,CCL20,CD274,CXCL1,CXCL2,CXCL3,FASN,GCNT1,GJB6,ICAM1,IFIH1,IL1R1,KCNE3,LCN2,MUC5B,MVK,NFKBIZ,PIGR,S100A4,SERPINA1,SERPINA3,SLPI,SOCS3,STING1,TNC	28
Inflammatory Response	Innate immune response	1.24e-11	NA	1.718	APOL1,BCL3,BIRC3,CASP1,CXCL1,GBP1,HERC5,IFI16,IFIH1,IRF1,LCN2,NLRC5,RIGI,SLPI,STING1,UBA7,UBE2L6	17
Inflammatory Response	Type I interferon response	8.94e-5	NA	NA	IFIH1,IL1R1,RIGI	3
Inflammatory Response,Neurological Disease,Organismal Injury and Abnormalities	Inflammation of nervous system	6.99e-13	NA	0.429	B2M,C3,CARD14,CASP1,CCL20,CD274,DHCR7,FDFT1,HMGCR,HSD17B7,ID1,IFITM3,IL1R1,IRF1,IRF9,LSS,MVD,MVK,NFKBIZ,PSMB8,PSMB9,SC5D,STING1,TNFAIP2,TNFSF10	25
Inflammatory Response,Organismal Injury and Abnormalities	Inflammation of absolute anatomical region	1.07e-30	NA	0.084	ACSL1,AKAP12,APOL1,ASNS,B2M,BCL3,BIRC3,C3,CARD14,CASP1,CCL20,CD22,CD274,CDH3,CEACAM5,CFB,CKB,COL17A1,CTSL,CXCL1,CXCL2,CXCL3,CYP1A1,DDX60L,DHCR7,EPSTI1,FASN,FDFT1,GBP1,HERC5,HLA-B,HLA-C,HMGCR,HSD17B7,ICAM1,ID1,IFI16,IFI44,IFIH1,IFIT3,IFITM3,IL15RA,IL1R1,IRF1,IRF9,JUNB,LCN2,LPIN1,LSS,MVD,MVK,NFKBIZ,NLRC5,NPC1L1,PHLDB2,PIGR,PSMB8,PSMB9,RELB,RIGI,S100A4,SAMD9L,SC5D,SCD,SERPINA1,SERPINA3,SLC7A11,SLFN5…	78
Inflammatory Response,Organismal Injury and Abnormalities	Inflammation of body cavity	3.1e-25	NA	0.024	AKAP12,APOL1,ASNS,B2M,BIRC3,C3,CASP1,CCL20,CD22,CD274,CDH3,CEACAM5,CFB,CKB,CTSL,CXCL1,CXCL2,CXCL3,CYP1A1,DDX60L,EPSTI1,FASN,FDFT1,HERC5,HMGCR,ICAM1,IFI16,IFI44,IFIH1,IFIT3,IL15RA,IL1R1,IRF1,IRF9,JUNB,LCN2,LPIN1,NFKBIZ,NLRC5,NPC1L1,PIGR,PSMB8,RELB,RIGI,S100A4,SCD,SERPINA1,SERPINA3,SLC7A11,SLPI,SOCS3,STING1,STRA6,TAP1,TNFSF10,UBA7	56
Inflammatory Response,Organismal Injury and Abnormalities	Inflammation of organ	4.7e-38	NA	-0.826	AKAP12,APOL1,ASNS,B2M,BCL3,BIRC3,C3,CARD14,CASP1,CCL20,CD22,CD274,CDH3,CEACAM5,CFB,CKB,COL17A1,CSTA,CTSL,CXCL1,CXCL2,CXCL3,CYP1A1,DDX60L,DHCR7,DSG3,EPSTI1,FASN,FDFT1,GBP1,GPX8,HERC5,HLA-B,HLA-C,HLA-F,HMGCR,HSD17B7,ICAM1,ID1,IFI16,IFI44,IFI44L,IFIH1,IFIT3,IFITM3,IHH,IL15RA,IL1R1,IRF1,IRF9,JUNB,LCN2,LPIN1,LSS,MVD,MVK,NFKBIZ,NLRC5,NPC1L1,PHLDB2,PIGR,PSMB8,PSMB9,RELB,RIGI,S100A4,SC5D,SCD,SERPINA1,SER…	79
Inflammatory Response,Organismal Injury and Abnormalities	Inflammation of secretory structure	2.97e-6	NA	-0.896	B2M,CASP1,CYP1A1,HMGCR,ICAM1,IL1R1,JUNB,NFKBIZ,RELB,STING1	10
Inflammatory Response,Organismal Injury and Abnormalities,Renal and Urological Disease	Acute renal allograft rejection	2.19e-4	NA	NA	B2M,C3,SERPINA3	3
Inflammatory Response,Organismal Injury and Abnormalities,Respiratory Disease	Inflammation of respiratory system	1.79e-8	NA	0.026	C3,CASP1,CXCL1,CXCL2,CXCL3,CYP1B1,FDFT1,HLA-B,HMGCR,ICAM1,IFIH1,IL15RA,IL1R1,LCN2,MUC5B,NFKBIZ,RELB,S100A4,SERPINA1,SLC7A11,SOCS3,STING1,STRA6	23
Inflammatory Response,Organismal Injury and Abnormalities,Respiratory Disease	Inflammation of respiratory system component	7.96e-8	NA	0.263	C3,CASP1,CXCL1,CXCL2,CXCL3,CYP1B1,FDFT1,HLA-B,HMGCR,ICAM1,IFIH1,IL15RA,IL1R1,LCN2,NFKBIZ,RELB,S100A4,SERPINA1,SLC7A11,SOCS3,STING1,STRA6	22
Lipid Metabolism,Molecular Transport,Small Molecule Biochemistry	Absorption of lipid	5.4e-5	NA	NA	AKR1C1/AKR1C2,C3,CASP1,NPC1L1,TNFSF10	5
Lipid Metabolism,Molecular Transport,Small Molecule Biochemistry	Accumulation of farnesyl pyrophosphate	3.53e-5	NA	NA	FDFT1,HMGCR	2
Lipid Metabolism,Molecular Transport,Small Molecule Biochemistry	Cholesterol transport	9.39e-4	NA	0.832	ACSL1,LSS,NPC1L1,SCD,SLC51B,STARD4	6
Lipid Metabolism,Molecular Transport,Small Molecule Biochemistry	Concentration of cholesterol	1.13e-7	NA	-1.305	BCL3,C4BPA,CASP1,CD274,CYP1B1,DHCR7,FASN,FDFT1,HMGCR,ICAM1,KCNE3,LCN2,NPC1L1,SC5D,SCD,STARD4	16
Lipid Metabolism,Molecular Transport,Small Molecule Biochemistry	Concentration of fatty acid	7.26e-5	NA	-0.821	ACSL1,C3,CASP1,CD274,CYP1A1,CYP1B1,FASN,IL15RA,LCN2,LPIN1,SCD,SERPINA1	12
Lipid Metabolism,Molecular Transport,Small Molecule Biochemistry	Concentration of lipid	3.39e-8	NA	-0.805	ACSL1,BCL3,C3,C4BPA,CASP1,CD274,CFB,CYP1A1,CYP1B1,DHCR7,FASN,FDFT1,HMGCR,ICAM1,IHH,IL15RA,IL1R1,KCNE3,LCN2,LPIN1,NPC1L1,SC5D,SCD,SERPINA1,SERPINA3,SLC4A4,STARD4,STRA6,TNFSF10	29
Lipid Metabolism,Molecular Transport,Small Molecule Biochemistry	Concentration of triacylglycerol	1.91e-4	NA	-0.084	ACSL1,BCL3,C3,C4BPA,CASP1,CYP1B1,FASN,LCN2,LPIN1,NPC1L1,SCD,SERPINA3	12
Lipid Metabolism,Molecular Transport,Small Molecule Biochemistry	Quantity of linoleic acid	2.55e-4	NA	NA	CD274,LPIN1,SCD	3
Lipid Metabolism,Molecular Transport,Small Molecule Biochemistry	Quantity of polyunsaturated fatty acids	1.25e-4	NA	-0.975	CD274,CYP1A1,CYP1B1,LCN2,LPIN1,SCD,SERPINA1	7
Lipid Metabolism,Molecular Transport,Small Molecule Biochemistry	Quantity of steroid	6.34e-7	NA	-0.6	BCL3,C4BPA,CASP1,CD274,CYP1B1,DHCR7,FASN,FDFT1,HMGCR,ICAM1,IHH,IL1R1,KCNE3,LCN2,NPC1L1,SC5D,SCD,SLC4A4,STARD4	19
Lipid Metabolism,Molecular Transport,Small Molecule Biochemistry	Release of prostaglandin	7.11e-5	Increased	2.213	C3,IL1R1,LPIN1,TNC,TNFSF10	5
Lipid Metabolism,Molecular Transport,Small Molecule Biochemistry	Transport of steroid	3.6e-4	NA	0.943	ACSL1,AKR1C1/AKR1C2,LSS,NPC1L1,SCD,SLC51B,STARD4	7
Lipid Metabolism,Molecular Transport,Small Molecule Biochemistry	Uptake of lipid	9.54e-6	NA	0.632	ACSL1,AKR1C1/AKR1C2,C3,CASP1,IL15RA,NPC1L1,SLC51B,STRA6,TNFSF10	9
Lipid Metabolism,Molecular Transport,Small Molecule Biochemistry,Vitamin and Mineral Metabolism	Concentration of retinol	4.33e-4	NA	NA	LCN2,SCD,STRA6	3
Lipid Metabolism,Molecular Transport,Small Molecule Biochemistry,Vitamin and Mineral Metabolism	Quantity of vitamin A	7.26e-4	NA	NA	SCD,STRA6	2
Lipid Metabolism,Nucleic Acid Metabolism,Small Molecule Biochemistry	Conversion of acyl-coenzyme A	2.19e-4	NA	NA	ACSL1,FASN,HMGCR	3
Lipid Metabolism,Small Molecule Biochemistry	Biosynthesis of polyunsaturated fatty acids	7.29e-4	NA	0.785	CASP1,CXCL1,CXCL3,CYP1B1,FASN,RELB,SCD,TNFSF10	8
Lipid Metabolism,Small Molecule Biochemistry	Biosynthesis of stearic acid	7.26e-4	NA	NA	FASN,SCD	2
Lipid Metabolism,Small Molecule Biochemistry	Conversion of fatty acid	4.55e-4	NA	-1.067	ACSL1,ALDH3A1,FASN,HMGCR	4
Lipid Metabolism,Small Molecule Biochemistry	Conversion of lipid	6.14e-5	NA	0.18	ACSL1,AKR1C1/AKR1C2,ALDH3A1,CYP1A1,CYP1B1,FASN,HMGCR,SCD	8
Lipid Metabolism,Small Molecule Biochemistry	Conversion of palmitic acid	2.41e-5	NA	NA	ACSL1,ALDH3A1,FASN	3
Lipid Metabolism,Small Molecule Biochemistry	Demethylation of 2-hydroxyestradiol	3.53e-5	NA	NA	CYP1A1,CYP1B1	2
Lipid Metabolism,Small Molecule Biochemistry	Fatty acid metabolism	3.42e-6	NA	0.777	ACSL1,AKR1C1/AKR1C2,CASP1,CXCL1,CXCL3,CYP1A1,CYP1B1,FASN,LPIN1,LSS,NPC1L1,RELB,SC5D,SCD,SLC51B,SOCS3,STARD4,STRA6,TNFSF10	19
Lipid Metabolism,Small Molecule Biochemistry	Homeostasis of lipid	7.37e-5	NA	NA	AKR1C1/AKR1C2,C3,DHCR7,HMGCR,HSD17B7,NPC1L1,SC5D,SCD,TLCD2	9
Lipid Metabolism,Small Molecule Biochemistry	Incorporation of lipid	1.62e-4	NA	-1.185	ACSL1,C3,FASN,SCD	4
Lipid Metabolism,Small Molecule Biochemistry	Incorporation of long chain fatty acid	5.46e-4	NA	NA	ACSL1,C3,SCD	3
Lipid Metabolism,Small Molecule Biochemistry	Lipolysis of cells	6.92e-4	NA	-1.131	C3,FASN,SCD,SNCG	4
Lipid Metabolism,Small Molecule Biochemistry	Metabolism of eicosanoid	3.89e-4	NA	1.311	AKR1C1/AKR1C2,CASP1,CXCL1,CXCL3,CYP1A1,CYP1B1,FASN,RELB,TNFSF10	9
Lipid Metabolism,Small Molecule Biochemistry	Metabolism of membrane lipid derivative	3.67e-6	NA	-1.067	ACSL1,CYP1B1,DHCR7,FASN,FDFT1,HMGCR,HSD17B7,LPIN1,LSS,MVK,NPC1L1,PIGZ,SCD,SERPINA1,SOCS3,TNFSF10	16
Lipid Metabolism,Small Molecule Biochemistry	Modification of palmitic acid	1.11e-4	NA	0	ACSL1,ALDH3A1,FASN,LPIN1,SCD	5
Lipid Metabolism,Small Molecule Biochemistry	Reduction of lipid	4.32e-5	NA	NA	AKR1C1/AKR1C2,DHCR7,HMGCR,HSD17B7	4
Lipid Metabolism,Small Molecule Biochemistry	Synthesis of fatty acid	1.62e-4	NA	-0.652	ACSL1,CASP1,CXCL1,CXCL3,CYP1A1,CYP1B1,FASN,RELB,SCD,SOCS3,TNFSF10	11
Lipid Metabolism,Small Molecule Biochemistry	Synthesis of lipid	2.31e-7	NA	-1.329	ACSL1,AKR1C1/AKR1C2,C3,CASP1,CXCL1,CXCL3,CYP1A1,CYP1B1,DHCR7,FASN,FDFT1,HMGCR,HSD17B7,LPIN1,LSS,MVD,MVK,NPC1L1,PIGZ,RELB,SCD,SERPINA1,SOCS3,STARD4,TNFSF10	25
Lipid Metabolism,Small Molecule Biochemistry	Synthesis of long chain fatty acid	1.92e-4	NA	NA	ACSL1,CYP1A1,FASN,SCD	4
Lipid Metabolism,Small Molecule Biochemistry	Synthesis of triacylglycerol	2.27e-4	NA	NA	ACSL1,C3,FASN,LPIN1,SCD	5
Lipid Metabolism,Small Molecule Biochemistry,Vitamin and Mineral Metabolism	Conversion of vitamin A	7.26e-4	NA	NA	CYP1A1,CYP1B1	2
Lipid Metabolism,Small Molecule Biochemistry,Vitamin and Mineral Metabolism	Homeostasis of cholesterol	1.82e-4	NA	NA	AKR1C1/AKR1C2,DHCR7,HMGCR,NPC1L1,SC5D,SCD	6
Lipid Metabolism,Small Molecule Biochemistry,Vitamin and Mineral Metabolism	Metabolism of sterol	7.34e-8	Decreased	-2.2	CYP1B1,DHCR7,FDFT1,HMGCR,HSD17B7,LSS,MVK,NPC1L1,SERPINA1,TNFSF10	10
Lipid Metabolism,Small Molecule Biochemistry,Vitamin and Mineral Metabolism	Steroid metabolism	3.72e-6	NA	-0.679	AKR1C1/AKR1C2,CYP1A1,CYP1B1,DHCR7,FDFT1,HMGCR,HSD17B7,LSS,MVK,NPC1L1,SERPINA1,TNFSF10	12
Lipid Metabolism,Small Molecule Biochemistry,Vitamin and Mineral Metabolism	Synthesis of cholesterol	8.08e-9	Decreased	-2.2	DHCR7,FDFT1,HMGCR,HSD17B7,LSS,MVK,NPC1L1,SERPINA1,TNFSF10	9
Lipid Metabolism,Small Molecule Biochemistry,Vitamin and Mineral Metabolism	Synthesis of steroid	2.41e-7	NA	-1.914	AKR1C1/AKR1C2,CYP1A1,CYP1B1,DHCR7,FDFT1,HMGCR,HSD17B7,LSS,MVK,NPC1L1,SCD,SERPINA1,STARD4,TNFSF10	14
Lipid Metabolism,Small Molecule Biochemistry,Vitamin and Mineral Metabolism	Synthesis of sterol	1.39e-10	Decreased	-2.607	DHCR7,FDFT1,HMGCR,HSD17B7,LSS,MVK,NPC1L1,SCD,SERPINA1,STARD4,TNFSF10	11
Lipid Metabolism,Small Molecule Biochemistry,Vitamin and Mineral Metabolism	Synthesis of terpenoid	1.19e-7	NA	-1.914	AKR1C1/AKR1C2,CYP1A1,CYP1B1,DHCR7,FDFT1,HMGCR,HSD17B7,LSS,MVD,MVK,NPC1L1,SCD,SERPINA1,STARD4,TNFSF10	15
Lymphoid Tissue Structure and Development,Organ Morphology,Tissue Morphology	Quantity of lymphoid organ	1.92e-4	NA	0.251	AKAP12,B2M,BCL3,ID1,IL15RA,IRF1,LCN2,RELB,SLC4A4,TAP1	10
Lymphoid Tissue Structure and Development,Organ Morphology,Tissue Morphology	Quantity of red pulp	9.05e-4	NA	NA	AKAP12,RELB,SLC4A4	3
Lymphoid Tissue Structure and Development,Tissue Morphology	Quantity of lymphatic system cells	4.81e-8	NA	1.706	B2M,BCL3,BIRC3,C3,CD22,CD274,CYP1A1,GCNT1,ICAM1,ID1,IFIH1,IL15RA,IL1R1,IRF1,LCN2,NLRC5,PCLAF,PIGR,PSMB8,PSMB9,RELB,RIGI,SLC4A4,SOCS3,STING1,TAP1,TNFSF10	27
Lymphoid Tissue Structure and Development,Tissue Morphology	Quantity of lymphoid tissue	2e-6	NA	1.188	AKAP12,B2M,BCL3,C3,CD22,CD274,ID1,IFIH1,IL15RA,IRF1,LCN2,RELB,RIGI,SLC4A4,TAP1	15
Metabolic Disease,Neurological Disease,Organismal Injury and Abnormalities,Psychological Disorders	Alzheimer disease	2.14e-5	NA	NA	C3,CASP1,CD274,CFB,DDX60L,DHCR7,FDFT1,HMGCR,ICAM1,IFITM3,LCN2,LSS,MVK,NFKBIZ,SC5D,SCD,SERPINA1,SERPINA3	18
Metabolic Disease,Organismal Injury and Abnormalities	Amyloidosis	2.79e-7	NA	NA	B2M,C3,CASP1,CCL20,CD274,CFB,CXCL3,DDX60L,DHCR7,FDFT1,HMGCR,ICAM1,IFITM3,LCN2,LSS,MVK,NFKBIZ,RELB,SC5D,SCD,SERPINA1,SERPINA3	22
Metabolic Disease,Organismal Injury and Abnormalities	Glucose metabolism disorder	2.96e-23	NA	-0.149	ACSL1,ATP10B,B2M,B3GALT5,BCL3,BTN3A1,BTN3A2,BTN3A3,C3,CASP1,CCL20,CD22,CD274,CFB,CKB,COL17A1,CSTA,CTSL,CXCL1,CXCL2,CXCL3,DDX60,DHCR7,FASN,FDFT1,GBP4,HCP5,HERC6,HLA-B,HLA-C,HLA-F,HMGCR,ICAM1,ID1,IFI16,IFI44,IFIH1,IFIT3,IFITM3,IHH,IL15RA,IL1R1,IRF1,IRF9,JUNB,LCN2,LPIN1,MUC5B,NNMT,NPC1L1,PARP14,PSMB8,PSMB9,PTPRB,S100A4,SAMD9L,SCD,SEMA6B,SERPINA1,SERPINA3,SLC7A11,SLPI,SOCS3,STING1,STRA6,TAP1,TNC,TNFS…	71
Molecular Transport	Increased Levels of Blood Urea Nitrogen	4.32e-5	Increased	2	C3,CASP1,CFB,IL1R1	4
Molecular Transport	Transport of molecule	1.88e-4	Increased	3.18	ACSL1,AKR1C1/AKR1C2,APOL1,B2M,BCL3,C3,CASP1,CD22,CXCL2,CXCL3,DTX3L,GRK3,HMGCR,IL15RA,IRF1,KCNE3,LCN2,LSS,NPC1L1,PIGR,SCD,SLC28A3,SLC4A4,SLC51B,SLC7A11,SNCG,SOCS3,STARD4,STRA6,TAP1,TCN1	31
Molecular Transport,Protein Trafficking	Transport of protein fragment	3.48e-4	NA	NA	PIGR,TAP1	2
Nervous System Development and Function,Neurological Disease,Organ Morphology,Organismal Development,Organismal Injury and Abnormalities	Abnormal morphology of lateral geniculate nucleus	5.21e-4	NA	NA	B2M,TAP1	2
Nervous System Development and Function,Tissue Morphology	Quantity of oligodendrocytes	3.26e-4	NA	NA	CXCL1,CXCL2,GJB6,SOCS3	4
Neurological Disease,Ophthalmic Disease,Organismal Injury and Abnormalities	Age-related macular degeneration	3.35e-4	NA	NA	C3,CASP1,CFB,LCN2,SERPINA3	5
Neurological Disease,Ophthalmic Disease,Organismal Injury and Abnormalities	Maculopathy	4.03e-4	NA	NA	C3,CASP1,CDH3,CFB,LCN2,SERPINA3	6
Neurological Disease,Organismal Injury and Abnormalities	Hypernociception	1.1e-4	NA	NA	CXCL1,CXCL2,IL15RA	3
Neurological Disease,Organismal Injury and Abnormalities	Movement Disorders	3.75e-7	NA	1.334	B2M,BTN3A1,C3,CASP1,CD22,CKB,DDX60L,DHCR7,DTX3L,FDFT1,GBP1,GJB6,HLA-B,HMGCR,IFI44,IFIH1,IFIT3,IL1R1,JUNB,LCN2,PARP9,PSMB8,PSMB9,RELB,RIGI,RNF213,SAMD9L,SCD,SEMA6B,SERPINA1,SERPINA3,SNCG,STARD4,STING1	34
Neurological Disease,Organismal Injury and Abnormalities	Neurogenic lesion	2.46e-5	NA	NA	ACSL1,AKAP12,AKR1C1/AKR1C2,ALDH3A1,APOL3,ATP10B,B3GALT5,BCAM,BIRC3,BTN3A1,BTN3A2,C3,C4BPA,CASP1,CCL20,CD22,CD274,CEACAM5,CHRD,CKB,CMPK2,COL17A1,CYP1A1,DDX60,DDX60L,DTX3L,FAM83A,FASN,GBP1,GBP4,GCNT1,GDA,GRK3,HERC5,HERC6,HLA-B,HLA-F,HMGCR,ICAM1,IFI16,IFI44,IFI44L,IFIH1,IFIT3,IFITM1,IFITM3,IHH,IL15RA,IL1R1,IRF1,KCNE3,LPIN1,LSS,MMRN2,MUC5B,NCOA7,NFKBIZ,NLRC5,OAS3,PARP14,PGM5,PHLDB2,PIGR,PIGZ,PTPRB,RE…	87
Neurological Disease,Organismal Injury and Abnormalities	Neurological signs	1.01e-9	NA	0.293	B2M,BTN3A1,C3,CASP1,CD274,CKB,DDX60L,DHCR7,DTX3L,FDFT1,GBP1,GJB6,HMGCR,IFI44,IFIH1,IFIT3,IL15RA,JUNB,NNMT,PARP9,PSMB8,PSMB9,RELB,RIGI,RNF213,SAMD9L,SCD,SERPINA1,SERPINA3,STARD4	30
Neurological Disease,Organismal Injury and Abnormalities	Progressive encephalopathy	4.18e-5	NA	NA	C3,CASP1,CD274,CFB,DDX60L,DHCR7,FASN,FDFT1,HLA-B,HMGCR,ICAM1,IFITM3,LCN2,LSS,MVK,NFKBIZ,NNMT,PSMB9,S100A4,SC5D,SCD,SEMA6B,SERPINA1,SERPINA3,SNCG	25
Neurological Disease,Organismal Injury and Abnormalities	Progressive motor neuropathy	2.88e-7	NA	NA	C3,CARD14,CASP1,CXCL1,DHCR7,EPSTI1,FASN,FDFT1,HLA-B,HLA-F,HMGCR,IL1R1,MVK,NNMT,OAS3,PSMB8,PSMB9,RNF213,S100A4,SC5D,SERPINA3,SNCG,TNC,TRIM22	24
Neurological Disease,Organismal Injury and Abnormalities	Progressive neurological disorder	3.76e-9	NA	1	C3,CARD14,CASP1,CD274,CFB,CXCL1,DDX60L,DHCR7,EPSTI1,FASN,FDFT1,GJB6,HLA-B,HLA-F,HMGCR,ICAM1,IFITM3,IL1R1,LCN2,LSS,MVK,NFKBIZ,NNMT,OAS3,PSMB8,PSMB9,RNF213,S100A4,SC5D,SCD,SEMA6B,SERPINA1,SERPINA3,SNCG,TNC,TRIM22	36
Neurological Disease,Organismal Injury and Abnormalities,Psychological Disorders	Disorder of basal ganglia	2.81e-9	NA	NA	B2M,BTN3A1,C3,CASP1,CD22,CKB,DDX60L,DHCR7,DTX3L,FDFT1,GBP1,GJB6,HLA-B,HMGCR,IFI44,IFIH1,IFIT3,JUNB,PARP9,PSMB8,PSMB9,RELB,RIGI,RNF213,SAMD9L,SCD,SERPINA1,SERPINA3,SLC7A11,SNCG,STARD4	31
Neurological Disease,Organismal Injury and Abnormalities,Skeletal and Muscular Disorders	Neuromuscular disease	7.3e-13	NA	1.934	B2M,BCL3,BTN3A1,C3,CARD14,CASP1,CFB,CKB,CXCL1,DDX60L,DHCR7,DTX3L,EPSTI1,FDFT1,GBP1,GJB6,HLA-B,HLA-F,HMGCR,IFI44,IFIH1,IFIT3,IL1R1,JUNB,MVK,OAS3,PARP9,PSMB8,PSMB9,RELB,RIGI,RNF213,SAMD9L,SC5D,SCD,SERPINA1,SERPINA3,SNCG,STARD4,TNC,TRIM22	41
Neurological Disease,Organismal Injury and Abnormalities,Skeletal and Muscular Disorders	Neuromuscular disease with neuropathy	3.48e-8	NA	NA	C3,CARD14,CASP1,CXCL1,DHCR7,EPSTI1,FDFT1,HLA-B,HLA-F,HMGCR,IL1R1,MVK,OAS3,PSMB8,PSMB9,RNF213,SC5D,SERPINA3,SNCG,TNC,TRIM22	21
Neurological Disease,Organismal Injury and Abnormalities,Skeletal and Muscular Disorders	Progressive neuromuscular disease	1.15e-8	NA	NA	C3,CARD14,CASP1,CXCL1,DHCR7,EPSTI1,FDFT1,HLA-B,HLA-F,HMGCR,IL1R1,MVK,OAS3,PSMB8,PSMB9,RNF213,SC5D,SERPINA3,SNCG,TNC,TRIM22	21
Nutritional Disease,Organismal Injury and Abnormalities	Obesity	4.47e-4	NA	-0.774	C3,CASP1,CKB,CXCL2,DDX60L,DHCR7,FASN,HMGCR,ICAM1,IL1R1,LCN2,LPIN1,NPC1L1,SCD,SNCG,SOCS3	16
Nutritional Disease,Organismal Injury and Abnormalities	Weight gain	1.42e-5	NA	1.869	BCAM,C3,CASP1,CYP1A1,CYP1B1,FASN,ICAM1,ID1,IL1R1,JUNB,NPC1L1,SCD,SOCS3	13
Nutritional Disease,Organismal Injury and Abnormalities	Weight loss	5.58e-4	NA	-0.707	C3,CASP1,CXCL3,CYP1A1,DSG3,IL1R1,RIGI,SOCS3,STING1	9
Ophthalmic Disease,Organismal Injury and Abnormalities	Abnormality of lacrimal gland	3.36e-4	NA	NA	CYP1A1,IL1R1,NFKBIZ	3
Ophthalmic Disease,Organismal Injury and Abnormalities	Disease of retina	1.23e-7	NA	0.308	AKAP12,B2M,C3,CASP1,CDH3,CFB,EPSTI1,HMGCR,ICAM1,ID1,IL1R1,IRF9,LCN2,MMRN2,MVK,NNMT,SEMA6B,SERPINA3,SLC7A11,SOCS3,STING1,STRA6,TNC	23
Organismal Development	Abnormal morphology of body cavity	2.2e-5	NA	NA	ACSL1,AKAP12,APOL1,B2M,BCAM,BCL3,BIRC3,C3,CD274,CYP1A1,DHCR7,FASN,FDFT1,GCNT1,HERC6,HMGCR,HSD17B7,ICAM1,ID1,IHH,IL1R1,IRF1,IRF9,KCNE3,NFKBIZ,NLRC5,PIGR,RELB,RIGI,SC5D,SLC4A4,SOCS3	32
Organismal Development	Mass of organism	7.38e-5	NA	-1.657	C3,CEACAM5,FASN,ID1,IFITM3,IHH,IL1R1,LCN2,LPIN1,OAS3,SCD,SOCS3,STARD4	13
Organismal Development	Morphology of body cavity	9.11e-6	NA	NA	ACSL1,AKAP12,APOL1,B2M,BCAM,BCL3,BIRC3,C3,CD274,CFB,CYP1A1,DHCR7,FASN,FDFT1,GCNT1,HERC6,HMGCR,HSD17B7,ICAM1,ID1,IHH,IL1R1,IRF1,IRF9,JUNB,KCNE3,LCN2,NFKBIZ,NLRC5,PIGR,RELB,RIGI,SC5D,SLC4A4,SOCS3,STARD4	36
Organismal Development,Organismal Injury and Abnormalities	Abnormal morphology of abdomen	1.02e-5	NA	NA	AKAP12,APOL1,B2M,BCAM,BCL3,C3,CD274,CYP1A1,DHCR7,FDFT1,GCNT1,HERC6,ICAM1,IHH,IRF1,KCNE3,NFKBIZ,NLRC5,PIGR,RELB,RIGI,SC5D,SLC4A4,SOCS3	24
Organismal Development,Organismal Injury and Abnormalities	Abnormal morphology of head	8.2e-4	NA	NA	AKAP12,B2M,C3,CHRD,CKB,CYP1B1,DHCR7,FDFT1,ICAM1,ID1,IHH,IL1R1,MMRN2,MUC5B,NFKBIZ,SC5D,SCD,SLC4A4,STRA6,TAP1	20
Organismal Development,Tissue Development	Morphogenesis of epithelial tissue	8.88e-4	NA	NA	CXCL2,ID1,IHH,LCN2,TNC,VSIG1	6
Organismal Functions	Energy expenditure	4.83e-4	NA	-0.2	C3,CASP1,CKB,LPIN1,SCD,SNCG,SOCS3	7
Organismal Injury and Abnormalities	Abdominal lesion	5.35e-9	NA	0.948	ACSL1,AKAP12,AKR1C1/AKR1C2,ALDH3A1,APOL1,APOL3,ASNS,ATP10B,B2M,B3GALT5,BCAM,BCL3,BIRC3,BTN3A1,BTN3A2,C3,C4BPA,CARD14,CASP1,CCL20,CD22,CD274,CDH3,CEACAM19,CEACAM5,CFB,CHRD,CKB,CMPK2,COL17A1,CTSL,CXCL1,CXCL2,CXCL3,CYP1A1,CYP1B1,DDX60,DDX60L,DHCR7,DSG3,DTX3L,EPSTI1,FAM83A,FASN,FDFT1,GBP1,GBP4,GCNT1,GDA,GJB6,GPX8,GRK3,HERC5,HERC6,HHLA2,HLA-B,HLA-C,HLA-F,HMGCR,HSD17B7,HSPE1,ICAM1,ID1,IFI16,IFI44,IFI44…	134
Organismal Injury and Abnormalities	Abnormality of peritoneum	2.51e-4	NA	NA	BIRC3,C3,CASP1,HMGCR,RELB	5
Organismal Injury and Abnormalities	Acute disease	5.98e-7	NA	1.938	ACSL1,APOL1,B2M,BCAM,BCL3,BIRC3,C3,CARD14,CASP1,CD22,CD274,CEACAM5,CMPK2,CXCL3,CYP1A1,DDX60,DDX60L,HLA-B,HLA-C,HMGCR,HSD17B7,ICAM1,ID1,IFI16,IFI44L,IFITM3,IL1R1,IRF1,JUNB,LCN2,LPIN1,MUC5B,NLRC5,NPC1L1,PARP14,PIGR,PSMB8,PSMB9,PTPRB,SAMD9L,SERPINA1,SERPINA3,SLC7A11,SLPI,STING1,STRA6,TCN1,TNC,VSIG1,XAF1	50
Organismal Injury and Abnormalities	Benign lesion	1.49e-10	NA	-0.168	ACSL1,BCL3,C3,CDH3,CFB,CSTA,CYP1B1,DHCR7,DSG3,FDFT1,HLA-B,HLA-F,ID1,IFI44L,IFIH1,IFIT3,IFITM3,IHH,JUNB,LCN2,NFKBIZ,PGM5,PHLDB2,RELB,S100A4,SCD,SERPINA1,SLC4A4,SLC51B,SLC7A11,SLPI,SOCS3,STING1,TCN1,TNC,TNFSF10,XAF1	37
Organismal Injury and Abnormalities	Bleeding	5.5e-4	NA	-1.026	ALDH3A1,BIRC3,C3,CASP1,HMGCR,ICAM1,ID1,IL1R1,RELB,SERPINA1,SERPINA3,SLPI,STING1	13
Organismal Injury and Abnormalities	Damage of genitourinary system	4.71e-6	NA	0.831	B2M,C3,CFB,HMGCR,ICAM1,IL1R1,LCN2,PTPRB,SERPINA3,SERPINA5,SLC7A11	11
Organismal Injury and Abnormalities	Fibrosis	1.2e-12	NA	0.824	ACSL1,AKAP12,B2M,C3,CASP1,CD274,CDH3,CXCL2,CYP1B1,DDX60L,GBP4,HERC6,HLA-B,HMGCR,ICAM1,ID1,IFIH1,IHH,IL1R1,IRF1,IRF9,LCN2,MUC5B,NNMT,PSMB8,PTPRB,RELB,SCD,SERPINA1,SERPINA3,SERPINA5,SLC51B,SLC7A11,SOCS3,TNC,TNFSF10,WFDC2	37
Organismal Injury and Abnormalities	Intermittent claudication	8.24e-4	NA	NA	HMGCR,ICAM1,NNMT	3
Organismal Injury and Abnormalities	Interstitial fibrosis	2.21e-4	NA	-0.391	ACSL1,C3,IRF9,LCN2,MUC5B,PTPRB,WFDC2	7
Organismal Injury and Abnormalities	Non-malignant disorder	4.67e-15	NA	0.46	ACSL1,B2M,BCL3,BTN3A1,BTN3A3,C3,C4BPA,CASP1,CCL20,CDH3,CFB,CHRD,CKB,COL17A1,CSTA,CXCL3,CYP1B1,DHCR7,DSG3,FDFT1,GBP1,HLA-B,HLA-C,HLA-F,HMGCR,HSD17B7,ICAM1,ID1,IFI44L,IFIH1,IFIT3,IFITM1,IFITM3,IHH,IL1R1,IRF1,JUNB,LCN2,MYADM,NFKBIZ,PGM5,PHLDB2,PSMB8,RELB,S100A4,SC5D,SCD,SERPINA1,SLC4A4,SLC51B,SLPI,SOCS3,STING1,STRA6,TCN1,TNC,TNFSF10,WFDC2,XAF1	59
Organismal Injury and Abnormalities	Soft tissue lesion	6.61e-6	NA	1.067	ACSL1,AKAP12,AKR1C1/AKR1C2,ALDH3A1,APOL3,ATP10B,B3GALT5,BCAM,BIRC3,BTN3A1,BTN3A2,C3,C4BPA,CASP1,CCL20,CD22,CD274,CEACAM19,CEACAM5,CHRD,CKB,CMPK2,COL17A1,CTSL,CYP1A1,DDX60,DDX60L,DTX3L,FAM83A,FASN,GBP1,GBP4,GCNT1,GDA,GRK3,HERC5,HERC6,HLA-B,HLA-F,HMGCR,ICAM1,IFI16,IFI44,IFI44L,IFIH1,IFIT3,IFITM1,IFITM3,IHH,IL15RA,IL1R1,IRF1,KCNE3,LPIN1,LSS,MMRN2,MUC5B,NCOA7,NFKBIZ,NLRC5,NPC1L1,OAS3,PARP14,PGM5,PHLD…	92
Organismal Injury and Abnormalities	Ulcer	5.88e-5	NA	NA	CASP1,COL17A1,CTSL,DSG3,NFKBIZ,SLC7A11,STING1	7
Organismal Injury and Abnormalities,Organismal Survival	Organismal death	4.04e-10	NA	-1.583	AKAP12,APOL1,B2M,B3GALT5,BCL3,BIRC3,C3,CASP1,CD22,CD274,CDH3,CEACAM5,CFB,CHRD,CKB,CXCL2,CXCL3,CYP1A1,DHCR7,DSG3,FASN,FDFT1,GJB6,GPX8,GRK3,HMGCR,HSD17B7,HSPE1,ICAM1,ID1,IFIH1,IFITM1,IHH,IL15RA,IL1R1,IRF1,IRF9,JUNB,LCN2,LINC01503,MUC5B,NFKBIZ,NNMT,PARP9,PCLAF,PHLDB2,RELB,RIGI,S100A4,SC5D,SCD,SERPINA1,SERPINA3,SLC4A4,SLC7A11,SLFN5,SLPI,SNCG,SOCS3,STING1,TNC,TNFSF10	62
Organismal Injury and Abnormalities,Psychological Disorders	Alcohol use disorder	8.86e-6	NA	NA	CXCL1,CXCL2,HMGCR,IFIT3,IL1R1,S100A4,SLC7A11,STING1	8
Organismal Injury and Abnormalities,Renal and Urological Disease	Acute kidney injury	4.77e-4	NA	NA	B2M,HMGCR,LCN2,SERPINA3,SLC7A11	5
Organismal Injury and Abnormalities,Renal and Urological Disease	C3 glomerulopathy	1.05e-4	NA	NA	C3,CFB	2
Organismal Injury and Abnormalities,Renal and Urological Disease	Chronic kidney disease	1.86e-6	NA	NA	APOL1,C3,CTSL,CYP1A1,HMGCR,IRF1,JUNB,LCN2,MVD,NPC1L1,PTPRB,SLC7A11,WFDC2	13
Organismal Injury and Abnormalities,Renal and Urological Disease	Chronic renal failure	6.53e-5	NA	NA	C3,CYP1A1,HMGCR,LCN2,NPC1L1,PTPRB,SLC7A11,WFDC2	8
Organismal Injury and Abnormalities,Renal and Urological Disease	Damage of renal tubule	4.85e-4	NA	NA	C3,CFB,ICAM1,LCN2	4
Organismal Injury and Abnormalities,Renal and Urological Disease	End stage renal disease	1.38e-4	NA	NA	C3,HMGCR,LCN2,NPC1L1,PTPRB,SLC7A11,WFDC2	7
Organismal Injury and Abnormalities,Renal and Urological Disease	Failure of kidney	2.22e-7	NA	1.387	B2M,C3,CASP1,CD274,CFB,CYP1A1,HMGCR,LCN2,NPC1L1,PTPRB,SERPINA3,SLC7A11,WFDC2	13
Organismal Injury and Abnormalities,Renal and Urological Disease	Fibrosis of kidney	7.49e-4	NA	1.698	C3,CYP1B1,IRF1,LCN2,PTPRB,WFDC2	6
Organismal Injury and Abnormalities,Renal and Urological Disease	Glomerulosclerosis	1.86e-4	NA	1.546	APOL1,C3,CTSL,CYP1B1,IRF1,LCN2,PTPRB,WFDC2	8
Organismal Injury and Abnormalities,Renal and Urological Disease	Injury of kidney	1.54e-6	NA	1.171	B2M,C3,CFB,HMGCR,ICAM1,IL1R1,LCN2,PTPRB,SERPINA3,SLC7A11	10
Organismal Injury and Abnormalities,Renal and Urological Disease	Injury of renal tubule	6.76e-4	NA	NA	C3,CFB,ICAM1	3
Organismal Injury and Abnormalities,Renal and Urological Disease	Kidney graft failure	1.13e-4	NA	NA	B2M,C3,HMGCR,SERPINA3	4
Organismal Injury and Abnormalities,Renal and Urological Disease	Reduced kidney function	7.32e-9	NA	1.387	APOL1,B2M,C3,CASP1,CD274,CFB,CTSL,CYP1A1,HMGCR,IRF1,JUNB,LCN2,MVD,NPC1L1,PTPRB,SERPINA3,SLC7A11,WFDC2	18
Organismal Injury and Abnormalities,Renal and Urological Disease	Renal lesion	2.6e-7	NA	1.937	ASNS,B2M,C3,CD274,CTSL,CXCL2,CYP1A1,CYP1B1,DDX60,DDX60L,FDFT1,HMGCR,HSD17B7,IFI16,IFIT3,IFITM1,IL1R1,IRF1,JUNB,LCN2,MUC5B,NFKBIZ,NNMT,PDZK1IP1,PIGR,PTPRB,SAMD9L,SCD,SERPINA3,SLC4A4,SLC7A11,SLFN5,STRA6,TAP1,TCN1,TNC,TNFSF10,TRIM22,WFDC2	39
Organismal Injury and Abnormalities,Reproductive System Disease	Abnormal growth in endometrium	1.96e-7	NA	NA	ACSL1,AKAP12,AKR1C1/AKR1C2,ATP10B,B2M,B3GALT5,BTN3A1,BTN3A2,C3,C4BPA,CD22,CD274,CFB,CHRD,COL17A1,CXCL1,CXCL2,CYP1A1,CYP1B1,DDX60,DHCR7,DSG3,DTX3L,FDFT1,GJB6,GRK3,HERC5,HSD17B7,IFI16,IFI44,IFIH1,IFIT3,IFIT5,IFITM3,IL1R1,IRF9,LCN2,LSS,MUC5B,MVK,MYADM,NCOA7,NLRC5,NNMT,NPC1L1,OAS3,PARP14,PDZK1IP1,PGM5,PHLDB2,PIGR,PSMB9,PTPRB,RNF213,S100A4,SAMD9L,SCD,SERPINA1,SERPINA3,SLC28A3,SLC4A4,SLC7A11,SLFN5,SLPI…	72
Organismal Injury and Abnormalities,Reproductive System Disease	Abnormality of endometrium	1.1e-7	NA	NA	ACSL1,AKAP12,AKR1C1/AKR1C2,ATP10B,B2M,B3GALT5,BTN3A1,BTN3A2,BTN3A3,C3,C4BPA,CD22,CD274,CFB,CHRD,COL17A1,CXCL1,CXCL2,CYP1A1,CYP1B1,DDX60,DHCR7,DSG3,DTX3L,FDFT1,GJB6,GRK3,HERC5,HMGCR,HSD17B7,IFI16,IFI44,IFIH1,IFIT3,IFIT5,IFITM3,IL1R1,IRF9,LCN2,LSS,MUC5B,MVK,MYADM,NCOA7,NLRC5,NNMT,NPC1L1,OAS3,PARP14,PDZK1IP1,PGM5,PHLDB2,PIGR,PSMB9,PTPRB,RNF213,S100A4,SAMD9L,SCD,SERPINA1,SERPINA3,SLC28A3,SLC4A4,SLC7A…	74
Organismal Injury and Abnormalities,Reproductive System Disease	Benign pelvic disease	1.62e-10	NA	NA	BTN3A1,BTN3A3,C3,C4BPA,CASP1,CFB,CKB,CSTA,CYP1B1,HLA-C,HMGCR,HSD17B7,ICAM1,ID1,IFI44L,IFIH1,IFIT3,IHH,IL1R1,JUNB,MYADM,PHLDB2,RELB,SERPINA1,SLPI,SOCS3,STING1,STRA6,TNC,TNFSF10,WFDC2,XAF1	32
Organismal Injury and Abnormalities,Reproductive System Disease	Benign uterine disease	6.04e-5	NA	NA	BTN3A1,BTN3A3,CFB,CYP1B1,HMGCR,IFI44L,IFIH1,IFIT3,MYADM,PHLDB2,SERPINA1,SOCS3,STING1,TNC,TNFSF10,XAF1	16
Organismal Injury and Abnormalities,Reproductive System Disease	Disorder of pregnancy	4.01e-5	NA	NA	AKAP12,APOL3,B2M,BCAM,C3,CCL20,CD274,CKB,CXCL2,GBP4,GCNT1,HHLA2,HMGCR,ICAM1,IFITM1,IL1R1,LPIN1,PARP9,PGM5,SLC7A11,SOCS3,STRA6,TNC	23
Organismal Injury and Abnormalities,Reproductive System Disease	Endometrioma	5.48e-4	NA	NA	C3,CXCL1,LCN2,PIGR	4
Organismal Injury and Abnormalities,Reproductive System Disease	Endometriosis	1.27e-6	NA	NA	C3,C4BPA,CASP1,CKB,CSTA,HLA-C,HMGCR,HSD17B7,ICAM1,ID1,IHH,IL1R1,JUNB,RELB,SLPI,STRA6,WFDC2	17
Organismal Injury and Abnormalities,Respiratory Disease	Acute lung injury	4.46e-4	NA	1.964	C3,CASP1,CMPK2,HMGCR,ICAM1,IL1R1,STING1	7
Organismal Injury and Abnormalities,Respiratory Disease	Acute respiratory disorder	1.47e-6	NA	1.964	ACSL1,BCL3,C3,CASP1,CMPK2,HMGCR,ICAM1,IL1R1,LCN2,SERPINA1,SLC7A11,SLPI,STING1,TCN1	14
Organismal Injury and Abnormalities,Respiratory Disease	Chronic obstructive pulmonary disease	2e-4	NA	NA	CASP1,CXCL3,HMGCR,ICAM1,IL1R1,LCN2,MUC5B,SERPINA1,SLC7A11	9
Organismal Injury and Abnormalities,Respiratory Disease	Chronic respiratory disorder	6.05e-4	NA	NA	CASP1,CXCL3,HMGCR,ICAM1,IL1R1,LCN2,MUC5B,S100A4,SERPINA1,SLC7A11	10
Organismal Injury and Abnormalities,Respiratory Disease	Damage of lung	7.56e-6	NA	1.396	C3,CASP1,CD274,CFB,CMPK2,HMGCR,ICAM1,IL1R1,SLPI,SOCS3,STING1,TNC	12
Organismal Injury and Abnormalities,Respiratory Disease	Lower respiratory tract disorder	6.32e-4	NA	NA	AKAP12,C3,CASP1,CD274,CDH3,CXCL3,CYP1B1,GBP4,HMGCR,ICAM1,IL1R1,LCN2,MUC5B,NNMT,SERPINA1,SLC7A11,TNFSF10	17
Organismal Injury and Abnormalities,Respiratory Disease	Lung injury	1.73e-5	NA	1.616	C3,CASP1,CD274,CFB,CMPK2,HMGCR,ICAM1,IL1R1,SOCS3,STING1,TNC	11
Organismal Injury and Abnormalities,Respiratory Disease	Lung lesion	8.93e-9	NA	0.65	ACSL1,AKAP12,ALDH3A1,ASNS,ATP10B,B2M,BCL3,C3,CASP1,CD22,CD274,CDH3,CEACAM5,CKB,CSTA,CXCL1,CXCL2,CXCL3,CYP1A1,CYP1B1,DDX60L,DSG3,DTX3L,EPSTI1,FAM83A,FASN,FDFT1,GBP1,GBP4,GJB6,GPX8,GRK3,HERC5,HERC6,HLA-B,HLA-C,HMGCR,ICAM1,ID1,IFI44,IFI44L,IFIH1,IFIT3,IHH,IL15RA,IL1R1,IRF1,LCN2,MUC5B,MVD,NFKBIZ,NNMT,NPC1L1,OAS3,PARP9,PCLAF,PDZK1IP1,PGM5,PHLDB2,PIGR,PSMB9,PTPRB,RELB,RNF213,S100A4,SAMD9L,SERPINA1,SERP…	81
Organismal Injury and Abnormalities,Respiratory Disease	Respiratory distress	9.92e-6	NA	NA	ACSL1,BCL3,C3,CMPK2,HMGCR,ICAM1,IL1R1,LCN2,SERPINA1,SLPI,TCN1	11
Organismal Injury and Abnormalities,Respiratory Disease	Severe pulmonary disease	8.81e-5	NA	NA	ACSL1,BCL3,C3,HMGCR,IL1R1,LCN2,SERPINA1,SLPI,TCN1	9
Organismal Injury and Abnormalities,Tissue Morphology	Size of lesion	1.03e-5	NA	NA	BCL3,C3,CASP1,CD274,CXCL3,ICAM1,ID1,IL1R1,IRF1,IRF9,JUNB,LCN2,NPC1L1,SOCS3,STING1,TNFSF10	16
Organismal Survival	Survival of organism	6.91e-11	NA	0.544	ACSL1,B2M,BCL3,BIRC3,C3,CASP1,CD22,CD274,CEACAM5,CFB,CXCL2,CXCL3,FASN,ICAM1,ID1,IFI16,IFIH1,IFITM3,IL1R1,IRF1,JUNB,LCN2,NLRC5,RIGI,SLC4A4,SLC7A11,SNCG,SOCS3,STING1,TAP1,TNFSF10,WFDC2,XAF1	33
Post-Translational Modification	Isgylation of protein	1.8e-8	NA	NA	HERC5,HERC6,UBA7,UBE2L6	4
Protein Synthesis	Production of protein	6.46e-5	NA	-0.368	B2M,BCL3,CD22,CD274,IL1R1,IRF1,NFKBIZ,PIGR,RELB,RIGI,TNFSF10	11
Protein Synthesis	Quantity of IL-6 in blood	3.67e-4	NA	1.264	C3,IFI16,IL1R1,IRF1,STING1	5
Protein Trafficking	Interaction of protein	7.88e-4	NA	1.4	B2M,HERC5,ID1,IFIH1,IRF1,RIGI,UBA7	7
Small Molecule Biochemistry	Clearance of amodiaquine	1.05e-4	NA	NA	CYP1A1,CYP1B1	2
Small Molecule Biochemistry	Metabolism of amodiaquine	2.1e-4	NA	NA	CYP1A1,CYP1B1	2
Tissue Development	Accumulation of cells	9.92e-8	NA	0.492	B2M,BCL3,C3,CASP1,CD274,CXCL1,CXCL2,CXCL3,ICAM1,IFI16,IL1R1,IRF1,LCN2,SLPI,SOCS3,TNFSF10	16
Tissue Development	Growth of epithelial tissue	1.18e-4	NA	0.18	B2M,C3,CASP1,CDH3,CXCL1,CXCL3,GBP1,ID1,IHH,JUNB,LCN2,NFKBIZ,RELB,SEMA6B,SERPINA3,SLC7A11,SOCS3,STING1,TNFSF10	19
Tissue Morphology	Breakdown of elastic tissue	1.05e-4	NA	NA	SERPINA1,SLPI	2
Tissue Morphology	Quantity of cells	3.41e-7	Increased	3.003	B2M,BCL3,BIRC3,C3,CASP1,CCL20,CD22,CD274,COL17A1,CXCL1,CXCL2,CYP1A1,GCNT1,GDA,GJB6,GRK3,HSD17B7,ICAM1,ID1,IFIH1,IHH,IL15RA,IL1R1,IRF1,JUNB,LCN2,NLRC5,PCLAF,PIGR,PSMB8,PSMB9,RELB,RIGI,SCD,SERPINA1,SLC4A4,SLPI,SNCG,SOCS3,STING1,STRA6,TAP1,TNC,TNFSF10	44
Visual System Development and Function	Homeostasis of retina	6.85e-5	NA	NA	B2M,CDH3,PIGR,SLC28A3	4
Vitamin and Mineral Metabolism	Metabolism of vitamin	5.72e-4	NA	NA	AKR1C1/AKR1C2,CYP1A1,CYP1B1,DHCR7,NNMT,NPC1L1	6
