# Supplementary material for: Fusobacterium nucleatum interacts with cancer-associated fibroblasts to promote colorectal cancer
Source: EMBO J. 2025 Aug 22;44(19):5375–93. doi: 10.1038/s44318-025-00542-w (PMC12488894; doi:10.1038/s44318-025-00542-w)
Supplement: Supplementary file 7 — Source data Fig. 5 [file 44318_2025_542_MOESM7_ESM.zip › Figure 5/5H-I/README]

# Source data for Figure 5H and 5I: 3D tumor spheroid invasion exposed to the conditioned medium of Fn or Ec treated CAFs.

The csv file contains the measured invasion area of individual tumor spheroids tracked over time. The raw invasion area as well as the normalized invasion area (scaled by experiment using the non-centered scaling function implemented in the R function scale) are provided. Normalized areas were further averaged by experiment and expressed as FC relative to day 0 to plot figure 5H. Figure 5I shows the subset of invasion areas on day 6.
