# Supplementary material for: Fusobacterium nucleatum interacts with cancer-associated fibroblasts to promote colorectal cancer
Source: EMBO J. 2025 Aug 22;44(19):5375–93. doi: 10.1038/s44318-025-00542-w (PMC12488894; doi:10.1038/s44318-025-00542-w)
Supplement: Supplementary file 7 — Source data Fig. 5 [file 44318_2025_542_MOESM7_ESM.zip › Figure 5/5H-I/figure_5hi.csv]

condition	day	experiment	area_invasion	area_invasion_norm
Ctrl	0	REPLICATE 3	14200	0.08920222344333557
Ctrl	0	REPLICATE 3	27100	0.17023804614890098
Ctrl	0	REPLICATE 3	23200	0.1457388439355905
Ctrl	0	REPLICATE 4	12200	0.10482759502455813
Ctrl	0	REPLICATE 4	12800	0.10998305051756918
Ctrl	0	REPLICATE 5	58000	0.2713589882382803
Ctrl	0	REPLICATE 5	47000	0.21989435253791678
Ctrl	1	REPLICATE 3	17700	0.11118868696810139
Ctrl	1	REPLICATE 3	37400	0.2349410673789261
Ctrl	1	REPLICATE 3	31500	0.1978781717228923
Ctrl	1	REPLICATE 4	21000	0.18044094225538693
Ctrl	1	REPLICATE 4	24000	0.20621821972044221
Ctrl	1	REPLICATE 5	172000	0.8047197582238657
Ctrl	1	REPLICATE 5	57300	0.26808396596643896
Ctrl	2	REPLICATE 3	32000	0.20101909508357313
Ctrl	2	REPLICATE 3	67000	0.4208837303312312
Ctrl	2	REPLICATE 3	45000	0.2826831024612747
Ctrl	2	REPLICATE 4	23000	0.19762579389875712
Ctrl	2	REPLICATE 4	39000	0.3351046070457186
Ctrl	2	REPLICATE 5	194000	0.9076490296245927
Ctrl	2	REPLICATE 5	82000	0.38364546612998246
Ctrl	3	REPLICATE 3	52000	0.3266560295108063
Ctrl	3	REPLICATE 3	110000	0.6910031393497826
Ctrl	3	REPLICATE 3	59000	0.37062895656033795
Ctrl	3	REPLICATE 4	42000	0.36088188451077385
Ctrl	3	REPLICATE 4	58000	0.49836069765773533
Ctrl	3	REPLICATE 5	255000	1.1930438275993358
Ctrl	3	REPLICATE 5	101000	0.4725389277942467
Ctrl	4	REPLICATE 3	70000	0.4397292704953162
Ctrl	4	REPLICATE 3	129000	0.8103582270556542
Ctrl	4	REPLICATE 3	97000	0.609339131972081
Ctrl	4	REPLICATE 4	55000	0.47258342019268007
Ctrl	4	REPLICATE 4	96000	0.8248728788817689
Ctrl	4	REPLICATE 5	184000	0.8608629971697168
Ctrl	4	REPLICATE 5	138000	0.6456472478772876
Ctrl	5	REPLICATE 3	104000	0.6533120590216126
Ctrl	5	REPLICATE 3	127000	0.7977945336129308
Ctrl	5	REPLICATE 3	136000	0.8543311541051858
Ctrl	5	REPLICATE 4	101000	0.8678350079901943
Ctrl	5	REPLICATE 4	158000	1.3576032798262445
Ctrl	5	REPLICATE 5	222000	1.0386499204982451
Ctrl	5	REPLICATE 5	190000	0.8889346166426423
Ctrl	6	REPLICATE 3	153000	0.961122548368334
Ctrl	6	REPLICATE 3	151000	0.9485588549256107
Ctrl	6	REPLICATE 3	199000	1.2500874975509704
Ctrl	6	REPLICATE 4	161000	1.3833805572912998
Ctrl	6	REPLICATE 4	227000	1.9504806615225159
Ctrl	6	REPLICATE 5	336000	1.5720106904838307
Ctrl	6	REPLICATE 5	264000	1.235151256808724
Ctrl + NAC	0	REPLICATE 3	81000	0.5088295844302945
Ctrl + NAC	0	REPLICATE 3	105000	0.6595939057429743
Ctrl + NAC	0	REPLICATE 3	29400	0.1846862936080328
Ctrl + NAC	0	REPLICATE 4	11200	0.09623516920287303
Ctrl + NAC	0	REPLICATE 4	13800	0.11857547633925428
Ctrl + NAC	0	REPLICATE 5	75000	0.35089524341156936
Ctrl + NAC	0	REPLICATE 5	53300	0.2493695529844886
Ctrl + NAC	1	REPLICATE 3	113000	0.7098486795138675
Ctrl + NAC	1	REPLICATE 3	40000	0.2512738688544664
Ctrl + NAC	1	REPLICATE 3	24600	0.15453342934549683
Ctrl + NAC	1	REPLICATE 4	20000	0.17184851643370186
Ctrl + NAC	1	REPLICATE 4	29000	0.24918034882886766
Ctrl + NAC	1	REPLICATE 5	86000	0.40235987911193283
Ctrl + NAC	1	REPLICATE 5	71000	0.332180830429619
Ctrl + NAC	2	REPLICATE 3	113000	0.7098486795138675
Ctrl + NAC	2	REPLICATE 3	52000	0.3266560295108063
Ctrl + NAC	2	REPLICATE 3	41000	0.25755571557582807
Ctrl + NAC	2	REPLICATE 4	31000	0.2663652004722379
Ctrl + NAC	2	REPLICATE 4	32000	0.27495762629392295
Ctrl + NAC	2	REPLICATE 5	138000	0.6456472478772876
Ctrl + NAC	2	REPLICATE 5	98000	0.45850311805778393
Ctrl + NAC	3	REPLICATE 3	97000	0.609339131972081
Ctrl + NAC	3	REPLICATE 3	74000	0.4648566573807628
Ctrl + NAC	3	REPLICATE 3	56000	0.35178341639625293
Ctrl + NAC	3	REPLICATE 4	47000	0.40384401361919936
Ctrl + NAC	3	REPLICATE 4	53000	0.4553985685493099
Ctrl + NAC	3	REPLICATE 5	172000	0.8047197582238657
Ctrl + NAC	3	REPLICATE 5	156000	0.7298621062960642
Ctrl + NAC	4	REPLICATE 3	117000	0.7349760663993142
Ctrl + NAC	4	REPLICATE 3	104000	0.6533120590216126
Ctrl + NAC	4	REPLICATE 3	102000	0.6407483655788894
Ctrl + NAC	4	REPLICATE 4	92000	0.7905031755950285
Ctrl + NAC	4	REPLICATE 4	95000	0.8162804530600838
Ctrl + NAC	4	REPLICATE 5	215000	1.005899697779832
Ctrl + NAC	4	REPLICATE 5	227000	1.0620429367256832
Ctrl + NAC	5	REPLICATE 3	128000	0.8040763803342925
Ctrl + NAC	5	REPLICATE 3	141000	0.885740387711994
Ctrl + NAC	5	REPLICATE 3	166000	1.0427865557460356
Ctrl + NAC	5	REPLICATE 4	176000	1.5122669446165762
Ctrl + NAC	5	REPLICATE 4	175000	1.5036745187948912
Ctrl + NAC	5	REPLICATE 5	281000	1.3146875119820132
Ctrl + NAC	5	REPLICATE 5	320000	1.4971530385560292
Ctrl + NAC	6	REPLICATE 3	153000	0.961122548368334
Ctrl + NAC	6	REPLICATE 3	216000	1.3568788918141186
Ctrl + NAC	6	REPLICATE 3	237000	1.4887976729627135
Ctrl + NAC	6	REPLICATE 4	279000	2.397286804250141
Ctrl + NAC	6	REPLICATE 4	277000	2.3801019526067706
Ctrl + NAC	6	REPLICATE 5	413000	1.932263140386375
Ctrl + NAC	6	REPLICATE 5	447000	2.0913356507329532
Fn	0	REPLICATE 3	23000	0.1444824745913182
Fn	0	REPLICATE 3	38800	0.2437356527888324
Fn	0	REPLICATE 3	33400	0.20981368049347945
Fn	0	REPLICATE 4	14300	0.12287168925009682
Fn	0	REPLICATE 4	12900	0.11084229309973768
Fn	0	REPLICATE 4	13700	0.11771623375708576
Fn	0	REPLICATE 5	101000	0.4725389277942467
Fn	0	REPLICATE 5	104000	0.48657473753070946
Fn	0	REPLICATE 5	10000	0.04678603245487591
Fn	1	REPLICATE 3	32200	0.20227546442784544
Fn	1	REPLICATE 3	39600	0.24876113016592175
Fn	1	REPLICATE 3	46000	0.2889649491826364
Fn	1	REPLICATE 4	17000	0.14607123896864657
Fn	1	REPLICATE 4	18000	0.15466366479033167
Fn	1	REPLICATE 4	23000	0.19762579389875712
Fn	1	REPLICATE 5	133000	0.6222542316498496
Fn	1	REPLICATE 5	115000	0.538039373231073
Fn	1	REPLICATE 5	125000	0.5848254056859489
Fn	2	REPLICATE 3	65000	0.4083200368885079
Fn	2	REPLICATE 3	58000	0.3643471098389763
Fn	2	REPLICATE 3	69000	0.43344742377395457
Fn	2	REPLICATE 4	36000	0.30932732958066333
Fn	2	REPLICATE 4	37000	0.3179197554023484
Fn	2	REPLICATE 4	36000	0.30932732958066333
Fn	2	REPLICATE 5	95000	0.44446730832132114
Fn	2	REPLICATE 5	129000	0.6035398186678993
Fn	2	REPLICATE 5	126000	0.5895040089314365
Fn	3	REPLICATE 3	150000	0.942277008204249
Fn	3	REPLICATE 3	101000	0.6344665188575277
Fn	3	REPLICATE 3	120000	0.7538216065633992
Fn	3	REPLICATE 4	51000	0.4382137169059397
Fn	3	REPLICATE 4	82000	0.7045789173781776
Fn	3	REPLICATE 4	80000	0.6873940657348074
Fn	3	REPLICATE 5	117000	0.5473965797220481
Fn	3	REPLICATE 5	185000	0.8655416004152043
Fn	3	REPLICATE 5	166000	0.7766481387509401
Fn	4	REPLICATE 3	256000	1.608152760668585
Fn	4	REPLICATE 3	180000	1.1307324098450988
Fn	4	REPLICATE 3	205000	1.2877785778791404
Fn	4	REPLICATE 4	80000	0.6873940657348074
Fn	4	REPLICATE 4	138000	1.1857547633925427
Fn	4	REPLICATE 4	119000	1.022498672780526
Fn	4	REPLICATE 5	175000	0.8187555679603284
Fn	4	REPLICATE 5	310000	1.4503670061011533
Fn	4	REPLICATE 5	270000	1.2632228762816495
Fn	5	REPLICATE 3	410000	2.575557155758281
Fn	5	REPLICATE 3	292000	1.8342992426376048
Fn	5	REPLICATE 3	288000	1.809171855752158
Fn	5	REPLICATE 4	149000	1.2802714474310788
Fn	5	REPLICATE 4	220000	1.8903336807707203
Fn	5	REPLICATE 4	202000	1.7356700159803886
Fn	5	REPLICATE 5	275000	1.2866158925090876
Fn	5	REPLICATE 5	446000	2.0866570474874657
Fn	5	REPLICATE 5	394000	1.843369678722111
Fn	6	REPLICATE 3	587000	3.6874440254392944
Fn	6	REPLICATE 3	450000	2.826831024612747
Fn	6	REPLICATE 3	406000	2.550429768872834
Fn	6	REPLICATE 4	270000	2.319954971854975
Fn	6	REPLICATE 4	369000	3.170605128201799
Fn	6	REPLICATE 4	290000	2.4918034882886766
Fn	6	REPLICATE 5	483000	2.2597653675705067
Fn	6	REPLICATE 5	630000	2.9475200446571823
Fn	6	REPLICATE 5	449000	2.1006928572239283
Fn + NAC	0	REPLICATE 3	18900	0.11872690303373537
Fn + NAC	0	REPLICATE 3	14700	0.0923431468040164
Fn + NAC	0	REPLICATE 3	12400	0.07789489934488458
Fn + NAC	0	REPLICATE 4	13900	0.11943471892142278
Fn + NAC	0	REPLICATE 4	13300	0.11427926342841173
Fn + NAC	0	REPLICATE 4	13200	0.11342002084624322
Fn + NAC	0	REPLICATE 5	57100	0.26714824531734144
Fn + NAC	0	REPLICATE 5	298	0.0013942237671553022
Fn + NAC	0	REPLICATE 5	2900	0.013567949411914014
Fn + NAC	1	REPLICATE 3	28300	0.177776262214535
Fn + NAC	1	REPLICATE 3	173000	1.0867594827955671
Fn + NAC	1	REPLICATE 3	20300	0.1275214884436417
Fn + NAC	1	REPLICATE 4	22000	0.18903336807707202
Fn + NAC	1	REPLICATE 4	25000	0.2148106455421273
Fn + NAC	1	REPLICATE 4	22000	0.18903336807707202
Fn + NAC	1	REPLICATE 5	82000	0.38364546612998246
Fn + NAC	1	REPLICATE 5	8700	0.040703848235742045
Fn + NAC	1	REPLICATE 5	2870	0.013427591314549386
Fn + NAC	2	REPLICATE 3	42000	0.26383756229718974
Fn + NAC	2	REPLICATE 3	209000	1.3129059647645869
Fn + NAC	2	REPLICATE 3	32700	0.20541638778852628
Fn + NAC	2	REPLICATE 4	33000	0.2835500521156081
Fn + NAC	2	REPLICATE 4	44000	0.37806673615414405
Fn + NAC	2	REPLICATE 4	31000	0.2663652004722379
Fn + NAC	2	REPLICATE 5	115000	0.538039373231073
Fn + NAC	2	REPLICATE 5	1550	0.007251835030505766
Fn + NAC	2	REPLICATE 5	3510	0.016421897391661444
Fn + NAC	3	REPLICATE 3	61000	0.38319265000306124
Fn + NAC	3	REPLICATE 3	237000	1.4887976729627135
Fn + NAC	3	REPLICATE 3	51000	0.3203741827894447
Fn + NAC	3	REPLICATE 4	44000	0.37806673615414405
Fn + NAC	3	REPLICATE 4	64000	0.5499152525878459
Fn + NAC	3	REPLICATE 4	52000	0.4468061427276248
Fn + NAC	3	REPLICATE 5	156000	0.7298621062960642
Fn + NAC	3	REPLICATE 5	150000	0.7017904868231387
Fn + NAC	3	REPLICATE 5	3780	0.017685120267943093
Fn + NAC	4	REPLICATE 3	85000	0.533956971315741
Fn + NAC	4	REPLICATE 3	253000	1.5893072205045
Fn + NAC	4	REPLICATE 3	72000	0.4522929639380395
Fn + NAC	4	REPLICATE 4	61000	0.5241379751227906
Fn + NAC	4	REPLICATE 4	95000	0.8162804530600838
Fn + NAC	4	REPLICATE 4	79000	0.6788016399131223
Fn + NAC	4	REPLICATE 5	203000	0.949756458833981
Fn + NAC	4	REPLICATE 5	175000	0.8187555679603284
Fn + NAC	4	REPLICATE 5	6700	0.03134664174476686
Fn + NAC	5	REPLICATE 3	115000	0.7224123729565909
Fn + NAC	5	REPLICATE 3	293000	1.8405810893589665
Fn + NAC	5	REPLICATE 3	96000	0.6030572852507193
Fn + NAC	5	REPLICATE 4	96000	0.8248728788817689
Fn + NAC	5	REPLICATE 4	165000	1.4177502605780403
Fn + NAC	5	REPLICATE 4	135000	1.1599774859274874
Fn + NAC	5	REPLICATE 5	297000	1.3895451639098146
Fn + NAC	5	REPLICATE 5	193000	0.9029704263791051
Fn + NAC	5	REPLICATE 5	4610	0.021568360961697796
Fn + NAC	6	REPLICATE 3	151000	0.9485588549256107
Fn + NAC	6	REPLICATE 3	368000	2.311719593461091
Fn + NAC	6	REPLICATE 3	131000	0.8229219204983774
Fn + NAC	6	REPLICATE 4	177000	1.5208593704382614
Fn + NAC	6	REPLICATE 4	281000	2.414471655893511
Fn + NAC	6	REPLICATE 4	212000	1.8215942741972395
Fn + NAC	6	REPLICATE 5	395000	1.8480482819675985
Fn + NAC	6	REPLICATE 5	218000	1.0199355075162948
Fn + NAC	6	REPLICATE 5	5150	0.024094806714261095
Ec	0	REPLICATE 3	44500	0.27954217910059387
Ec	0	REPLICATE 4	12800	0.10998305051756918
Ec	0	REPLICATE 4	13400	0.11513850601058023
Ec	0	REPLICATE 4	15200	0.13060487248961342
Ec	0	REPLICATE 5	71400	0.334052271727814
Ec	0	REPLICATE 5	76000	0.35557384665705694
Ec	0	REPLICATE 5	79000	0.3696096563935197
Ec	1	REPLICATE 3	26900	0.16898167680462867
Ec	1	REPLICATE 4	25000	0.2148106455421273
Ec	1	REPLICATE 4	26000	0.2234030713638124
Ec	1	REPLICATE 4	24000	0.20621821972044221
Ec	1	REPLICATE 5	149000	0.6971118835776511
Ec	1	REPLICATE 5	137000	0.6409686446318
Ec	1	REPLICATE 5	87000	0.4070384823574204
Ec	2	REPLICATE 3	38000	0.23871017541174308
Ec	2	REPLICATE 4	39000	0.3351046070457186
Ec	2	REPLICATE 4	42000	0.36088188451077385
Ec	2	REPLICATE 4	41000	0.3522894586890888
Ec	2	REPLICATE 5	129000	0.6035398186678993
Ec	2	REPLICATE 5	155000	0.7251835030505767
Ec	2	REPLICATE 5	145000	0.6783974705957007
Ec	3	REPLICATE 3	51000	0.3203741827894447
Ec	3	REPLICATE 4	66000	0.5671001042312162
Ec	3	REPLICATE 4	63000	0.5413228267661608
Ec	3	REPLICATE 4	52000	0.4468061427276248
Ec	3	REPLICATE 5	126000	0.5895040089314365
Ec	3	REPLICATE 5	228000	1.0667215399711707
Ec	3	REPLICATE 5	210000	0.9825066815523942
Ec	4	REPLICATE 3	79000	0.4962658909875711
Ec	4	REPLICATE 4	89000	0.7647258981299733
Ec	4	REPLICATE 4	90000	0.7733183239516583
Ec	4	REPLICATE 4	64000	0.5499152525878459
Ec	4	REPLICATE 5	162000	0.7579337257689898
Ec	4	REPLICATE 5	221000	1.0339713172527576
Ec	4	REPLICATE 5	299000	1.3989023704007897
Ec	5	REPLICATE 3	94000	0.590493591807996
Ec	5	REPLICATE 4	129000	1.108422930997377
Ec	5	REPLICATE 4	156000	1.3404184281828744
Ec	5	REPLICATE 4	89000	0.7647258981299733
Ec	5	REPLICATE 5	215000	1.005899697779832
Ec	5	REPLICATE 5	252000	1.179008017862873
Ec	5	REPLICATE 5	377000	1.7638334235488218
Ec	6	REPLICATE 3	129000	0.8103582270556542
Ec	6	REPLICATE 4	202000	1.7356700159803886
Ec	6	REPLICATE 4	238000	2.044997345561052
Ec	6	REPLICATE 4	146000	1.2544941699660235
Ec	6	REPLICATE 5	313000	1.4644028158376161
Ec	6	REPLICATE 5	331000	1.5486176742563926
Ec	6	REPLICATE 5	451000	2.110050063714904
Ec + NAC	0	REPLICATE 4	11600	0.09967213953154708
Ec + NAC	0	REPLICATE 4	20000	0.17184851643370186
Ec + NAC	0	REPLICATE 4	17800	0.15294517962599463
Ec + NAC	0	REPLICATE 5	39000	0.18246552657401605
Ec + NAC	0	REPLICATE 5	74000	0.3462166401660817
Ec + NAC	1	REPLICATE 4	21000	0.18044094225538693
Ec + NAC	1	REPLICATE 4	25000	0.2148106455421273
Ec + NAC	1	REPLICATE 4	21000	0.18044094225538693
Ec + NAC	1	REPLICATE 5	54000	0.25264457525632994
Ec + NAC	1	REPLICATE 5	128000	0.5988612154224117
Ec + NAC	2	REPLICATE 4	33000	0.2835500521156081
Ec + NAC	2	REPLICATE 4	38000	0.3265121812240335
Ec + NAC	2	REPLICATE 4	36000	0.30932732958066333
Ec + NAC	2	REPLICATE 5	74000	0.3462166401660817
Ec + NAC	2	REPLICATE 5	120000	0.5614323894585109
Ec + NAC	3	REPLICATE 4	47000	0.40384401361919936
Ec + NAC	3	REPLICATE 4	59000	0.5069531234794205
Ec + NAC	3	REPLICATE 4	48000	0.41243643944088443
Ec + NAC	3	REPLICATE 5	97000	0.45382451481229635
Ec + NAC	3	REPLICATE 5	160000	0.7485765192780146
Ec + NAC	4	REPLICATE 4	74000	0.6358395108046968
Ec + NAC	4	REPLICATE 4	83000	0.7131713431998626
Ec + NAC	4	REPLICATE 4	70000	0.6014698075179564
Ec + NAC	4	REPLICATE 5	125000	0.5848254056859489
Ec + NAC	4	REPLICATE 5	211000	0.9871852847978817
Ec + NAC	5	REPLICATE 4	141000	1.211532040857598
Ec + NAC	5	REPLICATE 4	128000	1.0998305051756918
Ec + NAC	5	REPLICATE 4	104000	0.8936122854552496
Ec + NAC	5	REPLICATE 5	179000	0.8374699809422788
Ec + NAC	5	REPLICATE 5	197000	0.9216848393610555
Ec + NAC	6	REPLICATE 4	241000	2.0707746230261073
Ec + NAC	6	REPLICATE 4	221000	1.8989261065924055
Ec + NAC	6	REPLICATE 4	164000	1.4091578347563551
Ec + NAC	6	REPLICATE 5	242000	1.1322219854079971
Ec + NAC	6	REPLICATE 5	255000	1.1930438275993358
