# Supplementary material for: Fusobacterium nucleatum interacts with cancer-associated fibroblasts to promote colorectal cancer
Source: EMBO J. 2025 Aug 22;44(19):5375–93. doi: 10.1038/s44318-025-00542-w (PMC12488894; doi:10.1038/s44318-025-00542-w)
Supplement: Supplementary file 7 — Source data Fig. 5 [file 44318_2025_542_MOESM7_ESM.zip › Figure 5/5E/figure_5e.csv]

condition	cell_line	experiment	percent_invasion
Ctrl tumor only	CAF05	2	18.526666666666667
Ctrl tumor only	CAF05	3	12.122953666666668
Ctrl tumor only	CAF05	5	16.823122529644266
Ctrl tumor only	CT5.3	1	48.339999999999996
Ctrl tumor only	CT5.3	2	51.70222615411597
Ctrl tumor only	CT5.3	4	33.266997664925654
Ctrl tumor only	CT5.3	5	16.823122529644266
Ctrl tumor only	CT5.3	6	28.507076339339186
Ctrl	CAF05	2	48.876666666666665
Ctrl	CAF05	3	31.525856389986824
Ctrl	CAF05	5	66.37837578522021
Ctrl	CAF05	6	34.99689334051982
Ctrl	CT5.3	1	55.14707238783943
Ctrl	CT5.3	2	72.35615123924165
Ctrl	CT5.3	4	75.27588897381851
Ctrl	CT5.3	5	73.74894044063232
Ctrl	CT5.3	6	27.202165731995276
Fn MOI 50	CAF05	2	42.29666666666667
Fn MOI 50	CAF05	3	41.359663475523156
Fn MOI 50	CAF05	5	66.8363749588274
Fn MOI 50	CT5.3	1	69.06590943846996
Fn MOI 50	CT5.3	2	74.9241348140496
Fn MOI 50	CT5.3	4	88.87210682310113
Fn MOI 50	CT5.3	5	56.24426524562394
Fn MOI 500	CAF05	2	60.72
Fn MOI 500	CAF05	3	58.50842881899885
Fn MOI 500	CAF05	5	64.80658475161934
Fn MOI 500	CAF05	6	53.65617661118526
Fn MOI 500	CT5.3	1	90.26275802384374
Fn MOI 500	CT5.3	2	87.57291760240747
Fn MOI 500	CT5.3	4	89.67463545766103
Fn MOI 500	CT5.3	5	77.61737732170661
Fn MOI 500	CT5.3	6	36.62392937883921
Ec MOI 500	CAF05	3	42.154117446700205
Ec MOI 500	CAF05	5	71.33959138961609
Ec MOI 500	CAF05	6	30.892777604888526
Ec MOI 500	CT5.3	4	73.22688312490375
Ec MOI 500	CT5.3	5	65.5674920435296
Ec MOI 500	CT5.3	6	29.390041365090774
