# Supplementary material for: Fusobacterium nucleatum interacts with cancer-associated fibroblasts to promote colorectal cancer
Source: EMBO J. 2025 Aug 22;44(19):5375–93. doi: 10.1038/s44318-025-00542-w (PMC12488894; doi:10.1038/s44318-025-00542-w)
Supplement: Supplementary file 7 — Source data Fig. 5 [file 44318_2025_542_MOESM7_ESM.zip › Figure 5/5B/README]

# Source data for Figure 5B: Differentially expressed genes in tumor cells exposed to conditioned medium of Fn-treated CAFs.

The csv file contains the ashr (https://github.com/stephens999/ashr) shrunken log2 FC and adjusted p-values of differentially expressed genes in tumor cells exposed to conditioned medium of Fn-treated CAFs.
