# Supplementary material for: Fusobacterium nucleatum interacts with cancer-associated fibroblasts to promote colorectal cancer
Source: EMBO J. 2025 Aug 22;44(19):5375–93. doi: 10.1038/s44318-025-00542-w (PMC12488894; doi:10.1038/s44318-025-00542-w)
Supplement: Supplementary file 7 — Source data Fig. 5 [file 44318_2025_542_MOESM7_ESM.zip › Figure 5/5B/figure_5b.csv]

.feature	gene_symbol	entrez_id	baseMean	log2FoldChange	lfcSE	pvalue	padj
ENSG00000278267	MIR6859-1	102466751	5.620270236404985	0.0033695635976919163	0.10548213211012425	0.7208024624342575	NA
ENSG00000268903	NA	NA	59.55181674544194	-0.011468705598067883	0.08171076600115143	0.288929732312788	0.9836520018350741
ENSG00000269981	NA	NA	58.05598008388862	0.005133153897983917	0.06313419801670025	0.5580201756604469	0.9994572249863392
ENSG00000241860	NA	NA	2.798322462126343	-0.001506036716677068	0.11516840124137459	0.8580163501932383	NA
ENSG00000279928	NA	NA	5.414332368151291	-0.001073441644481044	0.10428290320954303	0.9074701742492224	NA
ENSG00000279457	NA	NA	36.766374068092944	-0.006054455325111955	0.07340581502013536	0.5344285511516945	0.9994572249863392
ENSG00000237094	NA	NA	40.392278569303365	-0.008272679795190585	0.07841466275978137	0.4208033943472982	0.9994572249863392
ENSG00000230021	NA	NA	2.9255293545966228	0.004046097203938594	0.11738322019317778	0.6411148704121292	NA
ENSG00000225972	MTND1P23	100887749	2.344945454258756	-0.001293740497515928	0.11807059389745816	0.8730549405831305	NA
ENSG00000225630	MTND2P28	100652939	1684.3806619549673	-0.003456530041171421	0.031250533865613	0.43141846432155884	0.9994572249863392
ENSG00000237973	MTCO1P12	107075141	221.091422833614	-0.007568110313631141	0.05610294876194823	0.32288225840805207	0.996042407881939
ENSG00000229344	MTCO2P12	107075310	26.883978275159034	-0.0061648108483768225	0.07939731136412626	0.5426742243320928	0.9994572249863392
ENSG00000248527	MTATP6P1	106480796	13205.098979312907	-0.01453066898993736	0.06104599682731623	0.08769481119504305	0.8188196175068969
ENSG00000198744	MTCO3P12	107075270	8.972950739694905	0.0036268970695947696	0.09746249245741442	0.7124733231135039	NA
ENSG00000228327	NA	NA	25.274074574068113	0.009938755644869688	0.09090874711473386	0.3723280592263682	0.9994572249863392
ENSG00000237491	LINC01409	105378580	40.48456940702139	0.02800680053755733	0.1395858081376804	0.09935487017411439	0.8468189208790124
ENSG00000230092	NA	NA	6.091162262538406	-0.0020819352823538352	0.10307261594346066	0.8245047270552677	NA
ENSG00000228794	LINC01128	643837	253.9719976887626	-0.0036406723299565917	0.03990056981642796	0.5193791217205591	0.9994572249863392
ENSG00000225880	NA	NA	13.366165884356507	0.0027131766128934078	0.087691918245093	0.7844819833938054	0.9994572249863392
ENSG00000272438	NA	NA	1.9495065695857738	6.463690680992506e-4	0.12193921653250808	0.9320523710649284	NA
ENSG00000230699	NA	NA	13.645771740954219	-0.0038362312249133564	0.08829645738959493	0.7023773009385736	0.9994572249863392
ENSG00000187634	SAMD11	148398	2.0200129828888524	-0.0017665625439923893	0.1207813838508997	0.8217515582061748	NA
ENSG00000188976	NOC2L	26155	3753.9315904057403	-0.02426992990491929	0.09030591203469437	0.0644286476117046	0.7334789740886795
ENSG00000187961	KLHL17	339451	421.3779241378016	-0.001704847591950025	0.0334461889217311	0.728261722197449	0.9994572249863392
ENSG00000187583	PLEKHN1	84069	164.886251277496	-0.006425835375130389	0.052701196564454114	0.3760584353697327	0.9994572249863392
ENSG00000272512	NA	NA	9.547157677585194	0.017597403897714227	0.13688206228707325	0.17262835746171687	NA
ENSG00000188290	HES4	57801	167.79198550603326	-0.0017851026317715782	0.04230503124300079	0.7744087437005595	0.9994572249863392
ENSG00000187608	ISG15	9636	1057.612037775935	0.014236954718463953	0.10053118620970448	0.24951683906215358	0.9710617064562377
ENSG00000224969	NA	NA	2.4793352876077672	-0.008264596000720333	0.13567338546060098	0.32787143018106985	NA
ENSG00000188157	AGRN	375790	20320.6152457603	0.008187104442528072	0.04518636774953393	0.1797408745118264	0.933976772368661
ENSG00000217801	NA	NA	45.74196305126291	0.014229028229193606	0.09463299282070042	0.24067385487439413	0.9710617064562377
ENSG00000273443	NA	NA	4.418572319902438	0.010806674891964727	0.13299272147399985	0.2810490053291425	NA
ENSG00000237330	RNF223	401934	75.15150615978604	-0.0012770851702142373	0.056998713073888915	0.8756830885970008	0.9994572249863392
ENSG00000131591	C1orf159	54991	443.3077653269936	-0.012903678536250985	0.06686434733174904	0.15405721110692255	0.9134253131824586
ENSG00000223823	LINC01342	254099	14.103637907777847	-0.005380339481694306	0.09009712684084398	0.5999971500292385	0.9994572249863392
ENSG00000207730	MIR200B	406984	8.211117671976801	-0.0010589141815279181	0.09573315502870541	0.9125747850890651	NA
ENSG00000207607	MIR200A	406983	16.46319840421033	-0.009015533994295525	0.09740581714193722	0.4123085880613987	0.9994572249863392
ENSG00000198976	MIR429	554210	37.4483699500307	0.0036425559151187135	0.06812595270030428	0.6932993017727318	0.9994572249863392
ENSG00000272141	NA	NA	433.6743994405517	-0.002306731707632022	0.03191237392513964	0.6167108075114027	0.9994572249863392
ENSG00000162571	TTLL10	254173	42.67728836958875	0.0016924710874989663	0.062295717310926334	0.8458435467803519	0.9994572249863392
ENSG00000186891	TNFRSF18	8784	5.654614807761918	2.3712862743822813e-4	0.1023316472161618	0.9797031503509047	NA
ENSG00000078808	SDF4	51150	3798.994516946223	0.0010420138583858648	0.023151232895475167	0.764941287606609	0.9994572249863392
ENSG00000176022	B3GALT6	126792	912.4351757885139	-4.3354371783006155e-4	0.02490380234486486	0.9077479501497341	0.9994572249863392
ENSG00000184163	C1QTNF12	388581	18.700380604702943	-0.005090608890146107	0.0837630014527548	0.6161180059923578	0.9994572249863392
ENSG00000260179	NA	NA	3.7024239196453053	-0.0014908312027945988	0.11039881669856257	0.8660274683426085	NA
ENSG00000160087	UBE2J2	118424	973.0056038462067	-0.009734121070361755	0.05320575066089138	0.1738577215193651	0.9247325148155406
ENSG00000230415	NA	NA	2.0682215308047533	-0.011721208338660371	0.15320971969238895	0.16507813106508532	NA
ENSG00000162572	SCNN1D	6339	13.579230315087344	7.404554895423141e-6	0.08671732521734264	0.9993971502718483	0.9996788972947661
ENSG00000131584	ACAP3	116983	1148.225991264309	-2.8799066358304606e-4	0.02395574625406998	0.9364913627740535	0.9994572249863392
ENSG00000169972	PUSL1	126789	563.6900051504492	-0.008796281021593032	0.052256640150232084	0.21035146853563863	0.9581277120341986
ENSG00000127054	INTS11	54973	1819.1862677660972	9.887988242244922e-4	0.024123118159294302	0.7843743316176934	0.9994572249863392
ENSG00000240731	NA	NA	26.831036232100463	-0.005556276459894864	0.07817929302849483	0.5786778197219933	0.9994572249863392
ENSG00000224051	CPTP	80772	595.9830821556044	-0.001561942920723412	0.028554178982769744	0.7094961846498586	0.9994572249863392
ENSG00000169962	TAS1R3	83756	5.49782778426505	0.0018783669131071132	0.10351551423509046	0.840662854804444	NA
ENSG00000107404	DVL1	1855	2264.780902589772	5.042270805710278e-4	0.02331692091196585	0.8862326024752228	0.9994572249863392
ENSG00000175756	AURKAIP1	54998	1854.6851175343186	-0.01463383875879338	0.06508312703231801	0.10281534517785827	0.8491442991951126
ENSG00000223663	NDUFB4P8	107075246	1.5741920497653397	0.002080147405363842	0.12700587006408845	0.7674600181272937	NA
ENSG00000221978	CCNL2	81669	3722.807718017716	0.004948686714788556	0.036633851246923976	0.32424489147598134	0.996042407881939
ENSG00000224870	MRPL20-AS1	148413	567.0780399577053	0.00664874987260678	0.044919421000689554	0.2734279275313711	0.9779179143044504
ENSG00000242485	MRPL20	55052	1715.4859206924361	-0.023483347466986257	0.08759727990901053	0.06460283552880419	0.7334789740886795
ENSG00000272455	NA	NA	91.02833001539638	0.004295860273588238	0.05676739681636452	0.5928759643304315	0.9994572249863392
ENSG00000235098	ANKRD65	441869	34.20704366121292	5.708601399892699e-4	0.06607845075975123	0.9495843658075974	0.9994572249863392
ENSG00000205116	TMEM88B	643965	12.597192702201331	0.003285920200894291	0.08946371382617486	0.7416799946384505	0.9994572249863392
ENSG00000225285	LINC01770	102724312	44.48854874870762	0.02279714438258731	0.12041823078410326	0.13324168904086917	0.8861551377253135
ENSG00000179403	VWA1	64856	3120.3195782234493	0.008305783090656771	0.045741834667781575	0.17857333722916632	0.9307881715339082
ENSG00000215915	ATAD3C	219293	59.239892157935394	0.09059139868959189	0.24236962577537433	0.016760806977232465	0.4589834418130935
ENSG00000160072	ATAD3B	83858	950.8982836177172	-0.020355570999408275	0.08450556702440694	0.08714421365501479	0.8185623269991531
ENSG00000284740	NA	NA	2.14885952531322	0.002014212148689341	0.11929674847880202	0.80246682470377	NA
ENSG00000197785	ATAD3A	55210	1366.5379581653358	-0.040545139106530556	0.12052272364851624	0.03521594134099643	0.5982634108832705
ENSG00000205090	TMEM240	339453	24.943399868064482	-5.785347587396954e-4	0.0723636806963608	0.9511686372344534	0.9994572249863392
ENSG00000160075	SSU72	29101	3445.7498151606264	-0.0025498893993350143	0.026597205219483055	0.5074134561870305	0.9994572249863392
ENSG00000215014	NA	NA	5.7194419902339755	3.784049372614877e-5	0.10325714212869594	0.9967417399554959	NA
ENSG00000272106	NA	NA	65.76210385211208	-5.602871281738355e-4	0.054557940495392504	0.9434135008753212	0.9994572249863392
ENSG00000197530	MIB2	142678	502.0258023595394	0.0023911319017882347	0.03349209478664237	0.6209819461164746	0.9994572249863392
ENSG00000248333	CDK11B	984	883.6914909546788	7.7083197493935e-4	0.02763934143952519	0.8514822830639153	0.9994572249863392
ENSG00000272004	NA	NA	1.759379898556326	-3.1409580052898194e-4	0.12362110646765768	0.9658518526414652	NA
ENSG00000189339	SLC35E2B	728661	2219.1544312890032	0.006240401267972277	0.041075146833619985	0.2617868925119019	0.9732796373580791
ENSG00000008128	CDK11A	728642	56.57618188923387	-0.005069846420070251	0.06296814665255979	0.5621222535886696	0.9994572249863392
ENSG00000268575	NA	NA	99.60191761933712	0.0011883435598281675	0.04620438640738172	0.8615804607465385	0.9994572249863392
ENSG00000215790	NA	NA	516.0965018019892	0.004721722407339518	0.039875821033421556	0.3908265793065034	0.9994572249863392
ENSG00000008130	NADK	65220	1596.5449852325626	0.00244575665797149	0.02767867650008941	0.5401031144860444	0.9994572249863392
ENSG00000078369	GNB1	2782	10472.549861576379	-6.059779782608049e-4	0.021860028055174792	0.8558617447335621	0.9994572249863392
ENSG00000231050	GNB1-DT	105378949	1.960537694708974	-0.004457955751669513	0.12771942464238073	0.5598399183136549	NA
ENSG00000178821	TMEM52	339456	55.72223550755164	-0.013583125730822022	0.09043574840215539	0.24802281556662104	0.9710617064562377
ENSG00000067606	PRKCZ	5590	895.6017701644464	-0.0010808201729840647	0.025652322008319385	0.7770421902577367	0.9994572249863392
ENSG00000182873	PRKCZ-AS1	100506504	17.615599992454833	-3.422651275392479e-4	0.08174547527211404	0.9720614612356513	0.9994572249863392
ENSG00000162585	FAAP20	199990	935.2073945884507	-0.005488938468598232	0.03853335699454297	0.2956622132666659	0.9901022918714737
ENSG00000157933	SKI	6497	1364.1593208777051	-0.004683482517516144	0.03608398055076349	0.3451674063302872	0.9994572249863392
ENSG00000287356	LOC124903824	124903824	5.0166787659216405	0.0031837808593562465	0.10683149191737848	0.7325078115444776	NA
ENSG00000116151	MORN1	79906	209.70717374547078	-8.080546405249032e-4	0.035201383464581196	0.8774216695663526	0.9994572249863392
ENSG00000269896	NA	NA	77.39103293080571	0.07090512439076127	0.20780793009222398	0.024963685589819717	0.5302705891278926
ENSG00000272420	NA	NA	14.632704951080314	-3.943991798649068e-4	0.08523858831983111	0.9679110811411653	0.9994572249863392
ENSG00000157916	RER1	11079	3058.724420942468	0.002513791145607558	0.027774150923315186	0.529684316578836	0.9994572249863392
ENSG00000157911	PEX10	5192	924.843160275203	-7.514572288867307e-4	0.02525990799380181	0.8424004422882927	0.9994572249863392
ENSG00000149527	PLCH2	9651	122.41291680753841	0.05270719640328248	0.18198281505265554	0.038999204804150846	0.6228839261320197
ENSG00000157881	PANK4	55229	590.0120946825227	-0.0024380242986298665	0.03134009660553452	0.5886753403504277	0.9994572249863392
ENSG00000272449	NA	NA	26.79636567503834	-0.00193860307204612	0.07230141499755065	0.8378126900875553	0.9994572249863392
ENSG00000238164	NA	NA	67.86878358620936	0.019154242023940976	0.1081641804987583	0.16610865444071052	0.9233533539153242
ENSG00000157873	TNFRSF14	8764	1033.00694082977	0.016244930599677725	0.07388411373590939	0.11047480014348764	0.8610520275062982
ENSG00000228037	NA	NA	2.558711398505263	0.010741450549903988	0.14349478659532353	0.2323841535526753	NA
ENSG00000157870	PRXL2B	127281	1842.0837454735465	-0.0032751319676872265	0.030604577986806335	0.44839082736360264	0.9994572249863392
ENSG00000142606	MMEL1	79258	143.59378959940946	0.010943868786086922	0.07179310027599144	0.25875159001403913	0.9720905599865552
ENSG00000215912	TTC34	100287898	27.321255377385896	0.003362792102243271	0.07485064187609985	0.7280300553548722	0.9994572249863392
ENSG00000142611	PRDM16	63976	1.7282319359960807	-0.0020145833392228515	0.12991504280999025	0.7575441133694886	NA
ENSG00000272235	NA	NA	10.461612972926368	0.011318412162543529	0.11303189433054485	0.318737567830474	0.996042407881939
ENSG00000287828	NA	NA	40.940816557695356	0.005642469128523127	0.07023547489805605	0.5513098410437272	0.9994572249863392
ENSG00000130762	ARHGEF16	27237	2078.974345505519	-0.002234704250540531	0.026061141374399553	0.5560215632939504	0.9994572249863392
ENSG00000272088	NA	NA	17.757551677054494	0.016851276932605283	0.11923051053417207	0.20102742304351628	0.9477834152073238
ENSG00000162591	MEGF6	1953	229.61183619358997	-0.1332883599290579	0.24066907799506357	0.008587956311407782	0.32751531969059117
ENSG00000238260	NA	NA	6.5876020595680185	-0.005263007614198219	0.10718178752026547	0.5884886716984052	NA
ENSG00000158109	TPRG1L	127262	3296.6132680501687	-5.553934226451038e-5	0.02219520345444582	0.9869073647976878	0.9994572249863392
ENSG00000116213	WRAP73	49856	837.3856285963022	-0.003479142355901051	0.034268627421512945	0.47005638818096124	0.9994572249863392
ENSG00000078900	TP73	7161	145.8246446080028	-0.003426604284780265	0.046706211870008174	0.6099248707155938	0.9994572249863392
ENSG00000227589	NA	NA	5.298768710138884	-0.009449766924322658	0.1265280951722615	0.3396173205509977	NA
ENSG00000235169	SMIM1	388588	15.859054898708742	-0.0067652685634686325	0.09105062672999376	0.5197086968566647	0.9994572249863392
ENSG00000130764	LRRC47	57470	1314.961312936269	-8.198504548540645e-4	0.024029852602744886	0.8202774213593327	0.9994572249863392
ENSG00000272153	NA	NA	2.457441116085768	0.003991782080357343	0.12105467584865102	0.6305148642005407	NA
ENSG00000116198	CEP104	9731	930.1226161703765	3.854012515735653e-4	0.02456699441832986	0.9169500039112296	0.9994572249863392
ENSG00000169598	DFFB	1677	353.9896536261541	-0.01024759315353428	0.06319202539617286	0.22957995999065647	0.9661592830946284
ENSG00000198912	C1orf174	339448	622.628677178471	-0.0013714558504306375	0.028409456511413505	0.7433215353660578	0.9994572249863392
ENSG00000236423	LINC01134	100133612	33.66369570051123	-6.862718251248372e-5	0.06603536361029805	0.9939321714613759	0.9994572249863392
ENSG00000131697	NPHP4	261734	551.4166954482793	2.137730549413784e-4	0.027016827236696784	0.9578584268942281	0.9994572249863392
ENSG00000069424	KCNAB2	8514	589.7921352317829	0.003978043924642636	0.03511694536432965	0.4154307145362551	0.9994572249863392
ENSG00000116254	CHD5	26038	3.8688106336603627	0.003564440993130146	0.11257352784822189	0.6913873657628933	NA
ENSG00000116251	RPL22	6146	4044.20637257193	-0.0048738301562217656	0.034126931339184645	0.2999811995572564	0.9906197007498869
ENSG00000226944	NA	NA	9.3590716555577	0.0023077923620089874	0.09355267889289696	0.8137910781777193	NA
ENSG00000158286	RNF207	388591	164.46610160653555	0.05296297856304112	0.1649878769765075	0.03682555946398762	0.6089842493263841
ENSG00000116237	ICMT	23463	3901.8008482101122	-0.004007178943701919	0.03412779426568024	0.39814605392165087	0.9994572249863392
ENSG00000225077	ICMT-DT	148645	3.190168292913671	0.0056265060536757295	0.12018766472472901	0.5272599644903082	NA
ENSG00000158292	GPR153	387509	341.69999831982614	-0.0039387586730643236	0.03891948525163508	0.47045323287305035	0.9994572249863392
ENSG00000097021	ACOT7	11332	686.7008967357995	-0.18983539876616137	0.2754656024770555	0.004706574665624163	0.22650197685911957
ENSG00000187017	ESPN	83715	55.27741279596458	0.009068407589403768	0.0755123792449831	0.3685295966710165	0.9994572249863392
ENSG00000215788	TNFRSF25	8718	197.7291129909728	0.010164011815582111	0.06527673705538878	0.249503754244552	0.9710617064562377
ENSG00000171680	PLEKHG5	57449	448.00989780498867	4.963934351655025e-4	0.03200859038119506	0.9171944987355862	0.9994572249863392
ENSG00000162408	NOL9	79707	732.0467330005554	-0.004055450937158775	0.03753458529358196	0.4382162516190537	0.9994572249863392
ENSG00000204859	ZBTB48	3104	300.65705408741104	2.363288155900811e-4	0.03297064241529389	0.9617231593884028	0.9994572249863392
ENSG00000162413	KLHL21	9903	1126.2680285667193	-9.788807918139379e-4	0.02669600274404342	0.8052301363749521	0.9994572249863392
ENSG00000116273	PHF13	148479	822.5905342441531	-4.961451163375027e-4	0.026708744659656877	0.9011499058022545	0.9994572249863392
ENSG00000041988	THAP3	90326	276.79612592915987	-8.053570658542598e-4	0.03278021306124788	0.8688277746949888	0.9994572249863392
ENSG00000007923	DNAJC11	55735	1937.9265719418668	-0.005859569625747208	0.0391043457703327	0.27000996669996036	0.9778733850083696
ENSG00000237436	NA	NA	7.156728052047178	0.019558194653519184	0.15302479826772422	0.13316037738955777	NA
ENSG00000171735	CAMTA1	23261	899.318592652241	-0.010058754806607671	0.05610224890042529	0.1824932425029419	0.9368673600791825
ENSG00000270171	NA	NA	1.9202766985620543	-0.00881985752158874	0.14286658340010144	0.260076732178359	NA
ENSG00000270035	NA	NA	3.1066208589212487	0.008856057382871135	0.13394411330911024	0.3228025667362233	NA
ENSG00000269978	NA	NA	5.766838348422762	0.004724610399628424	0.10804318336740482	0.6207990442147943	NA
ENSG00000049245	VAMP3	9341	3299.1047236478294	-5.658409432476977e-4	0.02279200988762208	0.8698798576189529	0.9994572249863392
ENSG00000269925	NA	NA	8.903241113385976	0.004223026814723663	0.09779055643668025	0.6705222832781284	NA
ENSG00000049246	PER3	8863	546.2801338769198	0.017040554686247142	0.07573177048061105	0.10398808652209558	0.8512838777720099
ENSG00000049249	TNFRSF9	3604	10.279616627598067	0.022961099075325852	0.1660354035655639	0.10052868413384634	0.8468189208790124
ENSG00000116288	PARK7	11315	4118.726826729311	-0.005712989346649581	0.03711117018143954	0.2592197871413204	0.9721584448024856
ENSG00000284747	NA	NA	6.823095434076899	8.742636354574406e-4	0.09844189614555775	0.9269131659837881	NA
ENSG00000116285	ERRFI1	54206	6241.529145180172	0.010097860718783387	0.08976393514996453	0.36450284032277736	0.9994572249863392
ENSG00000238290	NA	NA	8.526889644156153	0.01724646898671041	0.1418757021861698	0.1682341706803282	NA
ENSG00000227634	NA	NA	5.812171410213095	0.018101300595271187	0.15340837796601747	0.1407054363028978	NA
ENSG00000162426	SLC45A1	50651	3.3963464087859183	0.0028598521376796636	0.11565712746222583	0.7386800669348573	NA
ENSG00000142599	RERE	473	3098.9119388309264	0.0010994825731685698	0.02320323476695666	0.752691797643252	0.9994572249863392
ENSG00000232912	NA	NA	3.7876904145777384	-0.0020111358398209682	0.11496055957067018	0.8129473282963973	NA
ENSG00000074800	ENO1	2023	45725.00818129257	-0.04474560250373351	0.1290396760730481	0.03256253991444911	0.583929031030766
ENSG00000230679	ENO1-AS1	100505975	10.78888888769722	0.0028140391656180336	0.09169645152581447	0.7759570788943166	0.9994572249863392
ENSG00000238249	NA	NA	6.8350628008951615	0.002368858445491882	0.09985069839532461	0.8047243671257016	NA
ENSG00000180758	GPR157	80045	184.86919042090813	-0.003583731049874025	0.04301031806701775	0.5594009966113351	0.9994572249863392
ENSG00000228526	MIR34AHG	106614088	149.55078959045895	-0.0036464842674036437	0.04810354705471629	0.5970409029899617	0.9994572249863392
ENSG00000234546	LNCTAM34A	102724571	11.528846277571756	4.633943878889514e-4	0.08829549425053917	0.9622603304749957	0.9994572249863392
ENSG00000049239	H6PD	9563	1624.2868523706043	0.015203487136163004	0.06871317399512275	0.10786566637559471	0.8604143598260037
ENSG00000171621	SPSB1	80176	241.95167838390535	0.011361019202214216	0.0651635265369598	0.19616097071743369	0.9469214796130807
ENSG00000284693	LINC02606	100506022	5.208471286382086	0.0014481028312203997	0.10553695163236435	0.8746900747147883	NA
ENSG00000171612	SLC25A33	84275	262.76928710057837	-0.02069374891625761	0.08881047025045469	0.0958793885757504	0.8381880080493535
ENSG00000231181	RPL9P11	642740	6.309806098346999	-0.010579332802092972	0.12316450776905437	0.31812972708281684	NA
ENSG00000188807	TMEM201	199953	549.5559707442787	-0.02829312493346239	0.10652051004405655	0.06756339914476701	0.7461968191473967
ENSG00000171608	PIK3CD	5293	24.106381606280713	-0.006677077855017075	0.08315321050831813	0.5187052431358055	0.9994572249863392
ENSG00000231789	PIK3CD-AS2	101929074	15.456842956972935	-9.655003933943272e-4	0.08435542895219807	0.9216222765099751	0.9994572249863392
ENSG00000171603	CLSTN1	22883	6542.887925782572	0.003380005128117717	0.02878003004194455	0.40771283137583914	0.9994572249863392
ENSG00000178585	CTNNBIP1	56998	497.27439713968846	-0.009804199737770187	0.05598219385122522	0.19272375666011163	0.9460286111578091
ENSG00000162441	LZIC	84328	1308.5653708739676	8.644263416046326e-4	0.025030186550605907	0.8173337472639581	0.9994572249863392
ENSG00000228150	NA	NA	2.502731424952988	-0.0035579835889882313	0.12420144837229036	0.6485787104239917	NA
ENSG00000173614	NMNAT1	64802	261.9429380069525	0.04048579274493325	0.1325234212464059	0.04576422722559482	0.6598657467392145
ENSG00000202415	NA	NA	2.6838229292776137	-0.0011979422929751526	0.11511928586353909	0.8865164067630777	NA
ENSG00000130939	UBE4B	10277	3067.1888054792717	-0.0029409757577103573	0.027935148228127284	0.4616287712501512	0.9994572249863392
ENSG00000054523	KIF1B	23095	1757.4950549002576	0.0017553887337355728	0.025139333675878537	0.6356614288841169	0.9994572249863392
ENSG00000284642	NA	NA	3.6353453630723247	-0.0010565897724073678	0.11132929173882462	0.9036274953830506	NA
ENSG00000142657	PGD	5226	5950.220275577039	-0.0011831975108789006	0.022798502815264646	0.7305710207348186	0.9994572249863392
ENSG00000271989	NA	NA	2.4537610105657	0.003534873944206382	0.11970013789215146	0.6709432933350972	NA
ENSG00000175279	CENPS	378708	79.7607101603039	-0.005701719196207452	0.060123265700379125	0.49619573799213534	0.9994572249863392
ENSG00000160049	DFFA	1676	1939.6522983162838	-1.3958051765861548e-4	0.0253073407098552	0.9707213777284625	0.9994572249863392
ENSG00000142655	PEX14	5195	482.9594268301537	-0.002093910475685673	0.030904964191423058	0.640477845697255	0.9994572249863392
ENSG00000130940	CASZ1	54897	1092.7013893438566	-0.002203238208936831	0.02807250629060091	0.5878408160538517	0.9994572249863392
ENSG00000120948	TARDBP	23435	2533.6187848107475	-0.004113119965950665	0.03332577488070856	0.37395088468845067	0.9994572249863392
ENSG00000271895	NA	NA	24.09138248386648	-0.0019395976574566342	0.0784785816606279	0.8422090923328847	0.9994572249863392
ENSG00000116649	SRM	6723	1322.823627398689	-0.05732338116718508	0.14698130354754668	0.023699900737735553	0.5234150524458173
ENSG00000171824	EXOSC10	5394	2397.239184966257	-9.507997552993876e-4	0.02525717625277254	0.8008553893686456	0.9994572249863392
ENSG00000226849	NA	NA	8.875674044818108	0.00516548088114871	0.09942459024166962	0.607255915497765	NA
ENSG00000230337	NA	NA	8.184032622862347	-0.009365550483640439	0.11247655694222365	0.38124872242843305	NA
ENSG00000198793	MTOR	2475	3259.168368490903	0.0036709480461356793	0.030522044251219464	0.39179596611990264	0.9994572249863392
ENSG00000120942	UBIAD1	29914	706.0154315729549	-0.0029811555292766478	0.03264180215538685	0.520204695348834	0.9994572249863392
ENSG00000204624	DISP3	57540	10.281928670307629	9.095033685362021e-5	0.09050688171213288	0.9925644219060922	0.9994572249863392
ENSG00000116661	FBXO2	26232	10.38456320807392	-0.002791378583314002	0.0931623468380677	0.7770092637379746	0.9994572249863392
ENSG00000132879	FBXO44	93611	115.49192643115478	0.015651849847760343	0.08634515602722038	0.17786617108797706	0.9307337144368584
ENSG00000116663	FBXO6	26270	4.979314664177562	0.010719972523642906	0.12732906788042528	0.3024637802937545	NA
ENSG00000116670	MAD2L2	10459	535.700051871473	-1.4754822430950717e-4	0.02765847800355041	0.9715653138011022	0.9994572249863392
ENSG00000177674	AGTRAP	57085	602.2038535894001	-8.813991404366696e-4	0.02848769322686964	0.8351183507920371	0.9994572249863392
ENSG00000215910	C1orf167	284498	2.787502248853645	0.003988437977925176	0.12306372252542956	0.6212752224924465	NA
ENSG00000177000	MTHFR	4524	873.4975414378902	0.0021305757079020326	0.03206172570501173	0.6469304493482013	0.9994572249863392
ENSG00000011021	CLCN6	1185	491.15284842374433	-0.0029345998328340873	0.03280085703220468	0.5293055020106248	0.9994572249863392
ENSG00000116685	KIAA2013	90231	1635.7670047364854	-0.007605066839950563	0.045129466300791364	0.21084217015688533	0.9586129802762711
ENSG00000083444	PLOD1	5351	1619.7904054687092	-0.005839592560627318	0.03981980058008996	0.28010367730007274	0.98223833965747
ENSG00000116688	MFN2	9927	3234.160340507445	-2.3359877829883712e-4	0.023157910447635214	0.9469111390109092	0.9994572249863392
ENSG00000116691	MIIP	60672	456.567761567835	-0.002534404736002982	0.03276655719524036	0.5904264330970151	0.9994572249863392
ENSG00000028137	TNFRSF1B	7133	22.235683594036477	1.7032953144938777e-4	0.0759184966855043	0.9858600248710351	0.9994572249863392
ENSG00000048707	VPS13D	55187	1467.5762946659665	0.003585237884391855	0.030839052108034067	0.4077781962983126	0.9994572249863392
ENSG00000162496	DHRS3	9249	1888.624231404638	0.0034385125038700263	0.06799356862450318	0.7092079769343043	0.9994572249863392
ENSG00000221340	RNU6ATAC18P	106479551	2.615870949744859	0.002432920066572718	0.11651305345021555	0.772458299398054	NA
ENSG00000272482	NA	NA	11.808207526027989	-0.006555502032016729	0.10038381780716549	0.5256863939528741	0.9994572249863392
ENSG00000179172	HNRNPCL1	343069	3.440721541964624	-8.15692835318647e-4	0.11455091048253739	0.9228453313128809	NA
ENSG00000116731	PRDM2	7799	1057.4649643430814	0.0011688282064377506	0.025135641775682966	0.7546775725543969	0.9994572249863392
ENSG00000189337	KAZN	23254	111.06501391017333	0.029036226731200054	0.12088259548255871	0.08449826204983416	0.8091127202198777
ENSG00000175147	TMEM51-AS1	200197	120.43208076755592	0.012364345574583678	0.07482450781750215	0.2202885356989631	0.9634346544207257
ENSG00000171729	TMEM51	55092	671.8829312071239	-0.00304051873769073	0.031870461736205474	0.5009236694560035	0.9994572249863392
ENSG00000278480	NA	NA	1.713653750321463	-0.0036573859782311796	0.12488422731865126	0.6369559584706334	NA
ENSG00000142621	FHAD1	114827	34.3434341532022	0.005892889403304519	0.07517175263536831	0.5500658741267763	0.9994572249863392
ENSG00000228140	LOC124903852	124903852	16.02394863821716	0.002706071839989563	0.08624319672717749	0.7850408711797282	0.9994572249863392
ENSG00000142634	EFHD2	79180	3860.50692259492	-0.0027735436007671546	0.026978283335156422	0.47518568887947754	0.9994572249863392
ENSG00000162438	CTRC	11330	1.656599850943258	-0.0021975656448241674	0.12534217457062102	0.763724610465347	NA
ENSG00000132906	CASP9	842	285.6660118664685	0.006301845488008437	0.049096696970309425	0.3485226296812762	0.9994572249863392
ENSG00000116138	DNAJC16	23341	915.7815880241576	0.009917251021391297	0.05456425539080853	0.1766084315352607	0.9277947595112944
ENSG00000272510	NA	NA	9.655702506476736	-0.003860531548970919	0.10417734082882277	0.6872120430511903	NA
ENSG00000116771	AGMAT	79814	729.5802191265223	-0.05863509959706962	0.15306494366696877	0.02484939377773274	0.5301444794615714
ENSG00000237301	NA	NA	1.557715644930395	0.006852857078883393	0.13792195627405684	0.34886932706878465	NA
ENSG00000235084	NA	NA	6.239487642828961	6.402898903814881e-4	0.10099093148257939	0.9457018463081623	NA
ENSG00000197312	DDI2	84301	2224.6992898189424	-0.0016711893341067514	0.027308932885251363	0.6764979645746649	0.9994572249863392
ENSG00000116786	PLEKHM2	23207	1206.8083962435373	0.003774126498865026	0.032138903246708796	0.4005812915973291	0.9994572249863392
ENSG00000162458	FBLIM1	54751	450.26858601880735	-0.004201025197707943	0.03756937664963692	0.420845248980763	0.9994572249863392
ENSG00000233954	UQCRHL	440567	43.834178334031336	-0.0033174587579282975	0.07025664520493215	0.72380132528283	0.9994572249863392
ENSG00000178715	RPS16P1	441876	5.046148884563913	0.0013535846129284915	0.10526706933480327	0.882935168079307	NA
ENSG00000179743	SPEN-AS1	729614	63.99183705444534	-0.008225499143114205	0.07136103159648574	0.3935176907829962	0.9994572249863392
ENSG00000065526	SPEN	23013	2704.9160517454075	2.4462610191667124e-4	0.02315203291910348	0.9443945950612737	0.9994572249863392
ENSG00000116809	ZBTB17	7709	386.4431780622917	-0.002458511313269914	0.03283419985867563	0.6030981864445142	0.9994572249863392
ENSG00000232456	FAM131C2P	440568	6.899426365704479	-0.008795669140761471	0.1151871556006381	0.39612812275605463	NA
ENSG00000185519	FAM131C	348487	51.78722998924865	-0.0095045816039871	0.07765585824533994	0.35646733266012126	0.9994572249863392
ENSG00000142627	EPHA2	1969	3326.1321186986274	0.0011968733545409075	0.024441661028718004	0.7426824568589363	0.9994572249863392
ENSG00000227959	NA	NA	14.981203448059878	-0.007743073427603574	0.09674031164138501	0.4689178128825689	0.9994572249863392
ENSG00000224621	NA	NA	13.201403915983398	0.007090275717998331	0.09518236666994233	0.5019111020459524	0.9994572249863392
ENSG00000142632	ARHGEF19	128272	844.2858385582992	-0.050285431191387585	0.13208666143830328	0.025080971375095504	0.5312243836127731
ENSG00000237276	NA	NA	17.542984816012762	-0.001264406637306852	0.08207084783865963	0.8973282337720135	0.9994572249863392
ENSG00000288398	NA	NA	106.88376977835014	9.705079039590621e-5	0.044024850289629575	0.988157504145199	0.9994572249863392
ENSG00000132881	CPLANE2	79363	75.36991705338366	-0.0047679428093177255	0.05803152062765899	0.5593652594018719	0.9994572249863392
ENSG00000037637	FBXO42	54455	716.7371645518563	-0.0040103891904416265	0.034946595468885684	0.4090058266317428	0.9994572249863392
ENSG00000055070	SZRD1	26099	3702.7609525311486	-0.001044947868574656	0.023566323261889087	0.7677352706926767	0.9994572249863392
ENSG00000157191	NECAP2	55707	1327.9597739916971	0.0011741438701016647	0.025696244232776867	0.7583883647139774	0.9994572249863392
ENSG00000226029	LINC01772	107984921	13.818123345557511	0.006464599156599377	0.09318084714711897	0.5359640347145229	0.9994572249863392
ENSG00000080947	CROCCP3	114819	15.591828830524765	0.005623901141001302	0.08987627686677514	0.5850833758893215	0.9994572249863392
ENSG00000219481	NBPF1	55672	262.3683377126933	0.004935363491337114	0.04491644222475091	0.42957223991210536	0.9994572249863392
ENSG00000215908	NA	NA	382.1885703994973	-7.867635456790563e-4	0.02943192000740001	0.8574060495722081	0.9994572249863392
ENSG00000186301	NA	NA	4.924533748816527	-0.0038068137466706706	0.10801493940883915	0.6840196886923103	NA
ENSG00000236698	NA	NA	19.326572808491004	-0.00758866272122269	0.08913730606700249	0.47597562055134873	0.9994572249863392
ENSG00000268869	NA	NA	11.559668419833116	-0.007848417340957195	0.10380281814399739	0.4573636609425014	0.9994572249863392
ENSG00000058453	CROCC	9696	228.78943834351603	0.004007496488148685	0.042393206697752484	0.5031436896668537	0.9994572249863392
ENSG00000238142	LOC105376805	105376805	73.02603679080612	-0.0036133273564330493	0.05700213084289821	0.6555255509366502	0.9994572249863392
ENSG00000272426	NA	NA	3.3415698539478096	-0.012239427355587019	0.14135124994128787	0.22434084206656912	NA
ENSG00000117122	MFAP2	4237	3.2284332174092247	-0.0026724821002518623	0.11406297040314811	0.7582617987003468	NA
ENSG00000159363	ATP13A2	23400	1442.3766832991798	-0.010011694963596418	0.052455241402098084	0.1570637221533069	0.9147068628192381
ENSG00000117118	SDHB	6390	2445.2560623672575	-8.761657030552098e-4	0.024533450687992345	0.8115143459449444	0.9994572249863392
ENSG00000117115	PADI2	11240	24.253962337373213	-0.004667664944910993	0.07990117095550459	0.6404300284887903	0.9994572249863392
ENSG00000204362	LINC02783	400743	3.2579903876859104	0.0021946802766534103	0.11281908039567032	0.8012306810131293	NA
ENSG00000142623	PADI1	29943	122.03891155802816	-0.002517373006888902	0.047732686441648936	0.7171598652822965	0.9994572249863392
ENSG00000142619	PADI3	51702	4.2140019871211045	-0.0026691664125845	0.11148331303558345	0.7642322230774995	NA
ENSG00000179051	RCC2	55920	7275.69731597084	-0.0038274532893118524	0.030376826762573854	0.36939166716091826	0.9994572249863392
ENSG00000074964	ARHGEF10L	55160	1478.3736615924097	0.007863867890443011	0.0453620786585997	0.1982207047537757	0.9473544596276666
ENSG00000117148	ACTL8	81569	6.221388493643969	-0.01996534211418965	0.15731897893662333	0.12424909557156551	NA
ENSG00000179023	KLHDC7A	127707	238.5966372664558	0.052057939087808903	0.16779014561375702	0.038813670937395094	0.6217106073916087
ENSG00000009709	PAX7	5081	4.975496961414058	-0.010206100426251087	0.12959539078669272	0.3076357240321957	NA
ENSG00000159423	ALDH4A1	8659	1149.3318788513036	-0.0036682229425769983	0.031756283217534875	0.409341717790901	0.9994572249863392
ENSG00000169991	IFFO2	126917	2754.8194248389223	-0.020830666740795877	0.07849775536529825	0.06547659926103581	0.7356982766336317
ENSG00000272084	NA	NA	12.262902789223693	-0.006709556397441118	0.0958568695236638	0.521505286043227	0.9994572249863392
ENSG00000127481	UBR4	23352	8436.392343288888	0.0029253804093011078	0.027091503255219845	0.4523669342224684	0.9994572249863392
ENSG00000230424	EMC1-AS1	101927895	10.233192176438182	0.0011056174758418942	0.09210241558957222	0.9097253049003943	0.9994572249863392
ENSG00000127463	EMC1	23065	2923.252127730664	0.0032098632805606306	0.02859753811270212	0.4298256503490065	0.9994572249863392
ENSG00000053372	MRTO4	51154	2346.2083620982985	-0.06084211752835736	0.14595782862024376	0.019696819409802245	0.501057045575524
ENSG00000286064	NA	NA	10.197036661592747	-6.857543863344504e-4	0.09101545093936367	0.9439793005914665	0.9994572249863392
ENSG00000211454	AKR7L	246181	256.72161293138936	-0.0013893637442063936	0.034502098790130165	0.7851127040075363	0.9994572249863392
ENSG00000162482	AKR7A3	22977	1196.926135524642	-0.02564205359612077	0.0939197938795161	0.06192116779835785	0.7300232136098768
ENSG00000270728	NA	NA	3.54484616430015	0.007058840103458248	0.12185929588075113	0.4466462261555107	NA
ENSG00000053371	AKR7A2	8574	1678.3070071148693	-0.030886662246603646	0.09791989590180775	0.040917347034726624	0.6368874016709622
ENSG00000040487	SLC66A1	54896	316.12942677500445	-0.0022686413770410295	0.03424285586622956	0.647710175180377	0.9994572249863392
ENSG00000077549	CAPZB	832	4752.9897181382175	-3.15199063843108e-4	0.02322259312810877	0.9285604653654712	0.9994572249863392
ENSG00000173436	MICOS10	440574	382.18193434133366	-0.04380622797163151	0.13306471144204585	0.03757011377571025	0.6147760646598384
ENSG00000158747	NBL1	4681	1166.1615954411516	0.00225773517177197	0.028755836475576974	0.5869120499670359	0.9994572249863392
ENSG00000226396	NA	NA	59.643480373498555	-0.004670684544686012	0.06211718271834676	0.5896569351499901	0.9994572249863392
ENSG00000162542	TMCO4	255104	713.3180604898937	0.009138037691697054	0.05138256067389722	0.18583644887544587	0.9412942097204355
ENSG00000178828	RNF186	54546	3.8636329228400004	-0.007180211123391324	0.12359926303517613	0.4338654915963639	NA
ENSG00000169914	OTUD3	23252	520.7323476345513	-0.010832562909187634	0.059784488776934694	0.17847179110092998	0.9307881715339082
ENSG00000188257	PLA2G2A	5320	38.21362373561947	-0.036093037541421916	0.15836207412230138	0.06780062761380817	0.7462437201801454
ENSG00000158786	PLA2G2F	64600	16.07527526422077	0.006030215752256481	0.08927597784439853	0.5608252107760638	0.9994572249863392
ENSG00000225986	NA	NA	1.965877322559328	6.112952130072921e-4	0.11984039247393236	0.9378708175056065	NA
ENSG00000162543	UBXN10	127733	327.9435758434203	0.01809500497455869	0.08522939778380904	0.12239272476319729	0.8768221066511156
ENSG00000162545	CAMK2N1	55450	1953.6663819149317	0.11807093676355714	0.21364467291438236	0.009181756232444101	0.3377689673679562
ENSG00000090432	MUL1	79594	548.8312559958904	0.003923106882830964	0.036578351525777	0.44217239589138047	0.9994572249863392
ENSG00000158825	CDA	978	149.38630068513092	0.0014708096555169365	0.04392828096491694	0.8205316907066034	0.9994572249863392
ENSG00000158828	PINK1	65018	798.9782973402363	-3.5828054621339314e-4	0.025660743772256512	0.9258396158868447	0.9994572249863392
ENSG00000117242	PINK1-AS	100861548	180.34317032488633	0.0019111563981498401	0.03948457117690366	0.7417621542518791	0.9994572249863392
ENSG00000244038	DDOST	1650	7072.196921048901	4.318622431763638e-5	0.023154406768435647	0.9901807073193195	0.9994572249863392
ENSG00000117245	KIF17	57576	1.993837676008028	-0.0012698603724640425	0.12226584226176682	0.8671327307267451	NA
ENSG00000189410	SH2D5	400745	11.817202741175553	0.006058265365018511	0.09555738875171874	0.5576762070080294	0.9994572249863392
ENSG00000127483	HP1BP3	50809	7463.3625344722495	0.0016474581893885115	0.02475935577300682	0.6528160948477673	0.9994572249863392
ENSG00000075151	EIF4G3	8672	4925.063448186572	0.0023621060297985322	0.026158240538735895	0.5343214018762704	0.9994572249863392
ENSG00000117298	ECE1	1889	4152.675582151071	0.06572716285158642	0.150222488900068	0.017266989180557857	0.46847480072500597
ENSG00000236936	NA	NA	2.1735207064775457	6.07445269792776e-5	0.12337148417136698	0.9934216547373714	NA
ENSG00000231105	ECE1-AS1	100506801	2.1323831204782753	0.004050018584642279	0.1251217273612781	0.6055705918791805	NA
ENSG00000227001	NA	NA	10.486798517362391	0.01523138031438365	0.126616171013386	0.21687380891731178	0.9602571329499515
ENSG00000142794	NBPF3	84224	238.78238725574388	4.370898204078198e-4	0.03423133964513534	0.9318121873080678	0.9994572249863392
ENSG00000076864	RAP1GAP	5909	2385.848772706787	0.008079145851071617	0.05328655372631471	0.2615280726019059	0.9732796373580791
ENSG00000090686	USP48	84196	2409.320698851556	-0.003418747550527828	0.0302054416668001	0.4220796916999404	0.9994572249863392
ENSG00000187942	LDLRAD2	401944	2.6595458415571165	9.042371252518492e-4	0.11543969831702411	0.9136681833410953	NA
ENSG00000142798	HSPG2	3339	8541.718002132413	-0.043909637959013384	0.11560871773133718	0.02451507812170293	0.5287584169164963
ENSG00000283234	NA	NA	1.9881338270900444	-0.0018087220244886605	0.12288037935286476	0.8114418945451499	NA
ENSG00000219073	CELA3B	23436	1.7094429544289877	-0.008024099069724863	0.1395998882957524	0.3028704047439033	NA
ENSG00000218510	LINC00339	29092	156.83083994136797	0.00548899428176288	0.0525547672858566	0.45487363152376636	0.9994572249863392
ENSG00000070831	CDC42	998	5316.848776272873	-0.020389137843512085	0.07772853528508705	0.06762528284792746	0.7462437201801454
ENSG00000162552	WNT4	54361	17.844710493204698	0.014114604450509681	0.11111446282204007	0.2535636530342709	0.9720905599865552
ENSG00000285873	NA	NA	3.175307305133689	0.0034819424011714277	0.11826317442914715	0.68045029958073	NA
ENSG00000234397	NA	NA	3.7511571333891873	-0.005191372483828641	0.11867207115119799	0.5593916351021001	NA
ENSG00000184677	ZBTB40	9923	1072.6282855839593	-9.530902004432896e-4	0.02503169819295146	0.7987581932888017	0.9994572249863392
ENSG00000237200	NA	NA	3.077256664095215	-0.008096682721762826	0.1275603653823016	0.37939580672396067	NA
ENSG00000133216	EPHB2	2048	404.889984309186	-0.002086506728288106	0.034967992556029136	0.6822583507754069	0.9994572249863392
ENSG00000004487	KDM1A	23028	4625.005179509186	-0.02339913117255867	0.08560250886001174	0.06084306276136166	0.7248818792299241
ENSG00000169641	LUZP1	7798	2679.2371900565804	-0.008031947449292975	0.04817595244237798	0.21493006684070218	0.9602571329499515
ENSG00000179546	HTR1D	3352	33.5265784797831	4.540231297365275e-4	0.07438648945853925	0.9620703311563228	0.9994572249863392
ENSG00000261326	NA	NA	228.77085308030846	0.0110804316228153	0.07065080551951794	0.24546651722475923	0.9710617064562377
ENSG00000125944	HNRNPR	10236	7190.024058280949	-0.007111520362324928	0.047115841455402575	0.26330814246293954	0.9754762531728992
ENSG00000125945	ZNF436	80818	649.4156004402894	0.0022900210722643153	0.03211222885284908	0.6216697897479736	0.9994572249863392
ENSG00000249087	ZNF436-AS1	148898	62.19676067172427	0.012815754705628277	0.08715189502023758	0.26145190520192546	0.9732796373580791
ENSG00000204219	TCEA3	6920	266.1727053557092	0.04017536566805329	0.13889379144831662	0.05159025623069569	0.6918033579526807
ENSG00000088280	ASAP3	55616	139.10112667255393	0.006802629620330717	0.06470557812612346	0.4445688154990657	0.9994572249863392
ENSG00000007968	E2F2	1870	181.0173975607026	0.0012277696952986137	0.038166891263991705	0.8281935039992506	0.9994572249863392
ENSG00000142676	RPL11	6135	21880.47093609618	-1.3724550570217816e-4	0.022189047192948744	0.9676431199049698	0.9994572249863392
ENSG00000236810	ELOA-AS1	100506963	73.41199739737442	0.0064701450638207205	0.0636490291747477	0.46127415537611927	0.9994572249863392
ENSG00000011007	ELOA	6924	2289.0516826809708	-0.003839807379918089	0.03228823674642462	0.3940754788886569	0.9994572249863392
ENSG00000057757	PITHD1	57095	1398.9832670192868	-0.0012926678599945451	0.02516517721773144	0.7294149529525069	0.9994572249863392
ENSG00000011009	LYPLA2	11313	2281.810465138691	-0.015400763456805334	0.06567990699737812	0.09160620881270491	0.829355889977957
ENSG00000117308	GALE	2582	2933.45229411518	-0.0011614378496948297	0.028871748436365478	0.7857310520750921	0.9994572249863392
ENSG00000117305	HMGCL	3155	1039.2632057262895	0.004993782048573821	0.04036017961839029	0.36775247970583336	0.9994572249863392
ENSG00000179163	FUCA1	2517	1053.7002963790562	0.002415422176386533	0.02956237977412369	0.5701568307351861	0.9994572249863392
ENSG00000230228	H3P1	115482711	1.6880245671474465	-0.005072377183734455	0.12873111022505662	0.5129397914010172	NA
ENSG00000189266	PNRC2	55629	3487.5212283050805	0.0013070251445286595	0.023856744096093126	0.7138009752684945	0.9994572249863392
ENSG00000188529	SRSF10	10772	7675.411367485926	-3.726348401286676e-4	0.021946224495396065	0.9114447372245796	0.9994572249863392
ENSG00000225315	NA	NA	13.046716893346675	0.006169457487601382	0.09385978919272915	0.5522617467320987	0.9994572249863392
ENSG00000142661	MYOM3	127294	1028.2164252649056	0.006501330863399018	0.045834787000551304	0.2953163417074952	0.9901022918714737
ENSG00000142677	IL22RA1	58985	768.9208090652199	0.011978111016090894	0.06091660038608127	0.14607453104212764	0.9012534538193987
ENSG00000185436	IFNLR1	163702	123.36280261002216	-3.230756343732538e-4	0.045120319043249334	0.9614757139013016	0.9994572249863392
ENSG00000232298	NA	NA	1.6008245406596457	0.004069306984835273	0.12888933474086334	0.5789617748866924	NA
ENSG00000158055	GRHL3	57822	82.88853026308372	-0.023287557120978717	0.1108256538538984	0.11832570910641377	0.8745139769707659
ENSG00000001460	STPG1	90529	268.7569653377799	0.024806273571681626	0.10258068190421332	0.08685597728478243	0.8185623269991531
ENSG00000001461	NIPAL3	57185	1662.8871975993493	0.0044218409085184564	0.03344418619519736	0.339240667790822	0.9994572249863392
ENSG00000286061	RCAN3AS	100750325	8.200294563766375	-0.005553765655540664	0.10154274777945788	0.5808018924783448	NA
ENSG00000117602	RCAN3	11123	1128.934433952623	-0.007995498241031953	0.04626411296969547	0.19921384145634125	0.9473544596276666
ENSG00000264443	NA	NA	6.632187024199865	-6.308402314655928e-4	0.09952839883241459	0.9469061619361393	NA
ENSG00000184454	NCMAP	400746	184.14648664620307	-0.0030936369213375348	0.04410430754894699	0.6270516692362758	0.9994572249863392
ENSG00000133226	SRRM1	10250	3382.83211709062	-7.21423360804427e-4	0.02417544186471075	0.8425580290067933	0.9994572249863392
ENSG00000169504	CLIC4	25932	3532.203684656514	0.010833474951270712	0.08728255858988812	0.3312356885393028	0.9964905587989109
ENSG00000117614	SYF2	25949	1715.7112097564893	0.0019720724885862796	0.02828728358935549	0.6318885932147134	0.9994572249863392
ENSG00000284602	NA	NA	19.95061242402945	0.02000303138793682	0.12671199635091734	0.15894799872618467	0.9154859679947797
ENSG00000284657	NA	NA	3.2479732579066374	-0.0014306226573071478	0.11329933814311897	0.8676582191469174	NA
ENSG00000117616	RSRP1	57035	1637.8964496954907	0.003806822717103047	0.03380825906857058	0.4194999131711629	0.9994572249863392
ENSG00000261349	NA	NA	2.8065283111467143	0.0023593743965879413	0.11671401199362087	0.7783274882720215	NA
ENSG00000259984	NA	NA	3.631036442733962	-0.005681591143206296	0.1208782141144473	0.5211609427502051	NA
ENSG00000183726	TMEM50A	23585	2610.909719478357	-8.188612287441041e-4	0.022943240667133883	0.8132558612913328	0.9994572249863392
ENSG00000188672	RHCE	6006	3.1299620901345198	-0.002169175024997155	0.11454397653001791	0.7999605017792828	NA
ENSG00000204178	MACO1	55219	754.5411507475455	-0.0028340553480067743	0.031207151339221237	0.5237180495398626	0.9994572249863392
ENSG00000157978	LDLRAP1	26119	679.0193600381207	-0.0030953710691023796	0.03294409264663368	0.5071718665994248	0.9994572249863392
ENSG00000117643	MAN1C1	57134	1.7952708196510943	0.0023506900609269435	0.12234194152957474	0.761573914257196	NA
ENSG00000162430	SELENON	57190	321.5572124083563	0.002274698039878002	0.03417621691272712	0.6461115603958614	0.9994572249863392
ENSG00000228172	NA	NA	9.263344392108001	0.0023290661723500052	0.09413321541338461	0.8118565329460885	NA
ENSG00000117640	MTFR1L	56181	613.2164294940617	0.0010014608786826072	0.028207201884204263	0.8109288257633434	0.9994572249863392
ENSG00000127423	AUNIP	79000	280.12232043451934	0.00121194617353056	0.03402976735007085	0.8099080574816097	0.9994572249863392
ENSG00000236528	NA	NA	3.888943991513612	-0.0034513872378886313	0.11235330212344223	0.7005053314324602	NA
ENSG00000182749	PAQR7	164091	308.8309644210434	-2.9575709327792977e-4	0.031616886005544347	0.9500517740501657	0.9994572249863392
ENSG00000117632	STMN1	3925	7751.15219431144	-0.004731276435152039	0.0354310740975986	0.33141060660880833	0.996507855204702
ENSG00000158006	PAFAH2	5051	830.8334652947393	0.022199155428421644	0.08456370859318411	0.06828105526454191	0.7479323352036912
ENSG00000158022	TRIM63	84676	1.6595915963508645	0.0016693153280215721	0.12488616057159117	0.8186596739035386	NA
ENSG00000175087	PDIK1L	149420	494.56944175674914	0.004059233942895143	0.0363605684886719	0.4221130917485708	0.9994572249863392
ENSG00000142684	ZNF593	51042	438.68119879527126	-0.004510589249642473	0.0397964722585176	0.4135021553357702	0.9994572249863392
ENSG00000142675	CNKSR1	10256	504.38701763757456	2.1466675321407192e-4	0.027314039584215802	0.958126600258431	0.9994572249863392
ENSG00000130695	CEP85	64793	1312.8582116681237	0.0010296103247739341	0.025332609694491345	0.7850791808032925	0.9994572249863392
ENSG00000142669	SH3BGRL3	83442	5006.328848439772	-0.01876564451184204	0.0744520805283365	0.07547266197135859	0.7771071814183661
ENSG00000158062	UBXN11	91544	510.35208627349084	6.608553091720518e-4	0.027627925326527174	0.8725859036135487	0.9994572249863392
ENSG00000169442	CD52	1043	5.683156318673177	0.0021394125836219353	0.10480561899815578	0.8179472257113269	NA
ENSG00000176092	CRYBG2	55057	195.11142378285987	-0.004490607188709035	0.046083412276407026	0.4889444480122689	0.9994572249863392
ENSG00000117682	DHDDS	79947	848.1737667067468	4.2067982302566674e-4	0.02597566303008397	0.91392843374769	0.9994572249863392
ENSG00000225891	LOC124903883	124903883	6.961078042672274	0.005580627238103723	0.1056718600376728	0.5723337056046953	NA
ENSG00000198830	HMGN2	3151	4649.460654368266	6.00196544738728e-4	0.02246303124542879	0.8603403982824391	0.9994572249863392
ENSG00000117676	RPS6KA1	6195	1966.891123901915	-0.00599448227923611	0.04097595727480715	0.2806242572537485	0.98223833965747
ENSG00000260063	NA	NA	17.12991484554377	-0.002200590868781268	0.08283136244228047	0.823326898113664	0.9994572249863392
ENSG00000117713	ARID1A	8289	3207.5421313683314	3.5703908168771423e-4	0.022390194001013396	0.9165320876377874	0.9994572249863392
ENSG00000060642	PIGV	55650	664.0826525404383	0.0034345992745200113	0.03435153695872847	0.47735209765838954	0.9994572249863392
ENSG00000204160	ZDHHC18	84243	994.8245199435148	4.5097232281660424e-4	0.025556946908012957	0.9063194293812337	0.9994572249863392
ENSG00000175793	SFN	2810	1889.268218996568	-0.008282597731905521	0.05346199083544126	0.2506288020361016	0.9710617064562377
ENSG00000142751	GPN2	54707	1132.1497064679481	-0.0026293044340534692	0.02921660351760455	0.5298359523729012	0.9994572249863392
ENSG00000198746	GPATCH3	63906	362.2492753527297	-1.363507366257489e-4	0.031251403436162305	0.9767039710403421	0.9994572249863392
ENSG00000090273	NUDC	10726	4619.459557400385	-0.026788211445806457	0.09481457518854557	0.056178666923349774	0.7046855673213703
ENSG00000131910	NR0B2	8431	971.2352067586173	-0.09625504759515864	0.18733147253750293	0.01130912969218046	0.3782732407058503
ENSG00000175707	KDF1	126695	614.0599697508308	-7.183048360073503e-5	0.026364799437906372	0.9855033594042625	0.9994572249863392
ENSG00000253368	TRNP1	388610	5842.270432342343	-3.19312520330111e-4	0.023052420564856024	0.9271657905435389	0.9994572249863392
ENSG00000158246	TENT5B	115572	10.580673755106417	-0.00782110800268233	0.10146679000357453	0.46149530791467974	0.9994572249863392
ENSG00000090020	SLC9A1	6548	875.463441188288	4.57819431003176e-4	0.02620812498632572	0.9071225633760187	0.9994572249863392
ENSG00000214973	NA	NA	2.4623632261561657	-5.452559975803712e-4	0.11686605614382904	0.9468235312100796	NA
ENSG00000225159	NPM1P39	440577	4.982832932870627	-0.005363498961292558	0.1108350909536361	0.5738494322820844	NA
ENSG00000142784	WDTC1	23038	1387.5844895509917	0.004565201093603269	0.03473027791246236	0.3402523148157247	0.9994572249863392
ENSG00000186501	TMEM222	84065	846.6834504961067	8.013184673062404e-4	0.025344886033179848	0.8325106136914641	0.9994572249863392
ENSG00000241547	NA	NA	9.057960281525164	0.0024849371509961618	0.09664112780548907	0.7982675090009214	NA
ENSG00000142765	SYTL1	84958	408.7955750395931	0.0105380662121491	0.09856559582900794	0.35463240122205336	0.9994572249863392
ENSG00000142733	MAP3K6	9064	427.0662706107355	-0.005989628821707369	0.048647842501722945	0.37059193114294975	0.9994572249863392
ENSG00000181773	GPR3	2827	14.500766837495075	-0.0058872444347462735	0.09515175053471049	0.5678045689043009	0.9994572249863392
ENSG00000158195	WASF2	10163	4974.243561699461	-4.567953113291821e-4	0.02243235100614749	0.8934506953766723	0.9994572249863392
ENSG00000237429	LOC105376892	105376892	4.120059763554838	0.0024960464503902165	0.1091132907519177	0.7827730946220552	NA
ENSG00000126705	AHDC1	27245	898.9666670288653	-0.010040092041881322	0.05367989067252215	0.16489734086451116	0.9229441857361564
ENSG00000235912	NA	NA	3.527606620844596	-0.005263697606427668	0.11719158649432419	0.5605030886168239	NA
ENSG00000126709	IFI6	2537	269.6693824199503	0.0743782135246536	0.3052184902445499	0.014095859537010274	0.42138294558907696
ENSG00000009780	FAM76A	199870	234.47220293045066	-0.006259418615684664	0.04900174570140565	0.3510769558423603	0.9994572249863392
ENSG00000231344	NA	NA	4.143122433268242	-0.015291203088739389	0.15273759210182014	0.15782069295122966	NA
ENSG00000117758	STX12	23673	1085.0579618627482	0.0014783979228236857	0.026856449632614212	0.708716434699633	0.9994572249863392
ENSG00000117751	PPP1R8	5511	1475.7459917808771	-0.00343177174758011	0.030893483919806713	0.4298984638214667	0.9994572249863392
ENSG00000117748	RPA2	6118	1375.6274524051043	-0.006093866525970134	0.041447084066115754	0.27786601430533464	0.9815593370985464
ENSG00000130768	SMPDL3B	27293	645.3655229283362	-0.07103814821073563	0.16331398318632276	0.017660449938892916	0.47459518350877944
ENSG00000158156	XKR8	55113	143.84062368487886	0.002699260932403917	0.0429952789831688	0.6655927306528683	0.9994572249863392
ENSG00000158161	EYA3	2140	745.6805087043665	-0.007565876162711067	0.04908322792285688	0.25272229251036593	0.9720905599865552
ENSG00000228589	NA	NA	8.440742000412142	0.007268442330713501	0.10526105064947121	0.4823735810915059	NA
ENSG00000169403	PTAFR	5724	121.23560168387306	-0.005256518076654195	0.05724834417008875	0.5128282951735145	0.9994572249863392
ENSG00000126698	DNAJC8	22826	2573.261966064829	-4.812141032533981e-4	0.02337985986487764	0.891663446895746	0.9994572249863392
ENSG00000130770	ATP5IF1	93974	2334.4994429907224	-0.007457898147870866	0.04570622970538701	0.22546232314063835	0.964264602957696
ENSG00000270605	NA	NA	86.54391867533108	0.006988863666155765	0.06393112277484439	0.42684212877929845	0.9994572249863392
ENSG00000130766	SESN2	83667	690.5446390223234	0.011703455022093918	0.11187308484766276	0.3098168960863925	0.9911108528946844
ENSG00000130772	MED18	54797	449.8353245094967	0.0011247261837098316	0.029108371510154024	0.7941098874126943	0.9994572249863392
ENSG00000204138	PHACTR4	65979	1644.1448237637285	-2.9138671238798083e-4	0.02304251350085407	0.9335032764321882	0.9994572249863392
ENSG00000180198	RCC1	1104	4118.979879431136	-0.004982055406410286	0.03873467571953059	0.3480110695195099	0.9994572249863392
ENSG00000242125	SNHG3	8420	1747.1892829289498	-0.002616300959198806	0.03015974112598267	0.5445947814078291	0.9994572249863392
ENSG00000200087	SNORA73B	26768	34.570277078562775	-0.0060087500653536	0.07427217672274594	0.5400404264940777	0.9994572249863392
ENSG00000279443	NA	NA	15.832498186516956	0.018867157325433776	0.1285552192500474	0.16907335993428801	0.9238131721708791
ENSG00000180098	TRNAU1AP	54952	497.30970753764814	-0.012199819583790964	0.0638273551642248	0.15729631673102457	0.9147068628192381
ENSG00000197989	SNHG12	85028	475.7364924718793	-0.0016113001736673988	0.029621046253260706	0.710692708936556	0.9994572249863392
ENSG00000221539	SNORD99	692212	11.747933442877617	-0.0015557812723444215	0.09086302837482059	0.8738526107328952	0.9994572249863392
ENSG00000120656	TAF12	6883	725.212848485548	0.003487416152076613	0.03528639062259964	0.4825040596632183	0.9994572249863392
ENSG00000188060	RAB42	115273	6.821030632378806	-0.005568164474468104	0.10702782722765297	0.5703793256561561	NA
ENSG00000229388	NA	NA	5.626559875263302	-0.0020585763697538316	0.10296904766195702	0.8265020183805535	NA
ENSG00000162419	GMEB1	10691	440.72786425905315	5.282440624226152e-5	0.02800399161587654	0.9899420098767014	0.9994572249863392
ENSG00000198492	YTHDF2	51441	2414.404100230012	-9.863473847479612e-4	0.02394995313234028	0.7835616885178801	0.9994572249863392
ENSG00000159023	EPB41	2035	2780.6081169660006	-7.629280378184853e-6	0.02259434167803453	0.998228268510547	0.9996788972947661
ENSG00000116350	SRSF4	6429	2362.004477567487	-0.00218616529715593	0.028841888911990937	0.6004896760766433	0.9994572249863392
ENSG00000116353	MECR	51102	559.0924640363742	-2.3725132694653474e-4	0.02675928832598816	0.9527985787996246	0.9994572249863392
ENSG00000060656	PTPRU	10076	4.005421161193032	0.001882897740694742	0.1134452249458546	0.8271246979477953	NA
ENSG00000186056	MATN1-AS1	100129196	37.2205967536552	0.00410592778759651	0.06941146977956536	0.6606216366658768	0.9994572249863392
ENSG00000162511	LAPTM5	7805	18.095915789778697	4.1707214792531376e-4	0.07957730762930047	0.9658083414711603	0.9994572249863392
ENSG00000223382	LINC01778	105378622	4.11783740534968	0.005054132291875358	0.11747523569403467	0.5725000552902221	NA
ENSG00000162512	SDC3	9672	548.8337620796573	0.001225988015563215	0.029906629546914785	0.7814852352658039	0.9994572249863392
ENSG00000134644	PUM1	9698	3900.758017826164	2.853919013140591e-4	0.022101290687429113	0.9325318926659059	0.9994572249863392
ENSG00000060688	SNRNP40	9410	1827.7423793519347	-0.0015889872397451183	0.026493116885930503	0.6835499839255237	0.9994572249863392
ENSG00000229447	NA	NA	5.434807106239695	0.003324093584512674	0.10627878116129785	0.7228554965272405	NA
ENSG00000121766	ZCCHC17	51538	822.0445428198235	-0.006041922185655259	0.041619192595697	0.2842059833790713	0.9831916322800988
ENSG00000121769	FABP3	2170	4.790905781938903	0.001734772186644626	0.10583462850579321	0.8502442830656287	NA
ENSG00000168528	SERINC2	347735	2811.2319326434213	-4.2017700767017215e-4	0.02279225185052768	0.9032721059022674	0.9994572249863392
ENSG00000229167	NA	NA	88.4780667736797	-0.002649083840186377	0.05011922234220445	0.7155037578935324	0.9994572249863392
ENSG00000142910	TINAGL1	64129	3888.3013774037545	0.003135955491367582	0.03146534502088718	0.48102632097741793	0.9994572249863392
ENSG00000162517	PEF1	553115	1641.5970146090815	-0.0011708562768773406	0.024793507606354476	0.7512781506341942	0.9994572249863392
ENSG00000235790	NA	NA	2.3426495896946715	-0.004502741552350298	0.1224871381360823	0.5874195500593242	NA
ENSG00000084636	COL16A1	1307	1258.6261629884232	0.014068854070814898	0.06463634467667646	0.11226782911483169	0.8627576941086385
ENSG00000121753	ADGRB2	576	54.2001482499563	0.005121635003395244	0.0678173479041123	0.5794428825276097	0.9994572249863392
ENSG00000134668	SPOCD1	90853	8.857117439664785	3.303608207182195e-4	0.09450497333186074	0.9727283413162228	NA
ENSG00000269967	NA	NA	1.5904372785013048	0.0035886219702260286	0.12938858109681473	0.6123508948314031	NA
ENSG00000184007	PTP4A2	8073	6876.5663347527	0.002129349603723803	0.02463850756059227	0.5569558931419174	0.9994572249863392
ENSG00000121774	KHDRBS1	10657	6943.862714731434	-0.003797740279721964	0.029637711479272077	0.36324047881007726	0.9994572249863392
ENSG00000121775	TMEM39B	55116	429.5051308373599	-0.004559898223724621	0.039036431489291576	0.39804967244033224	0.9994572249863392
ENSG00000025800	KPNA6	23633	2716.2597910250624	-0.0038530583772693394	0.0319174475181176	0.3872234894185436	0.9994572249863392
ENSG00000084652	TXLNA	200081	2918.9616977587134	0.0010355830427823116	0.02376441726975481	0.7714013851691919	0.9994572249863392
ENSG00000160050	CCDC28B	79140	142.88481039788985	-0.03711528026549973	0.13583194369878426	0.05946036442984863	0.720140811962233
ENSG00000224066	NA	NA	12.781399116940127	0.002720195655572773	0.08882261415076734	0.7838185358280776	0.9994572249863392
ENSG00000160051	IQCC	55721	193.07621176639557	0.002377511522167191	0.03992474140655684	0.6828207220405411	0.9994572249863392
ENSG00000160055	TMEM234	56063	278.9166326236852	0.0011195700713244247	0.035071799135366975	0.8295820051048083	0.9994572249863392
ENSG00000084623	EIF3I	8668	6620.59713784724	-6.921626219456578e-5	0.022953877460147657	0.9841430344664023	0.9994572249863392
ENSG00000220785	NA	NA	64.36791842048598	0.0012620323392989095	0.05747648091862468	0.8779188980807529	0.9994572249863392
ENSG00000183615	FAM167B	84734	8.49133979162725	0.0077140708948161265	0.10614630840165418	0.45991658090973464	NA
ENSG00000182866	LCK	3932	29.257930417148856	-0.032912353668101815	0.15536834771912564	0.07680392144848086	0.7780041125057294
ENSG00000116478	HDAC1	3065	8250.270941596862	-0.00338031175952133	0.028866829249482903	0.4088681473359962	0.9994572249863392
ENSG00000175130	MARCKSL1	65108	11584.608864460231	-0.010454593022725516	0.05108393164978938	0.13231266627001745	0.8861551377253135
ENSG00000233775	NA	NA	2.9925300442877507	-2.1672774430897378e-4	0.11732365416404064	0.9786979664328511	NA
ENSG00000162526	TSSK3	81629	4.296870132520639	-0.003174463426344377	0.10983587748754438	0.7275018490393488	NA
ENSG00000225828	FAM229A	100128071	105.47990397227201	0.014023566998746238	0.08188449722013268	0.20243592909434807	0.9495665196736961
ENSG00000160058	BSDC1	55108	2013.8697446077101	0.0030449941887449716	0.028980155492725937	0.46007981995437497	0.9994572249863392
ENSG00000160062	ZBTB8A	653121	72.66292100065446	-0.0059555385614184116	0.06324157536983788	0.49619638113125475	0.9994572249863392
ENSG00000176261	ZBTB8OS	339487	684.731606210195	-3.111629205462828e-5	0.02565233743993518	0.9935549762116753	0.9994572249863392
ENSG00000162521	RBBP4	5928	6469.559993936749	-0.00540267797017581	0.038544718314987764	0.30381417224110485	0.9910600397990235
ENSG00000162520	SYNC	81493	15.701522864742973	0.0012113615938429034	0.08361669356070218	0.9017818247319525	0.9994572249863392
ENSG00000162522	NHSL3	57648	8252.987943198264	0.002681602317740199	0.026564682286255373	0.48466879398127416	0.9994572249863392
ENSG00000134684	YARS1	8565	5997.773426318676	0.2983048666462123	0.29305275404520836	0.0017053598330386665	0.11535148216286427
ENSG00000116497	S100PBP	64766	653.9156397766592	0.004203286725708956	0.0369211012964938	0.4119295163126146	0.9994572249863392
ENSG00000121905	HPCA	3208	20.201005043252636	0.0018582916951320396	0.07831390827248048	0.8486063781406202	0.9994572249863392
ENSG00000121900	TMEM54	113452	3458.723852027255	0.005929051767821052	0.03864006626296095	0.2589548136536774	0.9720905599865552
ENSG00000116514	RNF19B	127544	735.1631805377694	0.00840470001356966	0.04987370069411766	0.20982757129783886	0.9581277120341986
ENSG00000004455	AK2	204	5564.49502558683	7.508685439867583e-4	0.0231190218498964	0.8297113850035479	0.9994572249863392
ENSG00000142920	AZIN2	113451	9.918955738252603	0.006182686077965859	0.09991364958977049	0.5466269570350919	NA
ENSG00000278997	NA	NA	3.631428176826281	0.0010073462616126464	0.11220938833667332	0.9072697587622824	NA
ENSG00000116525	TRIM62	55223	180.7932435587132	-0.0010409738062986122	0.037109628898314456	0.8501917100964589	0.9994572249863392
ENSG00000160094	ZNF362	149076	76.97260194004305	0.011830655624411763	0.07954235580400669	0.2654516289704297	0.9764796632798787
ENSG00000134686	PHC2	1912	3705.331036068604	7.584166691571729e-4	0.024378716719967948	0.8357594194300468	0.9994572249863392
ENSG00000284154	MIR3605	100500853	2.6248432977143925	-0.007048024144110778	0.12768374627739293	0.4195476644403414	NA
ENSG00000222112	RN7SKP16	106480837	9.344626521536176	0.001944440239065484	0.09357818327471962	0.8421860627247335	NA
ENSG00000233246	NA	NA	9.634683811379727	-0.027667437117213048	0.17257252762022673	0.08108794287556063	NA
ENSG00000121903	ZSCAN20	7579	162.6725415782828	0.0047935874565474676	0.0478902938021714	0.4760655063201516	0.9994572249863392
ENSG00000287703	NA	NA	5.251723884102188	-0.009782441788114262	0.12602136839853775	0.33168508304572386	NA
ENSG00000163866	SMIM12	113444	634.5982412199951	-0.001691730495522364	0.030205062797650117	0.7020587704797543	0.9994572249863392
ENSG00000189433	GJB4	127534	58.46604890852859	-0.002461544818514013	0.05706412304874604	0.762574029243811	0.9994572249863392
ENSG00000188910	GJB3	2707	673.2325608735498	-0.020453466710782697	0.08621546185731485	0.09108392341500951	0.8292423025766437
ENSG00000284773	NA	NA	11.864171915726997	-0.002585910162022286	0.09131795887959164	0.7933560622069628	0.9994572249863392
ENSG00000241014	NA	NA	7.620768962484062	-0.001105017173322744	0.10144638255457619	0.9064005455892736	NA
ENSG00000163867	ZMYM6	9204	263.01594356567625	-8.2464157595282e-4	0.03298332345450058	0.8665135850755803	0.9994572249863392
ENSG00000197056	ZMYM1	79830	561.141608102749	-3.7366649944444927e-4	0.027521119995614882	0.9276523748306692	0.9994572249863392
ENSG00000228348	NA	NA	5.1528886795942785	0.007911313930243283	0.11694171051380164	0.42650005587331413	NA
ENSG00000116560	SFPQ	6421	10138.80359939979	0.0012492265631822142	0.02276755067945594	0.7156988510631868	0.9994572249863392
ENSG00000146463	ZMYM4	9202	2243.325516389451	4.322302520796165e-4	0.02290969897048873	0.9009399901585272	0.9994572249863392
ENSG00000229994	RPL5P4	643343	5.75748218564869	-0.004662629049892202	0.10857635394869433	0.6236894025908097	NA
ENSG00000142687	KIAA0319L	79932	2676.3941678987703	0.008575640540949094	0.049978069140600864	0.20163593113834263	0.9481153917117177
ENSG00000020129	NCDN	23154	1112.8671554665743	6.1467906099059e-5	0.025028704533215033	0.9869721844268167	0.9994572249863392
ENSG00000239636	TFAP2E-AS1	105378645	2.71915101449751	7.237254600172015e-4	0.11546205514152566	0.9307487087840919	NA
ENSG00000116819	TFAP2E	339488	9.287139671043613	0.005066880774534023	0.09936184151957504	0.6134988520218232	NA
ENSG00000126067	PSMB2	5690	5085.679912265022	-0.0037005053686514555	0.03117556792730872	0.39692025361769434	0.9994572249863392
ENSG00000142686	C1orf216	127703	535.05744301393	-0.003203597496646687	0.039166452142158546	0.5671434797938915	0.9994572249863392
ENSG00000092853	CLSPN	63967	1307.0671206406546	-0.016016843706993564	0.07640861018603094	0.12584554467249368	0.8827289159748596
ENSG00000232335	NA	NA	3.284578660071905	-0.011091836600563404	0.1397329695708653	0.24738351880593787	NA
ENSG00000134698	AGO4	192670	945.1643118904117	9.710950750923186e-4	0.026147560122216144	0.8029916921503983	0.9994572249863392
ENSG00000092847	AGO1	26523	1625.6420766945903	-0.007967268658326261	0.04652174134485875	0.203134476313025	0.9504647253180047
ENSG00000271914	NA	NA	1.9770813573210055	0.016851286018784797	0.17884225408002163	0.061845913435771095	NA
ENSG00000126070	AGO3	192669	845.1956784344304	3.429796800428259e-4	0.02494509074366866	0.9271108761531396	0.9994572249863392
ENSG00000092850	TEKT2	27285	1.890369268282499	-4.0013698138604245e-6	0.12486460578070317	0.9995534838818444	NA
ENSG00000116863	ADPRS	54936	586.8525580917975	-0.002836741346791481	0.03321452056448872	0.5493860726053188	0.9994572249863392
ENSG00000054116	TRAPPC3	27095	1543.9913294993612	-0.0014307495814970333	0.024798651266811602	0.6974129620977711	0.9994572249863392
ENSG00000116871	MAP7D1	55700	1088.109218275406	-0.0015728200075598119	0.026552905152485207	0.6873206675308092	0.9994572249863392
ENSG00000054118	THRAP3	9967	5257.763751582793	-0.0012767201697960614	0.024437386369269478	0.7258346818790036	0.9994572249863392
ENSG00000214193	SH3D21	79729	1075.6397906581287	0.0044090508934351465	0.03620850087619799	0.3778303800063873	0.9994572249863392
ENSG00000142694	EVA1B	55194	135.01919585448923	0.004326215251934315	0.05159820815814848	0.5551373727138897	0.9994572249863392
ENSG00000286379	NA	NA	10.417920959841215	0.005465932360409639	0.0995063048220376	0.5887434286723691	0.9994572249863392
ENSG00000196182	STK40	83931	849.9236827695175	0.004591354757300639	0.039562589042498174	0.4013243313911517	0.9994572249863392
ENSG00000181817	LSM10	84967	435.1201433856372	-0.00232221767541145	0.03335195827922064	0.6301776680043998	0.9994572249863392
ENSG00000116885	OSCP1	127700	65.9249224353589	0.02412018745581265	0.11862630370477806	0.11995466991947643	0.8755318971049602
ENSG00000116898	MRPS15	64960	2155.2692457731177	-0.004562045857709158	0.034995501784813976	0.3441188836442472	0.9994572249863392
ENSG00000233621	LITATS1	728431	82.92211127575938	0.006394673323321556	0.061435543959024536	0.45225027348695823	0.9994572249863392
ENSG00000163874	ZC3H12A	80149	582.8532580525049	0.15695249028655253	0.25254722774093274	0.0063905832179003644	0.27240045234565374
ENSG00000163875	MEAF6	64769	1087.6544431398731	-0.014373190545969371	0.064661424003228593	0.10604984272234261	0.8571161802894717
ENSG00000263675	MIR5581	100847010	2.4621078171580613	4.392244807233133e-5	0.11665078655635863	0.9957194389300343	NA
ENSG00000163877	SNIP1	79753	616.263529812338	-0.0011242434025804603	0.02712571403874598	0.7798302532634742	0.9994572249863392
ENSG00000163879	DNALI1	7802	20.22376108706638	-0.006475491915737833	0.08608512834430655	0.5335070647307831	0.9994572249863392
ENSG00000134697	GNL2	29889	2454.262231092605	-0.005617081281421912	0.04064882810439475	0.30989113232170556	0.9911108528946844
ENSG00000116922	AIRIM	54955	701.0993853536418	-0.004637125314446569	0.03778458257558395	0.3728572746238648	0.9994572249863392
ENSG00000134690	CDCA8	55143	1360.5533722005603	-0.00590192374802044	0.044413418898423256	0.3296721559687329	0.996369746954198
ENSG00000183317	EPHA10	284656	64.54556124077217	-6.172908285745029e-4	0.05280150976119799	0.9359725874833098	0.9994572249863392
ENSG00000185090	MANEAL	149175	468.3754050207251	-0.007164894359970759	0.05158824281575733	0.30694176660135186	0.9911108528946844
ENSG00000196449	YRDC	79693	697.7333271171781	-0.004474108434551652	0.036921153063231044	0.3798670623798927	0.9994572249863392
ENSG00000197982	C1orf122	127687	646.3115280036058	-0.010367923843459453	0.05826390628776013	0.18601618802592773	0.9418232521022998
ENSG00000188786	MTF1	4520	865.2967724915613	0.004950002748267614	0.03742830523054892	0.33439201117953965	0.9983634019107702
ENSG00000204084	INPP5B	3633	555.3950462998731	0.13533599773243024	0.22272637470368728	0.007167037914986248	0.2946716597091545
ENSG00000183431	SF3A3	10946	3116.148730031562	-0.005780842159037327	0.039011303386920826	0.27556819064565385	0.9803343078261606
ENSG00000183386	FHL3	2275	447.30151094369216	-0.0027138059806619077	0.03365836194092706	0.5734432648015984	0.9994572249863392
ENSG00000183520	UTP11	51118	1370.7705215386536	-0.0029748608484565873	0.030177421607306024	0.48768348329374844	0.9994572249863392
ENSG00000185668	POU3F1	5453	15.114382693218346	-0.0022290284834480924	0.08832268151610308	0.8214491005883989	0.9994572249863392
ENSG00000224592	MIR3659HG	105378653	5.0235983851989285	0.003115239618298853	0.10701958358506032	0.7374190679768281	NA
ENSG00000215895	HSPA5P1	400750	4.447110829327422	-0.00551666619679608	0.11314322343436704	0.5583480414646043	NA
ENSG00000116954	RRAGC	64121	339.001673757105	0.00157084010801016	0.0327873073458303	0.7445271956937272	0.9994572249863392
ENSG00000228436	RRAGC-DT	105378663	8.39914126045684	0.0036867223698597846	0.1010095223336073	0.7042286505200196	NA
ENSG00000214114	MYCBP	26292	915.4445239665736	-0.01195077992688531	0.06077162555928245	0.14602103689071202	0.9012534538193987
ENSG00000274944	NA	NA	2.731083075605174	0.0054811502801494025	0.12205428724925287	0.527449887244725	NA
ENSG00000158315	RHBDL2	54933	597.3062764941758	0.004077545314819531	0.03838088750959854	0.44651274608052777	0.9994572249863392
ENSG00000174574	AKIRIN1	79647	3036.384813619429	0.0010473592858091024	0.023083301923315643	0.7631903400550828	0.9994572249863392
ENSG00000168653	NDUFS5	4725	3106.645030856718	-0.05404831330329396	0.13636217240678616	0.022477348755292274	0.5161013527854191
ENSG00000127603	MACF1	23499	7565.831692755683	-0.0017202082726056579	0.024029093313565817	0.6295989417202952	0.9994572249863392
ENSG00000183682	BMP8A	353500	1.9107216423414501	0.0014398783446388302	0.12490637309783817	0.8424479037547512	NA
ENSG00000243970	NA	NA	53.55995317358553	0.014364963778179439	0.0940384291950966	0.23583040527426152	0.9677155964818592
ENSG00000090621	PABPC4	8761	5649.8811121224835	0.001215374084094046	0.024911418651334456	0.7430467064667318	0.9994572249863392
ENSG00000201457	SNORA55	677834	3.2189821969459467	0.001488049240280913	0.11330527374662758	0.8624772968392302	NA
ENSG00000163909	HEYL	26508	2.3931218566721926	-0.003346975256362527	0.11918953152904899	0.6877520220720121	NA
ENSG00000084072	PPIE	10450	1343.5965260334126	4.453891165975393e-4	0.023954030427071695	0.9018328101258664	0.9994572249863392
ENSG00000116985	BMP8B	656	136.58554970560527	0.011887620336541792	0.07430955855419356	0.23521942611879101	0.9677155964818592
ENSG00000198754	OXCT2	64064	4.594746346634441	0.002022274906837684	0.10732041756811497	0.824498426060756	NA
ENSG00000261798	LOC101929536	101929536	9.193003056043048	-0.005825656012207012	0.10040941502975322	0.566339179357561	NA
ENSG00000284719	LOC130932201	130932201	14.434298652716718	0.005554849961757135	0.09061593019460647	0.5892484546522623	0.9994572249863392
ENSG00000284678	LINC02811	107985740	2.7690144522659224	0.008994136626886778	0.13655299853726124	0.30397121518366843	NA
ENSG00000043514	TRIT1	54802	923.612000291189	-0.0024354383611617045	0.029258075472457578	0.5628348717069955	0.9994572249863392
ENSG00000116990	MYCL	4610	509.49618065971873	0.004730818006057646	0.04233784705481837	0.4207741019448422	0.9994572249863392
ENSG00000168389	MFSD2A	84879	143.3838511166999	-0.014125341595105407	0.08063378092625297	0.1934740689882509	0.9460688552523326
ENSG00000228477	NA	NA	2.1447389479477343	0.0027082189909728347	0.12276354280302204	0.7274122261550701	NA
ENSG00000131236	CAP1	10487	7126.648028741694	-0.002952289240276165	0.02911088139700801	0.47631088238390507	0.9994572249863392
ENSG00000131238	PPT1	5538	4310.925518799005	0.0014962178793311005	0.024631281609041624	0.6821976239452177	0.9994572249863392
ENSG00000117000	RLF	6018	992.02990960194	-0.012093342528679565	0.06068311241601097	0.14113806576171914	0.8937599055844679
ENSG00000259943	NA	NA	142.5036069973868	0.0037632363174669474	0.05005372202722717	0.5995378649538146	0.9994572249863392
ENSG00000084073	ZMPSTE24	10269	2508.898546107455	-0.025293322830148342	0.0899941855363383	0.056561125024601734	0.705476461250926
ENSG00000049089	COL9A2	1298	26.643045986850407	0.06497671367521693	0.23786178828626361	0.023883250838684658	0.5234150524458173
ENSG00000084070	SMAP2	64744	670.2199647494776	-0.0015418736282813673	0.02857216559606208	0.7133500058027946	0.9994572249863392
ENSG00000187801	ZFP69B	65243	82.63718011290247	-0.0033127618491237665	0.052466098226652574	0.6603081564797243	0.9994572249863392
ENSG00000260920	NA	NA	50.14083097172976	5.750381562756522e-4	0.05972591226524793	0.9457850903239609	0.9994572249863392
ENSG00000187815	ZFP69	339559	20.43693471583554	-0.002839603329673571	0.07947177465587753	0.7725608594405728	0.9994572249863392
ENSG00000238287	NA	NA	8.102794605393937	-0.005615664628475896	0.10233943569824415	0.57595141179978	NA
ENSG00000164002	EXO5	64789	214.10514394790476	-0.0060122430060926746	0.049523353890512004	0.37812640529871977	0.9994572249863392
ENSG00000117010	ZNF684	127396	55.872329194212334	-0.011626442172588642	0.08262431922307961	0.28658097314972364	0.9836520018350741
ENSG00000117016	RIMS3	9783	18.1062215544559	-0.004349146801812592	0.08454038771155678	0.6660466466567512	0.9994572249863392
ENSG00000237899	NA	NA	3.1666744163103995	-0.0021869272324455042	0.11312655894211332	0.8013007999307675	NA
ENSG00000272145	NA	NA	79.78890289426354	0.007180166825346872	0.06664853681304227	0.43103280874294364	0.9994572249863392
ENSG00000066136	NFYC	4802	988.1899424681777	6.558225722706767e-5	0.026231453165536506	0.9867002487594714	0.9994572249863392
ENSG00000117013	KCNQ4	9132	45.8963063178163	0.013851523514474507	0.09682504339835364	0.2544766947013811	0.9720905599865552
ENSG00000179862	CITED4	163732	49.71946014845377	-0.013685627402294951	0.09052361030256115	0.2453169482536615	0.9710617064562377
ENSG00000171793	CTPS1	1503	2767.1432413222756	-0.011930332836501363	0.06292986366589541	0.16037467947776907	0.9170157948479527
ENSG00000281207	SLFNL1-AS1	100507178	19.71865409569725	0.006251990757147482	0.08545364099807226	0.5458757210766474	0.9994572249863392
ENSG00000171790	SLFNL1	200172	3.765103529104793	0.006495666388533601	0.12018436173214078	0.48038932216337366	NA
ENSG00000010803	SCMH1	22955	1067.907821065614	0.0020497644792228558	0.027436962638250025	0.6075272122596415	0.9994572249863392
ENSG00000286640	NA	NA	2.564930697897231	-0.004590693457272227	0.12100332282235803	0.588405865055142	NA
ENSG00000204060	FOXO6	100132074	26.275724662562624	-1.4207186938617879e-4	0.07134399587155771	0.9879250585218246	0.9994572249863392
ENSG00000229901	FOXO6-AS1	101929901	2.0288904798536214	-0.0011427826799156444	0.11978765093912527	0.8847893603307198	NA
ENSG00000127129	EDN2	1907	18.985354946324914	-0.003697722680825031	0.09137978546136043	0.7114882070225985	0.9994572249863392
ENSG00000127124	HIVEP3	59269	107.97411751344359	0.013268010573716238	0.07970409839250721	0.21542590672041972	0.9602571329499515
ENSG00000044012	GUCA2B	2981	1.9007673312974656	7.130978007103892e-4	0.12264808668161518	0.9241548875118207	NA
ENSG00000197273	GUCA2A	2980	2.9170724571010727	-8.217669603316257e-4	0.11447723627759045	0.9223407252750538	NA
ENSG00000198815	FOXJ3	22887	2512.3222859514585	-0.0029288091654257986	0.028156773923138353	0.4666436117205228	0.9994572249863392
ENSG00000177181	RIMKLA	284716	454.6859198673021	-0.014364564202237272	0.07110544849878118	0.13777121334251882	0.8937599055844679
ENSG00000066185	ZMYND12	84217	12.317960536747544	0.002457386229804818	0.09063719920794734	0.8033885427603115	0.9994572249863392
ENSG00000127125	PPCS	79717	1576.7020468538658	-0.004017315553823524	0.03390682387573898	0.3938231833591608	0.9994572249863392
ENSG00000186409	CCDC30	728621	39.42837914694222	0.008505746058337564	0.0794977396569474	0.41230028479885134	0.9994572249863392
ENSG00000171960	PPIH	10465	859.5933747546514	-0.0021082845538057966	0.031896755323572695	0.6488167627938038	0.9994572249863392
ENSG00000285728	NA	NA	5.563228490235616	-0.0029741115873474695	0.10483891832110409	0.7517631697879767	NA
ENSG00000234917	NA	NA	2.4877370003320776	9.737933028223571e-4	0.11638080112701626	0.9060395741740876	NA
ENSG00000065978	YBX1	4904	18196.877283314796	-0.006561565994331431	0.04017966406750188	0.22829120565928232	0.96494402533802
ENSG00000117385	P3H1	64175	366.91031475562954	0.003390110775402769	0.03711858449399896	0.5189668079366501	0.9994572249863392
ENSG00000164008	C1orf50	79078	125.44297665953559	-0.0014802874900719293	0.042657525082475424	0.8142498133279251	0.9994572249863392
ENSG00000274386	TMEM269	100129924	4.427767931367612	0.0063792929766579975	0.11621125996408802	0.5006584941881069	NA
ENSG00000177868	SVBP	374969	298.04325519729224	-0.0011160180250456397	0.03677942989750284	0.8379737016328743	0.9994572249863392
ENSG00000164010	ERMAP	114625	406.66930929677403	0.008590727171076798	0.06061650013241401	0.29716893864477645	0.9906197007498869
ENSG00000228192	ZNF691-DT	122152325	25.340814501509243	0.002395288334534269	0.07422676549847593	0.8027718383347018	0.9994572249863392
ENSG00000164011	ZNF691	51058	205.43788761513622	0.005293388694854558	0.04670517184209588	0.41380616234074735	0.9994572249863392
ENSG00000225099	NA	NA	1.5930238577740927	0.0028641946584916484	0.1250389566051695	0.7028130434151801	NA
ENSG00000117394	SLC2A1	6513	13002.58063699869	-0.014074866648415325	0.06546643097060907	0.1161541029688863	0.8707758280368749
ENSG00000284138	ATP6V0CP4	112436690	2.181741988832318	-0.0020735204698232833	0.11951812704279957	0.7963880764668086	NA
ENSG00000227533	SLC2A1-DT	440584	156.04909880988464	-0.010085135936101232	0.0662150303476637	0.2603452476781321	0.9732796373580791
ENSG00000283973	NA	NA	23.79848205520436	-0.009078720300826425	0.09039377061774606	0.4073408970105875	0.9994572249863392
ENSG00000186973	CFAP144	440585	6.977218011419127	2.637157034210219e-4	0.09899145375833998	0.9778309263848087	NA
ENSG00000117395	EBNA1BP2	10969	1909.8215599939388	-0.017285669354654237	0.07428629984654565	0.09459098626662595	0.8340845390388634
ENSG00000243710	CFAP57	149465	12.321900940810902	0.00600656139641352	0.09608950411118634	0.5602659529119105	0.9994572249863392
ENSG00000179178	TMEM125	128218	967.1174033293979	0.001042075845473244	0.02846810572921223	0.805029123209121	0.9994572249863392
ENSG00000253313	C1orf210	149466	634.140188452179	0.0020234631871121115	0.029917103926692855	0.6414960082537012	0.9994572249863392
ENSG00000117400	MPL	4352	15.611966204165135	0.0034502585374778173	0.08715376059681114	0.7299504268384978	0.9994572249863392
ENSG00000234694	CDC20-DT	105378687	33.14022999555682	0.0062699037068077125	0.07737203269118428	0.5318111355052052	0.9994572249863392
ENSG00000117399	CDC20	991	2742.7385537189307	-0.028749587832056157	0.10124576833742792	0.05588960674427721	0.7046855673213703
ENSG00000066322	ELOVL1	64834	3050.8774639780336	5.152683637947667e-4	0.0236327664185019	0.8851074654846391	0.9994572249863392
ENSG00000159479	MED8	112950	1190.4716671712085	0.004860491484830254	0.0434513168139873	0.4202828699760564	0.9994572249863392
ENSG00000198198	SZT2	23334	1030.939289154627	0.008761528697250918	0.0516683024267999	0.20694267461047336	0.9556443137370728
ENSG00000229372	SZT2-AS1	100873952	1.76063861527472	0.0010368364475069776	0.1236987537197237	0.8881371544699985	NA
ENSG00000178922	HYI	81888	383.4685764892696	-0.003979893273893416	0.03773738531207314	0.45026511173242495	0.9994572249863392
ENSG00000142949	PTPRF	5792	13607.229679905326	0.004463426695051948	0.03213936607511279	0.3176701714690001	0.996042407881939
ENSG00000066135	KDM4A	9682	925.0475023684559	0.009098701802507518	0.054432585757075616	0.21379967567690336	0.9602571329499515
ENSG00000236200	NA	NA	19.162950130661674	-0.01996997395032542	0.1301717404734473	0.15692533333209502	0.9147068628192381
ENSG00000126091	ST3GAL3	6487	54.620440277681	9.370318202182416e-4	0.05959276884063185	0.9116160560347237	0.9994572249863392
ENSG00000237950	LOC101929609	101929609	24.000721234943562	0.0012553603676986008	0.07416368522007398	0.8954147303198703	0.9994572249863392
ENSG00000288573	NA	NA	8.008960921942348	0.004283799596113014	0.09921937882486845	0.6648263944526221	NA
ENSG00000117408	IPO13	9670	551.4708609714049	0.002497021000548421	0.03114536124599922	0.5766962614553917	0.9994572249863392
ENSG00000132768	DPH2	1802	1398.7856113369266	-0.017662262340503224	0.07522829863998409	0.09238535016694224	0.8303726405001203
ENSG00000117410	ATP6V0B	533	2004.8648045907898	-0.0026365233521926557	0.027865918806700803	0.5101619012155465	0.9994572249863392
ENSG00000117411	B4GALT2	8704	1322.1302625060837	-0.037864799240996116	0.11569412012310579	0.0378845400864527	0.6171690115304692
ENSG00000159214	CCDC24	149473	161.1430781151638	0.003077158142856493	0.04267754464089796	0.6170416657304079	0.9994572249863392
ENSG00000196517	SLC6A9	6536	251.56688114904898	0.031019575497155172	0.20995234201514532	0.04627099199756554	0.6621693407170476
ENSG00000230615	LOC107984948	107984948	3.3016991196235685	-6.173092716836092e-4	0.11995252184155035	0.9371553903066344	NA
ENSG00000271647	KRT8P47	644743	2.4396387367553425	-0.009128268268761777	0.1375505616884438	0.2947352878123273	NA
ENSG00000233514	NA	NA	6.226192798644141	-0.005378481776925839	0.10639381981708858	0.5830484802971577	NA
ENSG00000178028	DMAP1	55929	870.1890694687263	0.007146209744376028	0.044755582174191934	0.23600706023412504	0.9677787797224178
ENSG00000117419	ERI3	79033	1240.395524269501	-0.001376965933057032	0.025132454462120882	0.7118209970415247	0.9994572249863392
ENSG00000233602	ERI3-IT1	100874278	3.30764124958232	0.0018263829484135758	0.1128660723136093	0.8330799905550376	NA
ENSG00000187147	RNF220	55182	1890.2888582083938	0.0015145718492944919	0.02447149311109016	0.6767019038189604	0.9994572249863392
ENSG00000126106	TMEM53	79639	292.56525898829045	-0.002235957551766045	0.03574185810150595	0.6670387254867223	0.9994572249863392
ENSG00000198520	ARMH1	339541	8.308559370573178	0.007992572609679916	0.11076311733471274	0.4387125251261034	NA
ENSG00000142945	KIF2C	11004	2554.146144534979	2.3317945199123543e-4	0.026086156898360167	0.9524677207598495	0.9994572249863392
ENSG00000225721	NA	NA	13.408765578193613	0.0023132735470997464	0.08637518083077764	0.8150579726493982	0.9994572249863392
ENSG00000142937	RPS8	6202	24667.276671545053	-0.001152496951152653	0.024850165004973012	0.7556074078997298	0.9994572249863392
ENSG00000200913	SNORD46	94161	6.405478183709901	-0.007702401773676094	0.11269773355153884	0.4469506972517102	NA
ENSG00000202031	SNORD38A	94162	2.3770263850729414	-0.003513028713187798	0.1223398914398218	0.6614075838775597	NA
ENSG00000142959	BEST4	266675	31.26953400617636	-2.301359589583621e-5	0.06847291741581951	0.9980050521352767	0.9996788972947661
ENSG00000173846	PLK3	1263	215.98803245330652	0.003984492209975584	0.04352936507540904	0.5180542418359122	0.9994572249863392
ENSG00000188396	DYNLT4	343521	18.60887945724713	-0.010046106968660602	0.09728082990557411	0.37214570808472824	0.9994572249863392
ENSG00000222009	BTBD19	149478	200.19342948901073	0.0014629910547192136	0.03990540516081068	0.8041383409189504	0.9994572249863392
ENSG00000117425	PTCH2	8643	3.9843972524226725	0.002215794320305823	0.11149542696712031	0.8018839292444994	NA
ENSG00000070785	EIF2B3	8891	587.7021702609687	-0.002460833611656846	0.03262028251388503	0.60025855361786	0.9994572249863392
ENSG00000126107	HECTD3	79654	862.935711221344	0.0010441384562305776	0.02585286290458957	0.7860647207794944	0.9994572249863392
ENSG00000126088	UROD	7389	950.8078035181837	0.0012645724215172892	0.025675438505528562	0.7398577848589645	0.9994572249863392
ENSG00000162415	ZSWIM5	57643	98.60476015499164	0.008524093445037404	0.06581062523870311	0.34192461330229884	0.9994572249863392
ENSG00000281912	LINC01144	400752	5.873241707365035	0.0038349437426135665	0.10637703421325923	0.6851961318362016	NA
ENSG00000186603	HPDL	84842	496.91445280302514	-0.20449757307797525	0.3018129228057824	0.004400829901411026	0.21749286630609777
ENSG00000132781	MUTYH	4595	29.949152767167917	0.028507211978438807	0.14249072612573507	0.09635452309434403	0.8395094934727302
ENSG00000132773	TOE1	114034	451.7147010252188	-0.012282830310154445	0.06641213070662637	0.1709613557763035	0.9238131721708791
ENSG00000070759	TESK2	10420	94.17872724640975	0.010216126186916431	0.07409339620017832	0.30545219787220473	0.9911108528946844
ENSG00000280670	CCDC163	126661	28.852660921242002	0.0019723180567879444	0.07022693236142963	0.8328429565040212	0.9994572249863392
ENSG00000132763	MMACHC	25974	426.66333803240843	-7.817254057465386e-4	0.03389996124864107	0.8768724973007016	0.9994572249863392
ENSG00000117450	PRDX1	5052	12513.186422437017	-0.03340758394946138	0.10630870274405056	0.04203187399588535	0.6426498401162554
ENSG00000117448	AKR1A1	10327	2127.6183120942023	0.002022866096014327	0.02937802665186695	0.6354933697403777	0.9994572249863392
ENSG00000132780	NASP	4678	5486.217361746629	-0.007386642078895758	0.04638676461957485	0.2369008393006334	0.9681635570061446
ENSG00000159588	CCDC17	149483	33.072160482908686	0.0071816144611149	0.082188837150720645	0.4888277306607814	0.9994572249863392
ENSG00000159592	GPBP1L1	60313	4275.606022081267	2.2874887600855923e-4	0.022599161506706395	0.9469086915468728	0.9994572249863392
ENSG00000225447	NA	NA	5.3493280287508185	-0.0010094331931253557	0.10352468069222405	0.9133564146762201	NA
ENSG00000234329	RPL7AP16	100270896	9.163253295503546	-0.006408297909925771	0.10123195431848137	0.5325612988473452	NA
ENSG00000159596	TMEM69	51249	959.507949578172	0.0028964383751798528	0.029857577991607445	0.4955016732302886	0.9994572249863392
ENSG00000197429	IPP	3652	309.4420124629616	-3.3351691691277917e-4	0.03161697453506537	0.9436753505564168	0.9994572249863392
ENSG00000230896	NA	NA	28.360066169820602	-0.007116825825258018	0.08101938755031148	0.4901452636789861	0.9994572249863392
ENSG00000236111	RPL6P1	440587	1.7144918675706382	-0.005639067469765885	0.13432656962184647	0.4334732334787374	NA
ENSG00000086015	MAST2	23139	1906.8793060530847	0.0015320355319569292	0.024712195519665445	0.675732805992788	0.9994572249863392
ENSG00000117461	PIK3R3	8503	756.3573757235106	-0.0015860422132569587	0.029041938788037316	0.7097602162134534	0.9994572249863392
ENSG00000227857	NA	NA	4.962714623163942	7.566645396880748e-4	0.10520815084723915	0.9341790345550233	NA
ENSG00000117472	TSPAN1	10103	6699.452133123954	0.018913779876744974	0.07671792873444931	0.08068020843181312	0.7960422346410911
ENSG00000085998	POMGNT1	55624	1343.1634907939324	0.002191474471155797	0.027400074903595292	0.581350177880493	0.9994572249863392
ENSG00000171357	LURAP1	541468	2.9323663959954116	0.001842175772095377	0.11436589573273861	0.829072765854782	NA
ENSG00000085999	RAD54L	8438	672.5661990338741	-0.017108655120073233	0.08352703807371015	0.13405329005509825	0.886998358820003
ENSG00000132128	LRRC41	10489	991.1149070652866	-3.4446534364276525e-4	0.024923291284975058	0.9267363703916064	0.9994572249863392
ENSG00000173660	UQCRH	7388	3650.545334487437	-0.055645638706020864	0.1355824149242128	0.020321059483047754	0.5042621226560766
ENSG00000117481	NSUN4	387338	596.3740764445745	7.083316956682685e-4	0.026874436593538845	0.8597822715694372	0.9994572249863392
ENSG00000117480	FAAH	2166	561.405029068127	-0.002307556847656758	0.03184995987256989	0.6158648162304861	0.9994572249863392
ENSG00000232022	NA	NA	5.313478052723239	0.0034006069737149325	0.1063836379096067	0.7169459345732797	NA
ENSG00000224863	LINC01398	101929651	2.068111246465588	0.008647567035283554	0.13905578106473954	0.29438562364947085	NA
ENSG00000197587	DMBX1	127343	62.574537584947834	0.0028084708163659783	0.056493028840633903	0.7278585450154352	0.9994572249863392
ENSG00000079277	MKNK1	8569	525.5779339208513	0.002269135532678692	0.030460629911566044	0.6059487545388749	0.9994572249863392
ENSG00000142961	MOB3C	148932	333.2516941345167	0.002151515016874471	0.0334998584669754	0.658377804292246	0.9994572249863392
ENSG00000123472	ATPAF1	64756	1322.1699552182695	-8.486792023344107e-4	0.02457997468454952	0.8176903085062164	0.9994572249863392
ENSG00000159658	EFCAB14	9813	3707.2050808719646	0.003369476055141667	0.02950575491313057	0.4192951236610634	0.9994572249863392
ENSG00000142973	CYP4B1	1580	2.49699543053254	0.0018690688632285373	0.11721856940193884	0.8208968952014088	NA
ENSG00000186377	CYP4X1	260293	22.390852198992107	-0.006164337115703618	0.08390698812463868	0.5495200679945784	0.9994572249863392
ENSG00000225506	NA	NA	6.459801577787054	0.009367206432001245	0.12100233014921927	0.36035676779058645	NA
ENSG00000224805	LINC00853	100874253	6.594772568598624	0.010275743042646269	0.12190898028142831	0.3299530592244945	NA
ENSG00000162366	PDZK1IP1	10158	622.2820999965049	1.3369248492794696	0.2378225142109511	2.443413815874114e-11	5.1234897127714634e-8
ENSG00000123473	STIL	6491	1830.9676763230639	-4.1476823025067187e-4	0.02513595764824235	0.9124902012710413	0.9994572249863392
ENSG00000162368	CMPK1	51727	7294.473833381187	-0.002913525978740474	0.02710875046859	0.45447721018920617	0.9994572249863392
ENSG00000225762	NA	NA	3.5203366283314512	-0.001340098438789637	0.11223834948664013	0.8771734734598454	NA
ENSG00000237424	FOXD2-AS1	84793	104.05055946386337	0.019149289912683796	0.09861240587646886	0.14775963288593238	0.9021689783114245
ENSG00000186564	FOXD2	2306	36.301422242626366	-0.0028833005152476047	0.06727155428459629	0.7526884160593518	0.9994572249863392
ENSG00000269113	TRABD2B	388630	5.251719251624413	0.0032098019071718892	0.10707667112627989	0.7300953034471627	NA
ENSG00000117834	SLC5A9	200010	54.10856450652503	0.002106869778367204	0.06370085809053361	0.811537824750759	0.9994572249863392
ENSG00000132122	SPATA6	54558	55.847626955492274	0.0024294014418316987	0.05906935990140434	0.7716906527182785	0.9994572249863392
ENSG00000185104	FAF1	11124	1768.4999209111334	-2.232826343750021e-4	0.024007949746737593	0.9508491784112968	0.9994572249863392
ENSG00000123080	CDKN2C	1031	205.37385534823892	0.004072404863925988	0.04344479183514212	0.5071171629382902	0.9994572249863392
ENSG00000213478	NA	NA	1.8362093750538495	-0.0019630756673290704	0.12162378730214667	0.8004860743910195	NA
ENSG00000123091	RNF11	26994	1604.6299615302119	-0.0050348586165582096	0.03580958653986099	0.3050489953302887	0.9910600397990235
ENSG00000085831	TTC39A	22996	766.5464842877985	0.02854418397254516	0.10413373512634905	0.061908866622633306	0.7300232136098768
ENSG00000261664	TTC39A-AS1	102724097	13.145829108565941	0.0026083577690930674	0.08710637035740022	0.7924554937927116	0.9994572249863392
ENSG00000085832	EPS15	2060	1385.83433333576	0.004545473675204149	0.03553632991407721	0.353176398903598	0.9994572249863392
ENSG00000227070	EPS15-AS1	105378720	5.57523533653587	0.01342793638753591	0.13867006797824843	0.21775474096450162	NA
ENSG00000117859	OSBPL9	114883	2755.8645793504643	3.949204394746769e-4	0.022828390054417873	0.9091952169443315	0.9994572249863392
ENSG00000078618	NRDC	4898	5157.612777619811	-0.001520995285708112	0.02538645783105928	0.6852243408035992	0.9994572249863392
ENSG00000266993	NA	NA	6.432567858617689	-0.006713597130654959	0.11030086482093927	0.4998708838080564	NA
ENSG00000169213	RAB3B	5865	221.9480228083663	-0.1454441417034728	0.2561104854319436	0.0077074421005936386	0.3065849191125025
ENSG00000117862	TXNDC12	51060	195.41506631335676	0.0020390625920548564	0.04042215586479931	0.7308752140285291	0.9994572249863392
ENSG00000198841	KTI12	112970	114.6159691814227	-0.013519510011613755	0.07873948032566366	0.20245318093024867	0.9495665196736961
ENSG00000134717	BTF3L4	91408	1516.964454430824	0.001676777873227564	0.027056555959163016	0.6727185987570993	0.9994572249863392
ENSG00000157077	ZFYVE9	9372	572.9968731481533	0.0051668382927104435	0.041934030244264335	0.36975394454754057	0.9994572249863392
ENSG00000154222	CC2D1B	200014	792.303238551415	-0.0010023730876598989	0.025850765030116293	0.7945388839221428	0.9994572249863392
ENSG00000287078	NA	NA	1.9269318373216646	-0.004077324302403432	0.12472878739839896	0.6058063155644577	NA
ENSG00000085840	ORC1	4998	739.5346306808815	-0.0331756689688496	0.11953933756046181	0.059666138999258884	0.7203175495303604
ENSG00000134748	PRPF38A	84950	1884.1360217285946	-0.0069285128765339005	0.04503220046025999	0.25397679235461146	0.9720905599865552
ENSG00000134744	TUT4	23318	986.91408754231	0.0025304029491051974	0.029377604720055413	0.5484315233705797	0.9994572249863392
ENSG00000162377	COA7	65260	1495.3193973947855	-0.002856728170096206	0.03348823828369234	0.5498039672637846	0.9994572249863392
ENSG00000162378	ZYG11B	79699	704.929416249008	-0.0029305904958975364	0.03266137627110646	0.528093336061283	0.9994572249863392
ENSG00000228929	RPS13P2	729236	108.88680660218976	-0.005099743807872772	0.05459669270408974	0.5067351090560609	0.9994572249863392
ENSG00000121310	ECHDC2	55268	815.9428171153792	0.021115583968373555	0.08564941487889315	0.08178730994017902	0.8003160902012985
ENSG00000116171	SCP2	6342	3152.2275505471407	-0.0031323734948275877	0.02942842237324067	0.4530640709689801	0.9994572249863392
ENSG00000236360	NA	NA	2.1491502400219233	-0.0018896670701841905	0.11957232426192735	0.8133088141841895	NA
ENSG00000162383	SLC1A7	6512	33.071817002974996	-0.0013598139339390607	0.06929308866162674	0.8833862708003413	0.9994572249863392
ENSG00000235563	NA	NA	6.105334896890368	0.0014420576451595415	0.10309098377544645	0.8771667551047059	NA
ENSG00000157184	CPT2	1376	860.6078393954292	-0.004633809112166878	0.0366216126360625	0.3577765657194097	0.9994572249863392
ENSG00000236723	NA	NA	10.40542042350209	-0.0025142423761061274	0.09210040156152974	0.7985327506053326	0.9994572249863392
ENSG00000162384	CZIB	54987	728.6500292649798	0.0030174789143021315	0.031579332870322184	0.5004529823305405	0.9994572249863392
ENSG00000162385	MAGOH	4116	910.3745655179462	-0.005620966013750237	0.03907036091091243	0.29024517146589357	0.9843593582226489
ENSG00000226754	MAGOH-DT	100507564	17.77858188900857	0.003203664447253732	0.08451098333715723	0.7475974251917239	0.9994572249863392
ENSG00000157193	LRP8	7804	2962.030089053522	-0.008020440497251967	0.07620581925733683	0.4265407252966094	0.9994572249863392
ENSG00000225675	NA	NA	19.4117306045869	-0.0032252709031433675	0.08133957492250435	0.7446700317923794	0.9994572249863392
ENSG00000236253	NA	NA	5.997055935582829	-0.007428535841150498	0.11788346747055961	0.4444435621387998	NA
ENSG00000058804	NDC1	55706	3426.9503341264094	-0.013477745455094666	0.06358893901843657	0.12044537781383627	0.8756673022162473
ENSG00000058799	YIPF1	54432	463.01508784568625	0.006367964955198774	0.045739834036311454	0.30508431139130937	0.9910600397990235
ENSG00000081870	IFT25	51668	637.0722323244794	-0.003027069001488132	0.03274646674924928	0.5147008369944337	0.9994572249863392
ENSG00000116212	LRRC42	115353	1152.2811223697322	-0.0037805045524416997	0.03231109768459454	0.4021399729131201	0.9994572249863392
ENSG00000219102	HNRNPA3P12	100421395	1.7421555949991963	0.006372792222415886	0.13811962239811101	0.3617250314091771	NA
ENSG00000203985	LDLRAD1	388633	9.691989607390063	0.014401431860540806	0.13212683533221953	0.21976953142578892	NA
ENSG00000116209	TMEM59	9528	5849.367000315967	0.0015768045742880273	0.025521146572499816	0.6754975389420255	0.9994572249863392
ENSG00000280378	NA	NA	9.685559885455413	-0.0023652652874601547	0.0930655596621051	0.8095705333519931	NA
ENSG00000116205	TCEANC2	127428	423.8690964503928	0.002410794553635353	0.033800903483469244	0.6213087980880625	0.9994572249863392
ENSG00000215883	CYB5RL	606495	291.95686786445594	0.009355395829841705	0.05798377993008801	0.23126769177043768	0.9662815769446297
ENSG00000116221	MRPL37	51253	3126.2507184099054	-0.009336892640221412	0.04982249510997996	0.16456799505735284	0.9219576455922996
ENSG00000157216	SSBP3	23648	903.2029914358632	3.302140162165887e-4	0.026730409901411702	0.9342421412403098	0.9994572249863392
ENSG00000162390	ACOT11	26027	546.916873244906	5.818957307622138e-4	0.0280298001384307	0.8893501680633008	0.9994572249863392
ENSG00000184313	MROH7	374977	4.222678981219718	0.008949706932201278	0.12531605748866964	0.35970307279854935	NA
ENSG00000243725	TTC4	7268	14.73826716971526	0.011533160860370545	0.1058312104825448	0.32054365855453376	0.996042407881939
ENSG00000162396	PARS2	25973	249.52331148008088	0.00795694098065003	0.05486921739289103	0.28474566988922906	0.9831916322800988
ENSG00000006555	TTC22	55001	495.58864752427604	8.793108057422735e-5	0.0273734906267302	0.9828830318630682	0.9994572249863392
ENSG00000162398	CIMAP2	163747	2.0766614441773905	0.006926940375342628	0.1330494556192652	0.3898469040977273	NA
ENSG00000116133	DHCR24	1718	12483.795032344146	-0.032669869335147664	0.1416194323341659	0.07932689583075135	0.7904685519373852
ENSG00000242396	NA	NA	5.721009828452073	0.0040125965898531075	0.10529399560772884	0.6745697008117884	NA
ENSG00000233203	NA	NA	6.4016222000950815	-0.0024815617585375017	0.10146570502956043	0.7943001707577835	NA
ENSG00000143001	TMEM61	199964	28.19575755396031	-0.0025611872930971303	0.07247372698139812	0.7875115236808423	0.9994572249863392
ENSG00000169174	PCSK9	255738	1884.0210990882592	-0.19207733440916638	0.4508557916421234	0.003566921070212206	0.18565697683891758
ENSG00000162402	USP24	23358	4130.396671806855	-0.007928430934708571	0.04524555741088572	0.19364375683241972	0.9460688552523326
ENSG00000162407	PLPP3	8613	187.8043029803122	0.0417332443613643	0.13765221546641232	0.04622554269186468	0.6621693407170476
ENSG00000225475	NA	NA	2.0717439665847674	-0.004019792893228497	0.12319328110458815	0.6182922222067094	NA
ENSG00000162409	PRKAA2	5563	4.935372290361354	-0.002155448460443407	0.10819588199391389	0.8122335327565864	NA
ENSG00000162600	OMA1	115209	501.27993970512	0.0034558039297589624	0.034311997196971436	0.4738748744220699	0.9994572249863392
ENSG00000184292	TACSTD2	4070	286.70880721603714	0.020476905704346755	0.08748557858538876	0.09462319400897233	0.8340845390388634
ENSG00000185839	AK2P1	266920	5.869650541538294	0.0013186873435677648	0.10193605731067594	0.8882574575647512	NA
ENSG00000162601	MYSM1	114803	1890.9575303567253	-9.520030706847299e-4	0.02353544091957174	0.7878679658105316	0.9994572249863392
ENSG00000283445	NA	NA	2.2226651109006728	0.003405567148971523	0.12421870236278608	0.6608145091529434	NA
ENSG00000177606	JUN	3725	3660.2296329220735	-0.002958672993442262	0.028691031873356997	0.4694271405595011	0.9994572249863392
ENSG00000234807	LOC101926907	101926907	136.79037066466034	0.029403011226009846	0.12013353269826281	0.08120901379300005	0.7970280873180143
ENSG00000232453	LINC02777	105378753	33.31964989117643	0.002668759440361581	0.06794400161207506	0.7717308258080537	0.9994572249863392
ENSG00000237352	NA	NA	1.9249387671565727	0.005410079160826301	0.1276566848461779	0.5004909630307411	NA
ENSG00000224609	HSD52	729467	8.236680869522953	-0.003626633616141695	0.09939260019532574	0.7104891257894883	NA
ENSG00000172456	FGGY	55277	165.59303692826927	0.004993390734443619	0.04799769575985452	0.45722193850279824	0.9994572249863392
ENSG00000134709	HOOK1	51361	2630.998992547888	-0.01931147693780304	0.07583317690038394	0.07343340828029273	0.7655224195583356
ENSG00000134716	CYP2J2	1573	64.71314392477032	-0.0014710429146594414	0.056180245072202734	0.8553333006265468	0.9994572249863392
ENSG00000162599	NFIA	4774	918.3330384384669	-8.751021265336525e-4	0.026264530912995028	0.8231003492185351	0.9994572249863392
ENSG00000162604	TM2D1	83941	513.1522938500584	-5.390774122172872e-5	0.027248403623433188	0.9894594636611096	0.9994572249863392
ENSG00000271200	NA	NA	3.056494491423671	-0.0024699898090476007	0.11509020789747185	0.7728298785844658	NA
ENSG00000132849	PATJ	10207	2807.9899175487617	0.0017050925802972194	0.025169487152369528	0.6459890446355654	0.9994572249863392
ENSG00000162607	USP1	7398	2929.3812979487475	-0.0011834482277201556	0.023592369740446567	0.7378263209374298	0.9994572249863392
ENSG00000116641	DOCK7	85440	1385.47622008879	-0.005082827064106703	0.03701999070156027	0.31561123701568955	0.993739360404092
ENSG00000132855	ANGPTL3	27329	1.7828387414038471	-0.0019919629777503754	0.1281860269609186	0.7703614074651794	NA
ENSG00000235545	DOCK7-DT	121832810	4.59088117826706	0.002254232301207625	0.1071117117269051	0.8056241395207167	NA
ENSG00000125703	ATG4C	84938	161.39274973754664	0.0013064720659800911	0.03865146896815042	0.8194641152389115	0.9994572249863392
ENSG00000088035	ALG6	29929	400.55859047247344	-0.01056975070026878	0.05964747894495149	0.1880591695197061	0.9436367507690929
ENSG00000142856	ITGB3BP	23421	876.0135671427875	-0.005027563367729539	0.039630644814476375	0.3548457697923126	0.9994572249863392
ENSG00000203965	EFCAB7	84455	248.18079752555428	0.0050443855106740805	0.04413581609567361	0.4092141253365655	0.9994572249863392
ENSG00000116652	NA	NA	19.843493361469008	-0.004820937611055448	0.0835582635410001	0.6336637518697299	0.9994572249863392
ENSG00000079739	PGM1	5236	1386.1473388015145	-0.005384405246103055	0.04031484605756607	0.3277078273374266	0.996042407881939
ENSG00000244256	RN7SL130P	106479269	2.1318004122272045	0.0029921876568060326	0.1229908313969552	0.7015442123104078	NA
ENSG00000185483	ROR1	4919	787.76942926667	-0.08913605878636928	0.1929448568834986	0.014733303879280095	0.4283603806003133
ENSG00000162437	RAVER2	55225	1214.4608325611275	-0.011627235213111462	0.05771684127368702	0.13707481962281987	0.8937599055844679
ENSG00000162434	JAK1	3716	3500.1279965295203	-3.1221410362885774e-5	0.021974807742811395	0.9925787581773919	0.9994572249863392
ENSG00000162433	AK4	205	219.6041607922262	-0.001207658315255767	0.035303526859673126	0.8173943518205298	0.9994572249863392
ENSG00000116675	DNAJC6	9829	7.137039606765262	-4.4909389762769815e-4	0.09820377986587565	0.962406710461743	NA
ENSG00000213625	LEPROT	54741	1822.3844362959535	-0.0010680587232228351	0.024455032084681735	0.7700674523987383	0.9994572249863392
ENSG00000116678	LEPR	3953	239.21345991141513	0.006354814510591522	0.0488782758266159	0.3416587969413978	0.9994572249863392
ENSG00000184588	PDE4B	5142	1.7815843852083793	0.007088663377349638	0.1403368088633837	0.3156743169789148	NA
ENSG00000152763	DNAI4	79819	65.98010689675796	0.012201134421193666	0.08437729081498604	0.27239833605295677	0.9778733850083696
ENSG00000198160	MIER1	57708	1202.6471993658113	-0.019296405216244008	0.07810050517371286	0.08036118636527459	0.7960422346410911
ENSG00000116704	SLC35D1	23169	416.491910019234	-0.001625263484398978	0.03035875060377795	0.7150397448982382	0.9994572249863392
ENSG00000162594	IL23R	149233	2.1956838322731373	-0.003907077640341168	0.12221020096930846	0.6315301544592656	NA
ENSG00000142864	SERBP1	26135	9549.100877479583	-0.05876326132531884	0.14619557487410947	0.021804069898566935	0.5161013527854191
ENSG00000116717	GADD45A	1647	715.9053847474539	-0.007506111387155357	0.05027990193945256	0.26904849689076993	0.9778733850083696
ENSG00000172380	GNG12	55970	6114.948596246366	-2.0102951994954336e-4	0.02208339658235004	0.9524264624865251	0.9994572249863392
ENSG00000232284	GNG12-AS1	100289178	8.931862433839878	9.0115147545329e-4	0.09467161284625443	0.9257767090139427	NA
ENSG00000162595	DIRAS3	9077	2.0041422470548818	-0.010042598837131855	0.14469082237165343	0.23190969745454554	NA
ENSG00000116729	WLS	79971	3689.9465508214557	-0.0012129223313437736	0.025222935112804424	0.7463426999020955	0.9994572249863392
ENSG00000234383	NA	NA	5.691197249177283	8.519668885402809e-4	0.10209054064392187	0.927406241480757	NA
ENSG00000024526	DEPDC1	55635	1626.8403712495447	-0.004559829539909796	0.036516436551731306	0.36466330895218635	0.9994572249863392
ENSG00000285407	NA	NA	4.680334236192843	0.004668641465338863	0.11154956173879438	0.6160298716033303	NA
ENSG00000066557	LRRC40	55631	768.2928608537002	-0.010953131207255882	0.05823098382048155	0.16285677029975185	0.9210031125670766
ENSG00000116754	SRSF11	9295	5069.490597342009	-0.010019292870049653	0.0497925625827562	0.13841331774070914	0.8937599055844679
ENSG00000118454	ANKRD13C	81573	734.303443094691	-0.005496579519130212	0.04083152445038409	0.3234155479582099	0.996042407881939
ENSG00000197568	ANKRD13C-DT	11147	100.74610689480599	0.037666851821722226	0.1399825162893279	0.06033472979045728	0.7225608650476555
ENSG00000116761	CTH	1491	133.39692373585652	0.05132317280127123	0.17117397288566805	0.040377475874869125	0.6343113106727863
ENSG00000271992	NA	NA	3.395269594706703	0.005148860806403252	0.12496427942041294	0.5323905752087097	NA
ENSG00000132485	ZRANB2	9406	3035.931320832422	-0.020836354472753293	0.07677140221504532	0.061134781301868855	0.7273046805742834
ENSG00000207721	MIR186	406962	9.793586068950724	-0.007846506960196382	0.10483814056921897	0.455966567360927	NA
ENSG00000229956	ZRANB2-DT	100852410	4.1203108120300165	-0.002585306154652965	0.113499387162214	0.7668172424279951	NA
ENSG00000233994	GDI2P2	100420259	15.003528647923206	-0.00239165396098606	0.08488530864608701	0.8089232970062687	0.9994572249863392
ENSG00000162620	LRRIQ3	127255	18.998108220596265	-7.841985434850808e-4	0.07847226914283968	0.9356008590089748	0.9994572249863392
ENSG00000254685	FPGT	8790	262.3147643798103	-0.004240585083788345	0.041111581926765735	0.4611035479998313	0.9994572249863392
ENSG00000259030	FPGT-TNNI3K	100526835	10.306827939076745	0.016101536670115924	0.13103002559402388	0.19820799242731227	0.9473544596276666
ENSG00000116791	CRYZ	1429	2126.8726201996715	-0.10587580246896322	0.18519757613079738	0.008503647343304771	0.32751531969059117
ENSG00000162623	TYW3	127253	1199.448234340909	-0.006288744588732209	0.040929869431470076	0.2563871804179324	0.9720905599865552
ENSG00000137968	SLC44A5	204962	434.1737276188077	9.124498990330813e-4	0.03520472524555774	0.8616075336648468	0.9994572249863392
ENSG00000117054	ACADM	34	1178.6478046424543	0.010183913108498137	0.053923309046766815	0.1610586327309588	0.9194342821758776
ENSG00000181227	NA	NA	2.364390643751404	0.0117984787912121	0.14941378119244478	0.1892854734685481	NA
ENSG00000137955	RABGGTB	5876	2418.7196211971577	5.810683612561909e-4	0.02325063736987371	0.8686446361754812	0.9994572249863392
ENSG00000184005	ST6GALNAC3	256435	11.422767506493585	0.027072052971775624	0.16817822963711906	0.08615017155818598	0.8163410058948056
ENSG00000226415	NA	NA	78.23310086986659	-0.021776187860549946	0.10751329651047493	0.1299012486750722	0.8859521229961299
ENSG00000142892	PIGK	10026	852.539219497809	7.441243539772019e-4	0.02697784612071093	0.853251803201617	0.9994572249863392
ENSG00000226084	RPL17P6	645441	17.52308221178478	0.0028284216300853192	0.08225066240697042	0.7749049109395088	0.9994572249863392
ENSG00000036549	ZZZ3	26009	2129.2767603063894	0.0018601660468865531	0.025127998992562316	0.6149195278385701	0.9994572249863392
ENSG00000077254	USP33	23032	1779.3193627541996	0.0022283447833792527	0.027007275368108607	0.5696132493961086	0.9994572249863392
ENSG00000180488	MIGA1	374986	710.1797774462593	0.006697995300315511	0.045445516041201485	0.27553485064629346	0.9803343078261606
ENSG00000219201	NA	NA	3.8801538181381052	-0.009001893400894202	0.12675358259888636	0.352491980433932	NA
ENSG00000162613	FUBP1	8880	5068.408055831187	-0.003703001727892428	0.03169904731202603	0.4038792020741772	0.9994572249863392
ENSG00000162616	DNAJB4	11080	410.6882274651319	0.0039390387267873705	0.03801784467705524	0.4589975406158192	0.9994572249863392
ENSG00000137960	GIPC2	54810	832.5386173512201	3.098308612909322e-4	0.02699577300979701	0.9388817685920429	0.9994572249863392
ENSG00000213561	NA	NA	6.686527739670331	0.0024029984847355316	0.10054476727672576	0.8013962663389028	NA
ENSG00000213560	NA	NA	2.776778550607213	0.0017369260115844547	0.1155436250814692	0.836335394685919	NA
ENSG00000237413	MGC27382	149047	1.7487539395679443	0.008951971203536939	0.14424808380907211	0.2459550465589986	NA
ENSG00000137959	IFI44L	10964	109.0766559143166	3.3282698160237736	0.488048738613195	7.710379558485607e-14	3.1802036018076714e-10
ENSG00000137965	IFI44	10561	445.36543538173544	1.1282793320315783	0.2568787206845967	4.536738972918057e-8	2.6636101857796497e-5
ENSG00000162618	ADGRL4	64123	23.067054598627585	-0.0020677261768425425	0.07982854244102838	0.8326972103602057	0.9994572249863392
ENSG00000230787	PSAT1P3	729779	6.000127740916048	0.012622320099358528	0.13098845887083002	0.2516140887773682	NA
ENSG00000117114	ADGRL2	23266	3.834084937315876	-0.010196404255825695	0.13347673542059818	0.2924187441286749	NA
ENSG00000234683	NA	NA	6.379985181795675	-0.009441225474670651	0.1250341671835781	0.34517586277132545	NA
ENSG00000236268	LINC01361	101927498	1.7952708196510943	0.0023506900609269435	0.12234194152957474	0.761573914257196	NA
ENSG00000137941	TTLL7	79739	55.992368897492014	-0.0043065984275653954	0.06175444415407135	0.6176907465586357	0.9994572249863392
ENSG00000142875	PRKACB	5567	433.1994636181465	-0.04474220894144427	0.13197882929398705	0.03470072400538332	0.5955295973182281
ENSG00000203943	SAMD13	148418	66.16957296525572	-0.006202499488578548	0.06756747326255448	0.5014978875219904	0.9994572249863392
ENSG00000117133	RPF1	80135	1366.574739148354	-0.004590705112690669	0.03464176135269981	0.3362732410006232	0.9983634019107702
ENSG00000174021	GNG5	2787	132.14687883610364	-0.0014450005011477666	0.04263333009133968	0.8185621167026794	0.9994572249863392
ENSG00000285851	NA	NA	3.953471466276264	0.010105583548272783	0.1339151376211493	0.29253593640926207	NA
ENSG00000122432	SPATA1	100505741	8.079530153980716	0.006577878588901983	0.1040657787179434	0.5193169934734503	NA
ENSG00000117151	CTBS	1486	363.5985874919874	0.005795573345432416	0.04650681875484914	0.363935357947267	0.9994572249863392
ENSG00000117155	SSX2IP	117178	1144.4490715049405	-0.007709650665842849	0.046607658114173334	0.21885752635893646	0.9621430087103767
ENSG00000153898	MCOLN2	255231	1.6563444419451536	-0.0014243846325613441	0.12267197377573723	0.8504530017357048	NA
ENSG00000055732	MCOLN3	55283	1.737675429043856	-0.005871626503739198	0.13237260130842596	0.44055325302073256	NA
ENSG00000280099	NA	NA	18.24709561653383	0.005214665879906107	0.08493606211851573	0.6089502659359693	0.9994572249863392
ENSG00000097096	SYDE2	84144	142.7880550975498	0.010952028990838403	0.06869855555978804	0.23792367717117288	0.9697983153342059
ENSG00000162642	C1orf52	148423	424.6177979565659	-0.0024300266980512076	0.03246109290808242	0.6032788331945744	0.9994572249863392
ENSG00000142867	BCL10	8915	867.0726553183426	6.01864187492066e-4	0.028401461500642027	0.8870141293615671	0.9994572249863392
ENSG00000223653	NA	NA	4.755692420099971	-0.004191817039395579	0.109696553227396	0.6530311649126783	NA
ENSG00000153904	DDAH1	23576	4643.817733649494	-0.012270485560342076	0.05900102604302221	0.12626760085629546	0.8827289159748596
ENSG00000142871	CCN1	3491	150.6566884498139	9.041969307996232e-4	0.03966747266930813	0.8781301539877314	0.9994572249863392
ENSG00000117174	ZNHIT6	54680	770.3426303547787	-0.0022781429388240852	0.029109581463598592	0.5878323936117917	0.9994572249863392
ENSG00000171502	COL24A1	255631	3.667609812629753	-0.0029915941523491873	0.11269601714807341	0.7355292570488243	NA
ENSG00000285210	NA	NA	1.6682136843175288	0.0010399193269257309	0.12236709883065948	0.8904991723792478	NA
ENSG00000122417	ODF2L	57489	858.24571431038	-0.0019451648297400526	0.029185021308634942	0.6469868670679821	0.9994572249863392
ENSG00000016602	CLCA4	22802	13.34250977085096	0.010479063751931857	0.10777180413507766	0.35096379683404644	0.9994572249863392
ENSG00000236915	CLCA4-AS1	105378828	4.0185294396594635	0.010187262927342731	0.1306091668156146	0.30429676611969686	NA
ENSG00000153923	NA	NA	4.061999389563767	0.012976799206275258	0.14522263821969808	0.20084357300227137	NA
ENSG00000261737	NA	NA	13.952345158813234	0.0022019733726140376	0.08614569118591299	0.8236607353659369	0.9994572249863392
ENSG00000097033	SH3GLB1	51100	2808.2554186772727	-2.2251928055331616e-4	0.022569811981861303	0.9482964658986658	0.9994572249863392
ENSG00000183291	SELENOF	9403	5407.780973466732	-0.0027046542129754354	0.02644077537167851	0.479129301031995	0.9994572249863392
ENSG00000153936	HS2ST1	9653	2085.326887120773	-0.010855773282130632	0.053451592199485955	0.13444376765012422	0.887703833364158
ENSG00000235251	LOC100421465	100421465	2.65129388596952	-0.005387990002706771	0.12534149641402867	0.5159414691733861	NA
ENSG00000225568	LOC100421468	100421468	1.8447794451418509	3.525674156956955e-4	0.12099970102981608	0.9634284195698746	NA
ENSG00000267272	LINC01140	339524	1.7700468026118965	0.0018620021165168471	0.12446664791706567	0.8006229955796685	NA
ENSG00000143013	LMO4	8543	1553.9689913219343	-7.007445956108409e-4	0.06341627900253355	0.9365761181415029	0.9994572249863392
ENSG00000237505	PKN2-AS1	101927891	6.0830708649441485	7.33102164146905e-4	0.10098959085038645	0.9378673775015234	NA
ENSG00000065243	PKN2	5586	3318.9689065582247	-0.006952434146549502	0.04213097683227238	0.22194865166747485	0.9634346544207257
ENSG00000241975	NA	NA	17.84445535616144	0.004938997729848962	0.08515193164104708	0.6268925819508231	0.9994572249863392
ENSG00000137947	GTF2B	2959	826.1548706099239	0.004698362225958747	0.03758658908583935	0.3634328163416433	0.9994572249863392
ENSG00000137944	KYAT3	56267	928.6486601174006	-0.0011222248501633668	0.02562131922579141	0.7683391508033562	0.9994572249863392
ENSG00000213516	RBMXL1	494115	735.35618496430925	-0.005090328171387294	0.041861609560255836	0.3767049588230268	0.9994572249863392
ENSG00000117226	GBP3	2635	674.6166631182978	0.41705132877865936	0.2618736975970622	5.020636795013731e-4	0.04816529861255656
ENSG00000117228	GBP1	2633	66.5692206947854	1.8643842391890821	0.5192568132916963	8.108426910837402e-7	3.216634870196524e-4
ENSG00000234518	NA	NA	15.319719947422556	6.485932160082892e-4	0.08323648551530644	0.9472118771492789	0.9994572249863392
ENSG00000162645	GBP2	2634	741.7995147808092	0.20584953596359432	0.2572396829917613	0.0034277719259191925	0.17904923960370786
ENSG00000162654	GBP4	115361	45.56790150244938	2.3578567890424127	0.5265463151503964	8.663939797247672e-8	4.709974383111161e-5
ENSG00000286548	NA	NA	28.27707279605532	-0.006088705690860256	0.07855508108382266	0.5456745180375026	0.9994572249863392
ENSG00000197147	LRRC8B	23507	1581.064658427303	-0.0027569996543609174	0.030028716434681184	0.520042247744364	0.9994572249863392
ENSG00000231999	LRRC8C-DT	400761	49.080492173966555	-9.785072945148524e-4	0.06295388817166432	0.9111131742122398	0.9994572249863392
ENSG00000171488	LRRC8C	84230	417.40488036468344	-0.03694579588789392	0.12899338552476863	0.054236585766540425	0.7013961285297624
ENSG00000272931	NA	NA	8.526570137589097	0.0038305320932339256	0.09760012990853133	0.6978890457134942	NA
ENSG00000171492	LRRC8D	55144	1100.5626128951235	0.021782034469848773	0.08327037149363743	0.06883134485042826	0.7494922525839912
ENSG00000228175	NA	NA	45.86805152896265	0.012164139447784154	0.08702937486060566	0.2826468030897294	0.9831916322800988
ENSG00000162664	ZNF326	284695	1475.631600625591	-0.0038489268248449757	0.03185989553150895	0.3869602854588211	0.9994572249863392
ENSG00000287406	NA	NA	3.184554934477526	-0.0029842965757511	0.11495252212766555	0.730422094083058	NA
ENSG00000232882	NA	NA	1.9364028433941294	0.003345522437824447	0.12276463427787841	0.6729425394709079	NA
ENSG00000122482	ZNF644	84146	2343.407301813554	-0.0015735014828165627	0.02469796408541722	0.667118416919765	0.9994572249863392
ENSG00000097046	CDC7	8317	854.8466192584493	-0.003502243602771704	0.03838307217160876	0.5193548765145393	0.9994572249863392
ENSG00000203914	HSP90B3P	343477	6.122360585640255	-0.003961233724442968	0.10631500257841756	0.6763225535457877	NA
ENSG00000069702	TGFBR3	7049	430.8397484087062	-0.010793088406605615	0.06596922972689029	0.2255865646346246	0.964264602957696
ENSG00000172031	EPHX4	253152	48.561423090698725	-0.017543745875175036	0.10463299540772354	0.18720532539964493	0.943600716966006
ENSG00000230667	SETSIP	646817	2.068216898326978	0.004926883076021755	0.1275205447593996	0.5303872926142038	NA
ENSG00000189195	BTBD8	284697	261.4584230711548	0.01640754962711961	0.07958968397317276	0.13173463448997352	0.8859521229961299
ENSG00000174842	GLMN	11146	423.19429199966646	-0.00467641197734756	0.04124139029640357	0.41319372385068337	0.9994572249863392
ENSG00000122484	RPAP2	79871	553.4458792472897	5.109798168012554e-4	0.026998917283254032	0.8992441895512672	0.9994572249863392
ENSG00000162676	GFI1	2672	7.590967377501874	-0.02253753738072979	0.1617270979122362	0.10732798167972972	NA
ENSG00000067208	EVI5	7813	528.5901406252125	-0.004857826578071283	0.039025609546943715	0.36496280163370304	0.9994572249863392
ENSG00000122406	RPL5	6125	27517.582875195883	-7.840889597945595e-4	0.022603319504565553	0.8188852275067671	0.9994572249863392
ENSG00000154511	DIPK1A	388650	92.01294071137029	-0.0038117263060074937	0.05397807166264511	0.6207401546316156	0.9994572249863392
ENSG00000207523	SNORA66	26782	8.015700224083085	6.370311473260155e-4	0.09651608174298273	0.9470972923216934	NA
ENSG00000143033	MTF2	22823	935.2786120846739	-0.03041981794752512	0.10229663396979888	0.04902114507280162	0.6781643424868824
ENSG00000117500	TMED5	50999	2886.430658364651	-0.010727918518180569	0.05419736072608113	0.1433829229501091	0.8951827065341137
ENSG00000122483	CCDC18	343099	492.6091561944895	-0.0022392492800395367	0.034145334682745394	0.6512311521216398	0.9994572249863392
ENSG00000223745	NA	NA	209.2997278244526	0.07316285369690914	0.1933943935959979	0.023010501163115673	0.5180186136076869
ENSG00000117505	DR1	1810	2051.920086574353	-0.01085784705437445	0.052871345040698715	0.13078406776563392	0.8859521229961299
ENSG00000137942	FNBP1L	54874	3264.4535087307577	-0.002219244998408948	0.02639476473293066	0.5632358200567207	0.9994572249863392
ENSG00000137936	BCAR3	8412	941.8123709295486	0.043908462022031615	0.12508673351225735	0.03135308441680202	0.5767197245490259
ENSG00000224093	NA	NA	172.81350847937614	-0.0033383509196496957	0.04233581060592933	0.5822361650704941	0.9994572249863392
ENSG00000260464	NA	NA	4.7605042458312035	0.0075737875000028675	0.1178362289906238	0.43818986774721785	NA
ENSG00000067334	DNTTIP2	30836	2347.9122593202123	-0.001864628879012791	0.027370448864754527	0.6408888056861515	0.9994572249863392
ENSG00000023909	GCLM	2730	1424.7624502807093	0.0014886890856828936	0.02497180472797846	0.6873634202225574	0.9994572249863392
ENSG00000198691	ABCA4	24	3.3298810419449723	-1.907032777546119e-4	0.11267682064056268	0.9822562286388193	NA
ENSG00000137962	ARHGAP29	9411	3534.463345166007	-0.0037527973808468974	0.030657147810762057	0.38285291606178146	0.9994572249863392
ENSG00000236098	LOC124905716	124905716	1.7226047536451579	7.578163146876217e-4	0.12604342347488534	0.9137513206760067	NA
ENSG00000117528	ABCD3	5825	3336.3776323868974	-0.006433370055286769	0.04024406329303358	0.23805818556731465	0.9700771926032883
ENSG00000117525	F3	2152	436.36234833450544	0.002924605452959774	0.03479131791182478	0.5557775902432246	0.9994572249863392
ENSG00000224081	NA	NA	172.68515888413023	0.00290301716083717	0.041148588458314206	0.6251840439202077	0.9994572249863392
ENSG00000143036	SLC44A3	126969	1245.8648184795784	-0.007522388704159085	0.04497287684766622	0.21427513546243576	0.9602571329499515
ENSG00000117519	CNN3	1266	972.9852966722863	-0.35210422283227516	0.3109786232551053	0.001201986276248978	0.08955712976031725
ENSG00000235501	CNN3-DT	729970	53.5054496865292	-0.024360383229483355	0.12008035375514692	0.1190546855953704	0.8745297141046554
ENSG00000172339	ALG14	199857	296.6710952244499	-0.0072793504725868555	0.05394473377300925	0.3225257048156233	0.996042407881939
ENSG00000152078	TLCD4	148534	272.74964580685474	-0.011939146271320604	0.0684433187413776	0.19631002422478694	0.9469214796130807
ENSG00000271092	TLCD4-RWDD3	100527978	6.4901282221536185	-0.007919763965571154	0.11488293906731148	0.431920256076872	NA
ENSG00000122481	RWDD3	25950	43.259842664665534	-0.00198342092724635	0.06256163027821877	0.8202739482768024	0.9994572249863392
ENSG00000228502	NA	NA	14.591235849139574	0.00811046387870385	0.0976084230885199	0.45139712484693273	0.9994572249863392
ENSG00000137970	RPL7P9	653702	55.438075767957855	0.003600472780879396	0.07234535348816405	0.7058428144019577	0.9994572249863392
ENSG00000117569	PTBP2	58155	460.70703493162716	-0.003626783095761023	0.035897148940983045	0.47174034869365133	0.9994572249863392
ENSG00000188641	DPYD	1806	162.24736334202368	0.16059636387312	0.29620883647012214	0.006848897506624304	0.2839777333396371
ENSG00000228057	SEC63P1	100420341	5.783960280244066	0.005594698503824942	0.10874937882881086	0.5650646485087769	NA
ENSG00000162627	SNX7	51375	1075.6847341335963	-0.003953158225395378	0.03443471589564896	0.4092254875817823	0.9994572249863392
ENSG00000227034	NA	NA	2.0868361304637286	-0.001871589185973756	0.12427078337972114	0.8003941228494088	NA
ENSG00000156869	FRRS1	391059	588.6387328425512	-0.011287291609104131	0.061734769691545135	0.17497442436271907	0.9259499597937944
ENSG00000162688	AGL	178	1977.9643612739233	-0.0143048273419492	0.06681533602802416	0.11764119177678184	0.872493945637534
ENSG00000228084	NA	NA	8.255596984747257	0.0027434334195280746	0.09723652510482843	0.7779827120301468	NA
ENSG00000117620	SLC35A3	23443	1348.1637372010068	-0.007127979605293277	0.04385908222212911	0.22800240458274668	0.96494402533802
ENSG00000283761	NA	NA	3.638061827105628	-0.001306016796560711	0.11023999554245364	0.8824643060820244	NA
ENSG00000156875	MFSD14A	64645	39.795455787156925	-0.0026239702126299503	0.06542106166378525	0.7704344733548025	0.9994572249863392
ENSG00000156876	SASS6	163786	610.9364589940161	-0.005946434936677707	0.04570759320237087	0.34097261629029013	0.9994572249863392
ENSG00000122435	TRMT13	54482	571.3226399349238	-0.0021324126678213843	0.030258809848133103	0.6266895107760608	0.9994572249863392
ENSG00000122477	LRRC39	127495	10.09816916774795	0.0032019946734489096	0.09337073176440892	0.746335343939134	NA
ENSG00000137992	DBT	1629	953.4248777915441	-0.010392002600363348	0.05495921224292497	0.16058127297182137	0.9178395345328638
ENSG00000224616	NA	NA	50.28768120142499	0.05263806243289954	0.19112484430297438	0.038016952520574736	0.6179544065304495
ENSG00000137996	RTCA	8634	929.3176341256079	0.006220574359480302	0.04199586670487877	0.2738844558519292	0.9783587352140708
ENSG00000079335	CDC14A	8556	171.26563593032554	-0.002573869162998926	0.042503745837108774	0.6773192182503327	0.9994572249863392
ENSG00000162692	VCAM1	7412	1.7667476303275222	0.0052253746148031455	0.13025639272082998	0.49228760365903046	NA
ENSG00000162694	EXTL2	2135	881.0232528734219	-0.004089085596391249	0.0343717034812427	0.39126937813975965	0.9994572249863392
ENSG00000273204	NA	NA	8.753445912774664	-0.00930020657105835	0.1119347477865383	0.3846536745797672	NA
ENSG00000162695	SLC30A7	148867	1445.289726525057	4.8030283765986345e-4	0.023475346274020526	0.8922520564383802	0.9994572249863392
ENSG00000117543	DPH5	51611	853.5231209414505	0.0069628591752939175	0.04440323904624878	0.24482849951805433	0.9710617064562377
ENSG00000235795	NA	NA	4.453856186614023	-9.091683299680745e-5	0.11253959180993688	0.991551356728705	NA
ENSG00000233184	DPH5-DT	102606465	224.184411297193	0.005077159550603886	0.0452162262953676	0.41847507915761273	0.9994572249863392
ENSG00000183298	RPSAP19	730029	1.6269998475404703	4.0685416400668573e-4	0.12274491660157483	0.9565169852344274	NA
ENSG00000185946	RNPC3	55599	367.84963116761526	6.826919756319112e-4	0.03181219047323368	0.8854258082931232	0.9994572249863392
ENSG00000240038	AMY2B	280	21.855523829149007	0.012142969336531806	0.1026514957199012	0.3043674623242785	0.9910600397990235
ENSG00000227850	SEPTIN2P1	100873333	2.0024398915984936	-0.0029848666438590304	0.12176426824368013	0.7075074534037484	NA
ENSG00000232952	LOC401957	401957	3.977268217481517	-8.068552156579787e-4	0.1087526976338374	0.9279011715890345	NA
ENSG00000198890	PRMT6	55170	608.2476882520798	-0.02463449150565944	0.09414734457317347	0.06990410101069164	0.7527897246037651
ENSG00000224550	NA	NA	5.561949901141023	-0.004913739422644123	0.10776110012502285	0.6091703163213467	NA
ENSG00000134215	VAV3	10451	20.490308437859248	-0.021603887214374864	0.1353570175667468	0.1393551512020877	0.8937599055844679
ENSG00000085491	SLC25A24	29957	2106.2332895822947	-0.026656428403172873	0.09093562269104603	0.05008604768388344	0.6832369961933468
ENSG00000162636	EEIG2	284611	768.3937393120408	-0.017707541433193898	0.07807227861401035	0.1020636685959516	0.8475225982494464
ENSG00000162639	HENMT1	113802	630.0374389839642	0.003438119821805228	0.034109934004056396	0.47360875364307803	0.9994572249863392
ENSG00000285923	NA	NA	4.424014319488618	0.002261267968708318	0.10853348876821986	0.8029721759404292	NA
ENSG00000134186	PRPF38B	55119	2295.459352752638	-7.525720791126008e-4	0.024276839573340033	0.8364093198867928	0.9994572249863392
ENSG00000116266	STXBP3	6814	1252.349341934633	-6.63148353806568e-4	0.02404452174120928	0.8545139353185321	0.9994572249863392
ENSG00000121957	GPSM2	29899	2007.9833209927647	-0.0026900887811642797	0.03271304735302855	0.5655669222867225	0.9994572249863392
ENSG00000121940	CLCC1	23155	1069.6700820908286	5.678014521409372e-4	0.025908313165271594	0.8835897557597185	0.9994572249863392
ENSG00000085433	WDR47	22911	233.83988789347632	-0.0014445831266613712	0.03502353093849867	0.7799083667809663	0.9994572249863392
ENSG00000197780	TAF13	6884	530.3160252537901	-0.004438910007642274	0.03796123118643501	0.3978107160796641	0.9994572249863392
ENSG00000273382	NA	NA	20.44586731736856	0.0072183260271871256	0.0871426434286962	0.49356670807293224	0.9994572249863392
ENSG00000215717	TMEM167B	56900	1038.9351178307063	8.607440891562237e-4	0.02635622947837225	0.8265561966748287	0.9994572249863392
ENSG00000116299	ELAPOR1	57535	52.17561499021073	-0.06696240099419906	0.2253095395544372	0.02493359873247863	0.5302705891278926
ENSG00000031698	SARS1	6301	4638.8392938345705	0.019425618151582467	0.11705660701518308	0.16795631716497766	0.9237294459704178
ENSG00000143126	CELSR2	1952	189.16786261647306	-0.0011528409630615318	0.0384105803108666	0.8396725513916432	0.9994572249863392
ENSG00000134222	PSRC1	84722	807.4053001449159	-0.004604651664331029	0.039578260631229316	0.40002867330161024	0.9994572249863392
ENSG00000134243	SORT1	6272	3982.5826710622423	0.006105000428419107	0.03763728230489062	0.23431205687810192	0.9677155964818592
ENSG00000143106	PSMA5	5686	4275.347344198054	-5.931605751025616e-4	0.023014390295640452	0.8647469843202557	0.9994572249863392
ENSG00000162650	ATXN7L2	127002	202.76994457174652	-7.292900175732648e-4	0.035143123607994	0.8891826074333803	0.9994572249863392
ENSG00000174151	CYB561D1	284613	487.2249075801451	0.005161972465066577	0.04131020912875551	0.3624130325746675	0.9994572249863392
ENSG00000181754	AMIGO1	57463	91.09247665549553	0.005364757569226042	0.057519472252437386	0.5056781728446047	0.9994572249863392
ENSG00000065135	GNAI3	2773	2960.9464905753675	-0.004725091237720367	0.03388074998006588	0.3120422708751525	0.9930714185674924
ENSG00000134183	GNAT2	2780	4.534381195281573	-0.006028869728368981	0.11687965139844801	0.5172031802540513	NA
ENSG00000116337	AMPD2	271	1083.2762636409955	-0.001637569245800887	0.026405807009799175	0.6731787123933973	0.9994572249863392
ENSG00000168765	GSTM4	2948	42.61833930470981	1.5823356696314286e-4	0.06179705207328961	0.9854192513634996	0.9994572249863392
ENSG00000134201	GSTM5	2949	2.071999375582872	-0.004629898411784263	0.12639133289193422	0.5570189942379076	NA
ENSG00000241720	NA	NA	3.3156806292979137	-8.007118001978181e-5	0.11120776777652742	0.992657754349925	NA
ENSG00000134202	GSTM3	2947	1.861748339700876	-0.0039009376203924698	0.12471633943047448	0.6190555343025524	NA
ENSG00000198758	EPS8L3	79574	2140.3402110867337	0.0037896410293275246	0.03144208572853828	0.38887020529085226	0.9994572249863392
ENSG00000261055	NA	NA	2.019632049653159	6.448524841019242e-4	0.12158040236386371	0.9326251352521322	NA
ENSG00000184371	CSF1	1435	43.78674873503978	0.22610127031885957	0.425202320293277	0.0031231357943435145	0.17169058872424758
ENSG00000168710	AHCYL1	10768	5617.4689069875385	0.003970444849567465	0.03101754164291204	0.36009929537643615	0.9994572249863392
ENSG00000143093	STRIP1	85369	756.7599278180769	-3.358144753518208e-4	0.02553345108989432	0.9301620356388941	0.9994572249863392
ENSG00000258634	NA	NA	249.66120145650427	0.009466700304671878	0.060576440444572305	0.24738412194753043	0.9710617064562377
ENSG00000116396	KCNC4	3749	13.958134364742694	7.969485528115303e-4	0.08821894175184522	0.9351968022693807	0.9994572249863392
ENSG00000227963	RBM15-AS1	440600	11.899489650593656	-0.0026171643307522727	0.08992171733756547	0.7913945948987394	0.9994572249863392
ENSG00000162775	RBM15	64783	794.3023284459043	-0.0016288950526606545	0.03002883470715064	0.7113825435357652	0.9994572249863392
ENSG00000224699	LAMTOR5-AS1	101410535	57.5291119743347	0.003058857438629213	0.05957359722347924	0.7162518462229276	0.9994572249863392
ENSG00000168679	SLC16A4	9122	540.9114828940385	0.027720479228064664	0.1419342966429068	0.10005081392642684	0.8468189208790124
ENSG00000273373	NA	NA	129.96777651572947	-0.0024183476638790277	0.049464352671751304	0.7367730374568486	0.9994572249863392
ENSG00000134248	LAMTOR5	10542	1336.7010775827007	-0.0020056000105417374	0.026312919262016572	0.601722937699849	0.9994572249863392
ENSG00000240194	CYMP	643160	2.7795303203511152	-0.005766190397295645	0.1254812704588276	0.4937575955011049	NA
ENSG00000261654	NA	NA	6.688838924335828	-0.006268617949996657	0.10885368051378225	0.5266469703832646	NA
ENSG00000121931	LRIF1	55791	716.4680334594609	-0.001241141143386632	0.02686176788277973	0.7549181769939894	0.9994572249863392
ENSG00000273010	NA	NA	2.0445653519836533	-2.2347078402873001e-4	0.12360913010605983	0.9756989359596441	NA
ENSG00000156171	DRAM2	128338	1996.2105106217728	0.016283211721553902	0.06873420342112807	0.08929003782178367	0.8241635712721895
ENSG00000134255	CEPT1	10390	1095.4520878135147	0.0037219025470134285	0.03203161649590129	0.40599954736380744	0.9994572249863392
ENSG00000272982	NA	NA	7.834184568208828	0.004409759683959955	0.1014704897080464	0.6534222585431262	NA
ENSG00000273221	NA	NA	75.34147709098274	0.0014835790435748961	0.053559093330609264	0.8483877514375655	0.9994572249863392
ENSG00000162777	DENND2D	79961	2034.2050802033632	0.01014661094455582	0.05145380111270321	0.14508828790692221	0.8990207351153147
ENSG00000173947	CIMAP3	128344	12.709379778235343	0.0027791750299078237	0.08821939677921323	0.7794556087933167	0.9994572249863392
ENSG00000085465	OVGP1	5016	275.8233826692636	0.002282798680369253	0.048430182619624194	0.7465197923806628	0.9994572249863392
ENSG00000260948	NA	NA	27.552324241882786	0.006062492438835294	0.08139818277425784	0.552369253348568	0.9994572249863392
ENSG00000243960	NA	NA	9.448061089136305	-0.0012162704432975358	0.09284944677404121	0.9006071566947986	NA
ENSG00000116455	WDR77	79084	1248.3060227574558	-0.1330742322798898	0.20944627679864472	0.006454722754057142	0.27240045234565374
ENSG00000116459	ATP5PB	515	4450.111597539501	-0.0030196164876396723	0.027653259674284694	0.4454394596084209	0.9994572249863392
ENSG00000143110	C1orf162	128346	20.50446602238053	0.007779504120375102	0.08906246560098113	0.46638135607435205	0.9994572249863392
ENSG00000116473	RAP1A	5906	1192.7584246473816	-0.007795949503403327	0.04746190608451534	0.22196569132300553	0.9634346544207257
ENSG00000197852	INKA2	55924	425.477647221247	0.013345986779293726	0.07132876819858643	0.16690233849515204	0.9237294459704178
ENSG00000227811	INKA2-AS1	100506343	6.578860887697464	5.737404788944655e-5	0.10034892287804292	0.9951424010348603	NA
ENSG00000284830	LOC101928718	101928718	1.9680829685964225	-2.4601621171610526e-4	0.12025115213228552	0.9747731601785729	NA
ENSG00000064703	DDX20	11218	712.4015674893656	-0.0049885431785060075	0.0397147373730416	0.3600086399607538	0.9994572249863392
ENSG00000231246	LINC02884	105378909	12.775067918789048	-0.0037970557837287222	0.09148382312662122	0.7044301945315674	0.9994572249863392
ENSG00000143079	CTTNBP2NL	55917	1785.7407035578424	-3.9600721867654625e-4	0.023916633361434125	0.9125762953302856	0.9994572249863392
ENSG00000134245	WNT2B	7482	92.79581239553225	0.008230340639627633	0.06659811580917564	0.3648591947150586	0.9994572249863392
ENSG00000273483	NA	NA	2.149936339392436	0.002265309866243449	0.12012244604661154	0.7770327531197305	NA
ENSG00000007341	ST7L	54879	376.8723214607211	0.0026349158706600244	0.03454633927230085	0.5956253725719007	0.9994572249863392
ENSG00000116489	CAPZA1	829	6924.42491874782	-0.002893657130695858	0.027320579061065855	0.4605610580959532	0.9994572249863392
ENSG00000155363	MOV10	4343	2340.647343723742	7.030598645670218e-4	0.023747736052213135	0.8441135786580678	0.9994572249863392
ENSG00000155366	RHOC	389	2197.602454565936	-0.0010388831665619454	0.02656072856616244	0.7923825521630508	0.9994572249863392
ENSG00000155367	PPM1J	333926	32.266757249344856	-0.006512713238450652	0.0770983623265247	0.5162477196779063	0.9994572249863392
ENSG00000215866	LINC01356	100996702	6.004674829062191	0.0053918770471797365	0.11003452067346614	0.5741413935834079	NA
ENSG00000224167	NA	NA	22.444983002806445	0.004773199202267909	0.08061802427706616	0.6341114768190277	0.9994572249863392
ENSG00000155380	SLC16A1	6566	3872.9841897945844	-0.006901939213517832	0.041901918176437306	0.22294625532381337	0.9634346544207257
ENSG00000226419	SLC16A1-AS1	100506392	217.35130112325274	0.004124856846694608	0.044206780387843814	0.5092631449087048	0.9994572249863392
ENSG00000198799	LRIG2	9860	525.377689013787	0.0010784268061566093	0.028773954856582157	0.8003282761295407	0.9994572249863392
ENSG00000081026	MAGI3	260425	1207.7087081709747	-0.003074764894000284	0.03203254949339263	0.4979724599857287	0.9994572249863392
ENSG00000232499	LOC100421402	100421402	3.2546912154015364	0.0018769905846221049	0.11346201210655389	0.8276147228459207	NA
ENSG00000116793	PHTF1	10745	800.835191734871	-0.003987557680997977	0.035806837634662754	0.4236260385429085	0.9994572249863392
ENSG00000232450	RPS2P14	100270827	12.507310245241605	1.422338884378718e-4	0.0868156139620536	0.9884202325585276	0.9994572249863392
ENSG00000081019	RSBN1	54665	670.7313788529515	-0.00367337929213477	0.034071148961128686	0.4408600253063507	0.9994572249863392
ENSG00000134242	PTPN22	26191	13.243189732154896	0.006593386820929582	0.10021108185089043	0.5238657938217106	0.9994572249863392
ENSG00000188761	BCL2L15	440603	507.9987914504445	8.226129607498728e-4	0.037548959318597724	0.8829661827573135	0.9994572249863392
ENSG00000134262	AP4B1	10717	424.7670270014468	-5.599054177678785e-4	0.030017302671514572	0.9004478304251748	0.9994572249863392
ENSG00000118655	DCLRE1B	64858	318.6732453875989	-0.006763215710597051	0.052704922689666325	0.34907802650708775	0.9994572249863392
ENSG00000235527	HIPK1-AS1	101928846	5.436474149301043	0.003368876366621671	0.1059242128929864	0.7201103704477846	NA
ENSG00000163349	HIPK1	204851	1899.2769945365474	0.002259144668603756	0.02697171147463075	0.5636028643297397	0.9994572249863392
ENSG00000197323	TRIM33	51592	2004.8021300770758	-2.772148654310903e-4	0.024499505345582154	0.9400950299450702	0.9994572249863392
ENSG00000236480	NA	NA	14.59633978333028	-0.003192266964795891	0.08725983254185687	0.7487759518642437	0.9994572249863392
ENSG00000116752	BCAS2	10286	943.5375417553571	-4.942414863088719e-4	0.027303995995417173	0.9035884541461288	0.9994572249863392
ENSG00000175984	DENND2C	163259	3.634091006876857	9.574272521221659e-4	0.11024994519486489	0.913446062566465	NA
ENSG00000213281	NRAS	4893	3123.500400360317	-0.005641559845529369	0.03746230479011875	0.26928291666734766	0.9778733850083696
ENSG00000009307	CSDE1	7812	23417.053188874637	0.001496640212941807	0.023957622845740382	0.6748506171209343	0.9994572249863392
ENSG00000052723	SIKE1	80143	1371.4239654718278	-0.0019160999672221393	0.02625924795992698	0.6179625307393704	0.9994572249863392
ENSG00000134198	TSPAN2	10100	1.8451175452514426	0.009024770819980802	0.14326190879447356	0.25405891261889313	NA
ENSG00000173218	VANGL1	81839	1858.5385177259693	-0.0017225077064898676	0.028615802489403278	0.6807794450155908	0.9994572249863392
ENSG00000163393	SLC22A15	55356	10.111114143802178	0.007055237104139542	0.10167562761147327	0.49815094405524435	NA
ENSG00000173212	MAB21L3	126868	6.478186810887091	-0.00396815950332553	0.10531726311334849	0.6776549401919058	NA
ENSG00000163399	ATP1A1	476	20266.63051562113	-4.5036383854062237e-4	0.022212523595795598	0.8940856407906999	0.9994572249863392
ENSG00000203865	ATP1A1-AS1	84852	52.93397301164688	0.006238940414685409	0.06801886069329688	0.5011335710316764	0.9994572249863392
ENSG00000224950	NA	NA	16.261478022565782	0.004004403917247785	0.08551707412787744	0.6902708092222152	0.9994572249863392
ENSG00000116815	CD58	965	531.6201319962179	0.001452928026057782	0.030077900978325987	0.7427105712101532	0.9994572249863392
ENSG00000177173	NA	NA	27.362714202491944	-0.015162183174529277	0.1050446050321894	0.23236014217550188	0.9677155964818592
ENSG00000143061	IGSF3	3321	1901.4063008786975	-0.002484544633917212	0.027569430287198177	0.5319262702771125	0.9994572249863392
ENSG00000134247	PTGFRN	5738	2005.6855068746297	7.867785540513652e-4	0.024111908715362295	0.8279895252971675	0.9994572249863392
ENSG00000134256	CD101	9398	7.593573557196012	-0.005545456768659191	0.10292716077263399	0.5792128242937978	NA
ENSG00000236137	CD101-AS1	101929099	7.920214545716712	0.005254754103006994	0.10277909648086796	0.5970667983717743	NA
ENSG00000116830	TTF2	8458	1803.8996224130387	-0.004582655106132057	0.04058758377926199	0.415416435135919	0.9994572249863392
ENSG00000134253	TRIM45	80263	87.28979086401995	0.0028635840964336807	0.05418513571503012	0.7130618017600263	0.9994572249863392
ENSG00000134258	VTCN1	79679	15.927662820896643	-3.004189611335131e-4	0.0822689843234536	0.9754944610344658	0.9994572249863392
ENSG00000271427	NA	NA	5.900545846203738	0.0011522659416574074	0.10374606092051328	0.9011029019828789	NA
ENSG00000198162	MAN1A2	10905	2188.8923765334903	1.6303052074957168e-4	0.022721252313434383	0.9623276885533859	0.9994572249863392
ENSG00000183508	TENT5C	54855	174.54089775803658	-2.651816943892885e-4	0.04207294364646215	0.966220854499637	0.9994572249863392
ENSG00000196505	GDAP2	54834	611.9110688567268	0.003799260536604674	0.03454361877217999	0.43063765405996185	0.9994572249863392
ENSG00000065183	WDR3	10885	2431.9572859625396	-0.005675186890461967	0.04079871634037516	0.3064150817052442	0.9911108528946844
ENSG00000092607	TBX15	6913	20.4346513931499	0.01765734791810491	0.12242821453808386	0.18791764980818348	0.9436367507690929
ENSG00000116874	WARS2	10352	666.2530035235512	-0.003594473141416251	0.033367260299275094	0.4418364052686441	0.9994572249863392
ENSG00000231365	WARS2-AS1	101929147	758.3648006263383	0.03708753201196999	0.11531993931042567	0.039812271812266	0.6303231851277814
ENSG00000260941	LINC00622	644242	1.6930567681210331	-0.002578533411599683	0.12533599606264265	0.7273515281247065	NA
ENSG00000143067	ZNF697	90874	209.66042080990968	0.002158002263645218	0.03936212648169583	0.7077724334035097	0.9994572249863392
ENSG00000092621	PHGDH	26227	2098.44478851395	0.03211742041385089	0.1628185620637597	0.0758302598505337	0.7771071814183661
ENSG00000134240	HMGCS2	3158	2021.1668146564102	-0.07749615304860419	0.24191919647015311	0.01982529040996052	0.5021794865338515
ENSG00000134193	REG4	83998	612.7883605217435	-0.15383301410832428	0.3939787628036498	0.005335356477105476	0.24612569011643595
ENSG00000134250	NOTCH2	4853	2213.6644517009167	-0.003896288697663611	0.03453931820244543	0.4179573519742808	0.9994572249863392
ENSG00000265808	SEC22B	9554	1205.9794574444693	-0.0017397106134400121	0.028698704913150876	0.678519695453929	0.9994572249863392
ENSG00000223804	NA	NA	7.072689593915874	0.01008933796349593	0.11766542844836156	0.34605144684121086	NA
ENSG00000270231	NBPF8	728841	189.17775919984595	8.113056866621075e-4	0.03640450306632521	0.8809770670913131	0.9994572249863392
ENSG00000275131	NA	NA	50.047936762181365	0.005135366722366954	0.06504286512150881	0.5669284032492081	0.9994572249863392
ENSG00000273136	NBPF26	101060684	49.50811699805226	0.0037044553644814122	0.06414686583624596	0.6766364684452255	0.9994572249863392
ENSG00000281741	NA	NA	8.031567686475935	-0.0020621081479408796	0.09639826208859442	0.8314680566509435	NA
ENSG00000226067	NA	NA	104.91774666432872	0.0033563989874915434	0.05414407879143867	0.6651546425524208	0.9994572249863392
ENSG00000188610	FAM72B	653820	46.2175095788609	0.004507997738442273	0.06539711778868608	0.6166635231088715	0.9994572249863392
ENSG00000171943	SRGAP2C	653464	56.829632409672506	4.221957382396908e-4	0.05549496944930323	0.957923794243012	0.9994572249863392
ENSG00000233432	MTIF2P1	80713	2.4184329253458037	0.003559193501549195	0.12191273720223984	0.6597070229666108	NA
ENSG00000231752	NA	NA	1.7720872581778764	0.007252708402855357	0.1363139819554622	0.35204829891875744	NA
ENSG00000277702	NA	NA	2.6237466045745363	0.0015310661067265993	0.12274773703351097	0.8394791742524322	NA
ENSG00000179571	NBPF17P	401967	4.239498118642029	0.0016835796097916993	0.10794600987037832	0.8522573650894543	NA
ENSG00000232527	LINC02802	100996732	3.8932925780855	-0.0036416095057579855	0.11444733226369752	0.6804610281008994	NA
ENSG00000266338	NBPF15	284565	338.4164865628189	8.812951861073183e-4	0.03118292596602858	0.8491519924586437	0.9994572249863392
ENSG00000196369	SRGAP2B	647135	50.63925288259425	-0.0010182872083044038	0.05994127546031065	0.9043819208133108	0.9994572249863392
ENSG00000215784	FAM72D	728833	51.74366909218562	-0.0029438082754646364	0.06089354253865692	0.7308910881580482	0.9994572249863392
ENSG00000272419	NA	NA	40.16861024348555	0.005801842104514458	0.07212097912966654	0.5469763486635253	0.9994572249863392
ENSG00000281571	NA	NA	1.8596682179013706	-0.004842197090783133	0.12882804315448884	0.5264787253058099	NA
ENSG00000223612	NA	NA	3.6759411858877136	0.0024905766425800105	0.11179283617096974	0.7783026084037673	NA
ENSG00000162825	NBPF20	100288142	24.871247471022162	0.0025840256252632706	0.07751807287617327	0.790851122215652	0.9994572249863392
ENSG00000272150	NA	NA	7.136036299044973	0.0011086946165038826	0.0979469914637323	0.9077005739242032	NA
ENSG00000117262	GPR89B	51463	78.33508961998423	0.00225318434290838	0.05100095969399859	0.7610418322900033	0.9994572249863392
ENSG00000174827	PDZK1	5174	72.71984619506827	0.005603526588178356	0.06223354438236382	0.516852614476951	0.9994572249863392
ENSG00000265491	RNF115	27246	1113.4365119102276	-3.396582509733409e-4	0.024521688870835404	0.926673652581226	0.9994572249863392
ENSG00000186141	POLR3C	10623	787.3993961215648	0.002503840958606903	0.029681524071997947	0.5568669872368402	0.9994572249863392
ENSG00000186364	NUDT17	200035	40.07738733917588	0.0012643181894902065	0.06336165319683171	0.8857924574807204	0.9994572249863392
ENSG00000131788	PIAS3	10401	1255.3579025344864	-3.3739813080766574e-4	0.024227850865217723	0.9263595482977668	0.9994572249863392
ENSG00000198483	ANKRD35	148741	5.4333875528886715	0.012020557384709791	0.1310822129475449	0.26269063967802253	NA
ENSG00000143127	ITGA10	8515	12.881513917421447	0.005597446031823503	0.0934053985910945	0.5859049378004331	0.9994572249863392
ENSG00000131779	PEX11B	8799	415.3744636466958	0.002136590091414684	0.03147399459765014	0.6396192170850843	0.9994572249863392
ENSG00000265241	RBM8A	9939	2146.5420642750114	0.0032304955927023897	0.030064858089070046	0.4473622891613715	0.9994572249863392
ENSG00000211451	NA	NA	10.62500297346976	-5.17880872243848e-4	0.09143067877814316	0.9576252430698494	0.9994572249863392
ENSG00000234222	LIX1L-AS1	105371260	2.209041495193246	0.007630040104452054	0.13518925326192077	0.34955550149104236	NA
ENSG00000271601	LIX1L	128077	184.27943460079533	7.441601080341816e-4	0.03667106579474946	0.8916112930596073	0.9994572249863392
ENSG00000272031	ANKRD34A	284615	12.596327463799746	-0.006156738280595657	0.09394487212931873	0.5529480429423095	0.9994572249863392
ENSG00000121851	POLR3GL	84265	247.1693246636188	0.01417093206379642	0.07514548012488985	0.1640759776598992	0.9215348267385475
ENSG00000265972	TXNIP	10628	12728.717446800312	0.011884686879658279	0.10310507811313688	0.3116354276348778	0.9924462588033708
ENSG00000233396	NA	NA	15.28455516461486	0.0035547048444410302	0.08688268206770101	0.7224024729430989	0.9994572249863392
ENSG00000271425	NBPF10	100132406	28.91330463409474	0.010000525366178193	0.08873744425931973	0.3667524216069084	0.9994572249863392
ENSG00000277406	NA	NA	4.089020613064118	-0.005873163572595775	0.11569522984860035	0.529842441681905	NA
ENSG00000287978	NA	NA	7.091757210501381	-0.001262362609638474	0.09843599397750845	0.8948430602088672	NA
ENSG00000268043	NBPF12	149013	134.8035415129243	0.0022128856328253485	0.04463019357440804	0.7347783598515139	0.9994572249863392
ENSG00000230832	NA	NA	2.3152505998512036	0.010999996103839081	0.14722580262447832	0.20702715723786705	NA
ENSG00000131791	PRKAB2	5565	660.9696922285375	0.004077393592154658	0.03581629803351327	0.41248713100888146	0.9994572249863392
ENSG00000180867	NA	NA	84.7246393519938	-0.0020818055089271872	0.049615075801717944	0.7735389265541079	0.9994572249863392
ENSG00000131781	FMO5	2330	214.86479824141875	-0.004634880333144518	0.04851063251356676	0.49810068663493967	0.9994572249863392
ENSG00000226015	CCT8P1	644131	33.14980028667553	-0.0026520910250883924	0.06834773598251334	0.7738428518609786	0.9994572249863392
ENSG00000131778	CHD1L	9557	31.124501501670906	0.0020411471503062875	0.06901014550829948	0.825612225955649	0.9994572249863392
ENSG00000116128	BCL9	607	905.7640097696483	8.096096734907181e-4	0.02505332740833302	0.8289914437960136	0.9994572249863392
ENSG00000162836	ACP6	51205	2009.1043622274935	-0.003406936939821092	0.030050768314339744	0.4215865325087697	0.9994572249863392
ENSG00000265107	GJA5	2702	3.8011596406706762	5.4215478194528085e-5	0.11084143210268554	0.9950459625482971	NA
ENSG00000188092	GPR89B	51463	66.21537478889283	-5.8443212603015714e-5	0.052326347050936056	0.9938883777188422	0.9994572249863392
ENSG00000274372	NA	NA	3.3732453466723276	-0.0018429407838738783	0.11204532097134678	0.8329635008019056	NA
ENSG00000263956	NBPF11	200030	112.67822159801334	0.01113870438693536	0.0725282510859258	0.25493370764170403	0.9720905599865552
ENSG00000274020	LINC01138	388685	109.11710920755684	0.012655252028078278	0.08070966358475365	0.24098015911653245	0.9710617064562377
ENSG00000272824	NA	NA	3.6170243730597806	0.0014413772308042039	0.11132856518017734	0.8692574704621029	NA
ENSG00000231551	NA	NA	6.587114122118724	0.015192041157244223	0.14456205635845992	0.18182578876271213	NA
ENSG00000225871	NA	NA	2.6467923753683413	-0.0046222070430163124	0.1217878246970965	0.5826747458209717	NA
ENSG00000280649	NA	NA	12.209496849863092	-0.0020520403048305035	0.08901435992338322	0.835098612537467	0.9994572249863392
ENSG00000270629	NBPF14	25832	41.94232479328794	0.007538308485422277	0.07465668219249798	0.44775601911204815	0.9994572249863392
ENSG00000178104	PDE4DIP	9659	494.2050830061611	0.004935992489633521	0.04007298511308922	0.37017105114392024	0.9994572249863392
ENSG00000269713	NBPF9	400818	300.30977051045085	0.0021498365584651236	0.03459209494861137	0.6692172744173817	0.9994572249863392
ENSG00000274265	NA	NA	15.708884733120167	0.006875865233309413	0.09240206709172251	0.5138029773335708	0.9994572249863392
ENSG00000286219	NOTCH2NLC	100996717	6.1518057769548395	0.00384140126866609	0.1058461530721297	0.6857079862478583	NA
ENSG00000277147	NA	NA	34.80148600378316	0.0092054732783198	0.08388144761067251	0.39087575334063973	0.9994572249863392
ENSG00000203814	H2BC18	440689	12.360225290683193	4.816313639342058e-4	0.08943927750665695	0.9607242366539823	0.9994572249863392
ENSG00000270882	H4C14	8370	3.3744476849891325	-0.0020766744348059457	0.1134129108635944	0.8102607974291598	NA
ENSG00000220323	H2BC19P	337874	266.73239073595596	0.03422645117752593	0.12398012493084025	0.060074811680476056	0.7225608650476555
ENSG00000261716	H2BC20P	337873	460.8249364494954	0.030964371490440616	0.11383595881659798	0.06322750071818406	0.731849331948033
ENSG00000184678	H2BC21	8349	126.3240307551583	0.04163292953629237	0.15291122815942576	0.05451547779554606	0.7037626940044196
ENSG00000184260	H2AC20	8338	2.9889631113601345	-0.0013752338838113026	0.11481243767596983	0.8705574185093504	NA
ENSG00000178096	BOLA1	51027	139.77378164661314	5.521723815357381e-4	0.0413549242416361	0.9285034769539063	0.9994572249863392
ENSG00000143368	SF3B4	10262	1718.931087168928	-0.0035496971115810934	0.032676759582855895	0.43839188032095444	0.9994572249863392
ENSG00000014914	MTMR11	10903	650.8577013251842	0.0027516335217808246	0.03158564196075653	0.5416439547241086	0.9994572249863392
ENSG00000264522	OTUD7B	56957	740.7152556532733	2.5872119963683273e-4	0.02553873842652491	0.9461979866230295	0.9994572249863392
ENSG00000285184	NA	NA	33.24664912341978	0.01911027678808628	0.11655898412198894	0.1717884270398281	0.9238131721708791
ENSG00000136631	VPS45	11311	683.7682797594617	-9.356215299621429e-4	0.026389905879882214	0.8117697206887045	0.9994572249863392
ENSG00000023902	PLEKHO1	51177	4.0495961833778615	-0.005259982043546142	0.11521043463284786	0.5675086077198096	NA
ENSG00000143401	ANP32E	81611	2344.529822044151	-0.004693515861156415	0.03472231022554034	0.3262000253653543	0.996042407881939
ENSG00000118298	CA14	23632	3.918906327925116	0.003975452861636924	0.11280212631282974	0.6605103787189157	NA
ENSG00000117362	APH1A	51107	3744.2229436246985	-0.0020078543698679877	0.025616874659606173	0.5925363978235164	0.9994572249863392
ENSG00000118292	C1orf54	79630	17.181157891790388	0.006232436576915809	0.09050584740204416	0.5492924911323935	0.9994572249863392
ENSG00000159208	CIART	148523	5.573034322976549	4.151436678716961e-5	0.1037481235406289	0.9964141312607812	NA
ENSG00000266472	MRPS21	54460	1340.2599322752185	0.0016804539967112387	0.025867053352199756	0.658836135814045	0.9994572249863392
ENSG00000117360	PRPF3	9129	1889.7735152048488	5.615147214688098e-4	0.023795609724377043	0.8755862564573647	0.9994572249863392
ENSG00000163125	RPRD2	23248	1987.2382289160666	0.0019276341101201837	0.02532149049233534	0.6041983653589045	0.9994572249863392
ENSG00000143374	TARS2	80222	836.0679113916586	8.67250783118894e-5	0.027668603674858357	0.9832924532804996	0.9994572249863392
ENSG00000143369	ECM1	1893	175.1991348265894	-0.02807885652030199	0.1151743296558046	0.08327385128104776	0.8078609313306141
ENSG00000228126	FALEC	100874054	2.2527330991735672	0.008605569460294194	0.1375535489979614	0.3062897977499311	NA
ENSG00000143382	ADAMTSL4	54507	2.897261574271155	0.0063397970979389585	0.12425134495646022	0.4702279108351624	NA
ENSG00000203804	NA	NA	3.6658966563167388	-0.0017364144254235563	0.11034057653365399	0.8447202516056531	NA
ENSG00000143384	MCL1	4170	7747.44751268091	0.0022128186350449646	0.02566280874993582	0.5547797337833509	0.9994572249863392
ENSG00000143420	ENSA	2029	3720.7380795409736	-0.0032914635890510173	0.029448752231553126	0.42975308186462097	0.9994572249863392
ENSG00000143457	GOLPH3L	55204	1911.9133792102534	-0.001177729470338823	0.026749791649302638	0.7664163490411124	0.9994572249863392
ENSG00000163131	CTSS	1520	620.9469285058786	0.021351015635899133	0.09181334625137699	0.09652858574610516	0.8395094934727302
ENSG00000143387	CTSK	1513	62.630069962051785	-0.002123736189464891	0.0573171958860622	0.79526982139584	0.9994572249863392
ENSG00000143437	ARNT	405	1058.3015383980471	-0.004276041629567974	0.03504690773498839	0.37777574381979634	0.9994572249863392
ENSG00000143379	SETDB1	9869	1217.4929593466015	0.0015216055693068088	0.025948290454102036	0.6910270470829365	0.9994572249863392
ENSG00000143418	CERS2	29956	6256.569816739191	-5.327676678522565e-4	0.02214394153046692	0.8744814066961812	0.9994572249863392
ENSG00000259357	NA	NA	2.0820792108644457	-0.0026940366852658483	0.12113926615582096	0.7351592210680259	NA
ENSG00000143412	ANXA9	8416	602.9397784131875	0.0024703300215710117	0.03797004291178525	0.6539019058058435	0.9994572249863392
ENSG00000143409	MINDY1	55793	475.81081745079274	-2.6775173389213054e-4	0.027921590745885603	0.948876425253416	0.9994572249863392
ENSG00000143363	PRUNE1	58497	751.3926062313276	-0.0018360405806239326	0.027811440175022666	0.6512417313600731	0.9994572249863392
ENSG00000163141	BNIPL	149428	17.45906684053644	0.002062933187584923	0.08352929126239232	0.8342171034982524	0.9994572249863392
ENSG00000143443	C1orf56	54964	73.95762090712157	0.0034240410135343157	0.055299988833832275	0.664642085932809	0.9994572249863392
ENSG00000197622	CDC42SE1	56882	2093.986607157009	0.010136681552280783	0.051275186767646475	0.14422870631959112	0.8970292166775248
ENSG00000213190	MLLT11	10962	83.42024592986716	-8.819372077326118e-4	0.05317822447876087	0.909120717880843	0.9994572249863392
ENSG00000143458	GABPB2	126626	394.02667141351617	0.015715400850238533	0.07528217843225593	0.1270766529459173	0.8840188908087981
ENSG00000143434	SEMA6C	10500	12.332985556082406	-3.767617933629238e-4	0.0882832221790923	0.9693082394246928	0.9994572249863392
ENSG00000163156	SCNM1	79005	416.28099581066533	0.0034161885574496773	0.03627637538834117	0.5049917801351351	0.9994572249863392
ENSG00000163155	LYSMD1	388695	40.42800499756511	-1.1071691351431418e-4	0.06810459447733519	0.9903757437935168	0.9994572249863392
ENSG00000163157	TMOD4	29765	11.017649143331651	8.112154289693374e-4	0.08954858965496519	0.9339397267632215	0.9994572249863392
ENSG00000163159	VPS72	6944	1161.184539913778	-4.869824607364949e-4	0.025433382080282608	0.8983918269749189	0.9994572249863392
ENSG00000143398	PIP5K1A	8394	1769.453846638122	0.0015509774885306244	0.024691824193742256	0.671642198815575	0.9994572249863392
ENSG00000159352	PSMD4	5710	2818.836330244996	-0.0012197657792702495	0.02446827208611396	0.738099443601702	0.9994572249863392
ENSG00000232671	ZNF687-AS1	100507670	31.1240074025272	0.0024246289592419236	0.07145429607349682	0.7972120758745973	0.9994572249863392
ENSG00000143373	ZNF687	57592	1068.8570363035287	-0.0015736785134979599	0.025878368650857835	0.67998269729307	0.9994572249863392
ENSG00000143393	PI4KB	5298	1662.43290716971	0.002283722790780349	0.026671349317005884	0.5552182375714478	0.9994572249863392
ENSG00000143390	RFX5	5993	1868.0731948156485	-0.006061198143104583	0.04014466405914637	0.2654639686645474	0.9764796632798787
ENSG00000143416	SELENBP1	8991	683.3671839485861	0.0012596978212675	0.027209903663331973	0.7542544445365588	0.9994572249863392
ENSG00000159377	PSMB4	5692	3370.884400869888	-0.0013446469521642868	0.024180045001422443	0.7090417407401757	0.9994572249863392
ENSG00000143442	POGZ	23126	2445.3936821068373	0.007609650156180734	0.0436756747070174	0.19694595771341478	0.9473544596276666
ENSG00000143375	CGN	57530	2138.091146225174	0.01000061151255655	0.05139899279887376	0.14998523265689645	0.9070550055220443
ENSG00000143367	TUFT1	7286	1062.8747122323	4.993109214939626e-4	0.025840182690921667	0.8973568887931598	0.9994572249863392
ENSG00000232536	NA	NA	2.6928566237127955	0.005621431792274169	0.12446718002329403	0.5073340932655424	NA
ENSG00000223861	RPS10P6	729374	2.3491915558618306	-0.0019509255985873776	0.11822851828749203	0.8110466599311271	NA
ENSG00000143376	SNX27	81609	1034.4492000448395	0.002723788309398701	0.031198792496547757	0.5409801152444547	0.9994572249863392
ENSG00000178796	RIIAD1	284485	2.271254592052267	-0.006821645440144348	0.1311635423268996	0.4076272880471863	NA
ENSG00000143436	MRPL9	65005	1293.825606566363	-0.006224729453237422	0.04017274343533773	0.2528707919893498	0.9720905599865552
ENSG00000143450	OAZ3	51686	33.092235904887396	0.007378878712070958	0.07894946689917048	0.47063974091494276	0.9994572249863392
ENSG00000249602	NA	NA	10.455713789326706	0.011878034080823741	0.11517789817329128	0.30061334788872957	0.9906197007498869
ENSG00000268288	NA	NA	5.621602459482305	0.004316543825205752	0.10679648897195664	0.6506898808213575	NA
ENSG00000182134	TDRKH	11022	570.515783198525	0.002723665220188768	0.03213731916391041	0.5531289366903809	0.9994572249863392
ENSG00000203288	TDRKH-AS1	109729141	47.934716029090374	0.00579353625460696	0.0676517948390188	0.5303999683604519	0.9994572249863392
ENSG00000269489	NA	NA	2.235678618565327	-0.006941903235135751	0.13240482578511395	0.39405225442801184	NA
ENSG00000143365	RORC	6097	209.9484684812016	0.21538640581025364	0.321907526783913	0.0040803266125834375	0.2037110000663255
ENSG00000225556	C2CD4D	100191040	16.83863087293542	-0.013266394524200437	0.10980850968716017	0.2729460407662095	0.9778733850083696
ENSG00000234614	NA	NA	19.72745500461383	0.00915004313245833	0.09369933919190335	0.4065188856795779	0.9994572249863392
ENSG00000159445	THEM4	117145	862.462987621254	0.0041293264740711495	0.03542499164933319	0.4007266101931049	0.9994572249863392
ENSG00000197747	S100A10	6281	12350.07395778697	-0.08505093931430124	0.186493897265316	0.015365382573385095	0.43792832118863384
ENSG00000229021	NA	NA	11.339043660383826	-0.0027922366765868608	0.09350390098260355	0.7767688482783522	0.9994572249863392
ENSG00000163191	S100A11	6282	6520.595225466111	-0.003615805060931956	0.029643535472626475	0.38707806951317747	0.9994572249863392
ENSG00000159450	TCHH	7062	1.9540080801869528	6.704966558391216e-4	0.1219377212514559	0.929537240833211	NA
ENSG00000169474	SPRR1A	6698	1.990975815360937	-0.0011768609971391276	0.11993840448442573	0.8811585976814076	NA
ENSG00000169469	SPRR1B	6699	7.3142937277020454	-0.0024859786670099818	0.09821240226250755	0.7969877615688443	NA
ENSG00000238279	NA	NA	12.416719133319503	-0.006279061517826962	0.09839891963426993	0.5429048117901121	0.9994572249863392
ENSG00000197956	S100A6	6277	32104.566282462198	-0.029846043800428212	0.10367569507115304	0.0539012806862162	0.6995251970930869
ENSG00000196420	S100A5	6276	30.311688390953893	-0.021231904618444517	0.12209272864710252	0.14845519546063896	0.9037848855127577
ENSG00000196154	S100A4	6275	5919.987357197659	-0.5693486064327618	0.19761807873294954	5.7980082440676055e-5	0.010099777471335418
ENSG00000188015	S100A3	6274	46.74914445163684	0.0030197155275393513	0.06896895163802022	0.7450145418092852	0.9994572249863392
ENSG00000196754	S100A2	6273	178.48683220468237	-0.029274210019067957	0.11395741784628158	0.07335725692411925	0.7652720804066968
ENSG00000285867	NA	NA	11.38595371879926	-0.006556584197961597	0.09875558854113325	0.527400748724719	0.9994572249863392
ENSG00000188643	S100A16	140576	2899.3172996032	-0.10063246241996024	0.18310908932451062	0.009449912885492021	0.34328072248495667
ENSG00000189334	S100A14	57402	1959.1682785376238	0.019225069408726418	0.08144330572967252	0.09181966304842129	0.8293717010613709
ENSG00000189171	S100A13	6284	467.90886485550135	-0.006948179845925285	0.04682045765676218	0.27193565695667055	0.9778733850083696
ENSG00000160678	S100A1	6271	6.960331616219729	-0.00619237429093116	0.10696403353944986	0.5348330924343577	NA
ENSG00000272030	NA	NA	15.269409902459874	0.008217458662701802	0.0985702048510767	0.44602238671403954	0.9994572249863392
ENSG00000160679	CHTOP	26097	2394.683869067614	1.9709999811166418e-4	0.022475748006292717	0.9540368579898335	0.9994572249863392
ENSG00000143553	SNAPIN	23557	633.8067013989198	-0.0015896279723684314	0.028087863950179114	0.6998316588446342	0.9994572249863392
ENSG00000143621	ILF2	3608	4939.394045952743	-0.012569068936418414	0.06173274420331495	0.13365702572054516	0.8868977502378671
ENSG00000143624	INTS3	65123	2006.8657991471705	0.0028423058220328613	0.02904959117153495	0.4928741436367757	0.9994572249863392
ENSG00000143554	SLC27A3	11000	185.04289219757652	-0.003199963604869979	0.04122045620424807	0.5885386402125425	0.9994572249863392
ENSG00000143614	GATAD2B	57459	1258.9124517333466	0.0022968669466507732	0.027288432781963884	0.5610313003280278	0.9994572249863392
ENSG00000223599	NA	NA	3.4594388985472624	-0.0027949082276733806	0.11436336924918392	0.7474137812596529	NA
ENSG00000284738	LOC101928059	101928059	1.5735557075315416	0.005692834874750296	0.13460822900011996	0.4280235075056864	NA
ENSG00000198837	DENND4B	9909	1508.529593630767	2.9689515915322823e-4	0.023807706696948216	0.9341654506767582	0.9994572249863392
ENSG00000160741	CRTC2	200186	898.3217788001905	2.3408448354559326e-4	0.025388960681629637	0.95105082987231	0.9994572249863392
ENSG00000143570	SLC39A1	27173	37.421540967838	-1.5471287620589073e-5	0.06771198135866018	0.9986509645671219	0.9996788972947661
ENSG00000282386	NA	NA	18.98696854047095	0.010696143329405173	0.0982948733299079	0.34917683695460744	0.9994572249863392
ENSG00000273026	NA	NA	10.680030385031188	-8.97182505335796e-5	0.08965816929681127	0.9926754149050002	0.9994572249863392
ENSG00000143578	CREB3L4	148327	479.1386794526466	0.0013222033280621123	0.02920659207498909	0.7589469931121164	0.9994572249863392
ENSG00000143543	JTB	10899	524.6477480322975	-0.003363483706097277	0.034952924151478	0.49522479251757273	0.9994572249863392
ENSG00000272654	JTB-DT	123706540	11.359337654749286	0.0035766538437016697	0.09339332755621559	0.719155477749696	0.9994572249863392
ENSG00000143545	RAB13	5872	254.15369333150306	-3.34496271401142e-4	0.03251738996274047	0.9450702909946385	0.9994572249863392
ENSG00000177954	RPS27	6232	7499.1164364775195	0.001332156301782304	0.024613444097523793	0.7159468722091185	0.9994572249863392
ENSG00000143549	TPM3	7170	12651.85911061368	-0.0023304099926211427	0.02749342880471117	0.5577961745989152	0.9994572249863392
ENSG00000163263	CFAP141	388701	2.897313592149818	0.004438191229185578	0.11874492915051857	0.6082975830342277	NA
ENSG00000143612	C1orf43	25912	6984.136776540719	3.9898095511718646e-4	0.02171186831106813	0.9043787514188468	0.9994572249863392
ENSG00000143569	UBAP2L	9898	4858.070214071971	-0.012572772529051968	0.06044252553211735	0.12627812875172142	0.8827289159748596
ENSG00000143575	HAX1	10456	1480.9389426764183	0.05608805190413265	0.15686152143884255	0.02953323684824492	0.563704616981195
ENSG00000143515	ATP8B2	57198	35.46949230045864	0.0029459186079598926	0.06826585122650904	0.749601925626269	0.9994572249863392
ENSG00000160712	IL6R	3570	91.2784481775919	0.009833271680724988	0.07213695891826084	0.3125507043730238	0.9930714185674924
ENSG00000228264	PSMD8P1	100422411	1.5876965815688764	-0.0011350753242779367	0.12882124121422395	0.8627675820972803	NA
ENSG00000160714	UBE2Q1	55585	2463.978387797245	3.681282812489997e-4	0.022513972563041697	0.9143420077714156	0.9994572249863392
ENSG00000160710	ADAR	103	7939.0358901353475	0.009561832168268508	0.04773649004194929	0.14077365816123266	0.8937599055844679
ENSG00000287064	NA	NA	6.958081858222869	-0.008632122837693709	0.11523715160675956	0.4022209590417468	NA
ENSG00000163344	PMVK	10654	592.3370329343041	6.127538123581461e-4	0.029043881556576293	0.8874606507755182	0.9994572249863392
ENSG00000163346	PBXIP1	57326	1832.7262837371427	-0.0017374939977325128	0.026601146644539605	0.6560782600030075	0.9994572249863392
ENSG00000163348	PYGO2	90780	1606.088445835074	0.0022090921961439493	0.026641565452716946	0.5683191848408105	0.9994572249863392
ENSG00000271380	NA	NA	16.878168137943725	-0.009506155049982238	0.09730107326146283	0.3926453609624574	0.9994572249863392
ENSG00000160691	SHC1	6464	2102.7435972442504	0.01398998970377241	0.06223944662883557	0.10270176614672502	0.8491442991951126
ENSG00000173207	CKS1B	1163	849.5634624473628	-5.1366627374201413e-5	0.027003183094684174	0.9898683254679068	0.9994572249863392
ENSG00000264349	MIR4258	100423020	2.869962067910227	-0.004985520711311336	0.12268463135214404	0.5546168371140674	NA
ENSG00000160688	FLAD1	80308	1088.1633386322007	-3.632687453833405e-6	0.024715288521187193	0.999221039523673	0.9996788972947661
ENSG00000160685	ZBTB7B	51043	1315.9976959248615	0.004689407402663322	0.035040657656564424	0.3307926418762666	0.9964619935790633
ENSG00000163354	DCST2	127579	16.504246771876986	-1.4860007356902932e-4	0.08166972820146562	0.9878648340619426	0.9994572249863392
ENSG00000232093	DCST1-AS1	100505666	25.32778466017992	0.004437247412651222	0.07749081004314327	0.6531250655879187	0.9994572249863392
ENSG00000143537	ADAM15	8751	4337.8873341912495	0.002391346188694504	0.026676227325832014	0.5361032885883037	0.9994572249863392
ENSG00000243364	EFNA4	1945	273.6806179695814	-0.008895762611005206	0.056623637100247155	0.24415582513923872	0.9710617064562377
ENSG00000143590	EFNA3	1944	46.6841776046985	-0.005515035996125004	0.06876178155821344	0.5546971176543238	0.9994572249863392
ENSG00000169242	EFNA1	1942	1076.3138905084131	0.0014994078908716635	0.0299250230577369	0.7332290970528057	0.9994572249863392
ENSG00000169241	SLC50A1	55974	1628.3907437281885	-1.598685471870242e-4	0.02739692068500059	0.9689059958541224	0.9994572249863392
ENSG00000179085	DPM3	54344	218.25109784519708	-0.009610204723176842	0.060195275349317	0.23678330418839613	0.9681635570061446
ENSG00000163463	KRTCAP2	200185	87.39179080780616	2.463310432457332e-4	0.047805903808452586	0.972137610689617	0.9994572249863392
ENSG00000163462	TRIM46	80128	1.63004361082674	-2.3277068971948203e-4	0.1260336972978379	0.9733656190040249	NA
ENSG00000185499	MUC1	4582	405.0330339252068	0.15325258131323216	0.28149821514872164	0.007415702181387748	0.30151710974628637
ENSG00000169231	THBS3	7059	203.46212699088676	0.07436091231409854	0.18944598089693332	0.02167816006290359	0.5161013527854191
ENSG00000173171	MTX1	4580	250.00669905280395	4.677459715307842e-4	0.03313727982133374	0.924625040416126	0.9994572249863392
ENSG00000160766	NA	NA	29.48729945313529	0.020657108598985827	0.12194368020006822	0.15418788433831127	0.9134253131824586
ENSG00000177628	GBA1	2629	709.7148369155817	0.0077919600432937415	0.04714447929067004	0.21912854524564054	0.9623928186735353
ENSG00000160767	ENTREP3	10712	685.3252461466831	-0.0031128956444501773	0.03339962721036986	0.5106282251285944	0.9994572249863392
ENSG00000116521	SCAMP3	10067	1473.3677350430783	-9.898648077017829e-4	0.024839033040536748	0.7896177105683779	0.9994572249863392
ENSG00000176444	CLK2	1196	754.3736429857381	0.0018313741210012257	0.028132869728135636	0.6557075976581462	0.9994572249863392
ENSG00000143630	HCN3	57657	210.65491477533155	-0.005735263940370214	0.04843173493890685	0.39110747287929737	0.9994572249863392
ENSG00000160752	FDPS	2224	4284.561583381819	-0.3803434760252928	0.2935629289575284	8.636986605471728e-4	0.06889874423647502
ENSG00000225855	RUSC1-AS1	284618	27.00130756286683	0.008689738312834289	0.08616255259054845	0.4192536961292853	0.9994572249863392
ENSG00000160753	RUSC1	23623	1264.347389247223	-0.008349657554932246	0.04985044315117765	0.21263904866319316	0.9595783523512449
ENSG00000116539	ASH1L	55870	3363.343119793658	0.00294085669041772	0.027500004879789333	0.45558652720353177	0.9994572249863392
ENSG00000235919	ASH1L-AS1	645676	56.658379580319355	-0.0038969331626716366	0.061211339049659357	0.6495952860639259	0.9994572249863392
ENSG00000125459	MSTO1	55154	171.0219292362211	-1.820957839754489e-4	0.03719940076027889	0.973845499338539	0.9994572249863392
ENSG00000246203	NA	NA	2.7572583824859986	0.0031174279183346	0.11669678765898707	0.7146292405160395	NA
ENSG00000287839	NA	NA	13.924839907883126	0.04652933952038236	0.2229267346591555	0.034777739807821846	0.5955295973182281
ENSG00000163374	YY1AP1	55249	1167.8855168090586	4.733549158484079e-4	0.024029244002497105	0.8959743805313516	0.9994572249863392
ENSG00000132676	DAP3	7818	3168.4452978941904	-0.00110051368391905	0.024817691216944347	0.766209965022143	0.9994572249863392
ENSG00000203761	NA	NA	31.901392938631442	-0.005477297383328588	0.07456147278175022	0.5758574885294812	0.9994572249863392
ENSG00000116580	GON4L	54856	1177.8320439543768	0.002495421436477982	0.02806818391697464	0.5368114426932362	0.9994572249863392
ENSG00000143622	RIT1	6016	926.2799767627092	-0.007803978379784306	0.04693540167139655	0.21640039183957088	0.9602571329499515
ENSG00000132680	KHDC4	22889	1633.2918220074534	0.0032489797518527688	0.03557355642488606	0.5191607184850608	0.9994572249863392
ENSG00000173080	RXFP4	339403	22.095934168799804	-0.0360189891979239	0.1757765695616358	0.06184176061531961	0.7300232136098768
ENSG00000116584	ARHGEF2	9181	3472.785218240854	0.0717930422820514	0.16446867260758388	0.017493133496643866	0.47286227157226274
ENSG00000273002	ARHGEF2-AS2	107985209	40.97283742087756	0.0030484741528556117	0.06447375487049307	0.732276879373335	0.9994572249863392
ENSG00000163479	SSR2	6746	4892.139371853907	-7.561749144638763e-4	0.02368717088288299	0.8320449749713118	0.9994572249863392
ENSG00000160803	UBQLN4	56893	1343.1607638617606	-8.189623569237668e-4	0.027028893941005848	0.8388262524355685	0.9994572249863392
ENSG00000116586	LAMTOR2	28956	753.2042354579615	-0.001531672357249554	0.02775150313954058	0.7073464886148411	0.9994572249863392
ENSG00000132698	RAB25	57111	2859.905158704022	-7.061880539789141e-5	0.027040903497212297	0.9860897559605928	0.9994572249863392
ENSG00000254726	MEX3A	92312	1475.0868546487268	-0.023761495992563775	0.08910347176083183	0.06575673648367726	0.7362146286097748
ENSG00000160789	LMNA	4000	13663.144865716871	-0.011028919767605887	0.05275074675907445	0.12494697101201425	0.8827289159748596
ENSG00000196189	SEMA4A	64218	222.33104903450771	0.014519249115842662	0.07905047705431134	0.17447694046264559	0.9255239955181095
ENSG00000160785	SLC25A44	9673	987.7886458439671	-0.0018608970689663043	0.02855708610367178	0.6550548688643698	0.9994572249863392
ENSG00000160783	PMF1	11243	454.87943675757475	-0.018927689571017793	0.08032641377229754	0.0921345742408279	0.8303726405001203
ENSG00000160781	PAQR6	79957	108.29396203309386	0.007391601871028073	0.06538842567889597	0.40945069873316625	0.9994572249863392
ENSG00000198952	SMG5	23381	4246.431313864415	-2.65701038826539e-4	0.021959822428072928	0.9368485902710859	0.9994572249863392
ENSG00000163472	TMEM79	84283	128.95853943447756	0.01629779637655384	0.08857299847745943	0.17130747863739496	0.9238131721708791
ENSG00000198715	GLMP	112770	866.6735707931214	-0.002190034618863205	0.028349318582013294	0.5936752347951917	0.9994572249863392
ENSG00000163468	CCT3	7203	11078.721218447983	-0.002679853083737174	0.026829865517481954	0.48861200385182507	0.9994572249863392
ENSG00000163467	TSACC	128229	8.214684598219975	8.648235745596386e-4	0.09836266215528033	0.9277232129421745	NA
ENSG00000125462	MIR9-1HG	10485	3.603795122630547	0.003538464061383945	0.11320436366400391	0.6916975957755318	NA
ENSG00000116604	MEF2D	4209	883.3757014708272	0.015564918691092838	0.07039494603425953	0.10829967724849074	0.8604143598260037
ENSG00000183856	IQGAP3	128239	1955.667890369764	-2.7601447230585e-4	0.025291150541599357	0.9420785081666601	0.9994572249863392
ENSG00000163382	NAXE	128240	1819.590878081261	-0.0017681687171881295	0.026646146926941727	0.6507226772856582	0.9994572249863392
ENSG00000160818	GPATCH4	54865	1467.2105816797875	-0.01964154632649546	0.08153040040726794	0.08675797056115711	0.8185623269991531
ENSG00000132702	HAPLN2	60484	2.6898584379714903	-0.003554055136096178	0.12135138313719471	0.6626089096955411	NA
ENSG00000272068	NA	NA	1073.5947820587064	0.12549472034912074	0.22650104122363016	0.008913086367728815	0.3320464002678263
ENSG00000272405	NA	NA	2396.5938608229435	0.0011850651747260092	0.02468697986973901	0.7473637671953449	0.9994572249863392
ENSG00000229953	BCAN-AS2	126568844	403.3428153053355	-0.0011962652483710524	0.02992026184569009	0.7868571442447136	0.9994572249863392
ENSG00000132688	NES	10763	31.801931778641205	-0.019496950168456054	0.12072620368773329	0.1668118504794627	0.9237294459704178
ENSG00000285570	NA	NA	1.6005171137828782	0.007661636390029375	0.14056038761180736	0.3010554276350118	NA
ENSG00000143320	CRABP2	1382	4765.725620513954	0.005036856077580423	0.03608629273174626	0.3083397444618001	0.9911108528946844
ENSG00000223356	NA	NA	2.4198017329673864	0.010447695226036807	0.14639583839604373	0.21630816013720627	NA
ENSG00000143319	ISG20L2	81875	1476.124738779355	-0.0043359004828982944	0.03457552286878261	0.3642981110987013	0.9994572249863392
ENSG00000143303	METTL25B	51093	631.0484205431413	0.040357253464681025	0.12224224657772959	0.03720112206842711	0.6117829517595932
ENSG00000143314	MRPL24	79590	941.7734165804939	0.004505753362363285	0.03537167485686841	0.35545448912989747	0.9994572249863392
ENSG00000143321	HDGF	3068	15200.99525427769	5.157087762333369e-4	0.023620060031380088	0.8849552297500914	0.9994572249863392
ENSG00000143294	PRCC	5546	1152.6246515355444	-0.0037605854933999146	0.03287362716439981	0.4126074005321506	0.9994572249863392
ENSG00000027869	SH2D2A	9047	117.77134805572365	-0.004709931860489069	0.051206956709302004	0.515008016611874	0.9994572249863392
ENSG00000187800	PEAR1	375033	123.22155702354411	0.0016938202705800288	0.043213179927137725	0.7902077686959866	0.9994572249863392
ENSG00000132694	ARHGEF11	9826	1376.9262259556772	-9.300689757461986e-5	0.023425581097169454	0.9790689092297717	0.9994572249863392
ENSG00000237842	NA	NA	2.9277151282575185	-0.0037146039395500527	0.12000387446972649	0.6558229733218319	NA
ENSG00000224520	KRT8P45	149501	11.46996321966591	-0.0025259492182896823	0.09102590730557669	0.7980254724435598	0.9994572249863392
ENSG00000117036	ETV3	2117	771.0041269830522	0.00514170686340097	0.038675984720517316	0.33087602704423585	0.9964619935790633
ENSG00000183853	KIRREL1	55243	568.8812390038322	-0.07358038227303536	0.17307769335895926	0.018651123043278386	0.48665196699868285
ENSG00000236257	NA	NA	7.356096521312013	-0.012215502156978784	0.12357575626328436	0.2772432487312788	NA
ENSG00000231434	NA	NA	1.8665052593001594	-0.004721838192527843	0.12596356943911066	0.5535900785390019	NA
ENSG00000163565	IFI16	3428	158.10529140997733	1.7508363583111086	0.35277710528769846	4.0317451290039e-9	3.698622187719953e-6
ENSG00000158716	DUSP23	54935	293.1572357115348	-0.0010837509302969897	0.032339353251329604	0.8211342033839624	0.9994572249863392
ENSG00000256029	NA	NA	7.779993808311378	0.024315061589012855	0.17552357360964202	0.08546739518415636	NA
ENSG00000272668	LOC107985216	107985216	9.510960801883297	0.005883251477588098	0.09956112553703667	0.5640441008084458	NA
ENSG00000213085	CFAP45	25790	49.03591262138328	-1.3269843144783492e-4	0.05887841732726683	0.9873516341670632	0.9994572249863392
ENSG00000158710	TAGLN2	8407	13725.867891721158	-0.0050622705649134405	0.03459632845847289	0.28738188622538435	0.9836520018350741
ENSG00000085552	IGSF9	57549	490.5721121958684	-3.266046594187961e-4	0.030353175005564736	0.9425589532237553	0.9994572249863392
ENSG00000162723	SLAMF9	89886	1.5377946711972887	0.00505738291785833	0.13370134609708914	0.47022904611911903	NA
ENSG00000224259	LINC01133	100505633	165.16423888887513	0.04170068221010158	0.23850735250859076	0.030730702585647154	0.5724178331879809
ENSG00000143315	PIGM	93183	606.1902820423614	0.002661026069927855	0.03442049477766168	0.5903002037662085	0.9994572249863392
ENSG00000162729	IGSF8	93185	378.9112674590246	-0.002882697337359199	0.034375340338469985	0.5568759237954701	0.9994572249863392
ENSG00000227741	PEA15-AS1	729867	3.9465043483650994	-0.005185374283255934	0.11655081453240376	0.567601468168297	NA
ENSG00000162734	PEA15	8682	1348.7435796631382	-0.0017057901252980413	0.02686630391169274	0.6651074476560149	0.9994572249863392
ENSG00000132716	DCAF8	50717	1075.1128495752976	0.004700346060963704	0.037602278230698304	0.36342153618591333	0.9994572249863392
ENSG00000228606	DCAF8-DT	100287049	3.9314288966542024	-0.002803627511400097	0.11259586300568558	0.7508972035132172	NA
ENSG00000162735	PEX19	5824	1215.9743467164824	-0.0013098781375708633	0.025245331405909704	0.7266433514263332	0.9994572249863392
ENSG00000122218	COPA	1314	7701.807244874511	0.0031205551355948406	0.032146360862014084	0.4926805435006964	0.9994572249863392
ENSG00000235082	NA	NA	4.765749216112769	-0.0034000898913220967	0.10871012254513422	0.7125947450093945	NA
ENSG00000162736	NCSTN	23385	1864.1232054343477	0.007638632440156425	0.045961749603486125	0.21686050790056227	0.9602571329499515
ENSG00000171786	NHLH1	4807	2.229096986164643	-0.0046731123609235125	0.12310720171695572	0.5727979689403087	NA
ENSG00000162738	VANGL2	57216	1037.6886761841151	0.0014007065030423593	0.0261184777603899	0.7167187242451266	0.9994572249863392
ENSG00000162739	SLAMF6	114836	4.276741135190316	0.004105093931195485	0.11136184222847957	0.6550581859129794	NA
ENSG00000213080	NA	NA	21.664778915120152	0.004278911660359346	0.07962608686260166	0.667035467277195	0.9994572249863392
ENSG00000158769	F11R	50848	3121.8837784310763	-3.926197422599266e-4	0.02323947248282545	0.9111005162916993	0.9994572249863392
ENSG00000270149	NA	NA	4.572615366341314	0.002760850373155503	0.10753329085738816	0.7641602902263961	NA
ENSG00000215845	TSTD1	100131187	572.7599607380056	-7.428849350450421e-4	0.03493526499912516	0.8864479941775609	0.9994572249863392
ENSG00000158773	USF1	7391	856.7470712331434	-4.917006117233651e-4	0.025612152777420034	0.898076612159899	0.9994572249863392
ENSG00000186517	ARHGAP30	257106	7.419724260404993	-0.009109645136685326	0.11510567007604787	0.3847585901774211	NA
ENSG00000143217	NECTIN4	81607	282.69783423182827	0.0070270033468582595	0.05073697764088437	0.3082950250009041	0.9911108528946844
ENSG00000162755	KLHDC9	126823	45.33438228223211	0.0010359739924694963	0.0623915544647713	0.9053637042960445	0.9994572249863392
ENSG00000143256	PFDN2	5202	1173.5205952204662	-6.601993272502086e-4	0.024915334811919734	0.8597171053007047	0.9994572249863392
ENSG00000158793	NIT1	4817	625.2724096237181	0.0037896500046760914	0.03585667378916996	0.44972147142808927	0.9994572249863392
ENSG00000158796	DEDD	9191	949.3411647615927	2.7798738380491693e-4	0.025357332295229296	0.9418066685234878	0.9994572249863392
ENSG00000143222	UFC1	51506	2013.276350470755	-0.003211050752572957	0.031923011774734326	0.47622025639888194	0.9994572249863392
ENSG00000224985	NA	NA	6.432315729745149	-0.0015507156715913928	0.10128344797248728	0.8694597838963217	NA
ENSG00000143258	USP21	27005	721.2634788058001	-1.5893821853546353e-4	0.026058260451674763	0.9675662436838632	0.9994572249863392
ENSG00000143224	PPOX	5498	206.09990801903626	0.006439075638184358	0.05262882500254914	0.37425330025932746	0.9994572249863392
ENSG00000158850	B4GALT3	8703	1213.4444394490765	-0.003376900156718874	0.030645471411632066	0.43422710017408583	0.9994572249863392
ENSG00000158864	NDUFS2	4720	2778.9817344751027	-8.202330782688537e-4	0.022995960701980622	0.813303443061442	0.9994572249863392
ENSG00000158882	TOMM40L	84134	107.45536615944273	-0.0033129084323308016	0.05167802465579842	0.6557636083103999	0.9994572249863392
ENSG00000158887	MPZ	4359	11.322778637790535	0.001754688064899902	0.0894872219314435	0.8583565598497448	0.9994572249863392
ENSG00000143252	SDHC	6391	1014.5701898177978	-0.005061349719278812	0.038349296953649636	0.3348300671313744	0.9983634019107702
ENSG00000283696	NA	NA	7.502335644454213	0.005886423211074155	0.10425848124887492	0.5570718661833302	NA
ENSG00000288093	NA	NA	4.44757881419753	4.662955592109375e-4	0.1061488827745648	0.9590890963473128	NA
ENSG00000215840	NA	NA	2.6557326910683985	-6.7051534054316e-4	0.11548291394668588	0.9357923818062412	NA
ENSG00000283317	NA	NA	1.7217405154379446	0.007533357770567266	0.1375048537731082	0.3334340561133004	NA
ENSG00000173110	HSPA6	3310	3.104733440617547	0.017336457067411208	0.17162512979366654	0.09348385428786837	NA
ENSG00000162746	FCRLB	127943	16.26235253260736	4.583256640710919e-4	0.0811902021242236	0.9625627760451715	0.9994572249863392
ENSG00000081721	DUSP12	11266	618.6734651468437	9.750059733613081e-4	0.027281401103718742	0.8099304111845838	0.9994572249863392
ENSG00000118217	ATF6	22926	1989.0699551825371	0.021615848745118748	0.07910879933622166	0.06018500894166705	0.7225608650476555
ENSG00000229808	LOC100422526	100422526	8.31695691621054	-0.004239594981546489	0.09902040600868486	0.6680590738593216	NA
ENSG00000162745	OLFML2B	25903	7.631964112477701	-0.0010405823819038056	0.09783432727281396	0.9133597532759973	NA
ENSG00000198929	NOS1AP	9722	72.9530175326193	0.0046887565508004015	0.05781214245563242	0.5648014283661588	0.9994572249863392
ENSG00000239887	C1orf226	400793	333.5007428195456	0.0540280827027278	0.15436163424677807	0.03128806570779886	0.5767197245490259
ENSG00000198574	SH2D1B	117157	11.256544253612592	0.011390441876034843	0.11167428511418244	0.3186498636909725	0.996042407881939
ENSG00000227243	NA	NA	2.56410929281612	-0.004718634782799648	0.1212188005138117	0.5788736955064885	NA
ENSG00000152332	UHMK1	127933	5319.379477490248	-0.0013841550535599186	0.024281255151701975	0.7017719599353474	0.9994572249863392
ENSG00000117143	UAP1	6675	2485.3526369502715	-8.188013214999387e-4	0.023907194881671562	0.8197017274035829	0.9994572249863392
ENSG00000272574	NA	NA	11.154671390565825	0.00381280625297156	0.09229839020949529	0.7029757708931668	0.9994572249863392
ENSG00000162733	DDR2	4921	16.981683916182703	0.013555420000408288	0.11070570669887593	0.2658175663673025	0.9765607579487735
ENSG00000132196	HSD17B7	51478	291.1281499700222	-0.6179518336014113	0.32521218921755946	1.8170019504101882e-4	0.022411726578252723
ENSG00000143248	RGS5	8490	22.03916082384481	0.002647179737436537	0.07758280185293394	0.7859907432047996	0.9994572249863392
ENSG00000232995	LOC127814295	127814295	34.34491184472774	0.01612901429252263	0.10445375063329593	0.21275448591302465	0.9596835722899126
ENSG00000143228	NUF2	83540	817.9826566349549	9.314893009616749e-4	0.027285883563265986	0.8184064336305824	0.9994572249863392
ENSG00000213070	HMGB3P6	729952	1.6247039829763859	-0.0026185277463001855	0.12645629374573178	0.7176870932715967	NA
ENSG00000185630	PBX1	5087	627.6475398819696	0.001211699169840388	0.031059810126817324	0.7919004635071155	0.9994572249863392
ENSG00000269887	NA	NA	8.779006372586394	-0.012529240703311038	0.12155958188859857	0.274385267489835	NA
ENSG00000143198	MGST3	4259	650.5453659579698	-0.05002678204743067	0.13481788353568872	0.027040606170212957	0.5453171524091208
ENSG00000143149	ALDH9A1	223	1332.319059653877	-0.007565825611732823	0.045728685238413634	0.21900057776557125	0.9623928186735353
ENSG00000143183	TMCO1	54499	2421.659635221847	-0.0012763924028599057	0.02530409191119212	0.7340488542735467	0.9994572249863392
ENSG00000224358	NA	NA	7.419542549517675	0.006935288654189619	0.10799526897031726	0.4937284825644155	NA
ENSG00000143179	UCK2	7371	2532.751703294164	-0.0014113114878402462	0.02626724495746283	0.7160636687884001	0.9994572249863392
ENSG00000215835	LOC284685	284685	8.200910840188	0.008266442134604902	0.1087119338420998	0.43114191454280903	NA
ENSG00000232341	RPL4P2	646688	3.7726122184479793	0.0010501908289844582	0.10936840995983164	0.9058952544197219	NA
ENSG00000143157	POGK	57645	2296.808885646457	2.82975796184862e-4	0.023675338961438343	0.9369371039054816	0.9994572249863392
ENSG00000152382	TADA1	117143	361.1522474336244	-0.0071878557374881	0.04928531187329155	0.28099652543655623	0.98223833965747
ENSG00000225171	DUTP6	100873912	2.5008407265237222	-0.0021594481312396897	0.11776761558774157	0.793295412203868	NA
ENSG00000143195	ILDR2	387597	4.074635130885304	-7.419712248892231e-4	0.1087858889609826	0.9336442399823451	NA
ENSG00000143167	GPA33	10223	83.63692496501572	0.026614149308296243	0.11956026488834408	0.1001251052637523	0.8468189208790124
ENSG00000272205	NA	NA	5.630074790312255	5.439914906814294e-4	0.10258331021738933	0.9534192419722535	NA
ENSG00000143190	POU2F1	5451	1262.981430828478	-0.007699866447168339	0.04580887530502195	0.21174581088473612	0.9587663397770629
ENSG00000272033	NA	NA	2.68360255403526	0.00614505379711581	0.12557791229103507	0.4732001816524133	NA
ENSG00000143162	CREG1	8804	1287.4206036164687	-0.002538300237160034	0.02811842865430733	0.5301850629593825	0.9994572249863392
ENSG00000197965	MPZL1	9019	3080.363886798303	-0.002796765203969409	0.030626965210499776	0.5217957145686236	0.9994572249863392
ENSG00000143199	ADCY10	55811	2.5360357667749684	0.001181171302985224	0.12029971802301823	0.8800768136580989	NA
ENSG00000143158	MPC2	25874	1242.4282496080186	-0.02332141057824366	0.08657799460267893	0.06360215133381006	0.7332107621035628
ENSG00000143164	DCAF6	55827	2224.837421873181	-0.0026433762071228673	0.027897256056724617	0.5094470733555231	0.9994572249863392
ENSG00000224837	NA	NA	3.1224413211010447	-0.015123154932308452	0.15877510542831336	0.13709550510142696	NA
ENSG00000143147	GPR161	23432	1.895189006617071	0.003741532591731367	0.12561861946944788	0.6261045193224204	NA
ENSG00000143155	TIPRL	261726	1251.1438511709857	-0.0010379102101306537	0.025741576620533817	0.7864893382241571	0.9994572249863392
ENSG00000213064	SFT2D2	375035	1785.7305565444906	-0.0030864130467643256	0.03278848720758728	0.5064229262892856	0.9994572249863392
ENSG00000143178	TBX19	9095	49.438024384653666	-0.004355576777692396	0.06749734981650052	0.6358623591962849	0.9994572249863392
ENSG00000143153	ATP1B1	481	6644.634265668161	-0.001062768248753647	0.023476933839338625	0.763092383314124	0.9994572249863392
ENSG00000143156	NME7	29922	395.6686527661584	-0.0027803573239884713	0.03573854928845552	0.5876761779907889	0.9994572249863392
ENSG00000117475	BLZF1	8548	861.5476171971494	-0.0017266166057372078	0.030455528848012284	0.6983956791842016	0.9994572249863392
ENSG00000117479	SLC19A2	10560	927.1103146333139	-0.17974739630118772	0.24085526525819492	0.004182412079125271	0.20739677195067815
ENSG00000234604	NA	NA	3.901697457702387	3.1670713697888614e-4	0.10912459283986117	0.9715237980521095	NA
ENSG00000213062	NA	NA	87.31367694179048	-0.004830572612264943	0.056891152977204554	0.546748841917263	0.9994572249863392
ENSG00000198734	F5	2153	5327.849227355032	0.0035898955106708876	0.0319601520983791	0.42283822005814553	0.9994572249863392
ENSG00000000460	FIRRM	55732	557.3167011050064	-0.004885226838404281	0.044505918820013965	0.43006240986045735	0.9994572249863392
ENSG00000188404	SELL	6402	18.03473667387279	0.009043193410129952	0.09486680462561488	0.41129397011181534	0.9994572249863392
ENSG00000171806	METTL18	92342	256.43968177841566	-0.002713162331169637	0.03715597930715627	0.6123439661556207	0.9994572249863392
ENSG00000000457	SCYL3	57147	796.1734916958507	0.0010235142631639194	0.030421890166314552	0.8205123311631268	0.9994572249863392
ENSG00000239494	RN7SL333P	106481014	1.989336165406849	6.764461875371074e-4	0.1197635273900781	0.931375012743086	NA
ENSG00000075945	KIFAP3	22920	428.19742457331387	0.0024363915531224584	0.03309100865996388	0.6094874772674935	0.9994572249863392
ENSG00000203740	NTMT2	149281	2.52628800705856	0.0025561146140617623	0.1205214365515648	0.7495746872577477	NA
ENSG00000120370	GORAB	92344	302.8192741610769	0.002679695665996032	0.035901944252782814	0.603968296593044	0.9994572249863392
ENSG00000076258	FMO4	2329	13.736866058253712	-0.0024796926150756895	0.08621421505477228	0.8022686704871053	0.9994572249863392
ENSG00000285665	NA	NA	4.8340774964034425	0.002884562844874376	0.10832951034877596	0.7530232426203376	NA
ENSG00000117523	PRRC2C	23215	8404.660229580997	5.674477505766349e-4	0.02277970173195547	0.8694527846956885	0.9994572249863392
ENSG00000233328	NA	NA	18.322989038087826	-0.0052821296815002226	0.08641666091770064	0.6054517258813001	0.9994572249863392
ENSG00000230364	RPL4P3	391135	13.164109153511296	-0.001205105509359607	0.08610406964644628	0.9023874365070681	0.9994572249863392
ENSG00000117533	VAMP4	8674	238.9030540691959	-0.002678270819638583	0.03749993174518854	0.6206642773850224	0.9994572249863392
ENSG00000010165	METTL13	51603	1189.9024415310432	-0.002854380570527746	0.030717264528066984	0.5139250092186105	0.9994572249863392
ENSG00000197959	DNM3	26052	59.88578209521691	0.002589540155668665	0.05751406430637618	0.7520448816552421	0.9994572249863392
ENSG00000135845	PIGC	5279	837.060092233354	0.0018169037054884755	0.029050491761941463	0.6683326358506823	0.9994572249863392
ENSG00000180999	C1orf105	92346	8.129586182011943	0.009267352071875656	0.11118112774496212	0.38727946565089966	NA
ENSG00000094975	SUCO	51430	2196.1124007045096	-2.3819713009170075e-4	0.0229898066503171	0.9455234841905616	0.9994572249863392
ENSG00000117586	TNFSF4	7292	6.124975950086954	0.013659288351653443	0.13417535700278302	0.2263712886166062	NA
ENSG00000203739	PRDX6-AS1	101928673	22.862582534126563	3.977411742628531e-4	0.07425738718329421	0.9667469638574379	0.9994572249863392
ENSG00000117592	PRDX6	9588	5046.846612868559	-0.010292070742140171	0.05285157384884579	0.1494598503823007	0.9069658029383626
ENSG00000183831	ANKRD45	339416	20.463367047818533	-0.006348593424809275	0.08854626151065507	0.5422306196943338	0.9994572249863392
ENSG00000076321	KLHL20	27252	455.65264188090686	0.0020341916101485	0.0310454306244478	0.6520244479595418	0.9994572249863392
ENSG00000225591	NA	NA	2.9511739711050393	-0.004067094060424166	0.12009903829317455	0.6291032574786034	NA
ENSG00000120334	CENPL	91687	466.8075995261006	-0.007470871299352356	0.049331291312917976	0.26164690828503656	0.9732796373580791
ENSG00000117593	DARS2	55157	1248.7629322155258	-4.3432404895514613e-4	0.025863618311512366	0.9107770738973859	0.9994572249863392
ENSG00000234741	GAS5	60674	5797.936906684591	0.029264627832242675	0.1018073871888535	0.05400862944430028	0.6996810794205115
ENSG00000270084	NA	NA	6.324085769942561	0.00565674259984257	0.10668686823467396	0.5658495142947434	NA
ENSG00000185278	ZBTB37	84614	447.47308740809183	0.0036643893893620657	0.037897750195739606	0.4924309794006411	0.9994572249863392
ENSG00000135870	RC3H1	149041	1031.5818625731188	-0.0033594261018025833	0.031534057895982154	0.4492185270732255	0.9994572249863392
ENSG00000227373	RABGAP1L-DT	102724601	2.6726846015045114	0.001933432111209437	0.1200658488839836	0.8078778480620928	NA
ENSG00000152061	RABGAP1L	9910	1621.973967989968	-9.78637392538114e-4	0.024336087522556227	0.7881900006346629	0.9994572249863392
ENSG00000287697	LOC105371622	105371622	13.245239644428285	0.0013944095888694772	0.08679452707465894	0.8872292684929014	0.9994572249863392
ENSG00000116161	CACYBP	27101	1931.061337633276	-0.0141331224013638	0.06557696717715064	0.11540740759491663	0.8678022175605463
ENSG00000120333	MRPS14	63931	616.8008799573781	-0.0014604989109375597	0.027873722040619768	0.721895694976135	0.9994572249863392
ENSG00000235750	KIAA0040	9674	964.2165627978584	0.002377870632432819	0.02953187826867718	0.5761180961196405	0.9994572249863392
ENSG00000227740	LINC02803	107985228	2.542435496536474	-0.0024058778398905476	0.11759927783821374	0.771903763352906	NA
ENSG00000143207	COP1	64326	1769.046177647075	-3.120496514392608e-4	0.02467284563037718	0.9330063388749741	0.9994572249863392
ENSG00000236021	NA	NA	4.21121517693701	-0.004210220495948944	0.11502190118897243	0.6372828668043053	NA
ENSG00000227815	LOC100129734	100129734	2.170966272707222	-0.0018904027861353346	0.11955992856221279	0.8132724931520794	NA
ENSG00000116183	PAPPA2	60676	11.662091821591531	0.046744592922746776	0.27422496344563635	0.017683550387394616	0.47459518350877944
ENSG00000224968	NA	NA	3.6330678267803687	-0.0025065114295566003	0.11576687550531312	0.7680467931300248	NA
ENSG00000120341	SEC16B	89866	13.937714624673994	0.0077863727991690545	0.09718097064166266	0.46663934822665554	0.9994572249863392
ENSG00000254154	NA	NA	16.48594263118249	0.013544781433932038	0.11049714155785581	0.26619233845134255	0.9770370452085037
ENSG00000242193	NA	NA	1414.3463804753574	-7.601108668601427e-5	0.024999857495083107	0.9838726974856878	0.9994572249863392
ENSG00000224687	RASAL2-AS1	100302401	30.833889533261956	0.013364798435648773	0.0980109528290437	0.2688059322619534	0.9778733850083696
ENSG00000075391	RASAL2	9462	1344.2565497143503	0.0011381444128203697	0.026214260671103714	0.7699355094971172	0.9994572249863392
ENSG00000213058	NA	NA	156.5787162218986	-9.615939990008268e-4	0.038897314097172064	0.867887129193573	0.9994572249863392
ENSG00000213057	C1orf220	400798	18.88071479483097	0.0030596123022107375	0.08167528125787166	0.7572217350016339	0.9994572249863392
ENSG00000273062	NA	NA	5.9704817111490245	-0.015370188303331467	0.1410605428133506	0.18840848423418685	NA
ENSG00000116191	RALGPS2	55103	1476.6757016977085	-0.011924045012737647	0.057040700934352054	0.12456441712391805	0.8824114452436628
ENSG00000116199	FAM20B	9917	2088.132516173557	-4.888535997205772e-4	0.02449107952228837	0.8944014165080428	0.9994572249863392
ENSG00000186283	TOR3A	64222	731.5834194358586	-0.014083122528893276	0.06667315646031965	0.12193747373327853	0.8761100036605883
ENSG00000143322	ABL2	27	626.8687654338169	0.0037799571068541063	0.035568698600874464	0.4471196072208336	0.9994572249863392
ENSG00000057252	SOAT1	6646	325.8663364067148	-9.90492520447793e-4	0.036099513426582665	0.8534880879546908	0.9994572249863392
ENSG00000236539	NA	NA	1.6257807970556017	-0.006011709413744949	0.1378336797463292	0.37773083562741805	NA
ENSG00000162782	TDRD5	163589	3.5348444678552773	-0.0030150473432451635	0.11246521790649205	0.7342027085969716	NA
ENSG00000231966	NA	NA	3.0569318030609534	-0.00531215894356158	0.12264402444949478	0.5346596404561602	NA
ENSG00000169905	TOR1AIP2	163590	2009.1607056236446	-0.001052475371564896	0.02426268143474874	0.7718176843972827	0.9994572249863392
ENSG00000272906	NA	NA	21.559865196928165	0.009312283570552875	0.0942160991752037	0.4000082856523441	0.9994572249863392
ENSG00000143337	TOR1AIP1	26092	1507.935771122774	-5.675300043591259e-4	0.023867493633224036	0.8745928523122394	0.9994572249863392
ENSG00000260360	NA	NA	2.846806291416547	-0.004915950773708149	0.12305232604194088	0.5572091439578779	NA
ENSG00000135837	CEP350	9857	1853.2348607170795	0.0025712453485072797	0.027400510293318237	0.5147777725605336	0.9994572249863392
ENSG00000116260	QSOX1	5768	7591.5769250130425	-0.0013392201228629153	0.031435005152700736	0.7727832578524552	0.9994572249863392
ENSG00000121454	LHX4	89884	15.051143528009549	-2.7093417220907384e-4	0.08430634340432432	0.977942384489492	0.9994572249863392
ENSG00000230124	ACBD6	84320	1124.8899298546164	-0.0010908822480281883	0.025842536368281446	0.7764947692132851	0.9994572249863392
ENSG00000143324	XPR1	9213	1274.1630553743266	0.011732211210205767	0.056532234461757334	0.12695584704195062	0.8840188908087981
ENSG00000243155	NA	NA	7.209338707284707	0.0025531883359838073	0.09864857656524724	0.7914121739114284	NA
ENSG00000232586	KIAA1614-AS1	103344928	14.413888429670655	-0.008423472685288468	0.09780285623080777	0.43732584653669354	0.9994572249863392
ENSG00000135823	STX6	10228	1129.6933571246936	-0.005421850069510474	0.037646896994296394	0.29097146596723034	0.9844967963544259
ENSG00000153029	MR1	3140	159.48629804385897	0.2437096325633927	0.3469295461498963	0.003233484110937794	0.17513313572083003
ENSG00000162783	IER5	51278	586.6914556759447	0.005196031590744292	0.042318215100397946	0.3715726371368691	0.9994572249863392
ENSG00000237292	LINC01732	101928973	1.842318390106652	0.003903600162528167	0.12681643667392253	0.6061222956106178	NA
ENSG00000135821	GLUL	2752	7797.045970162437	-0.007446395336793396	0.042806860266348605	0.19821244208295843	0.9473544596276666
ENSG00000135828	RNASEL	6041	305.0954551903695	-2.517189970727896e-5	0.031554452186472376	0.9957404181771492	0.9996788972947661
ENSG00000143333	RGS16	6004	58.3483956378061	-8.577706793822845e-4	0.056844485610665976	0.91618391420176	0.9994572249863392
ENSG00000135838	NPL	80896	123.38288110620923	0.011647429643090864	0.07249971941410854	0.2337287196024582	0.9677155964818592
ENSG00000287808	NA	NA	16.122437943245128	-4.351727666901682e-4	0.08335631940739237	0.9645591871448496	0.9994572249863392
ENSG00000135829	DHX9	1660	8870.305751910651	-0.017555560855435436	0.07595076813608623	0.09659161981327075	0.8395094934727302
ENSG00000176855	KRT18P28	343326	8.982360543136146	0.004877910684134787	0.09913957958332863	0.6257553866511208	NA
ENSG00000135862	LAMC1	3915	2164.14102483779	0.00223476227258251	0.02605105899143675	0.5558778450200583	0.9994572249863392
ENSG00000058085	LAMC2	3918	1358.9589071441833	0.08943669195570826	0.17852236659709364	0.01210333753615191	0.38925043877439214
ENSG00000287929	NA	NA	2.341477924610691	0.007804311092911151	0.1341204957305399	0.35188286932779494	NA
ENSG00000232860	SMG7-AS1	284649	7.52041338536193	-0.0055945629401406936	0.10324339723855776	0.5757853677077218	NA
ENSG00000116698	SMG7	9887	3441.1467061092103	7.6971793573281e-4	0.022835971156965916	0.8236656891516065	0.9994572249863392
ENSG00000116701	NCF2	4688	7.363825505694565	-3.670515956439451e-4	0.0977385803397899	0.96932891606526	NA
ENSG00000162704	ARPC5	10092	3882.0487100914534	-0.013587738607906264	0.060722164634578774	0.10391271279258053	0.8512838777720099
ENSG00000143344	RGL1	23179	19.85787119479634	0.003845567628659476	0.08113153868360369	0.6992074285892429	0.9994572249863392
ENSG00000198756	COLGALT2	23127	13.292142010021916	0.009124745027892912	0.1028851993768824	0.40452564060807367	0.9994572249863392
ENSG00000198860	TSEN15	116461	1401.758788218397	0.011504031265429255	0.0636743011588241	0.18034522855834725	0.9342082808059282
ENSG00000271387	C1orf21-DT	118827814	1.6226238611768804	-7.078693612382322e-4	0.12446053690546525	0.9220543039792172	NA
ENSG00000116667	C1orf21	81563	1562.344795383317	-0.0030330072715051403	0.02913135090351513	0.46404933291364125	0.9994572249863392
ENSG00000116406	EDEM3	80267	1923.0830382921868	0.002463597563472008	0.027159480210223644	0.5299866299763205	0.9994572249863392
ENSG00000135842	NIBAN1	116496	346.7822165425138	0.028072030224979488	0.1781285228650864	0.07571351123530788	0.7771071814183661
ENSG00000121481	RNF2	6045	849.5286531827624	-0.028740213163105894	0.09814631940172615	0.05091788757145272	0.6881885393865406
ENSG00000121486	TRMT1L	81627	497.3471837853243	8.115504066665703e-4	0.028835809454716935	0.849944291451089	0.9994572249863392
ENSG00000116668	SWT1	54823	163.30071690583196	3.6053943870302025e-4	0.0403327569787107	0.952166556413887	0.9994572249863392
ENSG00000238061	NA	NA	2.7696340823316565	0.00589720786715237	0.12580580205052394	0.4848684211325468	NA
ENSG00000279838	NA	NA	13.92307709382563	-0.004160471548780894	0.08790665094502774	0.6798137686311676	0.9994572249863392
ENSG00000116679	IVNS1ABP	10625	4854.689580164381	-0.0016473472812731777	0.024094286556262893	0.6452150494037765	0.9994572249863392
ENSG00000273004	NA	NA	7.035359525733173	0.002218937501479102	0.0989079945945142	0.8173337041912544	NA
ENSG00000143341	HMCN1	83872	3.2288066232294153	0.001945863309328705	0.11690261061374937	0.8146235246941117	NA
ENSG00000047410	TPR	7175	6972.435527708277	0.004794282182722191	0.0339913107332033	0.3063134781793089	0.9911108528946844
ENSG00000157181	ODR4	54953	1292.7077331746366	0.0015471335514702187	0.02590744396618705	0.6855433856935598	0.9994572249863392
ENSG00000229739	PDC-AS1	102724919	7.654589283802287	-0.0013985302925648966	0.09784205706375776	0.8839776030634006	NA
ENSG00000073756	PTGS2	5743	268.7271509216119	0.02179945289250114	0.09562238997557489	0.10166550701169866	0.8475225982494464
ENSG00000273129	NA	NA	4.17575693500175	0.008915168296067227	0.12424767279888964	0.3647645407710191	NA
ENSG00000116711	PLA2G4A	5321	1042.6535760916217	-0.0036711607866455696	0.03795912555228213	0.49231896007148	0.9994572249863392
ENSG00000285280	RGS2-AS1	102724954	49.45401965417581	0.010036686921824823	0.07983795280440388	0.34078856002736646	0.9994572249863392
ENSG00000226723	NA	NA	6.716768439145401	0.005135666214200625	0.10594272992450164	0.5988773333960171	NA
ENSG00000231767	RPS27AP5	100271374	30.42274822705153	-0.013225394365222833	0.09875505339771805	0.2732679573810594	0.9778733850083696
ENSG00000116741	RGS2	5997	457.4337538220788	-0.013363198855042713	0.0720162056334621	0.17033162631097262	0.9238131721708791
ENSG00000234473	ZNF101P2	730190	3.500362020615617	-7.798886741777898e-4	0.11246003664482558	0.9278501220253934	NA
ENSG00000116750	UCHL5	51377	1998.0853044320845	-0.013029479956306047	0.06181418485398951	0.12205034795458042	0.8761100036605883
ENSG00000116747	RO60	6738	1016.8219000679007	-0.004542800750277213	0.035244480574223316	0.34958056724120046	0.9994572249863392
ENSG00000023572	GLRX2	51022	403.6933121057557	-2.9967804573765444e-4	0.028807986259728326	0.9445037834463692	0.9994572249863392
ENSG00000134371	CDC73	79577	1642.9003527013897	-8.703126812256084e-4	0.02366564688474357	0.8067777506149987	0.9994572249863392
ENSG00000233057	EEF1A1P14	647167	6.843712288653528	0.0020840343173108835	0.09956875021197968	0.8275129766194984	NA
ENSG00000000971	CFH	3075	285.7409885534268	9.870283768915996e-4	0.078888987763305	0.9191315167729068	0.9994572249863392
ENSG00000116785	CFHR3	10878	30.934317724781305	-0.0037339591833626066	0.07180715270598224	0.6946018425699809	0.9994572249863392
ENSG00000066279	ASPM	259266	4966.338605552468	-0.0011047056070376698	0.02708106495901719	0.7832944072226662	0.9994572249863392
ENSG00000235748	NA	NA	1.6978136877203165	-0.001056693366085031	0.12189181975644885	0.8896727171330908	NA
ENSG00000177888	ZBTB41	360023	873.1660057042149	-0.006640669816920477	0.042781012914959976	0.2503875781668559	0.9710617064562377
ENSG00000213047	DENND1B	163486	671.5414260998325	9.211416910199035e-4	0.027687500511208153	0.8229047361237896	0.9994572249863392
ENSG00000203724	C1orf53	388722	15.539694583640381	-0.020929882848112282	0.13462582468553555	0.14514742916519255	0.8990207351153147
ENSG00000151414	NEK7	140609	1492.334303765377	-0.0012277617005169526	0.02478760389703964	0.73934553457461	0.9994572249863392
ENSG00000229989	NA	NA	2.8441875666412946	0.0020685395507451503	0.11963806945550116	0.7965086598820981	NA
ENSG00000116833	NR5A2	2494	106.99315254367932	-0.014327932831520307	0.08572482836903153	0.21031972177700173	0.9581277120341986
ENSG00000203721	LINC00862	554279	3.8287926948664097	7.423889726152636e-4	0.10914964480999971	0.9334005128342386	NA
ENSG00000162702	ZNF281	23528	902.5170221706618	0.0024360961785277525	0.02875864995315431	0.5561753569488095	0.9994572249863392
ENSG00000118193	KIF14	9928	1551.2580304464223	-0.001070632793518588	0.029236299369146877	0.8048116168934727	0.9994572249863392
ENSG00000118197	DDX59	83479	408.1236354534791	0.0059979457795336635	0.04603161730846038	0.3401658833957456	0.9994572249863392
ENSG00000118200	CAMSAP2	23271	1511.5871946254665	-0.0031870049962958134	0.030785952314685797	0.4639460160086755	0.9994572249863392
ENSG00000163362	INAVA	55765	1109.2401582255716	0.003622082908477856	0.03230177932182904	0.42322233688628746	0.9994572249863392
ENSG00000233217	NA	NA	5.836420984908903	0.007008669947565439	0.11282587206620866	0.4788533830857038	NA
ENSG00000116852	KIF21B	23046	383.41091977494693	0.035001824359407595	0.1929750499862765	0.05545637813003892	0.7046855673213703
ENSG00000229191	NA	NA	4.656153278310774	0.0035595831104706733	0.11345735022285702	0.6894207189131148	NA
ENSG00000232237	ASCL5	647219	1.9956425164332303	-0.005543727844774741	0.1298475259269176	0.4776395188792353	NA
ENSG00000116857	TMEM9	252839	1748.7343525270812	0.005820117723736918	0.04160733792448287	0.3032254520010041	0.9910600397990235
ENSG00000163395	IGFN1	91156	1.650766117264759	7.609788507203852e-4	0.12410905457541997	0.9168558105029374	NA
ENSG00000081277	PKP1	5317	101.33295179771504	-0.0023471915595539962	0.049094787145780076	0.7426683131426384	0.9994572249863392
ENSG00000118194	TNNT2	7139	6.844031795220584	0.017844260006391298	0.15343452208829866	0.14209243887198053	NA
ENSG00000159166	LAD1	3898	5372.356207456198	2.2427651617294654e-4	0.021843198660055557	0.9464520803584185	0.9994572249863392
ENSG00000282221	NA	NA	98.78985117974227	0.0037458677865319315	0.0538413180360753	0.6261850575148338	0.9994572249863392
ENSG00000174307	PHLDA3	23612	250.58331526557402	0.0030081317023390145	0.04000311123097993	0.6010901814994298	0.9994572249863392
ENSG00000159176	CSRP1	1465	3256.3341095648498	-0.0056718643570881355	0.03727730471045943	0.2645608985761987	0.9760042273652548
ENSG00000224536	CSRP1-AS1	107985246	80.48749252813768	0.008049262260474003	0.07040391450278995	0.39859030771584153	0.9994572249863392
ENSG00000223396	NA	NA	121.16671920624961	0.05538624121205903	0.17069921351360948	0.03500199713901615	0.5971672527358998
ENSG00000134369	NAV1	89796	520.9607741108794	-0.00786573509994846	0.049421755525167636	0.23691464061946169	0.9681635570061446
ENSG00000231871	IPO9-AS1	100873949	2.0202683918869573	-0.0022537310949104603	0.12288564365316765	0.7685610986375649	NA
ENSG00000198700	IPO9	55705	4149.3586090503295	-0.0032662007307953335	0.031178313473663358	0.4577536947036873	0.9994572249863392
ENSG00000277681	MIR6739	102466724	2.7901928638837594	-0.0015572916007195359	0.11596769947763455	0.8519660287748879	NA
ENSG00000198892	SHISA4	149345	89.25792310381317	-0.00299015621774591	0.051828776554690585	0.6891338704741644	0.9994572249863392
ENSG00000134375	TIMM17A	10440	1745.391971880766	-0.03301372098542249	0.1027426183769676	0.039124341657795624	0.624203355275135
ENSG00000176393	RNPEP	6051	3802.356697989359	-0.003984555930393932	0.03199305243247877	0.37158883129985926	0.9994572249863392
ENSG00000234678	NA	NA	418.1682766669903	0.010806659426602699	0.06600873791174616	0.2252767339293143	0.964264602957696
ENSG00000163435	ELF3	1999	6132.615961437813	0.0016661667914034581	0.028763264210803927	0.6925244862495505	0.9994572249863392
ENSG00000249007	NA	NA	17.809725140572166	0.008016761226544886	0.0919735450975932	0.4564039147068873	0.9994572249863392
ENSG00000170075	GPR37L1	9283	14.941134848739798	0.004836991770499182	0.08830656805492283	0.6345020215611761	0.9994572249863392
ENSG00000143862	ARL8A	127829	559.577633727699	3.2618990710667266e-4	0.02677604915636416	0.9351492094022651	0.9994572249863392
ENSG00000143851	PTPN7	5778	411.3622320971123	-0.003150291006902727	0.03715006356581315	0.5518268048990533	0.9994572249863392
ENSG00000243323	NA	NA	7.094461408092861	0.0027383268844475618	0.10206278355931642	0.773622336743592	NA
ENSG00000133067	LGR6	59352	9.342290912219694	-0.00688404901882107	0.10342064530446089	0.5044146169153509	NA
ENSG00000077152	UBE2T	29089	1321.910328798443	-0.006513280900512531	0.04289613305077975	0.261160230546492	0.9732796373580791
ENSG00000077157	PPP1R12B	4660	546.3783254750457	3.839294468259772e-4	0.027102317217956154	0.924557985695773	0.9994572249863392
ENSG00000232626	LOC100420423	100420423	2.0430877322925456	-0.0035811813530428507	0.1250904192725607	0.6418489698723966	NA
ENSG00000117139	KDM5B	10765	2751.5668988988004	-5.389764328318049e-5	0.02675778856288682	0.9892753750460751	0.9994572249863392
ENSG00000228288	MGAT4EP	641515	29.96786866821803	-0.018922750678855432	0.11729614922886725	0.17413548650702781	0.9247325148155406
ENSG00000214796	NA	NA	106.47980664083994	-0.0035061897032684585	0.0499315346982755	0.6250406176616727	0.9994572249863392
ENSG00000234996	NA	NA	10.924287805273094	0.01868070728914036	0.1400347510832129	0.1582019390983865	0.9147850495574269
ENSG00000183155	RABIF	5877	470.07755642223765	-0.0054465087753590765	0.04234864741838955	0.3470824285897364	0.9994572249863392
ENSG00000117153	KLHL12	59349	1483.673528193035	0.003141529300266388	0.02976407568241683	0.4564044414377018	0.9994572249863392
ENSG00000159346	ADIPOR1	51094	3485.6377227653197	-3.2680514510055744e-4	0.022740326024836558	0.9245818196504411	0.9994572249863392
ENSG00000159348	CYB5R1	51706	460.5933917066091	3.830096003216297e-4	0.02801976669637386	0.9271256183101075	0.9994572249863392
ENSG00000163444	TMEM183A	92703	759.3689271559738	-0.011675340223062889	0.060590591893675584	0.15367633411632522	0.9134253131824586
ENSG00000143847	PPFIA4	8497	96.43580073163525	-0.0072837727684565675	0.10421428321060612	0.48329728333862965	0.9994572249863392
ENSG00000159388	BTG2	7832	1470.5532917605608	-0.0053715833494841535	0.03810537816529643	0.3012856904741494	0.9906197007498869
ENSG00000122176	FMOD	2331	10.035652196092574	0.00583576463860117	0.09865490663327912	0.5678089167712341	NA
ENSG00000058668	ATP2B4	493	1333.372187385604	0.005287231324607755	0.03818278348745877	0.3102793581833323	0.9911108528946844
ENSG00000236035	NA	NA	2.4253954909821815	0.0021011733554619208	0.119939326276683	0.7926313648703439	NA
ENSG00000058673	ZC3H11A	9877	7.634924991216507	0.009799894090709204	0.11522902773046241	0.3606939002334636	NA
ENSG00000257315	ZBED6	100381270	17.32124358293517	0.003185923347568596	0.08257740606200603	0.748231247909254	0.9994572249863392
ENSG00000182004	SNRPE	6635	967.4557391852497	-0.06267849051790328	0.14731629231191412	0.01862164625730502	0.48665196699868285
ENSG00000143842	SOX13	9580	1257.5670929095331	0.003427964164160261	0.031152668386599434	0.4340809356329469	0.9994572249863392
ENSG00000143845	ETNK2	55224	6.116052539990938	-0.00985274885690285	0.11965733869338382	0.3485405782505658	NA
ENSG00000143839	REN	5972	2.843546785365698	-0.0075185293552551295	0.12845221686248226	0.3963600598840114	NA
ENSG00000170498	KISS1	3814	7.699476785765714	-0.004100858536074033	0.10086939439330103	0.6752781546863379	NA
ENSG00000174567	GOLT1A	127845	234.19848853200895	0.002498649700663215	0.03892066260634342	0.6584156139113453	0.9994572249863392
ENSG00000143850	PLEKHA6	22874	3310.7667104363572	0.003617740157941392	0.03006567466915916	0.39262150387710326	0.9994572249863392
ENSG00000280924	LINC00628	127841	8.288664789752959	-0.012974178980240681	0.12499699586775989	0.2585481190543947	NA
ENSG00000226330	NA	NA	3.953755740651268	1.0947069536543073e-4	0.10981134891704873	0.990092292046384	NA
ENSG00000158615	PPP1R15B	84919	3641.2206265972545	0.005130065722712132	0.035057523382100046	0.28655935799224697	0.9836520018350741
ENSG00000133056	PIK3C2B	5287	1940.036286810285	2.6872273694546477e-4	0.023085670992348945	0.9387695723098143	0.9994572249863392
ENSG00000198625	MDM4	4194	1093.3208859023307	0.0027509954434423774	0.029151172133703596	0.509001671253241	0.9994572249863392
ENSG00000240219	NA	NA	2.0450333368537605	0.011294360774926493	0.15153076341086852	0.1765752626189	NA
ENSG00000174529	TMEM81	388730	60.59162285256396	-6.932207758008127e-5	0.05830780165698238	0.9933449909143108	0.9994572249863392
ENSG00000117222	RBBP5	5929	1115.613382558971	-1.19202800868145e-4	0.024147427477315624	0.9738925255479346	0.9994572249863392
ENSG00000133059	DSTYK	25778	386.4305365259357	3.703424161423811e-4	0.03096615311182575	0.9361481803168071	0.9994572249863392
ENSG00000163545	NUAK2	81788	143.27514886866928	0.024628061657929735	0.10522084353970074	0.09408606804386054	0.831924883583003
ENSG00000186007	LEMD1	93273	58.07274068884243	0.033061124578031495	0.14020377866215494	0.0774693669536453	0.7809720935065974
ENSG00000281406	BLACAT1	101669762	308.74540383126805	0.001520469769595732	0.03295535103194088	0.7539313633821144	0.9994572249863392
ENSG00000224717	LEMD1-DT	284577	2.4549326756496805	-0.00625059701364255	0.12618709429708092	0.46452874802930905	NA
ENSG00000117266	CDK18	5129	765.5517827177222	0.0016027141279012572	0.02744526250181832	0.6908753131068912	0.9994572249863392
ENSG00000174514	MFSD4A	148808	33.82586673577307	-0.0021815159827707035	0.06746363672651996	0.8116125865478919	0.9994572249863392
ENSG00000158711	ELK4	2005	1725.806539483613	-0.0020132304603260737	0.02747322275112091	0.614659347479267	0.9994572249863392
ENSG00000158715	SLC45A3	85414	1088.8115232081973	-0.06371651401201882	0.1503156410605002	0.018865690981679915	0.4892413643623636
ENSG00000069275	NUCKS1	64710	10634.135385357295	-0.0010407285707424241	0.02296067450833368	0.76364048688776065	0.9994572249863392
ENSG00000117280	RAB29	8934	453.47673934965655	0.0027976470824357417	0.03408694319616414	0.5659927145437562	0.9994572249863392
ENSG00000133065	SLC41A1	254428	1293.1318074483709	5.112508954369181e-4	0.023732491072502422	0.8864224639088661	0.9994572249863392
ENSG00000286619	NA	NA	71.11114615169981	0.0013595990286449987	0.05595174526212816	0.8657866796981522	0.9994572249863392
ENSG00000174502	SLC26A9	115019	32.25481143358508	-0.0011676174030965185	0.07402796960795381	0.9026010387189772	0.9994572249863392
ENSG00000276600	RAB7B	338382	491.35590910807264	0.008094396908474886	0.05343442014111678	0.2620025042021971	0.9733416240647556
ENSG00000196188	CTSE	1510	5556.454364400868	-0.011382404531008083	0.06092178558144736	0.1659134055552098	0.9233317076393275
ENSG00000285417	NA	NA	5.263333084998685	0.0027373601715500293	0.10659050573317755	0.76753478148098	NA
ENSG00000196550	FAM72A	729533	76.76761527064639	-4.594065604242169e-4	0.04958127875100085	0.949702153064986	0.9994572249863392
ENSG00000266028	SRGAP2	23380	920.614310495637	-0.0026659342838436114	0.030310427066720803	0.5385204756543223	0.9994572249863392
ENSG00000263528	IKBKE	9641	271.71614375717354	-0.005220160542976214	0.04441791722402128	0.3946883903686537	0.9994572249863392
ENSG00000266094	RASSF5	83593	330.52524201264714	-9.20642172974127e-5	0.03338756110747032	0.9852746776478692	0.9994572249863392
ENSG00000234981	RPL7AP20	100271037	1.8403299524193348	-0.0025159865890035074	0.12254772563330156	0.7456099595232721	NA
ENSG00000143486	EIF2D	1939	1499.7702379360728	0.0028029657907387936	0.02862094003271873	0.4932364397299523	0.9994572249863392
ENSG00000143479	DYRK3	8444	54.55144581866814	0.0014856800638167803	0.05872330532375921	0.8587436895630117	0.9994572249863392
ENSG00000162889	MAPKAPK2	9261	1817.7701339799341	0.0019286198711137195	0.025917413067523955	0.6113864172435084	0.9994572249863392
ENSG00000224114	RPS14P1	100271063	164.60159159933352	-0.015571145684459185	0.08351820592627106	0.1679391502276585	0.9237294459704178
ENSG00000162894	FCMR	9214	23.17707290083761	0.017003267042695915	0.1145261349104897	0.2008933527841572	0.9477834152073238
ENSG00000162896	PIGR	5284	748.1917326331219	1.183090117001116	0.7969058500417121	5.8746379974590505e-5	0.010099777471335418
ENSG00000162897	FCAMR	83953	5.414763768477135	0.0011707648274471194	0.10358731593010559	0.899636505179583	NA
ENSG00000182795	C1orf116	79098	2066.040339960101	0.0030036415462529826	0.028389388739889665	0.4581843782631094	0.9994572249863392
ENSG00000123836	PFKFB2	5208	1158.550949878346	-2.52451228177092e-4	0.02535408272961833	0.9471438132361184	0.9994572249863392
ENSG00000180667	YOD1	55432	1057.4696700974087	-0.014609491240906259	0.06664392260606217	0.11035240378351417	0.8606549323774819
ENSG00000123843	C4BPB	725	505.3185444373217	0.0631150064180796	0.1552032861978135	0.021171490727653744	0.5113294344860464
ENSG00000123838	C4BPA	722	89.08372797089497	0.9255491554013789	0.4659203197110061	5.168711411284217e-5	0.009151087530015381
ENSG00000237074	NA	NA	4.21510785832908	0.0029481711111683366	0.11215789729577688	0.7402436055010533	NA
ENSG00000196352	CD55	1604	4349.299533269225	0.20395096693980044	0.23316978552150003	0.0027861398645527584	0.16228159099962455
ENSG00000117335	CD46	4179	12864.324715018074	0.0015581389247015598	0.0230588989750189	0.6520385339146368	0.9994572249863392
ENSG00000203709	NA	NA	93.35618557549584	-4.6697029437749887e-4	0.04747052214928634	0.9468558576707605	0.9994572249863392
ENSG00000284237	LINC02767	105372883	1.8951782057604454	-0.0074005090217325025	0.13818515594913341	0.3307747162377076	NA
ENSG00000076356	PLXNA2	5362	1348.8278568126418	9.23441176196463e-4	0.02508363140149355	0.8053317000977614	0.9994572249863392
ENSG00000196878	LAMB3	3914	3089.9690903213777	0.022549236636736896	0.12224026489410537	0.1361124484198108	0.891971716783022
ENSG00000227591	HSD11B1-AS1	101930114	23.391017328763635	0.051345290486001144	0.21892863542071736	0.033094306070599676	0.587826088722409
ENSG00000123689	G0S2	50486	691.7656740594671	0.021622283373891747	0.15832243633700796	0.11535049704392297	0.8678022175605463
ENSG00000162757	C1orf74	148304	198.95413458640104	0.0029838821692103764	0.04109875839402184	0.6145213429738858	0.9994572249863392
ENSG00000117595	IRF6	3664	1302.093043686159	-8.580856789754612e-4	0.02426102229006594	0.8135395126414172	0.9994572249863392
ENSG00000117597	UTP25	27042	1237.0510265726793	-0.002384149467404092	0.029474146064341285	0.5743163541265721	0.9994572249863392
ENSG00000082497	SERTAD4	56256	13.436656977558174	0.011581070554501298	0.10920043718347013	0.3162712183781048	0.9951187445560177
ENSG00000228110	ST13P19	100131961	2.5020430648405267	-0.003079845085183194	0.11854965892113022	0.7116904802930912	NA
ENSG00000054392	HHAT	55733	28.592027922112788	0.005602815957872891	0.0778987563671241	0.5751261891779409	0.9994572249863392
ENSG00000226986	NA	NA	2.246156099250658	-0.00530894106778507	0.12697235352106573	0.5107725741965525	NA
ENSG00000117625	RCOR3	55758	741.1575794752704	-0.0010183234087123663	0.02726028824789101	0.8013822691662457	0.9994572249863392
ENSG00000082512	TRAF5	7188	1690.2602033074577	0.004494309992513533	0.03665662673087733	0.3739983737419232	0.9994572249863392
ENSG00000153363	LINC00467	84791	332.5764968873301	0.0038179035367913597	0.03851924868766992	0.4805646520562871	0.9994572249863392
ENSG00000236809	SNX25P1	100419028	37.591045536806504	-0.005233913342212871	0.07165390874785656	0.5844336047294048	0.9994572249863392
ENSG00000238137	NA	NA	3.7620950715291226	0.0015989994612958353	0.11039242073816108	0.8565813102595609	NA
ENSG00000170385	SLC30A1	7779	1037.4584272106517	0.004261225966005538	0.03414809865681887	0.3673113089996327	0.9994572249863392
ENSG00000228792	NA	NA	2.3568345690073302	0.007193711662203446	0.13454320908374817	0.3686598291752231	NA
ENSG00000117650	NEK2	4751	1556.0399872746582	5.095904447625144e-4	0.025085005523905655	0.8923164044860845	0.9994572249863392
ENSG00000231057	NEK2-DT	91548	4.8927587726094695	0.008997948644737512	0.12221022618113787	0.36894539091623657	NA
ENSG00000123684	LPGAT1	9926	1785.0107975551102	0.006358873744223506	0.04134228935082415	0.2556060673589152	0.9720905599865552
ENSG00000143493	INTS7	25896	1506.4719606355804	-3.061649883766947e-4	0.02411470935478504	0.9328872872591858	0.9994572249863392
ENSG00000143476	DTL	51514	1331.921454453544	-5.518398269218039e-4	0.028219534322563234	0.8957468898508503	0.9994572249863392
ENSG00000220749	RPL21P28	100131205	3.3480336812782676	0.002019521190337758	0.1146337066673008	0.8128689918133903	NA
ENSG00000066027	PPP2R5A	5525	2121.169525393752	-0.0017057661550797531	0.025324839187646057	0.6476528798392613	0.9994572249863392
ENSG00000225338	RPL23AP18	728134	2.220236201367938	-0.0016318243537185124	0.12020567826562219	0.8361844241688532	NA
ENSG00000065600	PACC1	55248	243.31070104221175	-4.4020289477046296e-4	0.03294621438902211	0.9286522868302285	0.9994572249863392
ENSG00000287445	LOC105372906	105372906	10.549412147878455	0.016584161427644163	0.13102018860948342	0.19215783308477333	0.9460286111578091
ENSG00000117691	NENF	29937	403.7005995782042	-0.003241846185518255	0.03610938303760866	0.5268154267501317	0.9994572249863392
ENSG00000260805	NA	NA	20.35569541784935	0.012264855636560608	0.10203575523935807	0.3009619975760658	0.9906197007498869
ENSG00000288007	NA	NA	2.0477696732632626	0.012951216745631119	0.1586401109754371	0.1337186851974089	NA
ENSG00000162772	ATF3	467	367.45494713726026	0.00921738497545793	0.08988190732565178	0.40084569712868584	0.9994572249863392
ENSG00000123685	BATF3	55509	4.106602617152189	0.014032753540092804	0.14499309172972644	0.19157061902261693	NA
ENSG00000117697	NSL1	25936	597.7229338290383	-0.007464118187197079	0.04743115155394944	0.24251186371493655	0.9710617064562377
ENSG00000203705	TATDN3	128387	251.98318244660163	0.002964261501426669	0.039864614429660515	0.605432598007732	0.9994572249863392
ENSG00000198468	FLVCR1-DT	642946	53.97266533760594	-0.011899872574242656	0.08437129510298827	0.2830798186886027	0.9831916322800988
ENSG00000162769	FLVCR1	28982	605.1814969729097	-0.06205347166156526	0.15775200032076825	0.023109438794982878	0.51944922302107
ENSG00000143494	VASH2	79805	111.0604212471826	-0.08187610209580265	0.21358242041033326	0.020046119887550135	0.5030965724117177
ENSG00000174606	ANGEL2	90806	607.451788292762	0.001244398437494158	0.028218320915936554	0.7654156061940685	0.9994572249863392
ENSG00000136643	RPS6KC1	26750	569.9658096513582	6.707393807576466e-4	0.02721367205479424	0.8687910750778	0.9994572249863392
ENSG00000230461	PROX1-AS1	100505832	105.8124226956653	0.008800296919618504	0.06913846521402779	0.34835113632104203	0.9994572249863392
ENSG00000281664	LINC00538	100861504	2.543559696016578	0.013130576279522084	0.1572905977100806	0.1425415488396473	NA
ENSG00000117707	PROX1	5629	396.48667790358934	0.002084721336466561	0.03527539553311812	0.6852620421491742	0.9994572249863392
ENSG00000274895	NA	NA	13.925350997834183	0.019921575967925265	0.13573539587011868	0.15247080199231058	0.9119667610607721
ENSG00000143499	SMYD2	56950	1206.7315545281008	-0.006115256674163138	0.041037325993009834	0.27135866222964583	0.9778733850083696
ENSG00000152104	PTPN14	5784	1174.0870620220392	0.0047335857668226846	0.03580993347504563	0.3361270487558766	0.9983634019107702
ENSG00000117724	CENPF	1063	7809.794159199684	-0.00349904830992331	0.03513904378677155	0.4789677845772487	0.9994572249863392
ENSG00000136636	KCTD3	51133	2552.492630422013	-0.02499579153712284	0.09507640052006724	0.0690484059733194	0.7494922525839912
ENSG00000196482	ESRRG	2104	13.066122338086926	0.008363557345823029	0.09917273594309821	0.43916697165145313	0.9994572249863392
ENSG00000092978	GPATCH2	55105	434.0361733546409	-0.0013795772909577246	0.029752095118999757	0.7530180043522664	0.9994572249863392
ENSG00000162814	SPATA17	128153	27.26355605756988	0.006946791082036172	0.08088724440945491	0.4994629750072106	0.9994572249863392
ENSG00000067533	RRP15	51018	727.1485976887486	-0.01913034011045979	0.07970456480034753	0.08743428262908681	0.8185623269991531
ENSG00000092969	TGFB2	7042	36.42285329488652	0.003280893067777613	0.06877094756910954	0.7236062403587451	0.9994572249863392
ENSG00000228063	LYPLAL1-DT	643723	3.7435429054175993	0.006194964498355015	0.1181264231808225	0.5037964785661201	NA
ENSG00000143353	LYPLAL1	127018	345.84229198370554	0.0012358075301620373	0.03288423430420923	0.7994460587920271	0.9994572249863392
ENSG00000277007	NA	NA	10.111614160941762	0.0050816742725592595	0.09770049465970904	0.6144059282905551	NA
ENSG00000215817	ZC3H11B	643136	18.453378855245205	0.0015262389834111475	0.08109297483155305	0.8761365104957634	0.9994572249863392
ENSG00000136628	EPRS1	2058	9538.967885649596	0.04237138021365332	0.12399160009546466	0.0337984927603423	0.5955295973182281
ENSG00000162813	BPNT1	10380	1366.9621029021025	-0.0015455026752176583	0.026380833556331067	0.6908408986432941	0.9994572249863392
ENSG00000067704	IARS2	55699	4693.37582453549	-0.003093532020307118	0.02784241725749282	0.436751068870829	0.9994572249863392
ENSG00000232134	RPS15AP12	100129243	3.9195625425351133	0.011504823126906785	0.13856358605928903	0.24609219004180638	NA
ENSG00000118873	RAB3GAP2	25782	1475.7995229654753	0.0013828530194320882	0.024786501373947355	0.707156863015205	0.9994572249863392
ENSG00000218283	NA	NA	38.22210490161591	-0.0028724178992460985	0.06668887347458152	0.752341293089873	0.9994572249863392
ENSG00000213033	NA	NA	2.224973241906581	0.006651815611946889	0.13705750576767378	0.3642741941006336	NA
ENSG00000232883	RPLP0P5	643779	4.068989354991846	0.009614516163547816	0.12919643786698629	0.32470818873013235	NA
ENSG00000233012	HDAC1P2	100419489	3.4103386060839007	-5.403549263387212e-4	0.11178451148599132	0.9502545883434101	NA
ENSG00000162817	C1orf115	79762	82.7249432208813	0.0024674607844846876	0.052704043512154526	0.7460319321356792	0.9994572249863392
ENSG00000117791	MTARC2	54996	344.3532601690181	-5.005544634819336e-4	0.030216021316062852	0.9115763820356981	0.9994572249863392
ENSG00000186205	MTARC1	64757	252.59638652583808	-0.018005702413319495	0.08972436588960289	0.14036776503744428	0.8937599055844679
ENSG00000143507	DUSP10	11221	66.67699433535505	0.008017348447631495	0.06903977446081219	0.3928433437126581	0.9994572249863392
ENSG00000143512	HHIPL2	79802	5.893994887035879	0.010341291440633723	0.12450271587914785	0.3208415169753247	NA
ENSG00000143498	TAF1A	9015	289.33682784070555	-0.0012314592317619476	0.03297794397666726	0.8007154287538569	0.9994572249863392
ENSG00000225265	TAF1A-AS1	100506161	42.85427053308155	0.003987235514807395	0.06723067698704877	0.6636494069033472	0.9994572249863392
ENSG00000154305	MIA3	375056	2071.316210564804	3.0314226631204935e-4	0.0243452821290087	0.9341188553455514	0.9994572249863392
ENSG00000272750	NA	NA	17.802205730575345	-0.006283906559253532	0.08768818353734321	0.5455519440094176	0.9994572249863392
ENSG00000186063	AIDA	64853	595.919685718368	-0.0019286570207064217	0.030795087082670498	0.6671951257730959	0.9994572249863392
ENSG00000162819	BROX	148362	2124.0346022798626	-0.002121305955234157	0.02575297697428678	0.5729161540937158	0.9994572249863392
ENSG00000197520	FAM177B	400823	50.890793360077744	-0.014461179966738716	0.09933181624694803	0.24285612441078666	0.9710617064562377
ENSG00000228106	NA	NA	97.25459499809435	-0.002090322841214104	0.05138866121484849	0.7795349548457386	0.9994572249863392
ENSG00000154309	DISP1	84976	83.6606869310751	0.0044203355268341476	0.056219300209608254	0.5784825433325105	0.9994572249863392
ENSG00000187554	TLR5	7100	21.248505517017374	0.008419245790212958	0.08978871582017248	0.4363006567919565	0.9994572249863392
ENSG00000203697	CAPN8	388743	1835.2025045062192	0.0011247536631914718	0.026294291587312918	0.7732536728474253	0.9994572249863392
ENSG00000162909	CAPN2	824	5871.51204280598	0.0012054649796049593	0.023544712858346292	0.7326203901427063	0.9994572249863392
ENSG00000143514	TP53BP2	7159	1427.816442638783	-0.004612362204150942	0.03447616938702086	0.33173092620191263	0.9968469980853314
ENSG00000227621	NA	NA	2.2004086063699564	0.004337215380593846	0.12560084873859353	0.5819869529646241	NA
ENSG00000188460	NA	NA	2.9486226975428504	-0.0024224506411499457	0.11626359984443693	0.7740049308414958	NA
ENSG00000272645	NA	NA	126.53311973784274	0.021890765839037176	0.10125780145685681	0.11507451680854362	0.8678022175605463
ENSG00000185495	NA	NA	157.75810673695244	0.011278176539931678	0.07228117890298062	0.24749566850727137	0.9710617064562377
ENSG00000278467	NA	NA	5.939352261928326	0.0018014729724932861	0.1019386928214763	0.8483778121341355	NA
ENSG00000143756	FBXO28	23219	1948.0535925484078	-0.0022342947410444293	0.02686298140426966	0.5666512973757125	0.9994572249863392
ENSG00000236773	NA	NA	2.4682168322108633	0.005273569027310037	0.1254983999474448	0.5218011981401611	NA
ENSG00000143753	DEGS1	8560	371.1028560477677	-0.0035144137776531993	0.039317814621054784	0.5286730997209899	0.9994572249863392
ENSG00000143748	NVL	4931	616.9110982921386	-7.891360120077201e-4	0.026639624292185984	0.8425266587529072	0.9994572249863392
ENSG00000143771	CNIH4	29097	1047.801935548729	-7.031043801737525e-4	0.02451260854780502	0.8484206123020201	0.9994572249863392
ENSG00000162923	WDR26	80232	3397.014040901804	0.003848823250977061	0.03089496418661536	0.37370861134171984	0.9994572249863392
ENSG00000143786	CNIH3	149111	6.580067586537195	3.054809144289512e-4	0.09912755231494728	0.9743057877515992	NA
ENSG00000185842	DNAH14	127602	85.43723547477104	-0.014668037233170927	0.08761175414023413	0.20822365688417752	0.956348945836536
ENSG00000143815	LBR	3930	4900.553267902532	-0.044569495778016804	0.12006868153584875	0.026478567202306607	0.5429550261357654
ENSG00000234476	NA	NA	4.778750457335599	-0.00720227539364137	0.11580069831630686	0.4612583811826923	NA
ENSG00000154380	ENAH	55740	3352.1243296201915	-0.02002163017623121	0.07458424001434262	0.06290705607520224	0.7310766184258262
ENSG00000143742	SRP9	6726	5140.597222239659	-0.3058081624660908	0.24035397223851293	0.0010175928748631222	0.07820014773424558
ENSG00000143819	EPHX1	2052	1900.1844527327016	0.13229603034294757	0.1975044102378883	0.0055910588984678326	0.2509650229715928
ENSG00000242861	NA	NA	175.70821843081598	0.005161079220995239	0.05270354043106576	0.48572726335802	0.9994572249863392
ENSG00000196187	TMEM63A	9725	4168.476838053963	1.1770477212437932e-4	0.0225676321180262	0.9726410001859582	0.9994572249863392
ENSG00000243709	LEFTY1	10637	16.00716944735178	-0.06010447798980801	0.25780538178380524	0.022379866278944293	0.5161013527854191
ENSG00000143811	PYCR2	29920	881.0824502772155	0.013156829729462189	0.06225364181297518	0.12123671742350758	0.8761100036605883
ENSG00000143751	SDE2	163859	765.2280542158917	-5.675937864460572e-4	0.025843399224505757	0.8833582391487179	0.9994572249863392
ENSG00000272562	NA	NA	5.508302098057804	0.004904925196606234	0.1086165545768606	0.6078423021021299	NA
ENSG00000163041	H3-3A	3020	339.50929592343806	-0.0064870822967312254	0.04682113439144909	0.30766033849779245	0.9911108528946844
ENSG00000225518	LINC01703	105373113	13.12880658002419	0.005374651037863785	0.09201754087815175	0.5999977530868397	0.9994572249863392
ENSG00000182827	ACBD3	64746	1999.3127635531425	-4.434538819747274e-5	0.023897426660145975	0.9901954565500588	0.9994572249863392
ENSG00000234478	NA	NA	10.205701502482526	0.018675291101211012	0.13913127193259653	0.15942885286280004	0.916235138257666
ENSG00000183814	LIN9	286826	599.2402438972867	-0.010251431851128015	0.06027533365317286	0.20664553321095774	0.9554905808440585
ENSG00000143799	PARP1	142	5099.702045608167	-0.036328850843703554	0.11682727002984848	0.04384963659494214	0.6481621006450763
ENSG00000203685	STUM	375057	1.9309193697184999	-0.009609615639390615	0.14608493215239277	0.22425215651137062	NA
ENSG00000143772	ITPKB	3707	264.7337645901912	-0.006487066201231657	0.051596954182866195	0.3598161017461017	0.9994572249863392
ENSG00000143801	PSEN2	5664	331.6676274663852	-0.00438865802723825	0.03995471644143878	0.42954989096493035	0.9994572249863392
ENSG00000163050	COQ8A	56997	1817.866906403462	-0.0017046232197511213	0.02561486265387177	0.6512181867032668	0.9994572249863392
ENSG00000143776	CDC42BPA	8476	3596.05718083781	0.014903283281683308	0.06411344636084407	0.0937391666197073	0.8310617390776182
ENSG00000181450	ZNF678	339500	303.07121155599987	-0.0037396411038440546	0.03920958261362398	0.4988583814951875	0.9994572249863392
ENSG00000143740	SNAP47	116841	736.1868919761504	-0.002984461727962588	0.03108170897942073	0.49869356348353294	0.9994572249863392
ENSG00000081692	JMJD4	65094	476.531988879957	-0.01638134993734271	0.07722168161581466	0.12206275199918565	0.8761100036605883
ENSG00000286389	LOC105373289	105373289	2.9185194035593565	-0.004082906259483477	0.11767972056274355	0.6373881323602187	NA
ENSG00000143761	ARF1	375	11491.194732177863	-0.004830563862673112	0.03679160853075813	0.3386380979285695	0.9994572249863392
ENSG00000143793	C1orf35	79169	433.27473308827666	-0.02444444015307957	0.09627445502538756	0.07618130622110295	0.7771071814183661
ENSG00000162910	MRPL55	128308	462.15973745915534	-0.007571916014792264	0.048561294607330475	0.2469943577453054	0.9710617064562377
ENSG00000280157	NA	NA	2.9835865616951174	-0.0014921851534867537	0.11642897720849718	0.8571783746537858	NA
ENSG00000143774	GUK1	2987	3131.3180541942183	-0.0032422613210459105	0.03026164540248633	0.4483948765792858	0.9994572249863392
ENSG00000198835	GJC2	57165	517.2815197157321	-0.003517396123314267	0.03557086150510107	0.482161763976358	0.9994572249863392
ENSG00000203684	IBA57-DT	574432	2.342342162817904	-0.0027207021589530952	0.1220424926547917	0.7292885601224397	NA
ENSG00000181873	IBA57	200205	510.7538071573877	-0.010455073959685346	0.05953656394695048	0.19203106448937493	0.9460286111578091
ENSG00000162913	OBSCN-AS1	574407	35.91629839258646	-0.0015272264235380174	0.06573492343423039	0.8653612093597935	0.9994572249863392
ENSG00000154358	OBSCN	84033	584.2962175691696	-0.0015698701748603793	0.029891125931087583	0.7205015048904999	0.9994572249863392
ENSG00000269934	LOC124904535	124904535	9.474286948310592	0.0022954799242519827	0.09456308843419887	0.814236888032159	NA
ENSG00000287315	LOC101927401	101927401	9.439377990290275	0.007122865896753474	0.10296002704757087	0.493048841654093	NA
ENSG00000154370	TRIM11	81559	1008.978045013889	0.0018981677663863087	0.027712687097950117	0.6386566928210005	0.9994572249863392
ENSG00000231563	NA	NA	7.790398391863032	2.0517754556811254e-4	0.09640428059590554	0.9829427015573762	NA
ENSG00000181218	H2AC25	92815	201.49444947726167	0.007098760911244996	0.06057065170409603	0.3949244332976824	0.9994572249863392
ENSG00000196890	H2BC26	128312	7.742350258106047	0.0016261915724405018	0.10009736943729414	0.8640844850218057	NA
ENSG00000168159	RNF187	149603	1304.7244161416936	0.012963062099573935	0.06657645241574021	0.15060237277528293	0.9072740057370209
ENSG00000183929	NA	NA	4.368168669738656	6.872130396979829e-4	0.11022671375465652	0.9377310043601624	NA
ENSG00000234975	FTH1P2	2497	1.8007236200938999	0.001622337433013319	0.12196040950170084	0.8325668794260842	NA
ENSG00000116574	RHOU	58480	863.7680114242686	0.00386030587054395	0.03520087544205996	0.43167097860491394	0.9994572249863392
ENSG00000236975	LINC02815	105373158	2.766506011829835	-0.0027707774331215593	0.11808171211768373	0.7390300661288418	NA
ENSG00000177788	RAB4A-AS1	105373159	871.9602521740467	0.00931318925992128	0.054077558022649845	0.20003120075673633	0.9473544596276666
ENSG00000168118	RAB4A	5867	1592.0955979521495	-0.005233625900392902	0.03647619328459663	0.2941409010128407	0.9880487483405795
ENSG00000237481	NA	NA	2.027380714660049	0.0028170485515676405	0.1241278168021203	0.7115619768026892	NA
ENSG00000154429	CCSAP	126731	458.5899676460998	-0.013454083898617464	0.07214124060606211	0.16829851118262984	0.9238131721708791
ENSG00000143632	ACTA1	58	2.690530085915887	-0.00368599227099486	0.11838818755482018	0.6642458019524298	NA
ENSG00000069248	NUP133	55746	2072.101605608861	-0.0038563508826021057	0.031440517085716865	0.3802208409139125	0.9994572249863392
ENSG00000135776	ABCB10	23456	520.9328112761586	-0.015660831594171594	0.07491552062146808	0.1265614996057716	0.8837629358770293
ENSG00000135801	TAF5L	27097	1168.7337565828466	-0.0015468070326642269	0.02839310279213808	0.710737351067452	0.9994572249863392
ENSG00000135763	URB2	9816	900.5787350907095	-0.012716951455684118	0.06572319668625515	0.1528569748480989	0.912332577246444
ENSG00000143641	GALNT2	2590	1834.3211047174689	-6.767207503413278e-4	0.024954982475381145	0.8564280610239932	0.9994572249863392
ENSG00000135775	COG2	22796	1307.7310993621302	0.004058810003620521	0.03263109329062123	0.37111175943838987	0.9994572249863392
ENSG00000135744	AGT	183	52.73504375364305	0.15794541217096286	0.3775619286553837	0.005483797538493667	0.24919870052634685
ENSG00000135773	CAPN9	10753	449.6132534385128	0.0029963226785924054	0.07530845714748308	0.7567285591206059	0.9994572249863392
ENSG00000119280	C1orf198	84886	1351.50885855133	-0.016886116299990768	0.06978607829146057	0.08422851292081429	0.8091127202198777
ENSG00000223393	NA	NA	7.8946925651925985	0.001146925707762532	0.09589512960063272	0.9053274831438248	NA
ENSG00000143643	TTC13	79573	646.8825336784329	-0.0027408329619828882	0.03145920433088358	0.5416935494356795	0.9994572249863392
ENSG00000173409	ARV1	64801	411.47699652347865	0.0026633762622773243	0.034114260824363966	0.5864251338592481	0.9994572249863392
ENSG00000182118	FAM89A	375061	361.672270817952	-0.007825249461289145	0.05076496967720312	0.25282178023743707	0.9720905599865552
ENSG00000119283	TRIM67	440730	3.772804808710795	-0.0016583091619614332	0.11152799836778757	0.8498762411127615	NA
ENSG00000143633	FSAF1	128061	438.35730206991104	-0.0041343130846107235	0.03746009649886868	0.4275220491490915	0.9994572249863392
ENSG00000116906	GNPAT	8443	2828.120858097635	-0.0041925101641639715	0.032926386978182086	0.35892075624191144	0.9994572249863392
ENSG00000116903	EXOC8	149371	735.0975182034949	-0.007643015982954454	0.048024319614113055	0.2369779011364562	0.9681635570061446
ENSG00000010072	SPRTN	83932	509.1517039210169	-0.017317774106256248	0.07783726074690746	0.10752805358100818	0.8596387638682125
ENSG00000135766	EGLN1	54583	275.7259776365566	-0.04495551887262694	0.14843360236366657	0.04487104156518495	0.6527897304607477
ENSG00000233461	TSNAX-DT	122526782	99.00966970424732	0.006690489409338497	0.061332032099451185	0.4298960390924903	0.9994572249863392
ENSG00000116918	TSNAX	7257	795.4908924355958	-0.007434047835810362	0.04560126528888332	0.2259162831426907	0.964264602957696
ENSG00000162946	DISC1	27185	3.0249410840893165	0.0032422748642394407	0.12020688042372127	0.6923328409333265	NA
ENSG00000116991	SIPA1L2	57568	713.3876729950404	-0.004074893423133931	0.03695275540830137	0.4281031290785272	0.9994572249863392
ENSG00000135778	NTPCR	84284	803.3097000395918	-0.004276867637931578	0.03596133149933631	0.39010348628169284	0.9994572249863392
ENSG00000135749	PCNX2	80003	854.9297208966171	0.002680178440888931	0.03123884640571403	0.5484323067380483	0.9994572249863392
ENSG00000231940	RPS7P3	440732	1.9397801545152045	-0.010593924595131258	0.14725749352377998	0.20922917052528306	NA
ENSG00000143674	MAP3K21	84451	995.0322940146251	-0.017055065069756896	0.07889226652319307	0.11629648220674492	0.8707758280368749
ENSG00000135750	KCNK1	3775	667.5651491914239	-0.0015746334729717056	0.028507340324157533	0.7067158510082459	0.9994572249863392
ENSG00000235605	RPS15P2	100271066	1.9500372599581817	0.003321788272095304	0.12265251781690956	0.6754100250183495	NA
ENSG00000236358	NA	NA	4.912861648981754	0.0049872693673361475	0.11176766122019575	0.594772901043108	NA
ENSG00000273367	NA	NA	4.099780895854813	0.004126891339914926	0.11460515588131905	0.6444710892205825	NA
ENSG00000231663	COA6-AS1	101927765	16.89833972279086	0.010107455790168366	0.09907161459548683	0.36981542399786294	0.9994572249863392
ENSG00000168275	COA6	388753	518.3879026634405	-0.007283426503121171	0.047003029385244706	0.25015367184667053	0.9710617064562377
ENSG00000059588	TARBP1	6894	2325.1771803330307	0.0018408035670248219	0.027085004143254873	0.6420282751719829	0.9994572249863392
ENSG00000168264	IRF2BP2	359948	5001.886312566481	-1.7957497950312441e-4	0.022657810558864597	0.9584072041936061	0.9994572249863392
ENSG00000228830	NA	NA	1.887758456110586	-0.0025702742797556353	0.12241379362907177	0.7412261252769534	NA
ENSG00000227630	LINC01132	100506810	87.66475457082166	0.08007421420527451	0.21722620567687395	0.02078864062087618	0.5069250804689392
ENSG00000238005	LNCATV	101927851	44.91569813914655	-0.0018461271796793978	0.06456148063173917	0.8358745933738949	0.9994572249863392
ENSG00000258082	NA	NA	3.016507225862542	0.004015571324424853	0.11817261995144426	0.6404634365768341	NA
ENSG00000280587	LINC01348	731656	91.40123809469759	-1.1663798725949243e-4	0.04914617757663882	0.9871270427645988	0.9994572249863392
ENSG00000273416	NA	NA	2.7981265984224044	-0.0015908154879973127	0.11829041104535007	0.8444033883019253	NA
ENSG00000173726	TOMM20	9804	7738.633586370995	-0.002900001868509865	0.027050671106698065	0.4558174081799727	0.9994572249863392
ENSG00000207181	SNORA14B	677802	3.428977823829838	0.0010680223091866358	0.11094510339686878	0.902951436684902	NA
ENSG00000188739	RBM34	23029	18.539928902335966	-0.003992337776909579	0.08312441387164976	0.6901066698746144	0.9994572249863392
ENSG00000054267	ARID4B	51742	1665.2508037882703	0.0029662868457180996	0.02869683016445205	0.46831609507481664	0.9994572249863392
ENSG00000152904	GGPS1	9453	697.3147661079272	2.2276191806776647e-5	0.026013059886102297	0.9954464498711134	0.9996788972947661
ENSG00000285053	NA	NA	101.82127118125463	-0.0020106097048608476	0.04816024228441676	0.7752594073157929	0.9994572249863392
ENSG00000227962	NA	NA	2.5276722480145435	-3.140797958721512e-4	0.1163115725338449	0.9695432978100204	NA
ENSG00000284770	TBCE	6905	22.490406356642314	0.0027772534096903874	0.07664404818623653	0.7750878108545272	0.9994572249863392
ENSG00000162885	B3GALNT2	148789	1790.1332195663826	-6.78536379103477e-5	0.022821366422437386	0.9843772998978699	0.9994572249863392
ENSG00000168243	GNG4	2786	3.0205650977257266	0.005632365298756022	0.12196740726596188	0.519101619329104	NA
ENSG00000143669	LYST	1130	330.5142533098294	0.0681082190336946	0.17759628968146304	0.023758374957534738	0.5234150524458173
ENSG00000235674	NA	NA	32.60481346957482	0.005155358937305773	0.07707990001177441	0.6030440293945234	0.9994572249863392
ENSG00000116962	NID1	4811	9.306995051021133	-0.0017014370120212367	0.09399851469916909	0.8612811477609962	NA
ENSG00000235371	NA	NA	3.002051404217379	0.0030071177925842666	0.1157756473478255	0.7262918064313129	NA
ENSG00000077585	GPR137B	7107	174.69285608182145	0.005027408088023903	0.04756750462870096	0.4493761443379087	0.9994572249863392
ENSG00000086619	ERO1B	56605	13.53316440272139	-0.004866452265243402	0.09085302907824316	0.6323991314818954	0.9994572249863392
ENSG00000116977	LGALS8	3964	1451.754691192536	0.004437438257462155	0.0360109711486926	0.3718712578288785	0.9994572249863392
ENSG00000223776	LGALS8-AS1	100287902	2.0174264036160645	0.0015561658891990405	0.12015163719451516	0.8436149748005938	NA
ENSG00000273058	NA	NA	7.2972358934496935	0.0031026045923910543	0.09978348815584583	0.7484750260057893	NA
ENSG00000230325	NA	NA	4.76713789611055	0.0016682981301415155	0.10759924725827856	0.8539514007768106	NA
ENSG00000119285	HEATR1	55127	3358.2583182441062	-0.007485144790696861	0.044674699073298636	0.21363426515811829	0.9602571329499515
ENSG00000116984	MTR	4548	1521.7036553613923	-9.338487842381601e-4	0.027390849042222016	0.8186127499576696	0.9994572249863392
ENSG00000198626	RYR2	6262	39.46588578339236	0.021927805957608338	0.11956573612559554	0.1412093430837434	0.8937599055844679
ENSG00000133019	CHRM3	1131	667.176542162749	1.969236466397875e-4	0.0261728877468514	0.9599830275276724	0.9994572249863392
ENSG00000228818	PSMD2P1	266783	6.504316276471098	-0.005305288196953551	0.10924342051226939	0.5813122961665351	NA
ENSG00000182901	RGS7	6000	11.21094818357422	-0.006339770413856399	0.09715572705994581	0.5406670065983652	0.9994572249863392
ENSG00000238085	NA	NA	2.6533419754995493	0.011331902737472335	0.14862160655377765	0.19624144017123177	NA
ENSG00000287516	NA	NA	4.108701339178672	-1.2011347436951943e-4	0.1080747751895039	0.9892905924250556	NA
ENSG00000091483	FH	2271	2198.250549821133	-0.03168110226670753	0.09999948783014716	0.04056595002911956	0.6345079306015372
ENSG00000054277	OPN3	23596	427.60135504752157	-0.011261768928796415	0.0641821971639626	0.1931634532388027	0.9460304192990144
ENSG00000203668	CHML	1122	1504.3017941894104	-0.05138539638344609	0.13817006550188352	0.026929989203323224	0.544460580614846
ENSG00000287513	NA	NA	3.34027266462624	-0.004201105649219312	0.11860295597881594	0.6254608247543698	NA
ENSG00000229022	RPL6P3	391181	2.1593202938304867	-3.8150320598630093e-4	0.12341505052265846	0.9587054959685871	NA
ENSG00000174371	EXO1	9156	847.6620899251226	-0.0033987129666633495	0.035157875547084085	0.4930136941742243	0.9994572249863392
ENSG00000213026	NA	NA	3.1998290009956656	-0.0034250502373098487	0.11630044429499424	0.6914525068508179	NA
ENSG00000180287	PLD5	200150	2.7197445236052062	0.007940168539978018	0.12986185207009188	0.3733333375344538	NA
ENSG00000143702	CEP170	9859	927.8662266926776	-0.0032747476172241647	0.03209712058488173	0.46931295401204876	0.9994572249863392
ENSG00000054282	SDCCAG8	10806	393.0040960540785	0.006536579587339143	0.04646545349252958	0.29963823408688867	0.9906197007498869
ENSG00000117020	AKT3	10000	2.9962176705388797	0.0016192517033238015	0.11397178243682726	0.8496756212007193	NA
ENSG00000179456	ZBTB18	10472	1268.0805826630253	-0.001498580612187569	0.026838436559842298	0.7046330151834699	0.9994572249863392
ENSG00000229960	NA	NA	1.5219546085961422	0.006527662587895439	0.13761443386330313	0.3624287025334674	NA
ENSG00000035687	ADSS2	159	2027.2782127570708	-0.0013221290896911321	0.02399748891887494	0.7119816790119665	0.9994572249863392
ENSG00000179397	CATSPERE	257044	2.709176831077327	-0.0035030298998291985	0.119513493360236	0.6741645739255794	NA
ENSG00000121644	DESI2	51029	1778.5948840664933	7.309000459640149e-4	0.024239327566758333	0.8408747051929163	0.9994572249863392
ENSG00000203667	COX20	116228	1278.9697776824148	-0.011288496398479628	0.05566652621593629	0.1347816647208002	0.8889382538404449
ENSG00000153187	HNRNPU	3192	17705.735850030047	-0.002349237624021045	0.026503660012811396	0.5412540687893395	0.9994572249863392
ENSG00000272195	NA	NA	8.99645242235297	-0.0036684669427902964	0.09693786985199265	0.7099912212294468	NA
ENSG00000203666	EFCAB2	84288	111.56313776085494	0.012126675920133485	0.07552460245963845	0.23311881704049298	0.9677155964818592
ENSG00000162849	KIF26B	55083	240.82455395025136	0.01600126996456126	0.08128744742127142	0.14794393555587942	0.9021691259198995
ENSG00000185420	SMYD3	64754	253.0514583821246	-0.0017270862700612863	0.034554298100910666	0.7334935504745197	0.9994572249863392
ENSG00000162851	TFB2M	64216	953.2277706553955	-0.0026338387553938164	0.029567596327533724	0.533824253566562	0.9994572249863392
ENSG00000162852	CNST	163882	648.7222928222184	0.019898802540902573	0.08071155742527254	0.08118756038761651	0.7970280873180143
ENSG00000260698	NA	NA	2.3283788308968214	-2.092478898137299e-4	0.12069914048780933	0.9783865187705638	NA
ENSG00000143653	SCCPDH	51097	838.5957135349497	-6.193726595816132e-4	0.025602354191788797	0.8716237412872114	0.9994572249863392
ENSG00000260855	NA	NA	3.786687106857449	9.709671336110943e-4	0.10962964375860211	0.9127191473585974	NA
ENSG00000153207	AHCTF1	25909	2163.6115166174654	0.0019029559457596382	0.027629550293878712	0.6368053581530904	0.9994572249863392
ENSG00000135747	ZNF670-ZNF695	100533111	14.87593927142872	-0.0025483483720855236	0.08497776973404847	0.7969207607064196	0.9994572249863392
ENSG00000197472	ZNF695	57116	86.25313199180388	-0.027806563044317858	0.12737392184361684	0.09851364757572413	0.8451100637735118
ENSG00000277462	ZNF670	93474	184.04066821696722	-0.006873783584808948	0.05284313186927021	0.34187669185220376	0.9994572249863392
ENSG00000188295	ZNF669	79862	172.80171525554115	-1.9219051285524705e-4	0.03670935595539573	0.9720308173221814	0.9994572249863392
ENSG00000286747	NA	NA	1.6484702527006745	-0.0012533507819605448	0.12459570515022533	0.8630439010058987	NA
ENSG00000221953	LINC02897	388759	4.714093017609444	0.0080548738516888	0.12012180765857179	0.4106229698936856	NA
[truncated: 17,626 more rows]
