# Supplementary material for: Fusobacterium nucleatum interacts with cancer-associated fibroblasts to promote colorectal cancer
Source: EMBO J. 2025 Aug 22;44(19):5375–93. doi: 10.1038/s44318-025-00542-w (PMC12488894; doi:10.1038/s44318-025-00542-w)
Supplement: Supplementary file 8 — Source data Fig. 6 [file 44318_2025_542_MOESM8_ESM.zip]

Archive with 20 entries (17 files):
- Figure 6/
- __MACOSX/._Figure 6
- Figure 6/.DS_Store
- __MACOSX/Figure 6/._.DS_Store
- Figure 6/6B/
- __MACOSX/Figure 6/._6B
- Figure 6/6C/
- __MACOSX/Figure 6/._6C
- Figure 6/6B/figure_6b.csv
- __MACOSX/Figure 6/6B/._figure_6b.csv
- Figure 6/6B/README
- __MACOSX/Figure 6/6B/._README
- Figure 6/6C/Ctrl_245.tif
- __MACOSX/Figure 6/6C/._Ctrl_245.tif
- Figure 6/6C/Ec_265.tif
- __MACOSX/Figure 6/6C/._Ec_265.tif
- Figure 6/6C/Fn_277.tif
- __MACOSX/Figure 6/6C/._Fn_277.tif
- Figure 6/6C/README.txt
- __MACOSX/Figure 6/6C/._README.txt
