# Supplementary material for: Fusobacterium nucleatum interacts with cancer-associated fibroblasts to promote colorectal cancer
Source: EMBO J. 2025 Aug 22;44(19):5375–93. doi: 10.1038/s44318-025-00542-w (PMC12488894; doi:10.1038/s44318-025-00542-w)
Supplement: Supplementary file 8 — Source data Fig. 6 [file 44318_2025_542_MOESM8_ESM.zip › Figure 6/6B/figure_6b.csv]

treatment	mouse_number	area_percent
Ctrl	245	1.5952417033447948
Ec	246	0.25935452059026437
Fn	247	2.3263053626187538
Ec	248	1.621365433300377
Ctrl	249	1.049436308948347
Ec	250	0.21443409896160737
Fn	251	3.738377950274018
Ctrl	252	1.3215440353402181
Ctrl	256	1.7537000208953353
Ec	257	1.0886386558149805
Fn	258	1.0063808974206652
Ctrl	264	0.6371623621932871
Ec	265	0.8166955148066738
Ctrl	267	3.7742888185436687
Ec	268	2.6475535444174896
Fn	269	3.8713425561244486
Ctrl	270	1.2262153315253967
Ec	271	0.6680890045466301
Fn	272	5.873964656403117
Ctrl	274	7.675977517927509
Ec	275	2.838144922434743
Fn	276	2.9798224297315903
Fn	277	4.070260464225558
