# Supplementary material for: Fusobacterium nucleatum interacts with cancer-associated fibroblasts to promote colorectal cancer
Source: EMBO J. 2025 Aug 22;44(19):5375–93. doi: 10.1038/s44318-025-00542-w (PMC12488894; doi:10.1038/s44318-025-00542-w)
Supplement: Supplementary file 8 — Source data Fig. 6 [file 44318_2025_542_MOESM8_ESM.zip › Figure 6/6B/README]

# Source data for Figure 6B: Tumor surface in the lung in the tail-vein metastatic dissemination assay.

The csv file contains the surface percentage of tumors measured in the lung of mice in the tail-vein metastatic dissemination assay.
